# Supplementary material for: First Multi-Organ Full-Length Transcriptome of Tree Fern Alsophila spinulosa Highlights the Stress-Resistant and Light-Adapted Genes
Source: Front Genet. 2022 Feb 4;12:784546. doi: 10.3389/fgene.2021.784546 (PMC8854977; doi:10.3389/fgene.2021.784546)
Supplement: Supplementary file 1 [file DataSheet4.xlsx]

## Sheet: TableS9
Table S9 Rachis versus root differentially expressed genes
Gene ID	Rachis_readcount	Root_readcount	log2FoldChange	pval	padj
i0_HQ_c10069/f3p1/541	26.8363	2.99149	3.1652	5.9515e-08	1.1005e-06
i0_HQ_c1009/f4p0/760	12.6166	1.96843	2.6802	0.00045214	0.0032431
i0_HQ_c1026/f5p0/872	16.7172	3.88816	2.1042	0.00025846	0.0020148
i0_HQ_c1029/f6p5/919	12.3923	62.3587	-2.3312	1.9009e-06	2.6285e-05
i0_HQ_c1031/f5p2/864	27.9712	2.99253	3.2245	2.6115e-08	5.1323e-07
i0_HQ_c1032/f6p0/855	16.9623	4.16685	2.0253	0.00029674	0.0022667
i0_HQ_c1104/f4p0/835	22.5904	1.66332	3.7636	1.8404e-07	3.1084e-06
i0_HQ_c111/f14p0/733	158.692	53.1216	1.5789	7.2191e-23	5.9029e-21
i0_HQ_c11279/f2p0/919	37.652	14.8362	1.3436	9.4265e-06	0.00011039
i0_HQ_c11394/f3p10/993	37.7298	14.4933	1.3803	6.9879e-06	8.4434e-05
i0_HQ_c11445/f4p1/589	11.8865	0	4.5713	9.1762e-05	0.0008228
i0_HQ_c11508/f3p0/834	15.0976	0	4.9162	9.2178e-06	0.00010825
i0_HQ_c11676/f3p1/580	16.6913	0.103601	7.3319	9.1636e-06	0.00010771
i0_HQ_c1175/f5p0/724	108.353	46.8662	1.2091	9.9206e-13	3.5669e-11
i0_HQ_c11942/f5p0/717	40.665	14.2524	1.5126	1.059e-06	1.5478e-05
i0_HQ_c1213/f4p0/651	10.5217	0	4.3953	0.00024992	0.0019575
i0_HQ_c12449/f2p0/424	13.1978	0	4.7222	3.5561e-05	0.00035854
i0_HQ_c12775/f2p0/969	9.19774	0	4.2013	0.00067152	0.004556
i0_HQ_c1288/f4p0/599	223.32	16.0919	3.7947	1.2207e-60	5.1474e-58
i0_HQ_c13267/f2p6/819	18.5449	3.38051	2.4557	3.9679e-05	0.00039458
i0_HQ_c1339/f3p15/925	30.6039	12.7621	1.2618	0.00010824	0.00095081
i0_HQ_c1348/f4p0/793	208.209	59.7469	1.8011	3.1558e-33	4.65e-31
i0_HQ_c1361/f3p2/656	42.2736	8.02911	2.3964	8.1091e-10	2.0042e-08
i0_HQ_c13612/f3p7/876	21.0308	3.87262	2.4411	1.2681e-05	0.00014392
i0_HQ_c1379/f2p0/805	13.1943	0.0518007	7.9927	0.00013672	0.0011655
i0_HQ_c1416/f7p0/511	94.1459	26.2459	1.8428	3.2779e-16	1.6549e-14
i0_HQ_c14295/f2p0/710	35.5772	11.4329	1.6378	2.0902e-06	2.8652e-05
i0_HQ_c1452/f8p0/737	37.6439	4.19223	3.1666	1.3586e-10	3.7203e-09
i0_HQ_c14590/f2p0/628	159.802	50.04	1.6751	2.8324e-24	2.5387e-22
i0_HQ_c14603/f2p0/740	33.4632	3.83791	3.1242	1.6644e-09	3.9389e-08
i0_HQ_c14613/f2p2/651	24.1841	0.155402	7.2819	8.7104e-08	1.5643e-06
i0_HQ_c14761/f3p1/534	35.5023	13.8189	1.3613	1.4943e-05	0.00016618
i0_HQ_c14909/f2p11/857	29.7581	9.98925	1.5748	2.0652e-05	0.00022157
i0_HQ_c14940/f3p0/796	34.0357	12.615	1.4319	1.3841e-05	0.00015539
i0_HQ_c1497/f2p0/724	73.0325	28.6458	1.3502	6.2205e-10	1.5601e-08
i0_HQ_c15086/f2p0/619	15.6824	2.3963	2.7103	8.5986e-05	0.00077683
i0_HQ_c1511/f4p0/576	42.9193	20.8317	1.0429	3.0386e-05	0.00031187
i0_HQ_c1515/f4p5/702	57.5096	18.2629	1.6549	1.3402e-09	3.2128e-08
i0_HQ_c1541/f4p0/653	32.5977	12.4487	1.3888	2.7914e-05	0.00028891
i0_HQ_c1559/f4p0/794	120.368	60.0961	1.0021	7.4677e-12	2.4286e-10
i0_HQ_c1575/f2p1/963	81.7887	31.7896	1.3633	4.818e-11	1.3938e-09
i0_HQ_c15852/f2p0/859	30.8912	4.43673	2.7996	2.4338e-08	4.8041e-07
i0_HQ_c15871/f2p0/773	20.4505	5.4054	1.9197	0.00010574	0.00093194
i0_HQ_c16034/f4p0/798	25.5133	9.11693	1.4846	0.00012788	0.0010988
i0_HQ_c16060/f3p0/832	62.1986	5.82603	3.4163	3.1338e-17	1.7109e-15
i0_HQ_c1614/f3p0/814	17.2832	3.29038	2.393	8.6578e-05	0.0007813
i0_HQ_c1654/f3p4/796	20.456	6.73409	1.603	0.00037015	0.0027388
i0_HQ_c17/f26p0/692	363.285	145.833	1.3168	2.8511e-42	6.2187e-40
i0_HQ_c1720/f2p2/897	28.6601	13.4692	1.0894	0.00049673	0.0035098
i0_HQ_c1730/f3p0/625	35.4009	17.1978	1.0416	0.00015349	0.00129
i0_HQ_c1736/f6p0/717	137.569	522.18	-1.9244	1.2526e-30	1.5937e-28
i0_HQ_c176/f14p0/744	13.486	2.02023	2.7389	0.0002562	0.001999
i0_HQ_c1770/f3p6/707	32.5824	14.6332	1.1549	0.00013217	0.0011311
i0_HQ_c1829/f5p3/863	37.075	2.14196	4.1134	1.0221e-11	3.2592e-10
i0_HQ_c1855/f3p0/609	28.5612	7.05008	2.0183	2.7631e-06	3.6734e-05
i0_HQ_c1894/f2p0/507	26.3973	8.24719	1.6784	3.5459e-05	0.00035789
i0_HQ_c1977/f3p4/991	9.06353	0	4.1801	0.00074302	0.0049641
i0_HQ_c20594/f8p6/969	140.067	14.6518	3.257	8.1674e-36	1.3544e-33
i0_HQ_c20600/f8p5/794	60.8175	23.7796	1.3548	1.5743e-08	3.2094e-07
i0_HQ_c20639/f11p35/803	33.1685	11.3071	1.5526	8.0404e-06	9.5868e-05
i0_HQ_c20668/f8p3/434	59.7908	25.6232	1.2225	1.0006e-07	1.7804e-06
i0_HQ_c20721/f8p0/692	144.371	68.6644	1.0721	8.8387e-15	3.9057e-13
i0_HQ_c20917/f8p1/507	41.6216	1.94512	4.4194	3.1121e-13	1.1813e-11
i0_HQ_c21011/f20p5/971	85.4205	13.8272	2.6271	1.3333e-19	8.7791e-18
i0_HQ_c21131/f7p1/655	157.496	55.2771	1.5106	8.1053e-22	6.1505e-20
i0_HQ_c21173/f7p1/694	10.0208	0.941219	3.4123	0.00070622	0.0047529
i0_HQ_c21186/f3p0/636	23.7205	4.3352	2.452	3.4064e-06	4.4406e-05
i0_HQ_c21238/f5p3/935	28.3661	13.4682	1.0746	0.00057906	0.0040031
i0_HQ_c21321/f3p5/747	24.5783	8.68698	1.5005	0.0001573	0.0013155
i0_HQ_c21395/f3p2/987	10.3823	0.289566	5.1641	0.00022947	0.0018202
i0_HQ_c21626/f2p1/801	13.5438	2.73663	2.3072	0.0006208	0.0042577
i0_HQ_c21653/f2p0/725	21.0726	6.33212	1.7346	0.00017459	0.0014377
i0_HQ_c21712/f2p0/513	32.4492	14.8994	1.1229	0.00016871	0.0013959
i0_HQ_c21729/f2p0/720	25.299	8.55333	1.5645	9.1058e-05	0.00081731
i0_HQ_c21811/f2p0/762	26.7153	12.1773	1.1335	0.00060545	0.0041669
i0_HQ_c21856/f2p2/858	1.748	20.0748	-3.5216	0.00028361	0.0021791
i0_HQ_c21881/f3p5/900	107.362	18.6964	2.5217	1.6308e-23	1.3886e-21
i0_HQ_c21896/f3p3/750	113.199	43.1013	1.3931	5.2867e-15	2.4021e-13
i0_HQ_c21916/f2p1/822	15.7813	2.50819	2.6535	9.304e-05	0.00083283
i0_HQ_c21978/f3p2/862	13.7674	2.37247	2.5368	0.00033451	0.0025091
i0_HQ_c21985/f2p0/828	45.1841	21.447	1.075	1.3988e-05	0.00015671
i0_HQ_c22764/f2p2/441	23.6693	6.75844	1.8083	4.9784e-05	0.00048202
i0_HQ_c245/f12p0/528	25.8507	4.73562	2.4486	1.2596e-06	1.8117e-05
i0_HQ_c248/f9p0/600	164.635	62.6307	1.3943	3.9107e-21	2.8433e-19
i0_HQ_c2514/f3p6/888	53.5876	24.5535	1.126	1.2936e-06	1.854e-05
i0_HQ_c253/f10p0/587	74.5979	261.549	-1.8099	2.2364e-14	9.4623e-13
i0_HQ_c2536/f2p48/944	13.9279	3.04174	2.195	0.00068036	0.0046055
i0_HQ_c2562/f2p0/870	15.8189	2.34087	2.7565	7.2178e-05	0.00066657
i0_HQ_c28918/f2p0/968	190.323	32.1258	2.5667	6.1443e-41	1.2772e-38
i0_HQ_c2910/f3p7/488	57.3394	13.9909	2.035	2.6162e-11	7.8964e-10
i0_HQ_c29847/f3p1/883	18.0807	75.5684	-2.0633	2.7448e-06	3.6518e-05
i0_HQ_c30428/f3p1/671	33.1238	0	6.0498	6.7287e-11	1.9068e-09
i0_HQ_c3086/f2p1/746	15.1193	1.80111	3.0694	5.6152e-05	0.00053495
i0_HQ_c3169/f3p0/903	18.9994	1.16862	4.0231	1.233e-06	1.7774e-05
i0_HQ_c32031/f2p0/880	18.8451	4.37198	2.1078	0.00010347	0.0009143
i0_HQ_c348/f7p0/671	26.5507	8.54712	1.6352	4.2105e-05	0.00041563
i0_HQ_c35/f19p0/746	192.259	79.0603	1.282	1.3656e-22	1.0924e-20
i0_HQ_c36/f17p0/676	26.5121	0.790997	5.0668	3.9918e-09	8.956e-08
i0_HQ_c3613/f5p274/698	15.5436	0.654243	4.5704	7.723e-06	9.2448e-05
i0_HQ_c362/f10p0/868	19.1602	5.66441	1.7581	0.00031606	0.0023909
i0_HQ_c37231/f2p5/718	13.039	2.20516	2.5639	0.00045585	0.0032658
i0_HQ_c37650/f2p2/902	16.324	3.9928	2.0315	0.00037899	0.002793
i0_HQ_c37777/f2p305/993	19.6695	5.40644	1.8632	0.00017674	0.0014534
i0_HQ_c383/f9p0/871	63.6535	26.5411	1.262	2.3555e-08	4.6582e-07
i0_HQ_c38575/f5p17/509	60.4891	30.0657	1.0086	1.1154e-06	1.6219e-05
i0_HQ_c4041/f4p9/586	98.9286	45.4442	1.1223	5.1478e-11	1.4834e-09
i0_HQ_c4142/f3p3/944	13.9833	348.791	-4.6406	2.0323e-65	1.0226e-62
i0_HQ_c416/f9p0/899	101.011	1.36909	6.2051	6.7955e-30	8.3118e-28
i0_HQ_c425/f5p0/516	1395.45	143.276	3.2839	0	0
i0_HQ_c429/f9p0/584	25.2257	0.223261	6.82	2.5492e-08	5.0154e-07
i0_HQ_c4384/f4p0/915	36.5922	7.66236	2.2557	2.5216e-08	4.9633e-07
i0_HQ_c4407/f3p0/969	28.8611	12.5943	1.1964	0.00025105	0.0019655
i0_HQ_c4535/f2p0/738	10.7058	0	4.4203	0.00021811	0.0017421
i0_HQ_c4726/f2p22/485	12.6276	0.637149	4.3088	6.3131e-05	0.00059247
i0_HQ_c47937/f12p0/967	231.694	83.71	1.4688	1.6004e-30	2.0275e-28
i0_HQ_c47938/f21p0/634	104.184	3.59963	4.8551	2.5476e-31	3.3773e-29
i0_HQ_c47944/f11p3/939	66.2308	19.1725	1.7885	1.4695e-11	4.5917e-10
i0_HQ_c47957/f13p5/653	50.6712	17.8205	1.5076	5.3552e-08	9.986e-07
i0_HQ_c47958/f15p0/895	49.2455	0.461026	6.739	5.9508e-15	2.6845e-13
i0_HQ_c47963/f11p0/898	31.2795	9.17701	1.7691	3.9195e-06	5.039e-05
i0_HQ_c48003/f6p0/741	205.871	69.4347	1.568	5.3563e-29	6.2576e-27
i0_HQ_c48078/f5p0/797	20.9494	0.162136	7.0136	4.6994e-07	7.372e-06
i0_HQ_c48121/f6p0/943	33.3047	16.6058	1.004	0.00031134	0.0023609
i0_HQ_c48251/f14p0/598	90.2476	43.8162	1.0424	1.4802e-09	3.5265e-08
i0_HQ_c48309/f5p0/459	1.36157	47.8395	-5.1349	8.0251e-11	2.252e-09
i0_HQ_c48617/f4p0/802	77.5101	0	7.2763	9.389e-22	7.0942e-20
i0_HQ_c495/f7p0/812	79.4033	14.8238	2.4213	2.8018e-17	1.5373e-15
i0_HQ_c514/f6p0/514	37.5402	16.626	1.175	3.4986e-05	0.00035355
i0_HQ_c530/f11p1/624	71.9827	32.2294	1.1593	1.2535e-08	2.6039e-07
i0_HQ_c535/f5p0/570	81.5731	39.7586	1.0368	9.8514e-09	2.0846e-07
i0_HQ_c551/f5p0/718	123.214	47.8711	1.3639	6.8188e-16	3.364e-14
i0_HQ_c556/f10p5/834	56.3558	2.86562	4.2976	2.9466e-17	1.6127e-15
i0_HQ_c558/f6p1/657	52.7953	15.2771	1.789	1.6572e-09	3.924e-08
i0_HQ_c5668/f4p5/793	18.673	3.15984	2.563	2.7358e-05	0.00028372
i0_HQ_c593/f6p0/920	59.6122	25.0715	1.2496	7.5778e-08	1.3762e-06
i0_HQ_c59985/f11p7/679	98.0105	12.297	2.9946	2.618e-24	2.3536e-22
i0_HQ_c60124/f6p3/601	125.85	52.0737	1.2731	3.1341e-15	1.4493e-13
i0_HQ_c646/f8p0/893	16.9162	1.97309	3.0999	1.913e-05	0.00020707
i0_HQ_c6460/f3p0/882	13.9308	0.931377	3.9028	3.6603e-05	0.00036796
i0_HQ_c650/f2p6/893	42.8821	10.0131	2.0985	5.0697e-09	1.1215e-07
i0_HQ_c661/f10p0/753	2284.22	129.276	4.1432	0	0
i0_HQ_c662/f9p0/811	35.1175	14.8611	1.2407	3.9183e-05	0.00039031
i0_HQ_c681/f7p1/785	39.1951	13.621	1.5248	1.5073e-06	2.1278e-05
i0_HQ_c6872/f3p8/674	22.5386	6.19278	1.8637	5.9483e-05	0.00056223
i0_HQ_c6874/f2p0/864	0.876917	17.0119	-4.278	0.0002473	0.001939
i0_HQ_c70504/f10p0/873	149.086	66.1221	1.1729	1.7204e-16	8.8523e-15
i0_HQ_c70508/f4p0/530	30.8503	7.8302	1.9782	1.381e-06	1.9668e-05
i0_HQ_c70509/f12p0/543	12.0155	0.652689	4.2024	0.00010136	0.00089713
i0_HQ_c70513/f11p15/857	80.3156	32.7303	1.2951	2.1108e-10	5.6302e-09
i0_HQ_c70551/f10p2/952	432.626	12.5373	5.1088	5.7265e-125	8.4518e-122
i0_HQ_c70553/f3p3/989	59.7733	15.7179	1.9271	3.1342e-11	9.3358e-10
i0_HQ_c70567/f14p0/766	54.0557	22.9612	1.2352	3.5628e-07	5.6992e-06
i0_HQ_c70582/f2p3/638	74.219	34.5449	1.1033	1.7033e-08	3.4509e-07
i0_HQ_c70640/f11p6/962	48.01	23.6973	1.0186	1.3005e-05	0.00014705
i0_HQ_c70643/f7p0/429	770.817	355.965	1.1147	1.3873e-74	9.378e-72
i0_HQ_c70653/f3p20/546	261.976	975.451	-1.8966	3.851e-54	1.2773e-51
i0_HQ_c70725/f11p0/611	106.24	48.9061	1.1192	1.0773e-11	3.4256e-10
i0_HQ_c70762/f11p0/765	77.5756	6.00733	3.6908	6.6296e-22	5.0654e-20
i0_HQ_c70764/f19p1/772	53.6171	4.28962	3.6438	1.5607e-15	7.4223e-14
i0_HQ_c70765/f19p2/494	21.8117	69.6409	-1.6748	0.0002979	0.0022726
i0_HQ_c70772/f16p1/612	98.1077	43.7436	1.1653	2.6896e-11	8.0985e-10
i0_HQ_c70775/f15p0/423	76.1281	23.1477	1.7176	1.2441e-12	4.421e-11
i0_HQ_c70817/f2p0/777	48.7274	23.5393	1.0497	8.2675e-06	9.8325e-05
i0_HQ_c70848/f2p2/673	28.0247	0	5.8086	1.6495e-09	3.9088e-08
i0_HQ_c70870/f4p1/753	58.0928	0.73039	6.3135	8.7325e-18	5.0247e-16
i0_HQ_c70918/f3p0/702	221.662	22.4717	3.3022	4.2024e-56	1.5067e-53
i0_HQ_c70936/f10p3/928	31.9204	0	5.9964	1.4195e-10	3.8726e-09
i0_HQ_c70970/f29p0/620	233.048	90.1897	1.3696	9.2909e-29	1.0769e-26
i0_HQ_c70971/f31p0/823	137.938	43.7638	1.6562	5.8377e-21	4.2098e-19
i0_HQ_c70987/f11p0/710	122.848	5.55925	4.4658	4.4922e-36	7.5772e-34
i0_HQ_c71056/f4p5/581	100.2	23.4823	2.0932	4.4687e-19	2.8105e-17
i0_HQ_c71127/f3p2/914	16.7584	2.25903	2.8911	3.241e-05	0.00033035
i0_HQ_c71149/f50p1/507	134.15	20.366	2.7196	1.3072e-30	1.6585e-28
i0_HQ_c71151/f16p0/913	70.8108	31.2871	1.1784	1.2565e-08	2.6088e-07
i0_HQ_c71386/f5p0/719	57.0849	8.9092	2.6797	8.6093e-14	3.4188e-12
i0_HQ_c71421/f3p1/514	149.55	34.7288	2.1064	7.9515e-28	8.7689e-26
i0_HQ_c71428/f3p0/681	42.6713	19.2849	1.1458	1.3171e-05	0.00014873
i0_HQ_c768/f10p0/941	66.3325	28.594	1.214	2.2565e-08	4.4773e-07
i0_HQ_c7826/f2p3/781	0.324184	32.0486	-6.6273	5.6025e-08	1.0399e-06
i0_HQ_c7979/f2p1/576	10.6909	0.72521	3.8818	0.00030374	0.002311
i0_HQ_c826/f8p1/968	34.4932	8.13271	2.0845	1.7273e-07	2.9427e-06
i0_HQ_c834/f8p1/950	37.0701	3.40693	3.4437	6.5179e-11	1.8512e-09
i0_HQ_c871/f5p0/613	48.7222	4.56882	3.4147	8.0064e-14	3.1866e-12
i0_HQ_c874/f5p0/622	36.1776	12.4342	1.5408	3.4025e-06	4.4362e-05
i0_HQ_c89396/f8p0/656	38.0021	0	6.248	3.4267e-12	1.1591e-10
i0_HQ_c8988/f4p225/624	30.8043	2.7646	3.478	2.3727e-09	5.4947e-08
i0_HQ_c899/f5p0/963	56.5769	18.9466	1.5783	4.1773e-09	9.3391e-08
i0_HQ_c904/f3p7/741	24.0185	4.78949	2.3262	4.8007e-06	6.0507e-05
i0_HQ_c9263/f3p0/936	17.8058	3.44268	2.3707	7.2194e-05	0.00066664
i0_HQ_c929/f5p0/834	23.0974	0.207721	6.7969	9.5953e-08	1.7124e-06
i0_HQ_c9315/f2p1/887	39.4911	13.2511	1.5754	9.3088e-07	1.3762e-05
i0_HQ_c9341/f4p0/538	115.102	20.1313	2.5154	4.7917e-25	4.5189e-23
i0_HQ_c939/f5p0/731	59.7795	26.6774	1.164	2.0151e-07	3.3764e-06
i0_HQ_c9427/f2p12/916	9.25966	56.4897	-2.609	6.4593e-07	9.8502e-06
i0_HQ_c953/f6p0/652	18.2593	0	5.1906	1.0284e-06	1.5067e-05
i0_HQ_c960/f13p0/886	55.3401	9.22053	2.5854	4.3113e-13	1.6157e-11
i0_HQ_c966/f3p0/821	49.097	16.9347	1.5357	6.5788e-08	1.2079e-06
i0_HQ_c9845/f6p1/795	25.2815	8.73464	1.5333	0.00010722	0.00094371
i0_HQ_c1007/f3p0/799	0.745623	16.5244	-4.47	0.00024103	0.0018975
i0_HQ_c10076/f2p13/762	107.255	49.4236	1.1178	8.8744e-12	2.8546e-10
i0_HQ_c1011/f3p0/939	0	23.5781	-5.5594	3.6895e-06	4.7753e-05
i0_HQ_c1015/f3p0/789	0	15.2294	-4.9288	0.00028148	0.0021658
i0_HQ_c10214/f2p0/812	0	50.0364	-6.6449	1.1616e-11	3.67e-10
i0_HQ_c10247/f2p9/501	0	38.1637	-6.2541	2.897e-09	6.617e-08
i0_HQ_c1026/f8p0/760	0	51.4899	-6.6862	6.0019e-12	1.9751e-10
i0_HQ_c1027/f7p5/743	0.0324184	82.4149	-11.312	8.7832e-12	2.8283e-10
i0_HQ_c1029/f3p26/405	0	20.3582	-5.3475	1.9159e-05	0.00020729
i0_HQ_c10296/f4p38/962	23.0171	153.382	-2.7364	1.7845e-17	9.9264e-16
i0_HQ_c10346/f2p0/650	456.296	27.5036	4.0523	3.0862e-125	4.6322e-122
i0_HQ_c1036/f6p0/486	3.76053	55.2714	-3.8775	2.45e-10	6.4821e-09
i0_HQ_c1041/f4p0/594	0	21.4098	-5.4202	1.1152e-05	0.00012831
i0_HQ_c10429/f6p19/515	0	71.744	-7.1648	8.0901e-16	3.9559e-14
i0_HQ_c1043/f5p0/772	1.2319	68.3251	-5.7935	2.4634e-15	1.1488e-13
i0_HQ_c1048/f6p0/958	0	18.6483	-5.221	4.6506e-05	0.00045457
i0_HQ_c1049/f6p4/746	0	22.3779	-5.484	6.7949e-06	8.2337e-05
i0_HQ_c1052/f4p0/831	51.8046	25.6414	1.0146	6.1767e-06	7.5664e-05
i0_HQ_c1057/f6p0/448	280.036	127.328	1.1371	9.9437e-29	1.1481e-26
i0_HQ_c1064/f3p8/701	1.33531	142.029	-6.7329	3.3433e-30	4.1524e-28
i0_HQ_c1068/f11p5/729	0	22.4644	-5.4896	6.5015e-06	7.91e-05
i0_HQ_c10710/f2p0/763	32.8457	13.4542	1.2876	5.0967e-05	0.00049176
i0_HQ_c1073/f4p0/695	0	16.0209	-5.0019	0.0001849	0.0015112
i0_HQ_c1077/f7p0/566	112.202	44.4062	1.3373	2.3566e-14	9.9471e-13
i0_HQ_c1079/f5p8/644	343.627	134.84	1.3496	5.033e-41	1.0487e-38
i0_HQ_c1093/f3p6/642	0	25.2269	-5.6569	1.6044e-06	2.2523e-05
i0_HQ_c10931/f2p0/796	1.58785	20.6752	-3.7028	0.00015433	0.0012948
i0_HQ_c10943/f3p0/796	0	80.9127	-7.3383	1.6699e-17	9.3061e-16
i0_HQ_c11009/f3p0/498	0	134.423	-8.0706	9.9226e-27	1.0241e-24
i0_HQ_c1104/f3p9/844	37.0127	9.07652	2.0278	8.911e-08	1.5977e-06
i0_HQ_c11047/f7p57/988	0	193.397	-8.5954	4.8698e-36	8.1674e-34
i0_HQ_c1105/f3p14/649	0	146.544	-8.1952	1.0507e-28	1.2084e-26
i0_HQ_c11074/f2p2/964	0	31.1628	-5.9618	8.4544e-08	1.5217e-06
i0_HQ_c1108/f4p23/733	3.78452	95.4382	-4.6564	3.7315e-19	2.3553e-17
i0_HQ_c1115/f5p0/848	0	32.0128	-6.0006	5.583e-08	1.0369e-06
i0_HQ_c11330/f2p0/811	0	17.4568	-5.1257	8.6726e-05	0.00078216
i0_HQ_c1139/f6p0/935	0	46.0508	-6.5252	7.2198e-11	2.0381e-09
i0_HQ_c1141/f5p0/999	0	61.2284	-6.9361	7.7568e-14	3.0913e-12
i0_HQ_c1145/f3p5/865	0	22.2008	-5.4725	7.4383e-06	8.9351e-05
i0_HQ_c11483/f2p9/854	0	27.242	-5.7678	5.8527e-07	9.0183e-06
i0_HQ_c11527/f2p5/935	0.453857	17.3532	-5.2568	8.3578e-05	0.00075771
i0_HQ_c11541/f2p3/454	0	13.5718	-4.7625	0.00068345	0.0046201
i0_HQ_c11601/f3p0/940	0	17.3532	-5.1171	9.1575e-05	0.00082129
i0_HQ_c1164/f4p0/917	0	43.409	-6.4399	2.4574e-10	6.4998e-09
i0_HQ_c11672/f2p1/726	0	82.1502	-7.3602	9.9541e-18	5.676e-16
i0_HQ_c1171/f6p0/547	150.839	52.9585	1.5101	5.8864e-21	4.2414e-19
i0_HQ_c11726/f2p19/860	0	27.4026	-5.7762	5.403e-07	8.3779e-06
i0_HQ_c11731/f5p4/671	0	90.5994	-7.5014	3.0231e-19	1.9246e-17
i0_HQ_c11768/f2p14/397	0	14.7114	-4.8789	0.00037101	0.002742
i0_HQ_c11782/f3p0/788	0	69.413	-7.1171	2.2005e-15	1.0321e-13
i0_HQ_c11793/f2p0/974	0	46.7698	-6.5475	5.1832e-11	1.4922e-09
i0_HQ_c11819/f2p11/998	0	40.042	-6.3234	1.1908e-09	2.8725e-08
i0_HQ_c11861/f2p4/809	0	14.556	-4.8635	0.00040314	0.0029411
i0_HQ_c1189/f6p0/1000	0.259347	26.2112	-6.6592	9.1099e-07	1.3499e-05
i0_HQ_c1190/f5p5/596	0	55.7925	-6.802	8.6507e-13	3.1345e-11
i0_HQ_c1191/f4p0/873	0	47.3459	-6.5652	3.9769e-11	1.1654e-09
i0_HQ_c1192/f5p0/694	0.0324184	129.191	-11.96	5.7224e-16	2.8453e-14
i0_HQ_c11960/f2p20/514	0	18.1302	-5.1803	6.0946e-05	0.00057409
i0_HQ_c12058/f6p0/919	0	44.2829	-6.4687	1.6367e-10	4.4282e-09
i0_HQ_c12204/f2p10/979	0.907715	17.146	-4.2395	0.00024604	0.0019307
i0_HQ_c1233/f4p0/587	0	144.317	-8.1731	2.4086e-28	2.7275e-26
i0_HQ_c1238/f7p0/983	0.0324184	114.251	-11.783	1.0865e-14	4.7543e-13
i0_HQ_c12389/f2p10/940	1.26432	50.4021	-5.3171	1.8322e-11	5.6593e-10
i0_HQ_c12519/f2p4/808	0	14.815	-4.889	0.00035105	0.0026144
i0_HQ_c1266/f3p0/692	0	67.2891	-7.0723	5.5048e-15	2.4973e-13
i0_HQ_c128/f14p0/602	0	243.93	-8.9303	1.6242e-43	3.795e-41
i0_HQ_c1284/f2p14/632	0	47.9633	-6.5839	2.9954e-11	8.9554e-10
i0_HQ_c1290/f4p0/412	0	21.7563	-5.4434	9.337e-06	0.0001094
i0_HQ_c12946/f2p0/713	0	17.405	-5.1214	8.9117e-05	0.00080176
i0_HQ_c1307/f2p6/873	0	16.1789	-5.016	0.00017007	0.0014055
i0_HQ_c13120/f3p0/949	63.011	29.3529	1.1021	2.0627e-07	3.4477e-06
i0_HQ_c13401/f3p13/894	1.76518	21.0523	-3.5761	0.00017779	0.0014608
i0_HQ_c1341/f3p9/1000	0	77.398	-7.2742	7.3169e-17	3.8892e-15
i0_HQ_c1342/f2p18/886	0	22.0966	-5.4658	7.8448e-06	9.3751e-05
i0_HQ_c1351/f2p0/708	6.67819	34.4993	-2.369	0.000327	0.0024615
i0_HQ_c13530/f3p3/804	0	15.3289	-4.9382	0.00026697	0.0020722
i0_HQ_c1355/f4p3/658	0	75.888	-7.2458	1.3856e-16	7.1923e-15
i0_HQ_c1358/f6p0/900	0	81.495	-7.3486	1.3089e-17	7.3919e-16
i0_HQ_c1361/f2p32/914	0	29.9408	-5.904	1.5394e-07	2.6462e-06
i0_HQ_c1364/f2p28/740	0	65.5414	-7.0343	1.1752e-14	5.1268e-13
i0_HQ_c13704/f2p0/574	0	30.8214	-5.9459	9.9919e-08	1.7782e-06
i0_HQ_c13725/f3p0/823	0.0648368	93.7075	-10.497	9.2154e-15	4.058e-13
i0_HQ_c13759/f4p1/874	0	42.4248	-6.4068	3.8899e-10	1.006e-08
i0_HQ_c13780/f2p0/770	6.54851	39.1613	-2.5802	3.9956e-05	0.00039707
i0_HQ_c1379/f7p0/1003	0	42.7356	-6.4174	3.3641e-10	8.7749e-09
i0_HQ_c13803/f3p0/616	2.2855	137.711	-5.913	2.1685e-29	2.6056e-27
i0_HQ_c13883/f4p12/945	0	22.6276	-5.5	5.9824e-06	7.363e-05
i0_HQ_c1391/f2p23/798	0	16.3172	-5.0283	0.00015807	0.0013203
i0_HQ_c13910/f2p0/900	0	52.1758	-6.7053	4.3998e-12	1.4725e-10
i0_HQ_c13947/f7p0/648	0	82.4149	-7.3648	8.9131e-18	5.122e-16
i0_HQ_c1397/f2p9/513	0.648368	42.6781	-6.0405	3.5298e-10	9.1774e-09
i0_HQ_c1398/f3p0/972	17.8165	228.439	-3.6805	4.5552e-36	7.6689e-34
i0_HQ_c14007/f2p0/931	0	31.7222	-5.9874	6.4328e-08	1.1828e-06
i0_HQ_c14105/f2p2/822	0	49.5111	-6.6297	1.4758e-11	4.61e-10
i0_HQ_c1413/f3p0/652	0	19.4253	-5.2799	3.1048e-05	0.00031807
i0_HQ_c14145/f3p0/962	0	87.6468	-7.4536	1.0176e-18	6.2192e-17
i0_HQ_c1417/f4p1/690	19.9509	0	5.3184	3.2603e-07	5.2599e-06
i0_HQ_c1429/f9p0/846	279.017	99.145	1.4927	5.7437e-37	1.0032e-34
i0_HQ_c14348/f3p8/766	0	53.3915	-6.7385	2.5415e-12	8.7438e-11
i0_HQ_c1435/f2p0/477	0	34.3009	-6.1002	1.841e-08	3.6969e-07
i0_HQ_c1437/f2p3/715	0	21.4973	-5.4261	1.0662e-05	0.00012323
i0_HQ_c14393/f3p3/581	50.5743	22.424	1.1734	1.5866e-06	2.2295e-05
i0_HQ_c1440/f2p0/592	0	15.4361	-4.9482	0.00025217	0.0019724
i0_HQ_c1442/f3p0/902	0	28.8768	-5.8518	2.601e-07	4.2733e-06
i0_HQ_c1443/f3p11/894	0	18.2339	-5.1885	5.7734e-05	0.00054827
i0_HQ_c14430/f2p29/916	18.0865	64.3536	-1.8311	0.00012558	0.0010822
i0_HQ_c14459/f2p9/771	1.29674	28.9566	-4.4809	1.1474e-06	1.6624e-05
i0_HQ_c14472/f5p1/764	0	290.188	-9.1808	4.7515e-50	1.4026e-47
i0_HQ_c1456/f2p0/955	0	118.953	-7.8942	3.7361e-24	3.3184e-22
i0_HQ_c1459/f4p0/469	0	26.263	-5.715	9.5411e-07	1.4063e-05
i0_HQ_c14611/f2p23/577	103.396	18.8275	2.4573	2.8476e-22	2.2316e-20
i0_HQ_c14661/f3p2/880	0	18.3375	-5.1967	5.4693e-05	0.00052287
i0_HQ_c14720/f2p17/480	0	15.7992	-4.9818	0.00020795	0.0016732
i0_HQ_c1473/f6p0/582	26.4132	176.51	-2.7404	6.4737e-20	4.3695e-18
i0_HQ_c1477/f4p0/839	0	14.6078	-4.8687	0.00039213	0.0028717
i0_HQ_c1482/f3p0/508	0	71.528	-7.1604	8.874e-16	4.3178e-14
i0_HQ_c14907/f2p0/398	0	114.867	-7.8438	1.8363e-23	1.5591e-21
i0_HQ_c1492/f3p16/906	0	19.4253	-5.2799	3.1048e-05	0.00031807
i0_HQ_c14949/f2p0/982	29.1256	13.4806	1.1114	0.00039153	0.00287
i0_HQ_c1500/f3p36/452	0	16.7316	-5.0645	0.00012701	0.0010925
i0_HQ_c1511/f3p0/580	0	22.6369	-5.5006	5.954e-06	7.3311e-05
i0_HQ_c1519/f4p0/541	0	32.22	-6.0099	5.0471e-08	9.4451e-07
i0_HQ_c15237/f2p65/812	0	51.5417	-6.6877	5.8626e-12	1.9328e-10
i0_HQ_c15281/f2p0/747	388.115	3.11115	6.9629	1.0773e-104	1.272e-101
i0_HQ_c1529/f2p0/816	0	16.9388	-5.0823	0.00011387	0.00099284
i0_HQ_c15355/f2p0/611	0	14.4006	-4.8481	0.00043808	0.0031568
i0_HQ_c1537/f6p0/819	0	116.137	-7.8597	1.118e-23	9.5937e-22
i0_HQ_c15381/f2p0/555	0	38.8505	-6.2799	2.0913e-09	4.8749e-08
i0_HQ_c1539/f6p0/573	0.0324184	81.3157	-11.293	1.1206e-11	3.5518e-10
i0_HQ_c1540/f4p0/859	0	16.6798	-5.06	0.00013053	0.0011185
i0_HQ_c1545/f2p0/834	28.8212	3.21061	3.1662	1.9354e-08	3.8732e-07
i0_HQ_c15451/f2p0/895	24.9609	3.6245	2.7838	5.6241e-07	8.6963e-06
i0_HQ_c1548/f2p0/737	79.3469	34.2149	1.2135	9.7219e-10	2.373e-08
i0_HQ_c15489/f2p2/839	0	25.2787	-5.6599	1.5631e-06	2.1989e-05
i0_HQ_c1550/f3p0/920	19.0643	5.28108	1.852	0.00023178	0.0018356
i0_HQ_c15512/f2p18/705	0	54.2871	-6.7625	1.6986e-12	5.9385e-11
i0_HQ_c1552/f3p38/667	302.709	49.3044	2.6181	4.9871e-65	2.3744e-62
i0_HQ_c1553/f2p3/915	0	21.2383	-5.4086	1.2178e-05	0.00013883
i0_HQ_c15554/f2p1/898	0	13.9468	-4.8019	0.00055869	0.0038822
i0_HQ_c1556/f9p0/877	0	59.7216	-6.9002	1.5079e-13	5.8745e-12
i0_HQ_c15617/f2p0/926	0	97.2522	-7.6037	2.0165e-20	1.4094e-18
i0_HQ_c1567/f2p19/521	27.0713	11.7329	1.2062	0.00037038	0.00274
i0_HQ_c15824/f2p35/606	0	30.0444	-5.909	1.4629e-07	2.5278e-06
i0_HQ_c1586/f4p21/596	81.882	40.0792	1.0307	1.0204e-08	2.151e-07
i0_HQ_c1593/f2p9/420	0	34.7049	-6.1171	1.5152e-08	3.098e-07
i0_HQ_c1594/f2p0/906	0	19.577	-5.2911	2.8698e-05	0.00029629
i0_HQ_c16057/f2p11/312	0	13.4682	-4.7515	0.00072265	0.0048488
i0_HQ_c1609/f6p5/515	156.647	62.267	1.331	2.3856e-19	1.5306e-17
i0_HQ_c1610/f2p28/994	0	15.2812	-4.9337	0.00027382	0.0021163
i0_HQ_c1611/f6p5/647	87.3896	36.2149	1.2709	5.1956e-11	1.4948e-09
i0_HQ_c1623/f4p22/597	58.5136	210.382	-1.8462	2.6622e-12	9.134e-11
i0_HQ_c1624/f2p0/716	0	100.027	-7.6442	6.5888e-21	4.736e-19
i0_HQ_c1652/f3p9/934	20.5484	150.287	-2.8706	2.7486e-18	1.6325e-16
i0_HQ_c1658/f4p29/922	0	28.1796	-5.8166	3.673e-07	5.8659e-06
i0_HQ_c1664/f4p8/963	0	24.7763	-5.6309	2.0131e-06	2.7686e-05
i0_HQ_c1673/f2p0/711	0	43.5105	-6.4433	2.3439e-10	6.2182e-09
i0_HQ_c1674/f5p18/691	0	28.6515	-5.8405	2.9075e-07	4.7391e-06
i0_HQ_c1679/f4p24/754	0	449.216	-9.8113	7.3327e-71	4.4476e-68
i0_HQ_c1687/f3p18/861	0	62.0614	-6.9556	5.3782e-14	2.1797e-12
i0_HQ_c17/f27p0/526	0.0324184	629.171	-14.244	3.7357e-47	9.9945e-45
i0_HQ_c1709/f4p10/636	0	34.6029	-6.1128	1.5915e-08	3.24e-07
i0_HQ_c1711/f6p24/566	0	45.0008	-6.4919	1.1732e-10	3.2334e-09
i0_HQ_c1718/f4p6/984	0	57.6946	-6.8504	3.7039e-13	1.3975e-11
i0_HQ_c1719/f2p9/861	0	19.4781	-5.2838	3.0208e-05	0.00031039
i0_HQ_c172/f14p0/498	296.199	95.6464	1.6308	1.6968e-42	3.7193e-40
i0_HQ_c1720/f5p10/852	106.806	52.1747	1.0336	5.7457e-11	1.6445e-09
i0_HQ_c1722/f6p0/892	0.0324184	363.227	-13.452	2.2407e-32	3.1248e-30
i0_HQ_c1729/f3p1/626	0	48.5373	-6.601	2.3029e-11	7.0249e-10
i0_HQ_c1733/f4p0/960	0	35.7958	-6.1617	8.9691e-09	1.9102e-07
i0_HQ_c1735/f3p0/597	0	24.9679	-5.642	1.8278e-06	2.5358e-05
i0_HQ_c1739/f5p8/680	4.31164	37.0292	-3.1024	4.9858e-06	6.2617e-05
i0_HQ_c1741/f4p0/893	0.431813	41.1127	-6.573	7.5357e-10	1.8703e-08
i0_HQ_c1744/f2p37/911	0	17.6371	-5.1405	7.89e-05	0.00072075
i0_HQ_c1748/f2p0/995	0.16501	12.3643	-6.2275	0.00072644	0.0048713
i0_HQ_c1749/f6p6/712	0	138.737	-8.1162	1.9474e-27	2.1005e-25
i0_HQ_c1759/f3p8/686	0	56.8254	-6.8285	5.4544e-13	2.0184e-11
i0_HQ_c1773/f2p0/929	0	79.0743	-7.3051	3.6111e-17	1.9631e-15
i0_HQ_c1774/f3p0/624	147.853	62.625	1.2394	3.3462e-17	1.8235e-15
i0_HQ_c181/f11p0/614	0.0324184	67.1726	-11.017	2.8267e-10	7.4301e-09
i0_HQ_c1810/f2p0/803	88.1174	17.5086	2.3314	1.8192e-18	1.0944e-16
i0_HQ_c18194/f2p25/351	0	15.2812	-4.9337	0.00027382	0.0021163
i0_HQ_c1823/f3p0/686	0	27.4544	-5.779	5.2655e-07	8.1848e-06
i0_HQ_c1828/f3p43/715	316.992	54.1473	2.5495	1.1807e-66	6.2984e-64
i0_HQ_c1830/f4p7/786	0	37.4685	-6.2276	4.0324e-09	9.0448e-08
i0_HQ_c1838/f2p8/689	1.36157	49.6251	-5.1877	3.2494e-11	9.6544e-10
i0_HQ_c1841/f3p1/787	45.5611	21.3507	1.0935	1.0867e-05	0.00012533
i0_HQ_c1856/f3p0/753	154.269	44.1808	1.804	4.3968e-25	4.1598e-23
i0_HQ_c1860/f4p6/859	0	36.7081	-6.198	5.7958e-09	1.2733e-07
i0_HQ_c1869/f6p15/728	0.0324184	117.412	-11.822	5.7751e-15	2.6092e-13
i0_HQ_c1870/f7p9/596	0	157.422	-8.2985	1.8978e-30	2.3941e-28
i0_HQ_c18716/f14p0/859	0	249.524	-8.963	2.5465e-44	6.1279e-42
i0_HQ_c18726/f20p0/641	11.5131	241.079	-4.3882	4.0867e-44	9.7284e-42
i0_HQ_c1877/f2p1/425	0	28.2832	-5.8219	3.4892e-07	5.5945e-06
i0_HQ_c1880/f3p0/750	4.70002	36.1227	-2.9422	1.3581e-05	0.0001527
i0_HQ_c1881/f4p6/632	0	64.8545	-7.0191	1.5849e-14	6.8364e-13
i0_HQ_c18832/f9p21/761	0	156.036	-8.2857	3.1545e-30	3.9289e-28
i0_HQ_c18865/f8p0/502	0	83.6224	-7.3858	5.3894e-18	3.1461e-16
i0_HQ_c18925/f10p0/746	34.6215	112.47	-1.6998	2.9487e-06	3.8886e-05
i0_HQ_c18926/f3p16/813	0	29.9926	-5.9065	1.5007e-07	2.5865e-06
i0_HQ_c18928/f4p1/775	106.813	52.9522	1.0123	8.9572e-11	2.5006e-09
i0_HQ_c18946/f7p24/670	0	162.81	-8.347	2.6582e-31	3.5134e-29
i0_HQ_c1896/f3p0/839	0	19.8464	-5.3108	2.496e-05	0.00026211
i0_HQ_c18972/f3p0/850	0.389021	17.0373	-5.4527	8.744e-05	0.00078803
i0_HQ_c18986/f3p34/960	6.31575	66.8587	-3.4041	8.1645e-11	2.288e-09
i0_HQ_c1900/f3p0/926	0	31.9921	-5.9996	5.6396e-08	1.0457e-06
i0_HQ_c1908/f3p5/977	0	22.6369	-5.5006	5.954e-06	7.3311e-05
i0_HQ_c1910/f3p0/822	0	30.507	-5.9311	1.1657e-07	2.0547e-06
i0_HQ_c19111/f2p0/382	0	15.2812	-4.9337	0.00027382	0.0021163
i0_HQ_c1919/f2p7/508	0	18.8037	-5.2329	4.289e-05	0.00042239
i0_HQ_c1927/f3p18/741	0	107.953	-7.7543	2.79e-22	2.191e-20
i0_HQ_c1930/f3p8/745	0	20.9793	-5.3909	1.3912e-05	0.00015601
i0_HQ_c1932/f2p0/915	0	178.194	-8.4773	1.0461e-33	1.5862e-31
i0_HQ_c19372/f6p8/417	0.162092	600.274	-11.855	2.1293e-69	1.2324e-66
i0_HQ_c19475/f5p5/866	185.6	74.8272	1.3106	2.5972e-22	2.0554e-20
i0_HQ_c1951/f3p3/647	0	14.556	-4.8635	0.00040314	0.0029411
i0_HQ_c19541/f3p0/747	0	51.3827	-6.6832	6.3008e-12	2.0665e-10
i0_HQ_c19544/f3p0/877	1.44586	39.7037	-4.7793	6.075e-09	1.3296e-07
i0_HQ_c19559/f4p10/685	0.486276	43.5867	-6.486	2.2834e-10	6.0686e-09
i0_HQ_c1962/f2p4/795	0.0648368	27.817	-8.7449	2.3875e-06	3.2279e-05
i0_HQ_c1964/f5p23/883	0	92.6223	-7.5333	1.322e-19	8.7232e-18
i0_HQ_c19686/f3p6/640	0	38.2289	-6.2566	2.8086e-09	6.4316e-08
i0_HQ_c1969/f3p5/572	4.53306	50.9988	-3.4919	8.5026e-09	1.8174e-07
i0_HQ_c19708/f3p0/738	70.4931	26.7794	1.3964	6.4889e-10	1.6223e-08
i0_HQ_c1972/f4p13/547	0	18.9176	-5.2417	4.0419e-05	0.00040091
i0_HQ_c19758/f3p19/816	0	21.6009	-5.433	1.0111e-05	0.00011769
i0_HQ_c19761/f3p17/530	0	74.5412	-7.22	2.4538e-16	1.2502e-14
i0_HQ_c1977/f7p14/834	0	41.4401	-6.373	6.1691e-10	1.548e-08
i0_HQ_c1980/f6p7/939	0	201.524	-8.6548	2.8681e-37	5.0494e-35
i0_HQ_c19828/f4p27/942	0	30.5624	-5.9337	1.1344e-07	2.004e-06
i0_HQ_c19831/f3p0/611	0	19.8915	-5.3141	2.4385e-05	0.00025665
i0_HQ_c19834/f3p0/927	0	16.9554	-5.0837	0.00011288	0.00098585
i0_HQ_c1984/f4p22/907	37.7314	151.949	-2.0097	9.1129e-11	2.5417e-09
i0_HQ_c19863/f4p12/694	0	21.3937	-5.4191	1.1244e-05	0.00012926
i0_HQ_c19900/f2p39/771	0	14.038	-4.8113	0.00053202	0.0037199
i0_HQ_c19901/f2p26/373	0	40.4046	-6.3364	1.0037e-09	2.4466e-08
i0_HQ_c19904/f2p63/950	0	75.9398	-7.2468	1.3555e-16	7.0444e-15
i0_HQ_c19910/f2p10/521	0	17.5604	-5.1343	8.2137e-05	0.0007464
i0_HQ_c19939/f2p11/554	0	22.3779	-5.484	6.7949e-06	8.2337e-05
i0_HQ_c1994/f5p0/910	0	23.1518	-5.5331	4.5812e-06	5.7989e-05
i0_HQ_c19966/f2p43/846	0	14.815	-4.889	0.00035105	0.0026144
i0_HQ_c19969/f2p39/937	0	206.113	-8.6873	5.8635e-38	1.0728e-35
i0_HQ_c19975/f2p0/839	0.661335	80.907	-6.9347	8.5341e-18	4.9137e-16
i0_HQ_c1998/f7p7/660	0	19.8915	-5.3141	2.4385e-05	0.00025665
i0_HQ_c19988/f3p0/645	318.723	138.908	1.1982	4.1204e-34	6.3348e-32
i0_HQ_c20007/f2p2/981	1.13464	58.8456	-5.6966	2.2427e-13	8.6273e-12
i0_HQ_c2004/f2p0/892	0	16.8352	-5.0734	0.00012026	0.0010418
i0_HQ_c20061/f2p0/908	0	37.0893	-6.2129	4.8313e-09	1.0725e-07
i0_HQ_c20063/f2p0/612	0	59.5812	-6.8968	1.6044e-13	6.237e-12
i0_HQ_c20068/f2p17/761	0.129674	41.2002	-8.3116	4.5285e-09	1.0078e-07
i0_HQ_c20081/f2p11/944	0	18.022	-5.1717	6.4496e-05	0.0006033
i0_HQ_c20088/f2p0/660	0	25.9522	-5.6978	1.1148e-06	1.6213e-05
i0_HQ_c20098/f2p0/740	0	66.3531	-7.0521	8.2596e-15	3.6663e-13
i0_HQ_c20106/f2p6/772	0	50.2985	-6.6524	1.031e-11	3.2865e-10
i0_HQ_c20112/f2p3/608	0	23.1031	-5.53	4.6961e-06	5.9332e-05
i0_HQ_c20117/f2p2/847	0	13.5718	-4.7625	0.00068345	0.0046201
i0_HQ_c20120/f2p0/841	0	41.6478	-6.3802	5.5964e-10	1.4139e-08
i0_HQ_c20131/f2p0/871	0	18.4929	-5.2089	5.0432e-05	0.00048718
i0_HQ_c20154/f2p1/511	0	185.721	-8.537	7.2405e-35	1.1369e-32
i0_HQ_c20158/f2p0/957	0	61.2802	-6.9374	7.5819e-14	3.0271e-12
i0_HQ_c20169/f2p1/838	9.224	66.0387	-2.8398	9.66e-09	2.047e-07
i0_HQ_c20190/f2p0/677	0	37.5125	-6.2293	3.9487e-09	8.8706e-08
i0_HQ_c20209/f2p7/914	0.396477	27.847	-6.1341	3.9725e-07	6.3089e-06
i0_HQ_c20221/f2p1/650	0	20.5493	-5.361	1.736e-05	0.00019017
i0_HQ_c2023/f2p23/874	0	39.8985	-6.3183	1.2742e-09	3.0629e-08
i0_HQ_c20239/f2p18/704	3.90415	62.7742	-4.0071	7.4125e-12	2.4124e-10
i0_HQ_c20262/f2p0/431	0	17.1978	-5.1042	9.9367e-05	0.00088117
i0_HQ_c20277/f2p10/665	0	49.2692	-6.6226	1.6481e-11	5.1209e-10
i0_HQ_c20280/f2p51/466	0	15.3848	-4.9434	0.00025914	0.0020189
i0_HQ_c20281/f2p0/826	0	41.1645	-6.3633	7.021e-10	1.747e-08
i0_HQ_c20289/f2p16/648	98.8612	40.1155	1.3012	1.6036e-12	5.6239e-11
i0_HQ_c2029/f3p34/730	0	77.3525	-7.2734	7.459e-17	3.9553e-15
i0_HQ_c20291/f2p14/459	0	13.4081	-4.745	0.00074642	0.0049818
i0_HQ_c20292/f2p26/705	0	15.0222	-4.909	0.00031432	0.00238
i0_HQ_c20293/f2p0/968	0	25.9522	-5.6978	1.1148e-06	1.6213e-05
i0_HQ_c20299/f2p0/757	0	26.8846	-5.7487	6.994e-07	1.0575e-05
i0_HQ_c20303/f2p23/880	0.0431164	36.5957	-9.7292	3.2694e-07	5.2737e-06
i0_HQ_c20309/f2p0/619	0	31.8181	-5.9918	6.139e-08	1.1321e-06
i0_HQ_c20320/f4p0/609	0	105.058	-7.715	8.8071e-22	6.6602e-20
i0_HQ_c2034/f3p0/775	0	122.819	-7.9404	8.3656e-25	7.7491e-23
i0_HQ_c20349/f2p0/553	0.129674	37.0893	-8.16	2.1355e-08	4.2516e-07
i0_HQ_c20365/f2p0/594	0	30.7178	-5.941	1.0512e-07	1.8644e-06
i0_HQ_c20371/f2p12/937	0	18.0002	-5.1699	6.5235e-05	0.00060963
i0_HQ_c20381/f2p0/628	0	13.6236	-4.768	0.00066466	0.0045155
i0_HQ_c20384/f2p15/549	1.00497	27.9206	-4.7961	1.0554e-06	1.543e-05
i0_HQ_c2040/f3p26/646	0	35.7425	-6.1596	9.2016e-09	1.956e-07
i0_HQ_c2052/f3p2/745	0	49.9877	-6.6435	1.1877e-11	3.7482e-10
i0_HQ_c2067/f2p12/690	83.0873	41.4053	1.0048	1.2168e-08	2.5319e-07
i0_HQ_c2069/f4p2/691	0	33.0364	-6.046	3.3942e-08	6.54e-07
i0_HQ_c2074/f2p8/770	7.77717	69.8041	-3.166	2.1361e-10	5.6924e-09
i0_HQ_c2079/f3p3/472	0	17.3532	-5.1171	9.1575e-05	0.00082129
i0_HQ_c2080/f2p1/855	0	13.5687	-4.7622	0.00068459	0.0046271
i0_HQ_c20923/f2p4/868	117.06	247.716	-1.0814	0.00018621	0.0015206
i0_HQ_c2099/f2p1/749	0	33.111	-6.0492	3.2736e-08	6.3241e-07
i0_HQ_c2109/f2p0/718	0	27.1436	-5.7625	6.1467e-07	9.4076e-06
i0_HQ_c2115/f3p9/752	0	43.2717	-6.4354	2.6197e-10	6.9167e-09
i0_HQ_c2121/f3p5/503	0	53.8339	-6.7504	2.0826e-12	7.2294e-11
i0_HQ_c2247/f2p5/754	98.6585	43.0412	1.1967	1.285e-11	4.0352e-10
i0_HQ_c2265/f5p2/955	0.713204	43.121	-5.9179	2.9993e-10	7.8674e-09
i0_HQ_c2289/f2p13/990	4.051	230.912	-5.8329	5.0246e-48	1.3818e-45
i0_HQ_c2344/f4p5/993	0	20.5737	-5.3627	1.7143e-05	0.00018817
i0_HQ_c2389/f2p7/933	23.5798	8.00217	1.5591	0.00016222	0.0013501
i0_HQ_c241/f11p0/465	0	24.3981	-5.6087	2.4363e-06	3.2848e-05
i0_HQ_c24246/f2p0/740	0	35.5353	-6.1512	1.0164e-08	2.145e-07
i0_HQ_c243/f12p0/639	0	81.0163	-7.3401	1.599e-17	8.928e-16
i0_HQ_c2458/f2p3/627	0	56.2556	-6.8139	7.0335e-13	2.5684e-11
i0_HQ_c251/f13p0/739	0.0648368	82.1559	-10.307	1.8878e-13	7.3003e-12
i0_HQ_c25192/f2p6/868	0	49.2107	-6.6209	1.6927e-11	5.2504e-10
i0_HQ_c253/f8p0/717	101.858	31.6399	1.6867	3.8733e-16	1.9422e-14
i0_HQ_c25539/f2p0/682	76.0548	31.5746	1.2683	9.451e-10	2.3132e-08
i0_HQ_c2699/f2p0/904	0	26.2246	-5.7129	9.7259e-07	1.4316e-05
i0_HQ_c27275/f2p6/518	0	61.3289	-6.9385	7.4212e-14	2.9656e-12
i0_HQ_c279/f11p0/962	5.52409	306.959	-5.7962	3.5107e-63	1.5862e-60
i0_HQ_c2799/f2p4/899	0	27.1436	-5.7625	6.1467e-07	9.4076e-06
i0_HQ_c2831/f2p82/986	0	76.6972	-7.2611	9.8381e-17	5.1643e-15
i0_HQ_c2847/f3p0/739	0	31.2358	-5.9651	8.1578e-08	1.4728e-06
i0_HQ_c2863/f3p0/503	1.02085	25.9392	-4.6673	3.0631e-06	4.0235e-05
i0_HQ_c2904/f2p24/514	0	16.7316	-5.0645	0.00012701	0.0010925
i0_HQ_c2912/f3p1/695	0	84.703	-7.4043	3.4397e-18	2.0334e-16
i0_HQ_c2973/f5p0/562	0	77.7011	-7.2799	6.4386e-17	3.4327e-15
i0_HQ_c3026/f2p0/806	0	15.2714	-4.9328	0.00027526	0.002125
i0_HQ_c31/f22p0/888	0.0648368	654.049	-13.3	1.6022e-58	6.306e-56
i0_HQ_c3157/f2p23/580	0	52.8538	-6.7239	3.2389e-12	1.1023e-10
i0_HQ_c31671/f2p0/753	0	25.9522	-5.6978	1.1148e-06	1.6213e-05
i0_HQ_c3192/f3p12/809	0	32.0128	-6.0006	5.583e-08	1.0369e-06
i0_HQ_c321/f3p0/732	33.5579	8.63259	1.9588	5.3703e-07	8.333e-06
i0_HQ_c323/f10p0/587	213.353	75.9766	1.4896	1.3139e-28	1.5072e-26
i0_HQ_c3258/f2p0/739	1.93635	28.3412	-3.8715	5.9137e-06	7.2917e-05
i0_HQ_c326/f10p0/662	255.9	78.2895	1.7087	1.4582e-38	2.7533e-36
i0_HQ_c3267/f2p9/889	0	49.5215	-6.63	1.4689e-11	4.5917e-10
i0_HQ_c327/f12p0/995	0	290.91	-9.1844	3.7746e-50	1.1179e-47
i0_HQ_c33505/f2p0/363	0.627296	16.8824	-4.7502	0.00015378	0.0012912
i0_HQ_c336/f9p0/938	14.7416	126.019	-3.0957	4.0873e-17	2.2151e-15
i0_HQ_c33831/f2p31/760	0	22.7923	-5.5105	5.5007e-06	6.8262e-05
i0_HQ_c3397/f3p0/713	0	34.4982	-6.1085	1.6739e-08	3.3966e-07
i0_HQ_c34070/f2p0/789	108.167	48.1741	1.1669	2.5453e-12	8.7534e-11
i0_HQ_c34350/f9p0/306	0	14.124	-4.8201	0.00050804	0.0035777
i0_HQ_c34523/f3p0/303	0	17.405	-5.1214	8.9117e-05	0.00080176
i0_HQ_c3487/f3p8/884	0	16.369	-5.0329	0.0001538	0.0012912
i0_HQ_c34877/f2p5/640	0	16.4851	-5.0431	0.00014466	0.0012247
i0_HQ_c3538/f3p0/482	0	20.2023	-5.3364	2.0765e-05	0.00022254
i0_HQ_c364/f3p0/863	14.0868	124.76	-3.1467	2.7236e-17	1.4971e-15
i0_HQ_c3644/f2p0/938	0	29.9408	-5.904	1.5394e-07	2.6462e-06
i0_HQ_c3650/f2p7/987	0.480765	24.9275	-5.6963	1.8153e-06	2.5213e-05
i0_HQ_c3657/f2p0/453	267.472	126.397	1.0814	2.9457e-26	2.9711e-24
i0_HQ_c3683/f4p0/673	0	26.2112	-5.7121	9.7917e-07	1.4401e-05
i0_HQ_c371/f7p0/742	0.583531	61.3838	-6.7169	5.9678e-14	2.4076e-12
i0_HQ_c3725/f3p1/933	0	110.793	-7.7917	9.0852e-23	7.3811e-21
i0_HQ_c3833/f3p0/515	58.5155	19.2683	1.6026	1.7301e-09	4.079e-08
i0_HQ_c3963/f3p0/718	0	29.357	-5.8756	2.0521e-07	3.432e-06
i0_HQ_c40017/f15p0/821	2.4638	145.56	-5.8846	5.972e-31	7.7658e-29
i0_HQ_c40042/f14p828/698	0	69.9828	-7.1289	1.7221e-15	8.1681e-14
i0_HQ_c40069/f13p0/665	0	172.704	-8.4322	7.4561e-33	1.0719e-30
i0_HQ_c40076/f12p24/842	349.314	132.712	1.3962	4.8715e-43	1.109e-40
i0_HQ_c40142/f6p0/808	356.268	110.078	1.6944	1.3615e-52	4.3684e-50
i0_HQ_c40152/f5p0/948	0	181.906	-8.5071	2.7939e-34	4.3103e-32
i0_HQ_c40227/f5p6/931	0	118.157	-7.8846	5.0897e-24	4.4625e-22
i0_HQ_c40257/f4p7/755	0	24.8125	-5.633	1.9766e-06	2.7214e-05
i0_HQ_c40375/f26p11/757	108.542	230.034	-1.0836	0.00030244	0.0023029
i0_HQ_c40380/f7p0/542	0.0648368	29.658	-8.8374	1.2505e-06	1.8004e-05
i0_HQ_c40498/f9p19/575	357.598	153.3	1.222	8.7904e-39	1.6849e-36
i0_HQ_c40535/f2p0/832	21.1994	438.922	-4.3719	1.2723e-78	9.6301e-76
i0_HQ_c40609/f3p1/773	0	20.4613	-5.3548	1.8166e-05	0.00019795
i0_HQ_c40624/f3p3/376	0	30.0444	-5.909	1.4629e-07	2.5278e-06
i0_HQ_c40653/f2p4/376	0.0505727	58.7135	-10.181	3.5029e-10	9.1154e-09
i0_HQ_c40702/f3p0/722	0.0324184	1635.65	-15.623	2.6764e-90	2.4184e-87
i0_HQ_c40808/f49p0/661	7151.37	795.769	3.1678	0	0
i0_HQ_c40832/f31p4/781	24.7148	494.236	-4.3218	1.522e-87	1.3344e-84
i0_HQ_c40892/f21p30/697	0	256.863	-9.0049	2.2736e-45	5.7199e-43
i0_HQ_c41083/f5p1/924	0	1360.63	-11.41	1.261e-166	2.7237e-163
i0_HQ_c414/f13p36/885	0	43.0464	-6.4278	2.9099e-10	7.6396e-09
i0_HQ_c4346/f3p51/656	1.10222	26.8297	-4.6053	2.2916e-06	3.1115e-05
i0_HQ_c4385/f2p22/579	0	14.1639	-4.8241	0.00049729	0.0035132
i0_HQ_c4505/f2p16/786	0	45.6882	-6.5138	8.5358e-11	2.3883e-09
i0_HQ_c4506/f3p14/811	0	40.301	-6.3327	1.0539e-09	2.5591e-08
i0_HQ_c451/f5p0/602	46.4727	20.7348	1.1643	4.5702e-06	5.7883e-05
i0_HQ_c45170/f10p5/891	45.0752	115.956	-1.3632	0.00029706	0.0022686
i0_HQ_c45268/f3p23/900	0	121.031	-7.9192	1.6693e-24	1.5224e-22
i0_HQ_c454/f9p11/845	0	124.005	-7.9543	5.298e-25	4.9805e-23
i0_HQ_c464/f10p0/677	0	26.984	-5.754	6.6555e-07	1.0113e-05
i0_HQ_c466/f11p0/635	18.6646	123.079	-2.7212	3.2315e-14	1.3454e-12
i0_HQ_c4686/f3p6/676	0	44.186	-6.4655	1.712e-10	4.6136e-09
i0_HQ_c471/f11p0/658	0	86.53	-7.4351	1.6138e-18	9.7351e-17
i0_HQ_c4717/f6p0/912	0	80.4983	-7.3309	1.9864e-17	1.0994e-15
i0_HQ_c4720/f4p0/886	0	433.572	-9.7601	6.6092e-69	3.776e-66
i0_HQ_c47536/f2p0/829	0	337.952	-9.4007	1.5331e-56	5.5414e-54
i0_HQ_c4829/f5p1/894	0	64.7442	-7.0167	1.663e-14	7.1522e-13
i0_HQ_c4848/f2p0/781	0	15.5837	-4.962	0.00023315	0.0018446
i0_HQ_c485/f6p0/625	0	15.2807	-4.9336	0.0002739	0.0021164
i0_HQ_c4898/f3p18/965	120.854	36.0046	1.747	1.8991e-19	1.2302e-17
i0_HQ_c49770/f9p0/861	0	74.4376	-7.218	2.5642e-16	1.3043e-14
i0_HQ_c49782/f10p0/728	16.2335	193.179	-3.5729	7.398e-30	9.0362e-28
i0_HQ_c49855/f2p25/717	0.19451	20.8239	-6.7422	1.231e-05	0.00014017
i0_HQ_c49926/f12p12/623	0	188.395	-8.5576	2.8194e-35	4.5895e-33
i0_HQ_c49927/f21p11/892	0	214.766	-8.7466	3.0018e-39	5.8551e-37
i0_HQ_c49967/f5p11/923	0	90.9589	-7.5071	2.6091e-19	1.667e-17
i0_HQ_c49970/f12p23/905	0	239.476	-8.9037	7.1501e-43	1.603e-40
i0_HQ_c49975/f5p0/544	0	22.0671	-5.4638	7.9641e-06	9.5036e-05
i0_HQ_c49982/f2p0/796	0	14.815	-4.889	0.00035105	0.0026144
i0_HQ_c49990/f2p0/618	0.0324184	115.596	-11.8	8.2974e-15	3.6812e-13
i0_HQ_c50001/f5p16/885	0	24.8488	-5.6351	1.9408e-06	2.6763e-05
i0_HQ_c50041/f2p2/922	0	83.4753	-7.3833	5.7297e-18	3.3403e-16
i0_HQ_c50071/f5p8/587	0	103.076	-7.6876	1.9416e-21	1.4424e-19
i0_HQ_c50085/f3p0/983	0	34.3439	-6.102	1.8032e-08	3.6284e-07
i0_HQ_c50097/f12p0/327	0	41.337	-6.3694	6.4748e-10	1.6192e-08
i0_HQ_c50168/f43p0/680	0	300.6	-9.2317	1.7429e-51	5.3777e-49
i0_HQ_c50176/f27p6/932	0	276.025	-9.1087	4.4604e-48	1.2382e-45
i0_HQ_c50209/f18p0/505	0	67.9781	-7.087	4.0862e-15	1.873e-13
i0_HQ_c50212/f4p0/938	0	37.8477	-6.2421	3.3665e-09	7.6441e-08
i0_HQ_c50272/f3p0/291	76.9068	32.7349	1.2323	1.3181e-09	3.1641e-08
i0_HQ_c50282/f13p0/792	0	529.338	-10.048	1.2809e-80	1.0127e-77
i0_HQ_c50321/f3p0/573	0.19451	1717.92	-13.109	4.2052e-156	8.4635e-153
i0_HQ_c50354/f21p24/869	0	92.1535	-7.526	1.6008e-19	1.047e-17
i0_HQ_c50366/f26p0/479	21.9586	317.209	-3.8526	1.2252e-51	3.8205e-49
i0_HQ_c50382/f14p0/789	0	146.676	-8.1965	1.0003e-28	1.1534e-26
i0_HQ_c508/f10p0/754	0	66.4344	-7.0539	7.9732e-15	3.5481e-13
i0_HQ_c5172/f2p16/764	0	17.345	-5.1164	9.1974e-05	0.00082437
i0_HQ_c5202/f9p1/536	0	54.931	-6.7795	1.2723e-12	4.5139e-11
i0_HQ_c530/f9p0/894	0	56.5203	-6.8207	6.2496e-13	2.2945e-11
i0_HQ_c536/f10p0/931	0	121.369	-7.9233	1.4649e-24	1.3401e-22
i0_HQ_c53766/f2p0/501	0.0648368	62.6638	-9.9166	4.0853e-11	1.1951e-09
i0_HQ_c5515/f4p0/767	30.2146	13.131	1.2023	0.00017317	0.0014278
i0_HQ_c5525/f3p7/883	0	63.4559	-6.9877	2.9188e-14	1.2204e-12
i0_HQ_c557/f10p0/918	0.226929	146.13	-9.3308	1.2777e-25	1.2366e-23
i0_HQ_c5576/f2p20/774	0	93.7593	-7.5509	8.3168e-20	5.5668e-18
i0_HQ_c562/f8p0/785	0	42.3538	-6.4044	4.0211e-10	1.0372e-08
i0_HQ_c5622/f2p0/663	0	45.4292	-6.5055	9.6215e-11	2.6751e-09
i0_HQ_c5682/f3p0/827	0	22.2753	-5.4774	7.1602e-06	8.6386e-05
i0_HQ_c570/f8p0/583	0	102.876	-7.6848	2.1027e-21	1.5543e-19
i0_HQ_c5734/f3p0/684	0	37.5037	-6.229	3.9653e-09	8.8988e-08
i0_HQ_c5770/f3p0/1002	0.292414	26.4163	-6.4973	7.9707e-07	1.1937e-05
i0_HQ_c58148/f6p0/648	0	118.671	-7.8908	4.1682e-24	3.6801e-22
i0_HQ_c58157/f3p22/566	3234.97	824.686	1.9718	0	0
i0_HQ_c58164/f5p0/864	0.0324184	213.771	-12.687	1.6168e-22	1.2864e-20
i0_HQ_c5832/f2p30/908	0	85.1588	-7.4121	2.8471e-18	1.6898e-16
i0_HQ_c5931/f2p15/624	0	36.9339	-6.2069	5.2032e-09	1.1491e-07
i0_HQ_c5942/f2p0/976	0	19.7361	-5.3028	2.6428e-05	0.00027569
i0_HQ_c6053/f2p5/521	2.43138	29.9408	-3.6223	6.7479e-06	8.1812e-05
i0_HQ_c6191/f3p0/520	0.129674	108.212	-9.7048	1.4153e-18	8.5667e-17
i0_HQ_c6241/f2p0/867	0	25.6932	-5.6833	1.2694e-06	1.8237e-05
i0_HQ_c6283/f2p0/891	0	120.431	-7.9121	2.1062e-24	1.9051e-22
i0_HQ_c6309/f2p37/875	52.3748	144.222	-1.4613	9.9277e-06	0.00011585
i0_HQ_c635/f4p0/804	34.9152	16.5358	1.0783	0.00013114	0.0011229
i0_HQ_c6538/f4p12/864	68.324	28.2873	1.2722	6.3186e-09	1.3795e-07
i0_HQ_c6608/f3p11/987	3.38869	56.2183	-4.0522	7.3053e-11	2.0596e-09
i0_HQ_c662/f10p0/920	0	65.1653	-7.026	1.3842e-14	6.0117e-13
i0_HQ_c6666/f3p0/967	0	24.7607	-5.63	2.0289e-06	2.789e-05
i0_HQ_c6729/f2p4/926	0.0816943	23.9837	-8.1976	6.91e-06	8.3632e-05
i0_HQ_c6747/f2p2/842	0	19.8915	-5.3141	2.4385e-05	0.00025665
i0_HQ_c676/f6p0/882	0	33.7223	-6.0756	2.4348e-08	4.8042e-07
i0_HQ_c679/f7p0/862	0	345.666	-9.4332	1.4411e-57	5.362e-55
i0_HQ_c680/f5p0/650	0	58.8456	-6.8789	2.222e-13	8.5515e-12
i0_HQ_c681/f7p0/649	0	67.4963	-7.0767	5.0326e-15	2.289e-13
i0_HQ_c684/f6p0/840	0	83.8654	-7.39	4.8714e-18	2.855e-16
i0_HQ_c688/f5p0/813	0	13.7982	-4.7864	0.00060512	0.0041655
i0_HQ_c6888/f2p7/541	0	16.5695	-5.0505	0.00013835	0.0011782
i0_HQ_c694/f9p0/797	0.0324184	165.503	-12.318	6.6381e-19	4.1136e-17
i0_HQ_c6962/f2p0/885	0	18.7001	-5.225	4.5268e-05	0.00044359
i0_HQ_c6989/f3p0/801	0	28.5422	-5.835	3.0691e-07	4.9778e-06
i0_HQ_c699/f4p0/838	0	238.796	-8.8996	8.9696e-43	2.0008e-40
i0_HQ_c702/f7p0/798	0	44.9609	-6.4906	1.195e-10	3.2906e-09
i0_HQ_c708/f5p0/909	6.91095	75.887	-3.4569	2.8668e-12	9.8134e-11
i0_HQ_c7113/f4p27/429	0	19.2181	-5.2644	3.4574e-05	0.00034975
i0_HQ_c7114/f2p36/879	0.361465	201.572	-9.1232	1.6017e-35	2.6315e-33
i0_HQ_c716/f5p13/894	2.75394	38.2206	-3.7948	1.898e-07	3.1961e-06
i0_HQ_c725/f5p0/882	0	45.9944	-6.5234	7.4104e-11	2.0859e-09
i0_HQ_c727/f7p0/907	0	61.9034	-6.9519	5.7647e-14	2.3289e-12
i0_HQ_c729/f5p0/732	0	50.758	-6.6656	8.3663e-12	2.7029e-10
i0_HQ_c733/f8p1/437	0	113.394	-7.8252	3.2689e-23	2.7232e-21
i0_HQ_c736/f7p0/652	0	18.4229	-5.2034	5.2306e-05	0.00050298
i0_HQ_c7377/f3p2/555	0	57.6899	-6.8502	3.7116e-13	1.3998e-11
i0_HQ_c741/f4p0/841	0	62.0573	-6.9555	5.388e-14	2.1807e-12
i0_HQ_c7431/f2p0/877	0	21.0311	-5.3945	1.3547e-05	0.00015237
i0_HQ_c7438/f2p17/588	27.352	11.3143	1.2735	0.00023633	0.0018659
i0_HQ_c7551/f5p0/694	0	30.3552	-5.9239	1.2558e-07	2.2e-06
i0_HQ_c756/f13p0/768	0	55.2444	-6.7878	1.1056e-12	3.9541e-11
i0_HQ_c7585/f4p17/684	0	69.4648	-7.1182	2.152e-15	1.0104e-13
i0_HQ_c7670/f2p0/590	0	44.8739	-6.4878	1.2442e-10	3.4217e-09
i0_HQ_c7673/f8p0/835	1.91268	54.1835	-4.8242	9.7032e-12	3.102e-10
i0_HQ_c771/f4p0/743	0	24.9679	-5.642	1.8278e-06	2.5358e-05
i0_HQ_c782/f6p0/705	46.9062	204.813	-2.1265	1.9502e-15	9.191e-14
i0_HQ_c7836/f3p2/975	0.248649	169.917	-9.4165	3.107e-29	3.6981e-27
i0_HQ_c789/f4p0/971	11.5153	122.341	-3.4093	1.4027e-18	8.496e-17
i0_HQ_c7955/f5p19/888	0	17.6148	-5.1387	7.9827e-05	0.0007284
i0_HQ_c7969/f2p95/910	64.9091	20.929	1.6329	1.5596e-10	4.2339e-09
i0_HQ_c7981/f4p11/859	1.81121	31.7502	-4.1317	7.9481e-07	1.1915e-05
i0_HQ_c8144/f4p0/779	0	194.874	-8.6064	2.9047e-36	4.9561e-34
i0_HQ_c8166/f2p107/787	0	115.619	-7.8532	1.3686e-23	1.1699e-21
i0_HQ_c8178/f2p6/739	0	18.2339	-5.1885	5.7734e-05	0.00054827
i0_HQ_c8264/f2p1/778	0.972551	39.7829	-5.3542	2.2777e-09	5.2843e-08
i0_HQ_c8280/f2p25/676	48.3267	19.4631	1.3121	7.0471e-07	1.0644e-05
i0_HQ_c833/f8p0/558	0	29.2249	-5.8691	2.1902e-07	3.6478e-06
i0_HQ_c839/f6p0/744	0.129674	21.273	-7.358	1.2795e-05	0.0001451
i0_HQ_c8475/f3p28/433	0	21.2383	-5.4086	1.2178e-05	0.00013883
i0_HQ_c849/f4p0/801	24.9456	4.617	2.4338	2.0474e-06	2.8118e-05
i0_HQ_c85/f23p0/911	0	17.5604	-5.1343	8.2137e-05	0.0007464
i0_HQ_c8577/f4p22/539	0.0972551	55.1817	-9.1482	8.0836e-11	2.2668e-09
i0_HQ_c8728/f2p35/691	0	22.5851	-5.4973	6.1133e-06	7.4997e-05
i0_HQ_c8804/f2p90/991	0	62.0573	-6.9555	5.388e-14	2.1807e-12
i0_HQ_c8846/f4p0/408	0	32.9453	-6.042	3.5478e-08	6.8076e-07
i0_HQ_c885/f5p0/604	0	45.0744	-6.4942	1.1339e-10	3.13e-09
i0_HQ_c891/f7p0/876	1.14858	28.8841	-4.6523	8.682e-07	1.2904e-05
i0_HQ_c897/f5p0/910	0.0324184	24.9161	-9.5861	2.1095e-05	0.00022577
i0_HQ_c898/f4p0/759	0	16.0064	-5.0006	0.00018633	0.0015206
i0_HQ_c8995/f2p9/943	0	183.064	-8.5162	1.8535e-34	2.8695e-32
i0_HQ_c911/f5p0/891	68.7023	30.9406	1.1509	3.0082e-08	5.8573e-07
i0_HQ_c9115/f2p0/486	0	15.0222	-4.909	0.00031432	0.00238
i0_HQ_c913/f6p0/796	8.62005	187.462	-4.4428	5.5156e-35	8.7376e-33
i0_HQ_c93/f16p0/824	0	114.724	-7.842	1.9419e-23	1.6393e-21
i0_HQ_c942/f4p5/453	0	25.4342	-5.6687	1.4457e-06	2.049e-05
i0_HQ_c944/f7p0/759	113.316	47.3075	1.2602	9.7138e-14	3.8453e-12
i0_HQ_c949/f7p43/992	0	138.619	-8.115	2.0363e-27	2.1911e-25
i0_HQ_c9498/f2p0/837	0.129674	180.059	-10.439	3.931e-27	4.1591e-25
i0_HQ_c9545/f2p0/943	17.1668	1.16448	3.8819	4.7131e-06	5.9533e-05
i0_HQ_c961/f9p0/743	4.27923	159.263	-5.2179	1.1802e-32	1.6748e-30
i0_HQ_c9641/f4p0/896	0	117.521	-7.8768	6.5202e-24	5.6663e-22
i0_HQ_c966/f4p11/800	0	34.9137	-6.1257	1.3703e-08	2.8246e-07
i0_HQ_c968/f6p26/938	0	30.407	-5.9263	1.2243e-07	2.1473e-06
i0_HQ_c9731/f6p5/536	608.443	266.443	1.1913	3.5294e-63	1.5865e-60
i0_HQ_c977/f5p0/589	0	359.682	-9.4906	2.0282e-59	8.2013e-57
i0_HQ_c978/f7p22/752	0	405.341	-9.663	2.4745e-65	1.238e-62
i0_HQ_c9788/f5p0/619	58.226	27.9418	1.0592	9.8162e-07	1.4435e-05
i0_HQ_c9801/f4p0/736	3.39809	66.077	-4.2813	4.9942e-13	1.8575e-11
i0_HQ_c9827/f2p17/913	0	81.1199	-7.342	1.5312e-17	8.5817e-16
i0_HQ_c9855/f2p23/864	0	26.1076	-5.7064	1.0313e-06	1.5105e-05
i0_HQ_c9863/f3p1/900	59.2871	4448.83	-6.2296	0	0
i0_HQ_c987/f5p0/801	0	48.2265	-6.5918	2.6551e-11	8.0057e-10
i0_HQ_c991/f5p0/965	0	91.3599	-7.5135	2.2143e-19	1.425e-17
i0_HQ_c9923/f3p9/870	0	28.9048	-5.8532	2.5653e-07	4.2201e-06
i0_HQ_c9925/f4p1/745	0	28.6976	-5.8429	2.842e-07	4.6408e-06
i0_HQ_c9963/f2p0/764	0	24.0293	-5.5867	2.9356e-06	3.8725e-05
i0_HQ_c9974/f5p48/738	0	119.142	-7.8965	3.4723e-24	3.0935e-22
i0_HQ_c1002/f13p0/446	42.3436	5.47326	2.9517	2.8577e-11	8.5727e-10
i0_HQ_c1003/f7p0/699	72.9825	10.4871	2.7989	1.0085e-17	5.7431e-16
i0_HQ_c1008/f8p8/962	58.9804	11.8898	2.3105	8.916e-13	3.2279e-11
i0_HQ_c10230/f4p5/904	10.6076	50.7062	-2.2571	2.9812e-05	0.00030672
i0_HQ_c10256/f4p1/661	25.805	6.37252	2.0177	8.3842e-06	9.9485e-05
i0_HQ_c10422/f6p0/911	20.0164	3.4116	2.5527	1.4525e-05	0.00016212
i0_HQ_c105411/f3p0/710	57.3958	25.2233	1.1862	2.7297e-07	4.4674e-06
i0_HQ_c10581/f6p0/725	25.0795	2.8708	3.127	1.7925e-07	3.039e-06
i0_HQ_c10590/f2p0/707	25.7872	9.72351	1.4071	0.0001763	0.0014505
i0_HQ_c1067/f11p6/772	114.721	31.0245	1.8867	8.2654e-20	5.5366e-18
i0_HQ_c10680/f4p0/445	31.9584	87.0387	-1.4455	0.00071136	0.0047835
i0_HQ_c10691/f10p0/793	121.859	10.6699	3.5136	1.0923e-32	1.5527e-30
i0_HQ_c10727/f2p0/955	9.5631	0	4.2575	0.00051034	0.0035922
i0_HQ_c10740/f2p0/817	11.5085	0.259004	5.4736	0.00010571	0.00093183
i0_HQ_c1079/f3p0/579	16.0147	1.86483	3.1023	3.1772e-05	0.00032451
i0_HQ_c10801/f3p5/915	16.8401	3.55456	2.2442	0.00016225	0.0013503
i0_HQ_c109115/f2p0/634	20.4048	0.362605	5.8144	2.6888e-07	4.4077e-06
i0_HQ_c10918/f2p15/713	26.1068	5.12568	2.3486	1.6916e-06	2.3639e-05
i0_HQ_c109522/f5p0/889	38.3075	5.58204	2.7788	5.8418e-10	1.4726e-08
i0_HQ_c11005/f8p38/979	35.3412	6.11456	2.531	9.3614e-09	1.9866e-07
i0_HQ_c11176/f3p0/807	9.51188	0.221189	5.4264	0.00042246	0.0030615
i0_HQ_c11359/f2p1/741	3.95569	31.8554	-3.0095	3.3316e-05	0.00033842
i0_HQ_c11362/f7p7/786	58.9972	17.5516	1.749	2.8856e-10	7.5782e-09
i0_HQ_c1137/f4p11/607	31.4134	15.1243	1.0545	0.00033364	0.0025032
i0_HQ_c11378/f2p16/640	16.3453	2.55274	2.6788	6.5621e-05	0.00061285
i0_HQ_c11396/f3p0/970	53.62	24.5743	1.1256	1.2889e-06	1.8494e-05
i0_HQ_c11496/f4p0/849	58.1245	0.460508	6.9798	4.337e-17	2.3447e-15
i0_HQ_c1152/f5p0/942	62.8229	4.17773	3.9105	1.7909e-18	1.0781e-16
i0_HQ_c1161/f8p10/579	16.6682	1.17743	3.8234	6.9451e-06	8.402e-05
i0_HQ_c1162/f6p0/887	20.763	4.50614	2.204	3.2464e-05	0.00033078
i0_HQ_c1164/f5p0/700	170.49	0	8.4135	8.1977e-41	1.6961e-38
i0_HQ_c11727/f3p0/957	35.0307	6.27514	2.4809	1.4182e-08	2.9166e-07
i0_HQ_c11786/f4p1/778	25.6232	8.72635	1.554	8.6604e-05	0.00078146
i0_HQ_c11936/f2p42/951	12.8639	0	4.6853	4.5211e-05	0.00044332
i0_HQ_c1209/f5p0/889	30.153	14.2706	1.0793	0.00037716	0.0027814
i0_HQ_c1218/f5p10/836	100.4	0.414406	7.9205	4.4249e-26	4.3929e-24
i0_HQ_c12217/f4p0/998	52.2053	187.442	-1.8442	4.2636e-11	1.2442e-09
i0_HQ_c122477/f6p0/775	13.0157	1.84152	2.8213	0.00028258	0.0021728
i0_HQ_c12328/f4p0/712	25.2555	11.1444	1.1803	0.00066919	0.0045421
i0_HQ_c12442/f2p11/606	28.8926	0.828811	5.1235	8.0007e-10	1.9802e-08
i0_HQ_c12543/f3p4/733	166.044	13.319	3.64	1.0851e-44	2.6544e-42
i0_HQ_c1290/f5p0/868	33.0223	9.16924	1.8486	1.2902e-06	1.8502e-05
i0_HQ_c12945/f3p0/602	62.7325	26.2972	1.2543	3.2716e-08	6.3215e-07
i0_HQ_c1303/f2p2/934	14.2686	1.10077	3.6963	3.6772e-05	0.0003695
i0_HQ_c13038/f6p0/641	39.98	17.0694	1.2279	1.2702e-05	0.00014413
i0_HQ_c130437/f14p0/893	62.7318	24.999	1.3273	1.3185e-08	2.7261e-07
i0_HQ_c130492/f6p0/570	1268.18	628.579	1.0126	1.1356e-110	1.4367e-107
i0_HQ_c130493/f12p0/758	157.337	2.26525	6.118	8.6997e-46	2.2395e-43
i0_HQ_c130507/f12p0/859	190.356	86.7061	1.1345	5.2788e-20	3.5876e-18
i0_HQ_c130515/f12p0/879	23.4553	8.10267	1.5334	0.00019046	0.0015503
i0_HQ_c130545/f5p0/811	28.583	0	5.8371	1.1566e-09	2.7946e-08
i0_HQ_c130558/f13p0/968	81.2648	24.2054	1.7473	1.4022e-13	5.4869e-12
i0_HQ_c130694/f3p0/496	276.269	45.4189	2.6047	2.7985e-59	1.1265e-56
i0_HQ_c130827/f22p0/697	22.1136	7.93898	1.4779	0.00037334	0.0027574
i0_HQ_c1310/f2p4/788	4.48346	32.5661	-2.8607	5.1289e-05	0.00049433
i0_HQ_c131027/f23p0/655	126.811	35.1173	1.8524	2.1689e-21	1.5992e-19
i0_HQ_c131213/f31p0/735	671.858	308.546	1.1227	1.0729e-65	5.492e-63
i0_HQ_c131620/f3p0/979	24.6697	8.46993	1.5423	0.00012429	0.0010723
i0_HQ_c131831/f2p0/627	96.7818	0.316502	8.2564	2.572e-24	2.3146e-22
i0_HQ_c131855/f2p0/678	10.9354	1.37427	2.9923	0.0006811	0.0046094
i0_HQ_c1324/f7p0/586	69.5397	0.207203	8.3906	1.174e-17	6.6471e-16
i0_HQ_c1328/f5p5/998	40.96	19.9179	1.0401	4.7212e-05	0.00046054
i0_HQ_c13618/f4p0/887	26.8382	5.13656	2.3854	1.0334e-06	1.5131e-05
i0_HQ_c1382/f2p0/732	19.8054	95.7598	-2.2735	7.71e-09	1.6592e-07
i0_HQ_c1416/f8p0/705	29.8457	12.5384	1.2512	0.00014068	0.0011957
i0_HQ_c14242/f3p0/843	10.6449	0.259004	5.361	0.00019102	0.0015546
i0_HQ_c14265/f7p0/774	57.0307	27.4041	1.0573	1.2952e-06	1.8559e-05
i0_HQ_c14338/f2p0/776	34.073	1.28932	4.7239	3.0625e-11	9.1405e-10
i0_HQ_c144599/f2p0/658	10.4916	0	4.3912	0.00025556	0.0019943
i0_HQ_c1450/f7p0/882	41.9542	14.3913	1.5436	5.5426e-07	8.5787e-06
i0_HQ_c1473/f2p0/807	17.5221	3.86174	2.1819	0.00014431	0.0012223
i0_HQ_c1482/f11p0/791	133.604	39.7042	1.7506	2.2667e-21	1.6685e-19
i0_HQ_c1495/f2p0/820	17.4028	5.29041	1.7179	0.00068609	0.004636
i0_HQ_c14981/f2p0/800	16.2082	1.97464	3.0371	3.2329e-05	0.00032963
i0_HQ_c1500/f5p0/793	38.1357	0	6.2531	3.1617e-12	1.0785e-10
i0_HQ_c15006/f2p13/863	49.6458	0	6.6336	3.6934e-15	1.7e-13
i0_HQ_c150825/f2p0/552	218.527	52.6932	2.0521	5.2726e-39	1.0172e-36
i0_HQ_c1509/f5p0/615	57.7832	23.8035	1.2795	8.4908e-08	1.5276e-06
i0_HQ_c15111/f2p21/837	429.364	196.072	1.1308	6.4164e-43	1.4495e-40
i0_HQ_c151627/f2p0/693	385.693	185.799	1.0537	3.1677e-36	5.3946e-34
i0_HQ_c15200/f2p0/963	130.48	0	8.0277	5.0653e-33	7.3897e-31
i0_HQ_c15203/f2p0/761	17.8674	5.59914	1.6741	0.00067911	0.0045991
i0_HQ_c15506/f7p14/650	149.827	562.02	-1.9073	2.8261e-32	3.9288e-30
i0_HQ_c1551/f3p0/796	4.12848	36.2771	-3.1354	5.3635e-06	6.6808e-05
i0_HQ_c1557/f9p0/968	69.8548	9.9877	2.8061	4.6564e-17	2.5112e-15
i0_HQ_c1583/f3p5/511	22.0075	8.29174	1.4083	0.00052751	0.003696
i0_HQ_c1586/f4p4/902	253.846	78.2626	1.6976	4.8639e-38	8.9361e-36
i0_HQ_c15937/f8p0/565	96.3445	31.6502	1.606	1.0401e-14	4.5595e-13
i0_HQ_c1602/f4p0/888	40.9379	18.3074	1.161	1.7399e-05	0.00019052
i0_HQ_c1608/f6p0/504	53.278	23.761	1.1649	9.1521e-07	1.3553e-05
i0_HQ_c1614/f4p5/909	13.9723	2.12383	2.7178	0.00020673	0.0016653
i0_HQ_c1632/f2p2/448	59.5201	0.362605	7.3588	5.9335e-17	3.1711e-15
i0_HQ_c1646/f6p1/424	11.3464	0	4.5042	0.00013615	0.0011613
i0_HQ_c1664/f8p12/820	29.7987	0.0518007	9.1681	1.0233e-07	1.8193e-06
i0_HQ_c169435/f4p0/891	38.6109	12.0628	1.6784	5.6955e-07	8.7945e-06
i0_HQ_c169740/f6p0/932	68.3256	28.6297	1.2549	7.9868e-09	1.7142e-07
i0_HQ_c169749/f8p0/881	493.96	1821.41	-1.8826	4.9186e-98	5.2478e-95
i0_HQ_c169753/f7p0/887	17.871	4.5683	1.9679	0.00024668	0.0019353
i0_HQ_c169774/f7p0/857	18.8944	4.87704	1.9539	0.00017202	0.0014195
i0_HQ_c169807/f13p0/540	41.1059	11.463	1.8424	6.931e-08	1.2676e-06
i0_HQ_c169824/f11p0/854	26.1211	5.6815	2.2009	3.193e-06	4.1785e-05
i0_HQ_c169827/f2p0/994	23.5682	8.33991	1.4987	0.00021672	0.0017316
i0_HQ_c169840/f11p0/863	76.8141	27.4767	1.4832	3.0654e-11	9.1459e-10
i0_HQ_c169848/f2p0/718	115.701	51.6971	1.1622	4.9725e-13	1.8502e-11
i0_HQ_c169920/f12p0/792	85.2043	19.1321	2.1549	7.6928e-17	4.0744e-15
i0_HQ_c169956/f21p0/304	62.1512	4.08811	3.9263	2.5464e-18	1.5185e-16
i0_HQ_c169998/f3p0/752	285.274	76.8966	1.8914	6.6761e-47	1.7754e-44
i0_HQ_c170001/f32p0/814	618.212	265.734	1.2181	1.4689e-65	7.4329e-63
i0_HQ_c170003/f19p0/750	180.449	0	8.4954	1.1139e-42	2.4661e-40
i0_HQ_c170024/f47p0/606	205.524	75.8305	1.4385	9.6406e-27	9.9733e-25
i0_HQ_c170043/f5p0/716	478.711	194.902	1.2964	2.5291e-54	8.4834e-52
i0_HQ_c170061/f11p0/567	71.1665	31.4922	1.1762	1.1921e-08	2.484e-07
i0_HQ_c170135/f16p0/877	22.0361	0.496769	5.4711	8.0945e-08	1.4617e-06
i0_HQ_c170145/f11p0/876	37.0273	0.197361	7.5516	6.207e-11	1.7716e-09
i0_HQ_c170170/f11p0/554	65.3736	24.3531	1.4246	1.8718e-09	4.3875e-08
i0_HQ_c170182/f12p0/854	45.1517	13.5972	1.7315	4.0374e-08	7.6707e-07
i0_HQ_c170193/f5p0/954	79.1994	37.253	1.0881	7.2098e-09	1.5599e-07
i0_HQ_c170194/f3p0/717	20.1357	76.7749	-1.9309	9.6033e-06	0.0001123
i0_HQ_c170230/f3p0/844	246.467	585.052	-1.2472	7.1646e-13	2.6131e-11
i0_HQ_c170323/f2p0/899	57.0171	7.81932	2.8663	2.1329e-14	9.0546e-13
i0_HQ_c170325/f15p0/787	30.9566	2.93399	3.3993	2.7319e-09	6.2708e-08
i0_HQ_c170344/f11p0/837	39.0703	4.92521	2.9878	1.3813e-10	3.7773e-09
i0_HQ_c170351/f4p0/830	20.6077	5.22876	1.9786	7.9414e-05	0.00072508
i0_HQ_c170367/f3p0/564	43.5003	19.7164	1.1416	1.1262e-05	0.00012944
i0_HQ_c170368/f3p0/506	27.4947	10.9025	1.3345	0.00016144	0.0013449
i0_HQ_c170390/f37p0/886	26.6855	1.6312	4.032	8.8893e-09	1.895e-07
i0_HQ_c170398/f4p0/699	24.1397	5.38676	2.1639	8.7897e-06	0.00010367
i0_HQ_c170488/f4p0/673	14.3691	0	4.8449	1.5421e-05	0.00017096
i0_HQ_c170549/f21p0/708	74.2404	14.9621	2.3109	1.0729e-15	5.1691e-14
i0_HQ_c170754/f3p0/998	85.9557	22.8876	1.909	2.2219e-15	1.0411e-13
i0_HQ_c170884/f114p0/628	133.258	11.837	3.4929	1.7637e-35	2.8869e-33
i0_HQ_c170985/f44p0/884	324.7	146.017	1.153	1.7614e-33	2.6393e-31
i0_HQ_c171002/f28p0/582	43.4568	11.578	1.9082	1.7393e-08	3.515e-07
i0_HQ_c1711/f5p4/919	42.6402	2.59004	4.0412	3.5318e-13	1.3337e-11
i0_HQ_c171181/f3p0/516	159.452	17.1227	3.2191	2.9447e-40	5.9535e-38
i0_HQ_c1729/f15p4/548	125.306	13.7521	3.1877	8.087e-32	1.0984e-29
i0_HQ_c1741/f6p0/903	35.0906	195.012	-2.4744	7.9135e-19	4.8699e-17
i0_HQ_c1755/f3p13/894	113.014	24.3873	2.2123	2.7138e-22	2.1381e-20
i0_HQ_c1815/f6p2/878	39.5507	19.1512	1.0463	6.0714e-05	0.00057252
i0_HQ_c1840/f9p6/601	47.9319	14.5917	1.7158	1.7884e-08	3.6035e-07
i0_HQ_c1853/f4p25/763	111.473	34.3086	1.7	1.229e-17	6.9496e-16
i0_HQ_c1877/f4p1/955	15.0736	0	4.9139	9.3748e-06	0.0001098
i0_HQ_c1894/f4p6/921	29.7925	127.637	-2.099	5.8315e-10	1.4704e-08
i0_HQ_c1904/f4p0/571	35.2874	12.4814	1.4994	5.9896e-06	7.3698e-05
i0_HQ_c1935/f3p1/823	26.0222	3.83584	2.7621	3.4992e-07	5.6085e-06
i0_HQ_c1943/f5p2/883	23.9559	7.49246	1.6769	8.2293e-05	0.00074758
i0_HQ_c1963/f6p6/662	15.7878	3.72965	2.0817	0.00040961	0.002983
i0_HQ_c1979/f4p0/892	23.2579	9.2744	1.3264	0.00054119	0.0037751
i0_HQ_c1983/f9p10/732	42.5491	17.2408	1.3033	3.507e-06	4.5577e-05
i0_HQ_c1988/f7p2/580	44.9967	18.9591	1.2469	3.0625e-06	4.0235e-05
i0_HQ_c1992/f18p1/719	59.8599	18.742	1.6753	4.9188e-10	1.2535e-08
i0_HQ_c2018/f3p0/595	41.7698	12.9548	1.689	1.8143e-07	3.0679e-06
i0_HQ_c205486/f12p0/912	567.236	187.742	1.5952	4.2538e-78	3.1391e-75
i0_HQ_c20801/f12p0/655	42.259	16.9855	1.315	3.4294e-06	4.4653e-05
i0_HQ_c20835/f8p10/682	37.3784	16.5762	1.1731	3.6903e-05	0.00037053
i0_HQ_c20855/f15p0/619	65.2566	6.33989	3.3636	7.4058e-18	4.2864e-16
i0_HQ_c20909/f3p8/462	28.2688	0	5.8211	1.4121e-09	3.3733e-08
i0_HQ_c20912/f4p20/631	30.1767	3.55508	3.0855	1.1916e-08	2.484e-07
i0_HQ_c2101/f10p7/623	66.1607	2.24297	4.8825	1.696e-20	1.1939e-18
i0_HQ_c21780/f10p0/699	48.3857	23.9941	1.0119	1.2841e-05	0.00014548
i0_HQ_c21821/f3p9/885	27.6205	12.8466	1.1044	0.00057743	0.0039955
i0_HQ_c21863/f3p12/568	104.555	48.2954	1.1143	1.7337e-11	5.3737e-10
i0_HQ_c21864/f6p35/759	33.7378	13.1538	1.3589	2.4768e-05	0.0002603
i0_HQ_c21896/f4p0/797	13.4601	2.66307	2.3375	0.00060233	0.004148
i0_HQ_c22114/f5p3/416	37.1165	11.8624	1.6457	1.1899e-06	1.7204e-05
i0_HQ_c22117/f11p19/783	9.87853	0	4.3043	0.0004031	0.0029411
i0_HQ_c22133/f2p0/629	15.2149	0.719512	4.4023	1.0579e-05	0.00012253
i0_HQ_c22136/f6p6/914	9.71644	0	4.2804	0.00045499	0.0032606
i0_HQ_c22162/f4p22/735	30.6837	2.79465	3.4567	2.7088e-09	6.2258e-08
i0_HQ_c22177/f4p6/799	22.2993	7.27075	1.6168	0.00018924	0.0015413
i0_HQ_c22304/f4p4/740	20.4164	122.821	-2.5888	3.0117e-13	1.1451e-11
i0_HQ_c22347/f4p1/558	35.4326	13.7552	1.3651	1.4823e-05	0.00016495
i0_HQ_c22396/f6p0/716	121.622	58.5136	1.0556	1.6299e-12	5.7117e-11
i0_HQ_c22402/f3p21/808	9.66068	0	4.2721	0.00047438	0.0033774
i0_HQ_c22420/f4p0/756	39.1685	12.1716	1.6862	4.4564e-07	7.0296e-06
i0_HQ_c22458/f2p3/519	62.3889	16.3701	1.9302	1.1298e-11	3.5783e-10
i0_HQ_c22515/f4p27/685	32.6508	7.28473	2.1642	2.3433e-07	3.8824e-06
i0_HQ_c22517/f4p161/801	47.4265	16.9269	1.4864	1.7359e-07	2.9561e-06
i0_HQ_c22528/f5p14/895	34.075	14.4436	1.2383	5.1902e-05	0.00049953
i0_HQ_c2318/f3p0/818	32.8398	13.5718	1.2748	5.5605e-05	0.00053056
i0_HQ_c23712/f3p0/758	23.0641	8.47356	1.4446	0.00032632	0.002457
i0_HQ_c24793/f2p0/773	34.3466	0.865072	5.3112	2.0581e-11	6.3238e-10
i0_HQ_c25016/f6p0/532	35.1762	2.46053	3.8376	6.3264e-11	1.8014e-09
i0_HQ_c25315/f3p0/828	233.037	114.295	1.0278	4.9582e-22	3.8213e-20
i0_HQ_c25638/f2p5/977	12.9648	0	4.6965	4.2045e-05	0.00041516
i0_HQ_c26046/f2p0/756	13.7454	1.19142	3.5282	6.248e-05	0.00058711
i0_HQ_c2638/f4p0/823	25.5502	10.873	1.2326	0.0004718	0.0033623
i0_HQ_c2660/f3p2/814	21.6085	7.56239	1.5147	0.00037091	0.002742
i0_HQ_c277/f28p0/826	85.5087	24.71	1.791	1.6435e-14	7.0788e-13
i0_HQ_c27949/f2p0/747	23.8599	3.00444	2.9894	5.2672e-07	8.186e-06
i0_HQ_c28429/f2p19/680	54.4	3.9239	3.7932	5.1945e-16	2.5901e-14
i0_HQ_c28854/f2p0/884	37.8034	111.821	-1.5646	2.3064e-05	0.00024448
i0_HQ_c29487/f3p10/682	32.4748	4.6113	2.8161	9.968e-09	2.1062e-07
i0_HQ_c29507/f7p0/798	51.0194	7.08116	2.849	5.4457e-13	2.0169e-11
i0_HQ_c32494/f3p12/533	3878.09	822.761	2.2368	0	0
i0_HQ_c33064/f5p1/704	26.6382	9.17132	1.5383	6.8168e-05	0.00063363
i0_HQ_c33242/f7p0/934	69.105	13.7375	2.3307	8.251e-15	3.6643e-13
i0_HQ_c33604/f2p0/693	27.342	10.7383	1.3484	0.00015582	0.0013052
i0_HQ_c33758/f3p0/579	9.67429	0	4.2742	0.00046957	0.0033486
i0_HQ_c3483/f7p1/781	41.8207	20.1753	1.0516	3.5663e-05	0.00035953
i0_HQ_c35264/f4p0/882	29.6868	2.22743	3.7364	2.4027e-09	5.554e-08
i0_HQ_c3540/f5p0/780	43.5453	20.1981	1.1083	1.4946e-05	0.00016619
i0_HQ_c35532/f2p8/799	17.0501	3.53436	2.2703	0.00013686	0.0011665
i0_HQ_c3556/f3p0/737	21.1044	1.13962	4.2109	2.5554e-07	4.2078e-06
i0_HQ_c35568/f2p14/929	44.905	3.91354	3.5203	4.7783e-13	1.7824e-11
i0_HQ_c36411/f3p0/756	0.408472	38.9588	-6.5756	2.0869e-09	4.8658e-08
i0_HQ_c3711/f9p0/427	20.0021	0	5.3221	3.1496e-07	5.0943e-06
i0_HQ_c37793/f3p0/912	12.8053	0.310804	5.3646	4.2831e-05	0.00042205
i0_HQ_c3824/f6p0/971	42.1676	5.43752	2.9551	3.0834e-11	9.1967e-10
i0_HQ_c390/f8p0/578	27.6279	5.57997	2.3078	1.0157e-06	1.4889e-05
i0_HQ_c391/f23p0/837	122.76	60.6918	1.0163	3.3045e-12	1.1212e-10
i0_HQ_c39172/f5p0/745	64.0364	25.0213	1.3557	6.5138e-09	1.4187e-07
i0_HQ_c395/f17p0/665	75.9631	34.2278	1.1501	5.7258e-09	1.2594e-07
i0_HQ_c4066/f5p8/712	20.4531	2.48384	3.0417	2.9912e-06	3.9383e-05
i0_HQ_c4186/f3p0/768	63.5083	29.0421	1.1288	1.3175e-07	2.299e-06
i0_HQ_c4262/f3p4/925	40.8378	12.7544	1.6789	2.6872e-07	4.406e-06
i0_HQ_c4294/f2p0/723	49.627	14.8906	1.7367	8.2578e-09	1.7685e-07
i0_HQ_c4453/f2p0/565	22.7003	0.0372965	9.2495	3.8554e-06	4.9689e-05
i0_HQ_c4638/f4p10/726	17.0008	0	5.0875	2.4434e-06	3.2929e-05
i0_HQ_c4643/f2p0/691	17.6667	4.27563	2.0468	0.00020719	0.0016684
i0_HQ_c47787/f2p0/753	55.662	24.6255	1.1765	4.5962e-07	7.2255e-06
i0_HQ_c48265/f2p7/688	216.903	4.31034	5.6531	2.1815e-63	1.001e-60
i0_HQ_c48389/f4p6/809	40.9674	18.8311	1.1214	2.4013e-05	0.00025341
i0_HQ_c4841/f5p0/830	40.4575	15.3299	1.4001	2.7801e-06	3.6915e-05
i0_HQ_c48466/f34p5/775	99.3507	47.1293	1.0759	1.162e-10	3.2047e-09
i0_HQ_c48620/f3p0/607	0	90.4078	-7.4984	3.2702e-19	2.0759e-17
i0_HQ_c48783/f6p0/618	33.3261	3.21164	3.3753	7.3708e-10	1.8304e-08
i0_HQ_c48811/f3p0/694	17.3892	0	5.1201	1.8688e-06	2.5882e-05
i0_HQ_c4884/f7p2/964	33.6218	9.83022	1.7741	1.6541e-06	2.3177e-05
i0_HQ_c4899/f4p0/662	39.812	10.1234	1.9755	4.2304e-08	8.0215e-07
i0_HQ_c49853/f4p7/765	74.3353	24.2945	1.6134	9.8428e-12	3.1433e-10
i0_HQ_c49935/f3p10/634	25.6267	10.4539	1.2936	0.00033504	0.0025124
i0_HQ_c50021/f2p0/878	1441.1	3262.13	-1.1786	9.0966e-55	3.1467e-52
i0_HQ_c50090/f4p0/904	56.5052	25.5378	1.1458	5.3317e-07	8.2819e-06
i0_HQ_c50146/f2p0/714	4.41474	40.6496	-3.2028	1.0479e-06	1.5329e-05
i0_HQ_c50200/f5p0/607	183.948	79.4297	1.2115	1.3828e-20	9.7648e-19
i0_HQ_c50217/f3p0/611	20.068	7.08168	1.5027	0.00063211	0.0043238
i0_HQ_c5155/f2p9/829	21.6814	2.66411	3.0247	1.5809e-06	2.2218e-05
i0_HQ_c5213/f8p22/711	124.646	12.4731	3.3209	2.0636e-32	2.8869e-30
i0_HQ_c52542/f3p1/731	35.7623	6.88328	2.3773	1.7893e-08	3.6045e-07
i0_HQ_c5462/f2p11/813	5.34903	41.6478	-2.9609	2.7054e-06	3.607e-05
i0_HQ_c5572/f5p9/659	40.3304	329.08	-3.0285	6.5165e-41	1.3514e-38
i0_HQ_c55857/f2p14/801	10.3904	0.139344	6.2205	0.00027127	0.0021004
i0_HQ_c5631/f4p2/732	35.1594	13.7313	1.3564	1.7004e-05	0.00018676
i0_HQ_c5747/f2p3/701	12.8928	1.12304	3.5211	0.00010661	0.00093902
i0_HQ_c586/f18p0/889	900.32	99.0709	3.1839	3.3478e-217	1.0223e-213
i0_HQ_c5871/f3p13/444	20.5792	6.31606	1.7041	0.00023527	0.0018583
i0_HQ_c59336/f3p0/620	217.699	1141.45	-2.3905	2.2528e-96	2.347e-93
i0_HQ_c59820/f2p0/771	15.1695	0	4.9231	8.7626e-06	0.00010339
i0_HQ_c6018/f4p20/997	43.4756	14.4006	1.5941	2.2578e-07	3.7492e-06
i0_HQ_c62649/f2p0/655	21.4824	5.3593	2.003	5.0891e-05	0.00049113
i0_HQ_c64622/f5p0/660	17.3182	3.38155	2.3565	9.4437e-05	0.00084345
i0_HQ_c64862/f2p0/956	23.5691	5.03917	2.2256	8.7469e-06	0.00010322
i0_HQ_c667/f13p0/564	73.3485	16.7394	2.1315	1.3909e-14	6.0346e-13
i0_HQ_c66778/f2p0/889	33.5644	3.37637	3.3134	7.9056e-10	1.9594e-08
i0_HQ_c66812/f3p0/609	28.3012	2.64184	3.4213	1.2233e-08	2.5441e-07
i0_HQ_c6698/f9p0/528	40.4231	16.1857	1.3205	5.3465e-06	6.6637e-05
i0_HQ_c677/f12p0/877	90.6146	526.034	-2.5373	6.3598e-50	1.8711e-47
i0_HQ_c685/f10p0/987	110.587	4.1798	4.7256	5.1589e-33	7.5139e-31
i0_HQ_c703/f11p0/833	99.2515	44.906	1.1442	3.1214e-11	9.3006e-10
i0_HQ_c7118/f5p0/847	64.1197	28.9297	1.1482	8.9497e-08	1.6043e-06
i0_HQ_c7203/f4p43/735	27.0126	12.658	1.0936	0.00070559	0.00475
i0_HQ_c721/f16p0/982	23.3957	7.63076	1.6163	0.00013179	0.0011283
i0_HQ_c72476/f2p1/575	416.968	66.1386	2.6564	7.6598e-90	6.7831e-87
i0_HQ_c743/f12p0/869	77.1113	3051.82	-5.3066	0	0
i0_HQ_c7507/f3p0/691	49.6854	20.9596	1.2452	9.5677e-07	1.41e-05
i0_HQ_c7677/f3p28/825	66.0988	5.46549	3.5962	1.121e-18	6.8415e-17
i0_HQ_c7858/f4p15/649	20.0336	4.80607	2.0595	7.4407e-05	0.00068529
i0_HQ_c794/f10p0/739	22.6316	1.23027	4.2013	9.5651e-08	1.7077e-06
i0_HQ_c8034/f2p0/426	44.1895	5.4888	3.0091	7.8178e-12	2.5378e-10
i0_HQ_c824/f10p0/947	63.8772	28.8737	1.1455	9.7915e-08	1.7453e-06
i0_HQ_c84619/f31p11/923	127.931	52.6404	1.2811	1.5208e-15	7.2442e-14
i0_HQ_c84631/f16p19/451	68.7467	0	7.1032	9.6116e-20	6.4238e-18
i0_HQ_c84672/f8p1/501	15.9907	3.28209	2.2845	0.00021287	0.0017067
i0_HQ_c84706/f3p12/592	36.1339	12.5586	1.5247	3.8678e-06	4.9835e-05
i0_HQ_c84736/f9p8/780	22.6968	7.19357	1.6577	0.00013803	0.0011758
i0_HQ_c85308/f43p0/654	19.0267	3.38673	2.4901	2.8425e-05	0.00029386
i0_HQ_c85317/f25p0/915	799.243	353.589	1.1766	1.9948e-81	1.6207e-78
i0_HQ_c85672/f3p8/824	13.4095	1.611	3.0572	0.00015134	0.0012742
i0_HQ_c86265/f3p0/673	448.833	160.637	1.4824	5.1573e-58	2.0031e-55
i0_HQ_c86346/f6p0/577	28.0944	11.563	1.2808	0.00018641	0.0015212
i0_HQ_c8655/f4p13/657	21.6944	4.89569	2.1477	2.6689e-05	0.00027796
i0_HQ_c86729/f2p6/912	30.1125	9.99132	1.5916	1.6693e-05	0.00018359
i0_HQ_c86880/f2p0/611	127.28	48.9237	1.3794	1.5612e-16	8.066e-15
i0_HQ_c87009/f2p3/823	21.0214	6.6077	1.6696	0.00023238	0.0018392
i0_HQ_c87020/f2p3/789	10.0792	145.233	-3.8489	1.535e-24	1.4028e-22
i0_HQ_c9097/f2p0/487	16.0471	0	5.0042	4.7388e-06	5.9803e-05
i0_HQ_c911/f8p13/997	33.9936	7.55462	2.1698	1.2844e-07	2.2463e-06
i0_HQ_c913/f12p0/950	33.5381	1.08937	4.9442	3.7976e-11	1.1165e-09
i0_HQ_c9255/f2p3/625	3.44802	97.6915	-4.8244	5.9415e-20	4.0226e-18
i0_HQ_c9283/f2p0/916	55.2578	21.749	1.3452	7.8805e-08	1.4268e-06
i0_HQ_c939/f4p0/593	25.9545	4.31086	2.5899	6.8606e-07	1.0389e-05
i0_HQ_c9470/f10p0/847	28.0532	10.6497	1.3974	9.6716e-05	0.00086042
i0_HQ_c9480/f3p0/682	31.7966	10.4083	1.6111	8.5871e-06	0.00010154
i0_HQ_c958/f10p0/655	58.5457	9.24695	2.6625	4.8067e-14	1.9615e-12
i0_HQ_c9776/f4p18/954	33.6782	7.69655	2.1295	1.8532e-07	3.1284e-06
i0_HQ_c9929/f3p0/589	24.0869	6.37149	1.9185	2.5936e-05	0.00027114
i0_HQ_c9932/f3p0/785	28.393	0.798767	5.1516	1.1133e-09	2.6967e-08
i0_LQ_c10300/f1p0/838	106.581	19.7397	2.4328	9.7837e-23	7.934e-21
i0_LQ_c10367/f1p0/968	34.688	1.82546	4.2481	3.6777e-11	1.0852e-09
i0_LQ_c10753/f1p17/774	10.0497	0.932413	3.43	0.00068145	0.0046108
i0_LQ_c10889/f1p0/836	20.1555	5.03089	2.0023	8.7193e-05	0.00078597
i0_LQ_c10952/f1p0/514	37.9042	18.1717	1.0607	7.7403e-05	0.00070912
i0_LQ_c11066/f1p0/737	189.162	75.6581	1.3221	6.8152e-23	5.5915e-21
i0_LQ_c12289/f1p0/757	13.9017	0.952615	3.8672	3.8617e-05	0.00038527
i0_LQ_c12374/f1p1/986	21.0395	1.65762	3.6659	5.695e-07	8.7945e-06
i0_LQ_c12851/f1p0/659	1.1797	53.8945	-5.5136	2.7661e-12	9.4833e-11
i0_LQ_c12854/f1p21/917	76	199.084	-1.3893	1.1603e-06	1.6803e-05
i0_LQ_c12905/f1p3/782	1.36157	27.3508	-4.3282	3.0386e-06	3.9947e-05
i0_LQ_c13181/f1p6/957	13.8109	55.938	-2.018	7.8768e-05	0.00071969
i0_LQ_c13361/f2p1/977	21.8869	3.85242	2.5062	6.764e-06	8.1996e-05
i0_LQ_c1389/f4p0/847	22.2886	1.30797	4.0909	1.3657e-07	2.3752e-06
i0_LQ_c14072/f1p4/640	66.507	29.1918	1.1879	3.0534e-08	5.9349e-07
i0_LQ_c14415/f1p4/848	21.3222	4.10417	2.3772	1.3733e-05	0.00015427
i0_LQ_c14788/f1p5/480	44.3717	0.524223	6.4033	6.9723e-14	2.7951e-12
i0_LQ_c14839/f1p5/380	40.9366	17.734	1.2069	1.1901e-05	0.000136
i0_LQ_c14927/f1p0/934	36.505	16.3592	1.158	5.0912e-05	0.00049128
i0_LQ_c15062/f1p0/582	55.5969	0.621609	6.4829	6.1272e-17	3.2706e-15
i0_LQ_c15239/f1p0/722	8.85022	42.8413	-2.2752	0.00011109	0.00097155
i0_LQ_c15560/f1p0/872	1.29674	24.9136	-4.264	9.4417e-06	0.00011054
i0_LQ_c15666/f2p5/691	25.9499	2.81744	3.2033	8.8004e-08	1.5792e-06
i0_LQ_c15879/f2p0/631	36.3919	0.239319	7.2485	4.8734e-11	1.409e-09
i0_LQ_c16069/f1p5/972	0.291765	15.2957	-5.7122	0.00018407	0.0015056
i0_LQ_c1673/f2p83/856	32.3931	14.7363	1.1363	0.00015637	0.001309
i0_LQ_c2097/f1p1/909	62.242	19.1766	1.6985	1.7006e-10	4.5872e-09
i0_LQ_c20972/f2p1/990	166.219	45.2707	1.8764	7.5978e-28	8.3893e-26
i0_LQ_c21445/f3p7/721	36.5063	2.10363	4.1172	1.4574e-11	4.5587e-10
i0_LQ_c21454/f1p18/990	62.0112	3.5815	4.1139	1.3818e-18	8.3752e-17
i0_LQ_c21567/f2p0/623	28.617	8.30055	1.7856	9.2438e-06	0.00010849
i0_LQ_c22175/f1p6/513	271.462	125.272	1.1157	2.0735e-27	2.2284e-25
i0_LQ_c2250/f1p2/760	15.3362	0	4.9389	7.7941e-06	9.3189e-05
i0_LQ_c23170/f1p1/600	40.3622	6.23681	2.6941	3.2561e-10	8.5157e-09
i0_LQ_c23251/f1p2/451	139.975	3.98865	5.1331	1.0977e-41	2.3536e-39
i0_LQ_c23446/f1p1/667	26.0884	8.04258	1.6977	3.5734e-05	0.00036012
i0_LQ_c24033/f1p0/911	43.7074	325.944	-2.8987	2.9184e-38	5.4294e-36
i0_LQ_c24791/f1p2/737	264.711	113.118	1.2266	2.9952e-29	3.5795e-27
i0_LQ_c24898/f1p0/935	2.6126	122.687	-5.5534	4.7764e-26	4.7311e-24
i0_LQ_c25033/f1p0/869	10.2902	0	4.3632	0.0002967	0.0022666
i0_LQ_c2507/f1p0/480	30.4441	14.814	1.0392	0.00045417	0.0032553
i0_LQ_c2546/f2p0/536	34.6517	15.4615	1.1642	7.5645e-05	0.00069554
i0_LQ_c25794/f1p1/829	25.7564	11.5552	1.1564	0.00067209	0.0045589
i0_LQ_c25918/f1p2/654	38.2644	0	6.2579	2.926e-12	1.0004e-10
i0_LQ_c2595/f1p1/852	36.2408	13.5044	1.4242	7.7123e-06	9.2342e-05
i0_LQ_c2596/f1p4/592	92.2627	43.2572	1.0928	3.8932e-10	1.0066e-08
i0_LQ_c2597/f4p0/794	139.936	68.5106	1.0304	7.091e-14	2.8401e-12
i0_LQ_c26038/f1p0/399	112.893	26.5339	2.0891	2.9421e-21	2.1532e-19
i0_LQ_c26040/f1p18/742	15.1643	0.578096	4.7132	9.3717e-06	0.00010978
i0_LQ_c26129/f1p0/809	35.6498	14.8259	1.2658	2.8543e-05	0.00029494
i0_LQ_c26276/f1p0/653	0.0324184	36.6889	-10.144	6.5969e-07	1.0032e-05
i0_LQ_c26433/f1p0/604	9.09303	0	4.1848	0.00072666	0.0048724
i0_LQ_c26650/f1p2/800	30.4256	2.85577	3.4133	3.5792e-09	8.1001e-08
i0_LQ_c26699/f1p0/755	37.4666	9.41064	1.9932	9.3627e-08	1.6733e-06
i0_LQ_c26810/f1p0/787	14.6635	0	4.8742	1.252e-05	0.00014231
i0_LQ_c27073/f1p0/782	42.1695	8.58908	2.2956	1.6792e-09	3.9706e-08
i0_LQ_c2710/f1p3/712	19.6708	6.54243	1.5882	0.00050926	0.0035851
i0_LQ_c27253/f1p0/779	16.274	1.29502	3.6515	1.1112e-05	0.00012788
i0_LQ_c28071/f1p17/849	73.3382	16.6658	2.1377	1.2941e-14	5.634e-13
i0_LQ_c28142/f1p0/900	71.5992	3088.43	-5.4308	0	0
i0_LQ_c28536/f1p2/845	18.3452	5.3536	1.7768	0.00039709	0.0029021
i0_LQ_c2857/f1p7/428	40.6313	17.0362	1.254	8.7126e-06	0.00010283
i0_LQ_c28675/f1p0/505	10.8268	0	4.4365	0.00019949	0.0016142
i0_LQ_c2875/f1p0/576	1.78301	40.7775	-4.5154	7.1237e-09	1.542e-07
i0_LQ_c28897/f1p0/988	3.29792	28.5702	-3.1149	5.8018e-05	0.00055044
i0_LQ_c28939/f1p0/861	7.10903	39.1344	-2.4607	7.7742e-05	0.00071167
i0_LQ_c29231/f1p0/991	26.3211	11.7572	1.1627	0.00056669	0.0039292
i0_LQ_c29944/f1p0/952	3.33585	26.0459	-2.9649	0.00020402	0.0016459
i0_LQ_c30172/f2p0/999	42.3961	18.6265	1.1866	9.9003e-06	0.00011557
i0_LQ_c30436/f1p0/883	25.3152	10.0302	1.3357	0.00029264	0.0022398
i0_LQ_c30550/f1p3/714	169.597	0.4315	8.6185	1.2589e-39	2.494e-37
i0_LQ_c30559/f1p0/964	10.7363	0.838654	3.6783	0.00034945	0.0026062
i0_LQ_c30759/f1p0/611	176.933	2.96922	5.897	1.0625e-51	3.3248e-49
i0_LQ_c30957/f1p0/711	29.5733	12.7285	1.2162	0.00018653	0.001522
i0_LQ_c31137/f1p0/979	35.4333	9.42773	1.9101	3.5499e-07	5.6806e-06
i0_LQ_c31510/f1p0/917	50.6051	0	6.6612	2.1354e-15	1.0032e-13
i0_LQ_c3166/f1p1/469	14.0278	0	4.8102	1.9653e-05	0.000212
i0_LQ_c32378/f1p0/883	22.3687	6.00888	1.8963	5.5316e-05	0.00052819
i0_LQ_c32685/f1p0/711	15.6779	3.33234	2.2341	0.00028116	0.0021651
i0_LQ_c3275/f1p3/450	7.48735	56.2022	-2.9081	7.343e-08	1.3372e-06
i0_LQ_c32754/f1p0/942	22.2711	4.66051	2.2566	1.3766e-05	0.00015462
i0_LQ_c32780/f1p0/650	24.1416	7.32721	1.7202	6.2992e-05	0.00059142
i0_LQ_c32989/f1p1/936	9.6302	52.3182	-2.4417	5.6479e-06	6.9912e-05
i0_LQ_c33257/f1p0/860	13.6261	1.00131	3.7664	5.1056e-05	0.00049246
i0_LQ_c33523/f1p0/864	18.4571	3.81201	2.2755	7.1292e-05	0.000659
i0_LQ_c33687/f1p1/936	17.6959	4.90242	1.8518	0.0003898	0.0028599
i0_LQ_c33793/f1p3/921	1.86762	26.0863	-3.804	1.6429e-05	0.00018099
i0_LQ_c34000/f1p2/924	18.4046	2.52218	2.8673	1.4087e-05	0.00015779
i0_LQ_c34178/f1p3/745	34.179	4.37146	2.9669	2.1182e-09	4.9336e-08
i0_LQ_c3429/f1p46/861	115.083	46.4689	1.3083	2.1135e-14	8.9807e-13
i0_LQ_c34647/f1p2/919	42.9132	10.0115	2.0998	4.9585e-09	1.0988e-07
i0_LQ_c34700/f1p15/994	312.034	21.8444	3.8364	2.1593e-84	1.8039e-81
i0_LQ_c3483/f2p0/748	15.6905	2.33103	2.7509	7.8201e-05	0.00071489
i0_LQ_c35407/f1p0/948	46.2896	19.3232	1.2604	1.9514e-06	2.6895e-05
i0_LQ_c35411/f1p2/929	53.4226	1.87052	4.8359	7.8351e-17	4.1423e-15
i0_LQ_c35457/f1p4/648	60.86	28.2822	1.1056	3.1839e-07	5.146e-06
i0_LQ_c35562/f1p2/704	409.115	202.876	1.0119	6.9126e-37	1.2026e-34
i0_LQ_c35804/f1p0/918	53.0977	20.7027	1.3588	1.2223e-07	2.1454e-06
i0_LQ_c35950/f1p12/830	81.8389	32.8971	1.3148	1.0372e-10	2.8775e-09
i0_LQ_c36561/f1p0/894	245.968	92.141	1.4166	3.1483e-31	4.1488e-29
i0_LQ_c36645/f1p0/778	1.72466	29.674	-4.1048	1.943e-06	2.6789e-05
i0_LQ_c36913/f1p0/900	13.6044	0	4.766	2.6579e-05	0.00027693
i0_LQ_c37152/f1p3/482	14.2767	1.83996	2.9559	0.0001109	0.00097018
i0_LQ_c37311/f1p0/806	17.8573	0.152812	6.8686	2.8988e-06	3.8307e-05
i0_LQ_c37615/f1p6/970	15.2376	1.44265	3.4008	3.0085e-05	0.00030931
i0_LQ_c3869/f1p0/872	34.2377	15.2869	1.1633	8.4077e-05	0.00076168
i0_LQ_c392/f13p0/923	238.732	91.0859	1.3901	7.8815e-30	9.6004e-28
i0_LQ_c4190/f1p110/822	24.3365	9.09983	1.4192	0.00025305	0.0019779
i0_LQ_c44514/f1p0/298	19.3875	2.22225	3.125	4.4678e-06	5.665e-05
i0_LQ_c45142/f1p1/661	12.9174	0.559448	4.5292	4.636e-05	0.00045333
i0_LQ_c4629/f1p0/550	28.6254	0.777011	5.2032	9.4745e-10	2.3183e-08
i0_LQ_c49577/f1p0/839	175.272	4.18135	5.3895	9.2716e-52	2.9115e-49
i0_LQ_c4958/f1p3/963	9.35724	0	4.2261	0.0005956	0.0041068
i0_LQ_c50013/f1p0/819	22.3525	162.001	-2.8575	1.7929e-19	1.1657e-17
i0_LQ_c5100/f1p13/412	241.025	3.76177	6.0016	1.6498e-69	9.6116e-67
i0_LQ_c51150/f1p2/648	1.8848	25.4616	-3.7558	2.3393e-05	0.0002475
i0_LQ_c5128/f1p0/916	58.191	23.1549	1.3295	4.2902e-08	8.1249e-07
i0_LQ_c51446/f1p39/806	40.5619	16.915	1.2618	8.317e-06	9.882e-05
i0_LQ_c51761/f1p0/810	18.5705	0	5.2149	8.3146e-07	1.2404e-05
i0_LQ_c51842/f1p0/819	26.0803	8.17001	1.6745	4.0295e-05	0.00039999
i0_LQ_c5196/f1p0/828	64.1877	3.97001	4.0151	5.029e-19	3.1517e-17
i0_LQ_c51991/f1p3/877	18.5482	6.01044	1.6257	0.00064114	0.0043785
i0_LQ_c5223/f1p1/858	51.0324	15.9406	1.6787	8.9147e-09	1.9e-07
i0_LQ_c52279/f1p3/502	14.8489	0	4.8923	1.0983e-05	0.00012653
i0_LQ_c53405/f1p0/657	33.7968	220.106	-2.7032	5.6561e-24	4.9347e-22
i0_LQ_c5384/f1p0/551	13.3554	2.57191	2.3765	0.00058001	0.0040092
i0_LQ_c55533/f1p4/605	4.35379	40.0679	-3.2021	1.2556e-06	1.8065e-05
i0_LQ_c5583/f1p1/932	27.3374	10.3285	1.4042	0.00011433	0.00099649
i0_LQ_c56261/f1p0/423	69.173	1.74154	5.3118	1.8902e-21	1.4078e-19
i0_LQ_c56510/f1p2/766	19.4381	2.20826	3.1379	4.2177e-06	5.3826e-05
i0_LQ_c56543/f1p2/664	61.6744	28.3034	1.1237	2.1261e-07	3.5478e-06
i0_LQ_c56755/f1p0/700	26.3989	7.0651	1.9017	1.1551e-05	0.00013245
i0_LQ_c57246/f1p6/914	34.0886	10.7088	1.6705	2.7511e-06	3.6588e-05
i0_LQ_c5735/f4p0/535	33.6331	16.5669	1.0216	0.0002577	0.0020095
i0_LQ_c5801/f3p5/813	153.733	41.9979	1.872	7.9733e-26	7.8019e-24
i0_LQ_c5839/f1p0/438	54.8205	18.7104	1.5509	9.6923e-09	2.0524e-07
i0_LQ_c58586/f1p0/751	19.8955	0	5.3144	3.3845e-07	5.4395e-06
i0_LQ_c59261/f1p5/998	10.0189	0.529403	4.2422	0.00037782	0.0027854
i0_LQ_c6077/f1p0/671	24.3449	6.82941	1.8338	3.4543e-05	0.0003496
i0_LQ_c6520/f1p0/952	9.65744	0	4.2716	0.00047553	0.0033843
i0_LQ_c6567/f1p144/579	32.4508	13.1574	1.3024	5.132e-05	0.00049457
i0_LQ_c6691/f1p0/908	11.3951	1.46959	2.9549	0.00055448	0.0038569
i0_LQ_c67588/f1p0/666	62.276	27.2783	1.1909	8.0517e-08	1.4542e-06
i0_LQ_c6932/f1p2/963	18.7991	5.79857	1.6969	0.00045145	0.0032392
i0_LQ_c7027/f5p0/494	38.6359	14.8953	1.3751	5.6476e-06	6.9912e-05
i0_LQ_c70568/f11p0/760	35.8615	11.1978	1.6792	1.4285e-06	2.0275e-05
i0_LQ_c7058/f1p1/680	22.7882	4.90553	2.2158	1.2804e-05	0.00014519
i0_LQ_c7059/f1p0/523	9.47751	0	4.2445	0.00054417	0.0037944
i0_LQ_c70732/f1p1/798	41.7769	14.9704	1.4806	9.8242e-07	1.4444e-05
i0_LQ_c70951/f16p0/687	680.204	269.564	1.3353	1.206e-78	9.2864e-76
i0_LQ_c7102/f1p8/844	0.254808	22.926	-6.4914	4.2532e-06	5.4208e-05
i0_LQ_c71136/f1p0/485	194.481	77.6845	1.3239	1.6004e-23	1.364e-21
i0_LQ_c71444/f1p0/795	222.175	4.88066	5.5085	4.7939e-65	2.3198e-62
i0_LQ_c71517/f1p0/709	10.9496	0.338777	5.0144	0.00015664	0.0013107
i0_LQ_c7196/f1p0/933	10.9406	0.768205	3.8321	0.00026863	0.0020825
i0_LQ_c7398/f1p2/939	0	20.3261	-5.3453	1.9479e-05	0.00021028
i0_LQ_c7508/f7p4/666	112.763	28.5028	1.9841	2.4034e-20	1.6719e-18
i0_LQ_c7581/f1p0/906	143.42	42.4103	1.7578	6.6159e-23	5.4348e-21
i0_LQ_c7698/f1p1/689	81.2366	0	7.3441	1.3581e-22	1.0874e-20
i0_LQ_c77758/f1p0/584	12.993	0	4.6997	4.1201e-05	0.00040779
i0_LQ_c78709/f1p0/670	21.8983	0.487963	5.4879	8.9096e-08	1.5977e-06
i0_LQ_c8088/f1p6/598	12.4607	0	4.6393	6.0489e-05	0.00057076
i0_LQ_c8310/f1p5/500	26.3276	5.69186	2.2096	2.808e-06	3.723e-05
i0_LQ_c849/f1p0/604	35.8414	12.7223	1.4943	5.2498e-06	6.558e-05
i0_LQ_c8573/f1p1/929	16.4864	141.598	-3.1025	4.3409e-19	2.7341e-17
i0_LQ_c8967/f1p0/884	164.442	65.4896	1.3282	3.3979e-20	2.3325e-18
i0_LQ_c8978/f1p0/790	25.5907	4.05859	2.6566	6.398e-07	9.7635e-06
i0_LQ_c9013/f1p0/731	14.5549	93.5557	-2.6843	5.833e-11	1.6684e-09
i0_LQ_c9053/f1p7/763	451.063	0	9.8172	8.463e-87	7.2761e-84
i0_LQ_c9296/f1p3/771	46.6967	20.8855	1.1608	4.4806e-06	5.6804e-05
i0_LQ_c9507/f1p0/980	10.7162	0.950543	3.4949	0.00042222	0.00306
i0_LQ_c10034/f1p0/753	0	15.7992	-4.9818	0.00020795	0.0016732
i0_LQ_c10187/f1p1/891	2.51761	45.2065	-4.1664	3.3957e-09	7.7063e-08
i0_LQ_c10266/f1p38/993	0	64.2935	-7.0066	2.0242e-14	8.6221e-13
i0_LQ_c10287/f1p0/668	0	14.6078	-4.8687	0.00039213	0.0028717
i0_LQ_c10297/f1p63/554	0.0648368	52.7487	-9.6681	7.4673e-10	1.8538e-08
i0_LQ_c10341/f1p26/723	0	19.8086	-5.3081	2.5454e-05	0.00026662
i0_LQ_c10375/f1p17/575	0	14.8668	-4.894	0.00034148	0.0025536
i0_LQ_c10406/f1p6/853	13.0957	2.35227	2.477	0.00052973	0.0037084
i0_LQ_c1044/f5p0/832	0	34.9137	-6.1257	1.3703e-08	2.8246e-07
i0_LQ_c10447/f1p0/928	0	14.6518	-4.873	0.00038301	0.002817
i0_LQ_c10471/f3p0/849	20.538	64.9576	-1.6612	0.00053825	0.0037573
i0_LQ_c10525/f1p0/906	0	117.816	-7.8804	5.8124e-24	5.0661e-22
i0_LQ_c10580/f1p0/887	0	23.5175	-5.5557	3.8047e-06	4.91e-05
i0_LQ_c10617/f1p0/996	0	27.8361	-5.7989	4.3554e-07	6.8751e-06
i0_LQ_c10620/f1p0/557	0	123.078	-7.9434	7.5702e-25	7.0344e-23
i0_LQ_c10632/f1p26/760	0	25.6932	-5.6833	1.2694e-06	1.8237e-05
i0_LQ_c10770/f1p1/862	0	21.1347	-5.4015	1.2844e-05	0.00014548
i0_LQ_c10797/f1p19/522	0	14.6078	-4.8687	0.00039213	0.0028717
i0_LQ_c10878/f1p10/962	16.0559	4.17099	1.9446	0.00054881	0.0038209
i0_LQ_c11068/f1p9/961	0.551112	15.1149	-4.7775	0.00033415	0.0025066
i0_LQ_c11120/f3p0/900	0	60.9176	-6.9288	8.8945e-14	3.5289e-12
i0_LQ_c11131/f1p19/872	21.686	5.15469	2.0728	3.5687e-05	0.0003597
i0_LQ_c1118/f6p0/850	0	66.6157	-7.0578	7.3701e-15	3.2929e-13
i0_LQ_c11197/f1p17/545	0	24.9679	-5.642	1.8278e-06	2.5358e-05
i0_LQ_c11208/f1p37/913	29.2602	4.38027	2.7398	7.2085e-08	1.3148e-06
i0_LQ_c11221/f1p0/628	0	15.3848	-4.9434	0.00025914	0.0020189
i0_LQ_c11361/f2p0/920	0	15.074	-4.914	0.00030576	0.0023236
i0_LQ_c11396/f1p8/846	0	14.1416	-4.8219	0.00050326	0.0035477
i0_LQ_c11399/f1p11/591	0	64.3365	-7.0076	1.9866e-14	8.4822e-13
i0_LQ_c11498/f1p0/748	0	142.892	-8.1588	4.1001e-28	4.6019e-26
i0_LQ_c1157/f3p10/923	0	18.1789	-5.1842	5.9414e-05	0.00056176
i0_LQ_c11572/f1p25/963	0	20.6063	-5.365	1.6857e-05	0.00018528
i0_LQ_c11624/f1p0/774	0	85.8338	-7.4235	2.1525e-18	1.2905e-16
i0_LQ_c11626/f1p0/721	0.980656	35.2504	-5.1677	2.3054e-08	4.5662e-07
i0_LQ_c11659/f1p0/760	0.0324184	41.337	-10.316	1.8398e-07	3.1081e-06
i0_LQ_c11715/f1p0/703	0	13.9862	-4.8059	0.00054701	0.0038118
i0_LQ_c11807/f2p36/596	64.2205	18.4095	1.8026	2.5185e-11	7.6248e-10
i0_LQ_c11820/f1p4/870	0	16.5317	-5.0472	0.00014114	0.001199
i0_LQ_c11864/f1p0/742	0	13.6205	-4.7677	0.00066578	0.0045213
i0_LQ_c11898/f1p0/704	0	33.6187	-6.0712	2.5599e-08	5.0332e-07
i0_LQ_c1199/f3p8/862	0	148.029	-8.2097	6.052e-29	7.061e-27
i0_LQ_c11995/f1p20/878	0	15.4366	-4.9483	0.0002521	0.0019723
i0_LQ_c12026/f1p14/894	0	14.815	-4.889	0.00035105	0.0026144
i0_LQ_c1204/f4p0/559	0	55.4786	-6.7939	9.9553e-13	3.5764e-11
i0_LQ_c12041/f1p5/892	0	15.4884	-4.9531	0.00024526	0.0019258
i0_LQ_c12103/f1p2/649	0	14.7171	-4.8794	0.00036989	0.0027373
i0_LQ_c12132/f1p1/857	0	23.3922	-5.548	4.0546e-06	5.1947e-05
i0_LQ_c12263/f1p14/798	0	23.3958	-5.5482	4.0472e-06	5.1859e-05
i0_LQ_c12301/f2p13/697	55.0976	9.98303	2.4644	1.3088e-12	4.638e-11
i0_LQ_c12309/f1p3/998	0	24.5401	-5.6171	2.2678e-06	3.0833e-05
i0_LQ_c12331/f1p0/614	164.816	39.3178	2.0676	5.0402e-30	6.2164e-28
i0_LQ_c12500/f1p0/863	0	21.9117	-5.4536	8.623e-06	0.00010187
i0_LQ_c12525/f1p1/634	0	24.1391	-5.5933	2.777e-06	3.6891e-05
i0_LQ_c12639/f1p20/644	0.0324184	24.3463	-9.5527	2.521e-05	0.00026435
i0_LQ_c12671/f1p0/970	0	26.263	-5.715	9.5411e-07	1.4063e-05
i0_LQ_c12726/f1p102/882	19.3593	6.03168	1.6824	0.00039212	0.0028717
i0_LQ_c12744/f1p8/758	66.8282	33.4104	1.0002	3.4348e-07	5.5122e-06
i0_LQ_c12845/f1p0/934	0	14.5498	-4.8629	0.00040448	0.0029497
i0_LQ_c12886/f1p31/991	0	32.1682	-6.0076	5.176e-08	9.6761e-07
i0_LQ_c13093/f1p0/663	27.4798	8.7077	1.658	2.735e-05	0.00028367
i0_LQ_c13114/f1p0/892	0	24.1391	-5.5933	2.777e-06	3.6891e-05
i0_LQ_c13116/f1p0/882	9.09368	0	4.1849	0.00072631	0.0048711
i0_LQ_c13235/f1p0/813	0	32.8935	-6.0397	3.6381e-08	6.9658e-07
i0_LQ_c13247/f1p0/878	1.39107	68.422	-5.6202	2.8974e-15	1.3462e-13
i0_LQ_c13264/f1p4/910	0	15.2294	-4.9288	0.00028148	0.0021658
i0_LQ_c13329/f1p0/876	0	41.4924	-6.3748	6.0195e-10	1.5126e-08
i0_LQ_c1337/f3p0/861	0	41.4406	-6.373	6.1676e-10	1.548e-08
i0_LQ_c13370/f1p3/884	0	14.4524	-4.8532	0.0004261	0.003084
i0_LQ_c13393/f1p0/864	0	23.1549	-5.5332	4.574e-06	5.7914e-05
i0_LQ_c13394/f1p0/816	0.801382	37.7021	-5.556	4.8587e-09	1.0776e-07
i0_LQ_c13496/f1p0/906	0	23.0788	-5.5285	4.7546e-06	5.9977e-05
i0_LQ_c13523/f1p21/694	2.20445	21.9635	-3.3166	0.00024541	0.0019268
i0_LQ_c13555/f1p14/728	1.62643	19.6573	-3.5953	0.00028032	0.0021594
i0_LQ_c13578/f1p4/620	1.98011	36.5677	-4.2069	9.4152e-08	1.6823e-06
i0_LQ_c13608/f1p0/647	0.615949	16.628	-4.7547	0.00017176	0.0014175
i0_LQ_c13615/f1p7/799	0	13.6754	-4.7735	0.0006464	0.0044066
i0_LQ_c13651/f1p1/779	4.1703	341.453	-6.3554	1.4917e-70	8.9863e-68
i0_LQ_c13785/f1p654/774	0	65.0047	-7.0225	1.4845e-14	6.4252e-13
i0_LQ_c13852/f1p0/976	0	14.9186	-4.899	0.00033217	0.002493
i0_LQ_c13864/f1p0/660	0	19.0627	-5.2527	3.7482e-05	0.0003751
i0_LQ_c13886/f1p0/885	0.486276	46.9827	-6.5942	4.7719e-11	1.3814e-09
i0_LQ_c1389/f2p0/769	0	30.407	-5.9263	1.2243e-07	2.1473e-06
i0_LQ_c13902/f1p1/1002	0	56.226	-6.8132	7.1268e-13	2.6004e-11
i0_LQ_c13912/f1p0/561	37.8326	17.936	1.0768	6.9452e-05	0.00064415
i0_LQ_c13958/f1p0/740	0	37.9181	-6.2448	3.2556e-09	7.4036e-08
i0_LQ_c14013/f1p44/555	0	13.4164	-4.7459	0.00074309	0.0049641
i0_LQ_c14060/f1p10/587	0	14.1416	-4.8219	0.00050326	0.0035477
i0_LQ_c1411/f2p19/549	0	16.2136	-5.0191	0.00016697	0.0013837
i0_LQ_c14227/f1p0/617	20.4913	7.23915	1.5011	0.00055748	0.0038747
i0_LQ_c1424/f4p0/628	0	19.3217	-5.2721	3.2763e-05	0.00033333
i0_LQ_c14316/f1p2/726	0	19.4771	-5.2837	3.0225e-05	0.00031039
i0_LQ_c14344/f1p0/655	0	26.0319	-5.7022	1.0711e-06	1.5637e-05
i0_LQ_c14387/f1p4/872	0	25.3823	-5.6658	1.4838e-06	2.097e-05
i0_LQ_c1446/f2p0/406	0	17.1978	-5.1042	9.9367e-05	0.00088117
i0_LQ_c14461/f1p0/587	1.88027	24.5535	-3.7069	3.6905e-05	0.00037053
i0_LQ_c14512/f1p0/611	0	38.2802	-6.2585	2.741e-09	6.2899e-08
i0_LQ_c14518/f1p9/637	0	18.3893	-5.2008	5.3233e-05	0.00051079
i0_LQ_c14597/f1p0/724	0	29.4746	-5.8814	1.9365e-07	3.254e-06
i0_LQ_c14598/f1p1/780	0	26.7224	-5.74	7.5834e-07	1.1399e-05
i0_LQ_c14623/f1p0/985	0	80.5501	-7.3318	1.9437e-17	1.0765e-15
i0_LQ_c14675/f1p1/894	48.3355	9.80691	2.3012	1.0587e-10	2.9332e-09
i0_LQ_c14678/f3p1/884	0	19.5289	-5.2875	2.9423e-05	0.00030315
i0_LQ_c14741/f1p0/678	0.81046	32.9971	-5.3475	5.2718e-08	9.8385e-07
i0_LQ_c1479/f3p2/870	53.6612	5.07854	3.4014	4.8356e-15	2.2016e-13
i0_LQ_c14877/f1p0/742	183.202	83.2422	1.1381	2.2899e-19	1.4715e-17
i0_LQ_c14925/f1p0/858	0	27.2379	-5.7675	5.8647e-07	9.0338e-06
i0_LQ_c14940/f1p0/492	0	30.9592	-5.9523	9.3399e-08	1.6696e-06
i0_LQ_c15086/f5p1/774	0	33.6648	-6.0732	2.5035e-08	4.9298e-07
i0_LQ_c15124/f1p1/865	0	25.86	-5.6926	1.1675e-06	1.6902e-05
i0_LQ_c15175/f1p14/845	0	57.2916	-6.8403	4.4314e-13	1.6579e-11
i0_LQ_c15184/f2p0/1001	0	32.7381	-6.0329	3.9232e-08	7.4682e-07
i0_LQ_c15189/f3p10/621	1.06981	38.9604	-5.1866	4.1393e-09	9.2681e-08
i0_LQ_c1520/f4p1/926	0	30.666	-5.9386	1.0782e-07	1.9089e-06
i0_LQ_c15208/f1p1/968	0	23.5175	-5.5557	3.8047e-06	4.91e-05
i0_LQ_c15257/f2p37/793	9.03046	987.164	-6.7723	6.296e-199	1.6398e-195
i0_LQ_c15298/f1p0/810	0.381564	26.6649	-6.1269	7.0012e-07	1.0584e-05
i0_LQ_c15452/f1p14/938	0	19.4771	-5.2837	3.0225e-05	0.00031039
i0_LQ_c15535/f1p0/861	34.6553	14.7114	1.2361	4.5484e-05	0.00044546
i0_LQ_c15537/f1p20/881	0	25.6932	-5.6833	1.2694e-06	1.8237e-05
i0_LQ_c15621/f2p25/893	0	19.087	-5.2545	3.7011e-05	0.00037134
i0_LQ_c15622/f1p39/796	0	14.902	-4.8974	0.00033512	0.0025128
i0_LQ_c1563/f2p0/788	0	16.7316	-5.0645	0.00012701	0.0010925
i0_LQ_c15716/f1p0/876	0.324184	13.9344	-5.4257	0.00039252	0.0028737
i0_LQ_c15748/f1p0/825	56.3224	25.7693	1.1281	6.7897e-07	1.0297e-05
i0_LQ_c15778/f1p7/871	0.120921	21.6113	-7.4816	1.173e-05	0.00013421
i0_LQ_c15833/f1p0/770	91.4471	38.8132	1.2364	3.4794e-11	1.0298e-09
i0_LQ_c15835/f1p0/822	0	66.8229	-7.0623	6.7368e-15	3.0222e-13
i0_LQ_c1585/f2p2/818	0	30.3552	-5.9239	1.2558e-07	2.2e-06
i0_LQ_c15859/f1p0/948	0	24.8643	-5.636	1.9257e-06	2.6575e-05
i0_LQ_c15867/f1p0/712	25.7895	6.90659	1.9007	1.4645e-05	0.0001633
i0_LQ_c1599/f5p15/688	0	30.0444	-5.909	1.4629e-07	2.5278e-06
i0_LQ_c1607/f1p56/859	0	487.185	-9.9283	1.5498e-75	1.0806e-72
i0_LQ_c16933/f1p0/266	0	78.6335	-7.2971	4.3469e-17	2.3472e-15
i0_LQ_c17164/f1p5/288	0	14.038	-4.8113	0.00053202	0.0037199
i0_LQ_c1752/f3p21/824	0	19.0109	-5.2488	3.8506e-05	0.00038425
i0_LQ_c1766/f2p17/670	0	19.1663	-5.2605	3.5517e-05	0.00035822
i0_LQ_c1791/f2p7/908	0	26.522	-5.7291	8.3821e-07	1.2492e-05
i0_LQ_c1808/f2p25/735	0	16.5244	-5.0465	0.00014168	0.0012021
i0_LQ_c18190/f1p0/350	0.611411	19.5454	-4.9985	3.6441e-05	0.00036663
i0_LQ_c1827/f2p0/548	0	18.1821	-5.1844	5.9318e-05	0.00056097
i0_LQ_c1839/f2p14/647	0	89.9778	-7.4915	3.9008e-19	2.4586e-17
i0_LQ_c1873/f3p0/516	0	24.9161	-5.639	1.8761e-06	2.5963e-05
i0_LQ_c18906/f5p18/511	0	24.4603	-5.6124	2.361e-06	3.1959e-05
i0_LQ_c19502/f4p103/856	0	90.2368	-7.4956	3.5076e-19	2.2203e-17
i0_LQ_c1956/f5p27/768	169.84	58.4151	1.5398	8.1914e-24	7.077e-22
i0_LQ_c19580/f4p7/800	0	33.3079	-6.0578	2.9757e-08	5.7979e-07
i0_LQ_c1974/f4p7/925	0	20.4095	-5.3512	1.8658e-05	0.00020264
i0_LQ_c19789/f3p110/807	0	21.057	-5.3962	1.3367e-05	0.00015064
i0_LQ_c19976/f2p0/732	45.0515	19.7091	1.1927	4.9396e-06	6.2125e-05
i0_LQ_c20027/f2p0/611	1.40242	23.9832	-4.096	1.9139e-05	0.00020715
i0_LQ_c20070/f2p17/846	0	20.9793	-5.3909	1.3912e-05	0.00015601
i0_LQ_c20156/f2p2/788	0	97.4625	-7.6068	1.8522e-20	1.3007e-18
i0_LQ_c20164/f2p22/610	0	22.6887	-5.5039	5.7989e-06	7.162e-05
i0_LQ_c20194/f2p5/608	0	48.8999	-6.6118	1.951e-11	6.0115e-10
i0_LQ_c20253/f2p8/833	0	40.5082	-6.3401	9.5594e-10	2.3365e-08
i0_LQ_c20278/f2p0/896	0	19.7361	-5.3028	2.6428e-05	0.00027569
i0_LQ_c20288/f2p6/835	0	27.1436	-5.7625	6.1467e-07	9.4076e-06
i0_LQ_c20304/f2p11/854	0	14.297	-4.8376	0.00046306	0.0033091
i0_LQ_c20321/f2p0/783	0	21.5382	-5.4288	1.0441e-05	0.00012113
i0_LQ_c20323/f2p1/801	0	30.5624	-5.9337	1.1344e-07	2.004e-06
i0_LQ_c20358/f2p60/826	34.83	8.8574	1.9754	2.9536e-07	4.8062e-06
i0_LQ_c20364/f2p0/700	127.591	48.5994	1.3925	1.0364e-16	5.4244e-15
i0_LQ_c20395/f1p0/922	0	15.1491	-4.9212	0.00029377	0.0022469
i0_LQ_c20532/f1p2/598	0	34.6749	-6.1158	1.5373e-08	3.1407e-07
i0_LQ_c2054/f2p2/839	0.0324184	93.8629	-11.5	7.3305e-13	2.6725e-11
i0_LQ_c20623/f1p0/708	0.0648368	22.884	-8.4633	1.4293e-05	0.00015971
i0_LQ_c20630/f1p0/931	0	75.0592	-7.23	1.9691e-16	1.0097e-14
i0_LQ_c20653/f1p42/766	0	28.9442	-5.8552	2.5159e-07	4.1442e-06
i0_LQ_c20702/f1p0/792	0	17.5604	-5.1343	8.2137e-05	0.0007464
i0_LQ_c20706/f1p0/711	0	24.0355	-5.5871	2.9264e-06	3.8615e-05
i0_LQ_c20824/f1p5/551	0	13.4164	-4.7459	0.00074309	0.0049641
i0_LQ_c20905/f1p14/606	181.062	786.331	-2.1187	2.7558e-54	9.2092e-52
i0_LQ_c20933/f1p1/789	0	29.0084	-5.8584	2.4373e-07	4.0268e-06
i0_LQ_c20939/f1p18/441	99.8207	48.4824	1.0419	2.0507e-10	5.4765e-09
i0_LQ_c2096/f5p22/918	0	29.4746	-5.8814	1.9365e-07	3.254e-06
i0_LQ_c20967/f1p33/450	394.73	71.8362	2.4581	3.1552e-80	2.4726e-77
i0_LQ_c21048/f1p0/501	13.9042	2.75062	2.3377	0.00048882	0.0034627
i0_LQ_c21049/f1p4/925	0.804948	44.2378	-5.7802	1.9174e-10	5.1375e-09
i0_LQ_c21100/f1p1/810	0	17.2921	-5.112	9.4563e-05	0.00084415
i0_LQ_c21125/f1p0/770	0	37.1929	-6.217	4.5984e-09	1.0221e-07
i0_LQ_c21164/f1p0/906	0	202.126	-8.6591	2.3278e-37	4.1477e-35
i0_LQ_c2122/f1p1/747	0	22.9363	-5.5196	5.1119e-06	6.4038e-05
i0_LQ_c21221/f1p3/828	0	47.5867	-6.5725	3.5604e-11	1.0524e-09
i0_LQ_c21225/f1p0/757	1.43743	20.5172	-3.8353	0.00012483	0.0010765
i0_LQ_c21280/f1p0/816	25.1003	99.7086	-1.99	2.0037e-07	3.3593e-06
i0_LQ_c21306/f1p8/806	0	21.993	-5.459	8.2716e-06	9.836e-05
i0_LQ_c2136/f1p15/674	0	15.1258	-4.9189	0.00029744	0.0022695
i0_LQ_c21540/f1p37/663	0	27.2472	-5.768	5.8376e-07	8.9966e-06
i0_LQ_c21551/f1p0/610	0	41.337	-6.3694	6.4748e-10	1.6192e-08
i0_LQ_c21584/f1p0/833	0	19.8397	-5.3103	2.5047e-05	0.00026293
i0_LQ_c21621/f1p9/892	27.8672	10.5518	1.4011	9.9897e-05	0.00088561
i0_LQ_c21623/f1p21/968	0	14.2452	-4.8324	0.00047609	0.0033854
i0_LQ_c21652/f1p5/631	0	34.8101	-6.1214	1.4404e-08	2.9567e-07
i0_LQ_c21659/f1p2/782	0	14.1732	-4.8251	0.00049481	0.0034973
i0_LQ_c21679/f1p18/554	0	24.9679	-5.642	1.8278e-06	2.5358e-05
i0_LQ_c21740/f1p12/627	236.923	14.2695	4.0534	6.0134e-66	3.096e-63
i0_LQ_c21747/f1p2/971	1.75059	19.2699	-3.4604	0.00042927	0.0031042
i0_LQ_c21765/f1p0/874	0.0606224	19.3755	-8.3202	5.8314e-05	0.00055283
i0_LQ_c21903/f1p0/505	0	14.0836	-4.8159	0.00051917	0.0036441
i0_LQ_c2192/f1p1/601	0	15.563	-4.96	0.00023573	0.0018615
i0_LQ_c21951/f1p0/948	53.3493	24.9954	1.0938	1.9266e-06	2.6579e-05
i0_LQ_c21989/f1p27/678	42.0136	18.0546	1.2185	8.2806e-06	9.8454e-05
i0_LQ_c22024/f1p0/892	0	18.2339	-5.1885	5.7734e-05	0.00054827
i0_LQ_c2220/f1p4/654	13.5574	1.74361	2.9589	0.0001645	0.0013664
i0_LQ_c22228/f1p16/741	545.408	2487.89	-2.1895	3.1166e-178	6.8998e-175
i0_LQ_c2228/f1p0/750	0	13.6832	-4.7743	0.00064371	0.004393
i0_LQ_c22352/f1p97/794	0	14.5917	-4.8671	0.00039551	0.0028914
i0_LQ_c22399/f1p0/776	0	64.6473	-7.0145	1.7347e-14	7.4463e-13
i0_LQ_c22427/f1p0/945	0.356602	19.7879	-5.7942	2.0461e-05	0.00021971
i0_LQ_c22456/f1p0/434	0.518694	13.6236	-4.7151	0.00069259	0.004674
i0_LQ_c2258/f2p12/710	0	37.64	-6.2342	3.7162e-09	8.3824e-08
i0_LQ_c2261/f1p0/769	0	14.7632	-4.8839	0.00036089	0.0026786
i0_LQ_c2267/f1p1/900	0	16.7316	-5.0645	0.00012701	0.0010925
i0_LQ_c22688/f1p2/690	0	15.6796	-4.9708	0.00022158	0.0017659
i0_LQ_c22709/f1p0/982	0	24.2945	-5.6026	2.5672e-06	3.4419e-05
i0_LQ_c22801/f1p62/1008	0	18.8378	-5.2356	4.2133e-05	0.00041586
i0_LQ_c22822/f1p33/750	0.0324184	17.5066	-9.0769	0.00023734	0.0018727
i0_LQ_c22829/f1p0/895	0	88.3181	-7.4646	7.7169e-19	4.7654e-17
i0_LQ_c22845/f1p8/631	0	251.971	-8.9771	1.136e-44	2.7712e-42
i0_LQ_c22871/f1p14/792	0	14.1473	-4.8225	0.00050173	0.0035406
i0_LQ_c22953/f1p0/939	0	16.628	-5.0555	0.00013414	0.0011459
i0_LQ_c22973/f1p8/334	0	28.4904	-5.8324	3.1488e-07	5.094e-06
i0_LQ_c22991/f1p8/988	35.4537	15.3366	1.209	4.5219e-05	0.00044333
i0_LQ_c23002/f1p1/679	0	14.7114	-4.8789	0.00037101	0.002742
i0_LQ_c2303/f1p10/757	0	23.1031	-5.53	4.6961e-06	5.9332e-05
i0_LQ_c2307/f1p0/818	0	18.7068	-5.2255	4.5109e-05	0.00044237
i0_LQ_c23189/f1p24/738	0	13.779	-4.7844	0.00061139	0.0042012
i0_LQ_c2319/f1p3/950	0	34.4475	-6.1063	1.7153e-08	3.4713e-07
i0_LQ_c23233/f1p7/931	0	47.4495	-6.5683	3.792e-11	1.1152e-09
i0_LQ_c23250/f1p0/583	0	16.2654	-5.0237	0.00016246	0.0013509
i0_LQ_c23354/f1p12/975	194.458	3.16761	5.9399	1.4663e-56	5.3215e-54
i0_LQ_c2337/f1p0/676	12.2409	1.42089	3.1068	0.00027367	0.0021163
i0_LQ_c23527/f1p4/442	431.127	136.357	1.6607	4.3025e-62	1.8862e-59
i0_LQ_c23530/f1p10/598	0	56.2556	-6.8139	7.0335e-13	2.5684e-11
i0_LQ_c23723/f1p1/602	0	32.6344	-6.0283	4.1258e-08	7.8319e-07
i0_LQ_c23819/f1p21/602	0.251891	313.514	-10.282	5.3825e-47	1.4357e-44
i0_LQ_c23834/f1p29/572	0	17.9748	-5.1679	6.6107e-05	0.00061628
i0_LQ_c23884/f1p0/779	0	39.6793	-6.3103	1.4131e-09	3.3747e-08
i0_LQ_c2390/f1p16/822	0	94.2773	-7.5588	6.7363e-20	4.5364e-18
i0_LQ_c2394/f1p3/667	65.0481	15.432	2.0756	7.8522e-13	2.8568e-11
i0_LQ_c23987/f1p3/952	0	102.537	-7.68	2.4083e-21	1.7669e-19
i0_LQ_c23994/f1p0/894	12.3115	0.715368	4.1052	8.8897e-05	0.00080027
i0_LQ_c24037/f1p12/852	0	47.6567	-6.5746	3.4479e-11	1.0212e-09
i0_LQ_c24040/f1p39/754	0	18.5053	-5.2099	5.0106e-05	0.00048435
i0_LQ_c24056/f1p26/762	0.157553	118.028	-9.5491	1.7256e-20	1.2137e-18
i0_LQ_c24072/f1p0/829	0	14.2815	-4.8361	0.00046693	0.0033332
i0_LQ_c24101/f1p0/821	0	28.0242	-5.8086	3.9673e-07	6.3018e-06
i0_LQ_c24286/f1p0/427	112.943	28.7214	1.9754	2.6677e-20	1.8413e-18
i0_LQ_c24493/f1p12/959	0	30.2516	-5.9189	1.3213e-07	2.3043e-06
i0_LQ_c24505/f1p0/901	0	47.4769	-6.5692	3.7445e-11	1.1024e-09
i0_LQ_c24525/f1p93/993	0	22.1857	-5.4716	7.4956e-06	8.9979e-05
i0_LQ_c24561/f1p0/945	0.697319	44.8667	-6.0077	1.27e-10	3.4852e-09
i0_LQ_c24615/f2p0/848	0	14.1934	-4.8271	0.00048948	0.0034649
i0_LQ_c24634/f1p5/740	99.7514	630.097	-2.6592	7.1711e-64	3.3248e-61
i0_LQ_c24667/f1p0/980	0	21.2544	-5.4097	1.2078e-05	0.00013792
i0_LQ_c2467/f1p58/837	0.583531	30.0962	-5.6886	1.5736e-07	2.7001e-06
i0_LQ_c24807/f1p0/963	0	19.0627	-5.2527	3.7482e-05	0.0003751
i0_LQ_c24808/f1p0/592	0	16.9906	-5.0867	0.00011081	0.00096955
i0_LQ_c24818/f1p9/567	0	17.1978	-5.1042	9.9367e-05	0.00088117
i0_LQ_c24850/f1p0/818	0	14.1468	-4.8224	0.00050187	0.0035413
i0_LQ_c2487/f2p3/597	0	13.779	-4.7844	0.00061139	0.0042012
i0_LQ_c2488/f1p15/703	0	27.0918	-5.7598	6.3075e-07	9.6402e-06
i0_LQ_c24890/f1p17/938	0	34.9458	-6.127	1.3493e-08	2.7859e-07
i0_LQ_c24893/f1p0/959	0.129025	81.6379	-9.3054	4.7893e-15	2.1817e-13
i0_LQ_c25163/f1p0/888	0	36.4755	-6.1889	6.4774e-09	1.4118e-07
i0_LQ_c25258/f1p0/489	0	16.3172	-5.0283	0.00015807	0.0013203
i0_LQ_c2529/f1p3/473	4.8472	41.6374	-3.1027	1.289e-06	1.8494e-05
i0_LQ_c25334/f1p9/999	0	26.1972	-5.7113	9.8605e-07	1.4488e-05
i0_LQ_c25341/f1p0/572	0	22.5333	-5.494	6.277e-06	7.6733e-05
i0_LQ_c25382/f2p0/720	48.2279	20.2044	1.2552	1.2526e-06	1.8025e-05
i0_LQ_c25458/f1p65/578	48.4658	17.7314	1.4507	1.7906e-07	3.037e-06
i0_LQ_c25479/f1p29/720	0	25.5559	-5.6756	1.3599e-06	1.9405e-05
i0_LQ_c2551/f1p3/832	0.0648368	15.1776	-7.8709	0.00028941	0.0022185
i0_LQ_c25527/f1p1/886	63.7802	15.9966	1.9953	3.1938e-12	1.0882e-10
i0_LQ_c25561/f1p17/751	0	43.4608	-6.4416	2.3988e-10	6.3555e-09
i0_LQ_c25573/f1p12/865	0	36.6754	-6.1967	5.8869e-09	1.291e-07
i0_LQ_c25609/f1p12/563	0	37.9803	-6.2472	3.1608e-09	7.1991e-08
i0_LQ_c2575/f1p0/850	35.2903	8.2964	2.0887	1.2144e-07	2.1337e-06
i0_LQ_c2576/f1p5/848	1.46239	20.8358	-3.8327	0.00011117	0.00097209
i0_LQ_c25804/f1p0/823	0	21.6527	-5.4365	9.8459e-06	0.00011497
i0_LQ_c25863/f1p0/720	0	18.3556	-5.1981	5.4177e-05	0.00051867
i0_LQ_c25893/f1p24/662	0	15.3848	-4.9434	0.00025914	0.0020189
i0_LQ_c2592/f1p0/362	0	14.9186	-4.899	0.00033217	0.002493
i0_LQ_c2601/f1p0/950	0	19.3926	-5.2774	3.1578e-05	0.00032283
i0_LQ_c26057/f1p42/784	0	64.1557	-7.0035	2.1497e-14	9.1215e-13
i0_LQ_c26065/f1p2/669	105.346	428.277	-2.0234	6.3579e-28	7.0554e-26
i0_LQ_c26067/f1p21/876	3.09012	33.2369	-3.4271	4.2434e-06	5.4114e-05
i0_LQ_c26068/f1p7/872	0	16.628	-5.0555	0.00013414	0.0011459
i0_LQ_c26137/f1p20/658	0.0972551	20.1707	-7.6963	2.6131e-05	0.00027294
i0_LQ_c26207/f1p2/992	0.428247	17.1098	-5.3202	9.0389e-05	0.00081197
i0_LQ_c26362/f1p13/928	0	13.5044	-4.7554	0.00070868	0.0047676
i0_LQ_c26365/f1p8/768	0	330.231	-9.3673	1.656e-55	5.8193e-53
i0_LQ_c2637/f1p8/617	0	43.2536	-6.4347	2.6419e-10	6.9692e-09
i0_LQ_c26456/f1p13/722	35.4349	13.5345	1.3885	1.2538e-05	0.00014249
i0_LQ_c26459/f1p5/811	1.18911	17.0238	-3.8396	0.00047139	0.0033602
i0_LQ_c26504/f1p3/670	3.18284	26.1361	-3.0377	0.0001554	0.0013026
i0_LQ_c26505/f1p0/711	0	27.558	-5.7844	5.0011e-07	7.8163e-06
i0_LQ_c26541/f1p43/726	0	22.5173	-5.493	6.3286e-06	7.7279e-05
i0_LQ_c26543/f1p0/986	0	32.6863	-6.0306	4.0232e-08	7.6454e-07
i0_LQ_c26555/f1p0/968	0	17.4568	-5.1257	8.6726e-05	0.00078216
i0_LQ_c26592/f1p22/926	0	15.074	-4.914	0.00030576	0.0023236
i0_LQ_c26606/f1p5/846	0	63.5077	-6.9889	2.8534e-14	1.1941e-12
i0_LQ_c26645/f1p3/816	13.9668	1.33128	3.3911	6.5576e-05	0.00061249
i0_LQ_c2666/f1p6/602	0	61.2284	-6.9361	7.7568e-14	3.0913e-12
i0_LQ_c26676/f1p0/972	0.778041	78.6335	-6.6592	1.8268e-17	1.0149e-15
i0_LQ_c26725/f1p9/628	0	13.52	-4.757	0.00070277	0.0047344
i0_LQ_c26727/f1p0/596	67.416	14.0012	2.2675	3.4622e-14	1.4347e-12
i0_LQ_c26731/f1p0/868	0	20.2541	-5.3401	2.0217e-05	0.00021743
i0_LQ_c26843/f1p4/944	0	30.7178	-5.941	1.0512e-07	1.8644e-06
i0_LQ_c26859/f1p14/912	0	44.8335	-6.4865	1.2677e-10	3.4799e-09
i0_LQ_c26928/f1p0/794	12.0071	1.98811	2.5944	0.0007263	0.0048711
i0_LQ_c2701/f1p0/660	0	15.2812	-4.9337	0.00027382	0.0021163
i0_LQ_c27014/f1p0/906	0.521288	21.9324	-5.3948	8.8549e-06	0.00010433
i0_LQ_c27234/f1p1/968	0	28.4246	-5.8291	3.2531e-07	5.2492e-06
i0_LQ_c27272/f1p0/948	0	77.3903	-7.2741	7.3409e-17	3.8973e-15
i0_LQ_c27279/f1p102/895	0	19.6843	-5.299	2.7146e-05	0.00028182
i0_LQ_c27284/f1p2/718	0	24.8125	-5.633	1.9766e-06	2.7214e-05
i0_LQ_c27327/f1p2/863	0.0324184	737.379	-14.473	1.497e-52	4.7858e-50
i0_LQ_c27328/f1p3/823	0	18.8037	-5.2329	4.289e-05	0.00042239
i0_LQ_c27367/f1p2/731	0	30.666	-5.9386	1.0782e-07	1.9089e-06
i0_LQ_c2738/f1p0/877	0	26.1008	-5.706	1.0348e-06	1.5146e-05
i0_LQ_c2739/f1p29/728	0.218176	14.5519	-6.0596	0.00024856	0.0019481
i0_LQ_c2741/f1p0/847	0	17.8712	-5.1596	6.9791e-05	0.00064647
i0_LQ_c2744/f1p5/942	0	32.5308	-6.0237	4.3388e-08	8.2082e-07
i0_LQ_c27450/f1p0/991	36.6785	14.1784	1.3712	1.0028e-05	0.00011691
i0_LQ_c27487/f1p0/774	0	29.8336	-5.8989	1.6228e-07	2.779e-06
i0_LQ_c27535/f1p0/859	0	104.842	-7.7121	9.5962e-22	7.2446e-20
i0_LQ_c27582/f1p0/510	0	18.1302	-5.1803	6.0946e-05	0.00057409
i0_LQ_c27585/f1p0/834	0	71.744	-7.1648	8.0901e-16	3.9559e-14
i0_LQ_c27591/f1p27/962	0	16.7021	-5.062	0.000129	0.0011073
i0_LQ_c27671/f1p5/745	0	19.8915	-5.3141	2.4385e-05	0.00025665
i0_LQ_c27843/f1p51/809	0	34.6029	-6.1128	1.5915e-08	3.24e-07
i0_LQ_c27878/f1p4/566	0	19.3429	-5.2737	3.2404e-05	0.00033035
i0_LQ_c27888/f1p0/557	0.298573	39.0712	-7.0319	2.5246e-09	5.8221e-08
i0_LQ_c27891/f1p12/985	0.0324184	15.2812	-8.8807	0.00051763	0.0036357
i0_LQ_c27985/f1p2/841	0	13.8308	-4.7898	0.00059461	0.0041018
i0_LQ_c27994/f1p8/388	0	32.6863	-6.0306	4.0232e-08	7.6454e-07
i0_LQ_c2825/f2p0/776	0	44.1342	-6.4638	1.7537e-10	4.7174e-09
i0_LQ_c28260/f1p3/656	0.882753	72.0765	-6.3514	3.3839e-16	1.7055e-14
i0_LQ_c28284/f1p5/747	0	28.8012	-5.8481	2.7001e-07	4.4238e-06
i0_LQ_c28365/f1p17/688	0.0972551	38.5915	-8.6323	2.2887e-08	4.5371e-07
i0_LQ_c28404/f1p9/642	67.4092	22.5649	1.5789	1.3973e-10	3.8179e-09
i0_LQ_c2842/f1p3/400	0	17.9293	-5.1642	6.7703e-05	0.0006299
i0_LQ_c28540/f1p0/811	52.0827	20.1914	1.3671	1.4802e-07	2.5532e-06
i0_LQ_c28607/f1p0/614	0	29.3612	-5.8758	2.0479e-07	3.4263e-06
i0_LQ_c28696/f1p4/848	0	19.7811	-5.3061	2.5818e-05	0.00027006
i0_LQ_c28719/f1p18/948	0	129.07	-8.012	7.597e-26	7.442e-24
i0_LQ_c28879/f1p3/596	1.85239	20.3877	-3.4602	0.00029235	0.0022379
i0_LQ_c28919/f1p12/527	0	18.4411	-5.2048	5.1814e-05	0.00049889
i0_LQ_c28989/f1p7/758	13.9496	1.4499	3.2662	7.953e-05	0.00072598
i0_LQ_c2909/f1p58/643	105.493	305.153	-1.5324	9.1634e-12	2.9382e-10
i0_LQ_c29121/f1p0/555	0	19.0109	-5.2488	3.8506e-05	0.00038425
i0_LQ_c29167/f1p63/555	0	15.592	-4.9627	0.00023213	0.0018377
i0_LQ_c29168/f1p15/612	0	14.5462	-4.8626	0.00040526	0.0029547
i0_LQ_c29189/f1p1/715	0	13.5718	-4.7625	0.00068345	0.0046201
i0_LQ_c29201/f1p0/718	2.33834	27.6973	-3.5662	1.7606e-05	0.00019245
i0_LQ_c29217/f1p3/591	855.602	109.398	2.9673	2.5674e-197	6.4958e-194
i0_LQ_c29224/f1p0/884	0	24.6053	-5.6209	2.1943e-06	2.9923e-05
i0_LQ_c2931/f1p16/595	0	56.3592	-6.8166	6.7155e-13	2.4615e-11
i0_LQ_c29393/f1p0/880	33.4908	10.2337	1.7104	2.6006e-06	3.4808e-05
i0_LQ_c29433/f1p0/995	0	59.4227	-6.8929	1.721e-13	6.6724e-12
i0_LQ_c29447/f1p25/545	0.0324184	809.373	-14.608	5.3402e-56	1.8992e-53
i0_LQ_c29493/f1p0/629	0	44.445	-6.4739	1.518e-10	4.1314e-09
i0_LQ_c29529/f1p1/568	0	34.9137	-6.1257	1.3703e-08	2.8246e-07
i0_LQ_c2956/f1p0/490	2189.88	70.4251	4.9586	0	0
i0_LQ_c29621/f1p8/917	0.0324184	53.7173	-10.694	7.3722e-09	1.5919e-07
i0_LQ_c29663/f1p9/595	0	22.0153	-5.4604	8.1779e-06	9.7351e-05
i0_LQ_c29797/f1p1/708	0	22.5188	-5.4931	6.3236e-06	7.7228e-05
i0_LQ_c29813/f1p0/688	0	30.5106	-5.9312	1.1636e-07	2.0514e-06
i0_LQ_c29844/f1p0/749	43.1751	263.917	-2.6118	4.9149e-27	5.1691e-25
i0_LQ_c29901/f1p0/658	528.046	183.164	1.5275	6.6978e-70	3.928e-67
i0_LQ_c29941/f1p0/597	699.078	14.67	5.5745	2.6128e-200	7.0114e-197
i0_LQ_c29953/f1p0/629	0	15.074	-4.914	0.00030576	0.0023236
i0_LQ_c29968/f1p17/764	28.0785	11.8784	1.2411	0.00023527	0.0018583
i0_LQ_c2997/f1p181/987	0	14.5845	-4.8664	0.00039704	0.0029019
i0_LQ_c30/f25p0/740	0	69.7238	-7.1236	1.925e-15	9.0819e-14
i0_LQ_c30011/f1p29/969	27.9829	12.5788	1.1536	0.00039962	0.0029193
i0_LQ_c30031/f1p17/949	0	62.9047	-6.9751	3.7153e-14	1.5345e-12
i0_LQ_c30223/f1p27/950	0	50.0913	-6.6465	1.133e-11	3.5844e-10
i0_LQ_c30254/f1p0/859	0	19.0627	-5.2527	3.7482e-05	0.0003751
i0_LQ_c30361/f1p0/668	15.5871	68.5209	-2.1362	3.9364e-06	5.0578e-05
i0_LQ_c30424/f1p0/827	0.0972551	465.688	-12.225	5.5046e-51	1.6751e-48
i0_LQ_c30440/f1p0/668	0	28.0242	-5.8086	3.9673e-07	6.3018e-06
i0_LQ_c30449/f1p0/693	81.2962	28.4873	1.5129	5.1581e-12	1.7108e-10
i0_LQ_c3060/f1p19/761	0	32.7381	-6.0329	3.9232e-08	7.4682e-07
i0_LQ_c30624/f1p0/981	0	13.5718	-4.7625	0.00068345	0.0046201
i0_LQ_c30630/f1p0/921	0.162092	21.4973	-7.0512	9.9141e-06	0.00011572
i0_LQ_c30633/f1p0/892	0	23.935	-5.5811	3.0791e-06	4.0408e-05
i0_LQ_c30662/f1p0/891	0	39.8891	-6.3179	1.2798e-09	3.0747e-08
i0_LQ_c30676/f1p0/986	0	18.9591	-5.2448	3.9557e-05	0.00039364
i0_LQ_c3070/f3p4/531	57.8276	25.229	1.1967	2.1816e-07	3.6349e-06
i0_LQ_c30700/f1p0/710	0	14.0287	-4.8103	0.00053468	0.0037359
i0_LQ_c30764/f1p0/772	17.952	4.72889	1.9246	0.00027611	0.0021305
i0_LQ_c30767/f1p0/772	0	108.16	-7.757	2.5702e-22	2.0377e-20
i0_LQ_c30793/f1p0/682	47.5241	21.9179	1.1165	5.6348e-06	6.9769e-05
i0_LQ_c30798/f1p0/689	0	34.2817	-6.0994	1.8581e-08	3.727e-07
i0_LQ_c30826/f1p20/720	0	25.3492	-5.6639	1.5087e-06	2.1295e-05
i0_LQ_c30886/f1p2/854	0	23.0513	-5.5268	4.8214e-06	6.0734e-05
i0_LQ_c30988/f1p8/674	0	33.0489	-6.0465	3.3738e-08	6.5035e-07
i0_LQ_c3106/f1p69/662	0	35.7425	-6.1596	9.2016e-09	1.956e-07
i0_LQ_c31073/f1p0/916	0	15.2294	-4.9288	0.00028148	0.0021658
i0_LQ_c31101/f1p5/711	0	14.9186	-4.899	0.00033217	0.002493
i0_LQ_c31166/f1p14/881	0	194.097	-8.6006	3.8113e-36	6.4534e-34
i0_LQ_c31250/f1p0/897	0.712232	17.2092	-4.5947	0.00015555	0.0013037
i0_LQ_c31301/f1p0/911	0	49.636	-6.6333	1.3942e-11	4.3672e-10
i0_LQ_c31356/f1p11/910	298.878	9.24125	5.0153	7.8745e-87	6.8365e-84
i0_LQ_c31358/f1p0/996	0.602334	20.5965	-5.0957	2.0645e-05	0.00022152
i0_LQ_c31371/f1p0/851	0.0972551	81.9441	-9.7186	2.0474e-14	8.7167e-13
i0_LQ_c31384/f1p3/832	0	16.2136	-5.0191	0.00016697	0.0013837
i0_LQ_c31554/f1p33/929	0	46.3098	-6.5332	6.4067e-11	1.8219e-09
i0_LQ_c31584/f2p0/500	0	16.9388	-5.0823	0.00011387	0.00099284
i0_LQ_c31585/f1p51/620	0	18.8037	-5.2329	4.289e-05	0.00042239
i0_LQ_c3168/f1p0/898	0	15.1072	-4.9172	0.00030041	0.0022894
i0_LQ_c31738/f1p2/744	0	25.4342	-5.6687	1.4457e-06	2.049e-05
i0_LQ_c31752/f1p8/953	0	24.9622	-5.6417	1.833e-06	2.5419e-05
i0_LQ_c31783/f1p0/979	20.9316	7.70484	1.4418	0.00062603	0.0042882
i0_LQ_c3180/f1p1/880	0	14.038	-4.8113	0.00053202	0.0037199
i0_LQ_c31811/f1p0/394	0	14.6078	-4.8687	0.00039213	0.0028717
i0_LQ_c3188/f1p0/736	0	15.2165	-4.9276	0.00028343	0.0021779
i0_LQ_c31903/f1p1/630	10.9532	0.771831	3.8269	0.00026755	0.002076
i0_LQ_c31966/f1p0/966	0	23.5854	-5.5598	3.676e-06	4.7598e-05
i0_LQ_c31998/f1p0/861	0	17.8795	-5.1602	6.9488e-05	0.00064442
i0_LQ_c3201/f1p0/583	0	13.4159	-4.7459	0.0007433	0.0049651
i0_LQ_c32026/f1p0/733	0.0324184	29.6621	-9.8376	4.9838e-06	6.2611e-05
i0_LQ_c32073/f1p0/836	0	19.9433	-5.3178	2.374e-05	0.00025081
i0_LQ_c32098/f1p0/730	0	23.7921	-5.5724	3.3103e-06	4.3218e-05
i0_LQ_c32114/f1p14/586	0.0972551	14.038	-7.1733	0.00036888	0.0027304
i0_LQ_c32185/f1p0/696	0	20.4613	-5.3548	1.8166e-05	0.00019795
i0_LQ_c32209/f1p0/629	0	34.4475	-6.1063	1.7153e-08	3.4713e-07
i0_LQ_c32395/f1p0/832	0	14.5042	-4.8584	0.00041446	0.0030111
i0_LQ_c32448/f1p10/640	0	18.7001	-5.225	4.5268e-05	0.00044359
i0_LQ_c3248/f1p12/611	0	14.7632	-4.8839	0.00036089	0.0026786
i0_LQ_c32511/f1p0/868	0	21.0311	-5.3945	1.3547e-05	0.00015237
i0_LQ_c32572/f1p0/706	0	19.6325	-5.2952	2.7885e-05	0.00028864
i0_LQ_c32623/f1p0/696	0	15.6956	-4.9723	0.0002197	0.001752
i0_LQ_c32662/f1p0/742	0	21.7045	-5.4399	9.5881e-06	0.00011215
i0_LQ_c3270/f1p23/722	0	13.4682	-4.7515	0.00072265	0.0048488
i0_LQ_c3271/f1p12/988	0	32.2584	-6.0116	4.9538e-08	9.2823e-07
i0_LQ_c32718/f1p0/680	0	47.106	-6.5578	4.4404e-11	1.2905e-09
i0_LQ_c32780/f1p0/455	0	32.7381	-6.0329	3.9232e-08	7.4682e-07
i0_LQ_c32818/f1p0/861	0.0324184	98.6203	-11.571	2.6826e-13	1.024e-11
i0_LQ_c32863/f1p26/860	30.3011	15.0248	1.012	0.000555	0.003859
i0_LQ_c32891/f1p0/863	0	15.0222	-4.909	0.00031432	0.00238
i0_LQ_c32895/f1p0/649	0	140.484	-8.1343	1.0106e-27	1.1062e-25
i0_LQ_c32904/f1p10/804	0	31.4948	-5.977	7.188e-08	1.3114e-06
i0_LQ_c32906/f1p0/675	1.58267	90.0814	-5.8308	9.5596e-20	6.3939e-18
i0_LQ_c33052/f1p0/888	0	16.628	-5.0555	0.00013414	0.0011459
i0_LQ_c33076/f1p0/692	0.0324184	33.6705	-10.02	1.5494e-06	2.181e-05
i0_LQ_c33100/f1p13/552	0	55.2817	-6.7887	1.0873e-12	3.8965e-11
i0_LQ_c33135/f1p0/649	41.9656	0.898742	5.5452	1.3623e-13	5.3355e-12
i0_LQ_c33157/f1p15/473	0	27.4544	-5.779	5.2655e-07	8.1848e-06
i0_LQ_c33188/f1p0/988	3.09628	22.941	-2.8893	0.00061898	0.0042468
i0_LQ_c33211/f1p0/767	0	18.0484	-5.1738	6.3611e-05	0.00059598
i0_LQ_c33216/f1p0/409	54.9634	26.4608	1.0546	2.0762e-06	2.8478e-05
i0_LQ_c33265/f1p0/584	0	27.0835	-5.7593	6.3336e-07	9.6735e-06
i0_LQ_c33321/f1p0/456	1.45072	378.572	-8.0277	2.2474e-72	1.4215e-69
i0_LQ_c33337/f1p0/695	0	78.1673	-7.2885	5.2898e-17	2.8424e-15
i0_LQ_c33415/f1p0/898	29.8359	1.42763	4.3854	7.0365e-10	1.7498e-08
i0_LQ_c33423/f1p0/790	0	15.4884	-4.9531	0.00024526	0.0019258
i0_LQ_c33461/f1p2/646	0.605575	16.7114	-4.7864	0.00016065	0.0013394
i0_LQ_c33524/f1p0/868	0	13.8308	-4.7898	0.00059461	0.0041018
i0_LQ_c33590/f1p0/591	91.5492	7.95037	3.5255	5.1869e-25	4.8812e-23
i0_LQ_c33610/f1p0/489	178.665	18.311	3.2865	1.9247e-45	4.8697e-43
i0_LQ_c33687/f1p0/917	61.2429	19.5356	1.6484	4.2529e-10	1.0942e-08
i0_LQ_c33719/f1p0/919	0	23.4657	-5.5525	3.906e-06	5.0269e-05
i0_LQ_c33740/f1p0/413	0	48.6435	-6.6042	2.1937e-11	6.7126e-10
i0_LQ_c33742/f1p0/541	30.7978	14.8637	1.051	0.00039033	0.0028626
i0_LQ_c33770/f1p0/933	0	21.2383	-5.4086	1.2178e-05	0.00013883
i0_LQ_c33780/f1p0/761	0	90.9103	-7.5064	2.6617e-19	1.6994e-17
i0_LQ_c33829/f1p0/971	0	188.197	-8.5561	3.0234e-35	4.8946e-33
i0_LQ_c33849/f1p0/643	0	23.1031	-5.53	4.6961e-06	5.9332e-05
i0_LQ_c33874/f1p0/889	4.18878	68.3049	-4.0274	8.0102e-13	2.9113e-11
i0_LQ_c33920/f1p1/724	0	205.339	-8.6819	7.6608e-38	1.3873e-35
i0_LQ_c34006/f1p0/544	0	16.9166	-5.0804	0.00011522	0.0010031
i0_LQ_c34073/f1p0/551	0	153.175	-8.259	9.0319e-30	1.0956e-27
i0_LQ_c34080/f1p0/986	0.0324184	96.4591	-11.539	4.2275e-13	1.5856e-11
i0_LQ_c34088/f1p0/624	0	44.6009	-6.479	1.4121e-10	3.8556e-09
i0_LQ_c34128/f1p0/1005	0	14.8575	-4.8931	0.00034318	0.0025655
i0_LQ_c34129/f1p0/898	0	17.8531	-5.1581	7.0456e-05	0.00065216
i0_LQ_c34152/f1p0/455	0	36.7267	-6.1988	5.7444e-09	1.2632e-07
i0_LQ_c34226/f1p0/825	0	23.8625	-5.5767	3.1943e-06	4.1795e-05
i0_LQ_c34231/f1p0/988	0.583531	55.5304	-6.5723	8.512e-13	3.0854e-11
i0_LQ_c3447/f1p2/770	0	16.5244	-5.0465	0.00014168	0.0012021
i0_LQ_c3481/f1p3/647	0	81.5815	-7.3502	1.2624e-17	7.134e-16
i0_LQ_c3558/f1p9/713	0	16.8979	-5.0788	0.00011636	0.0010122
i0_LQ_c3607/f1p0/524	0	24.6286	-5.6223	2.1687e-06	2.9623e-05
i0_LQ_c36837/f1p6/306	13.0348	0.999236	3.7054	7.9222e-05	0.00072354
i0_LQ_c3718/f1p0/981	0	122.782	-7.94	8.4868e-25	7.8532e-23
i0_LQ_c379/f1p0/717	167.586	75.7554	1.1455	5.9142e-18	3.4456e-16
i0_LQ_c3793/f1p3/853	0	31.4031	-5.9728	7.5172e-08	1.3664e-06
i0_LQ_c3802/f1p9/627	0	14.5042	-4.8584	0.00041446	0.0030111
i0_LQ_c3871/f1p0/934	44.4313	19.0461	1.2221	4.4114e-06	5.6015e-05
i0_LQ_c38756/f1p0/387	3.06094	132.312	-5.4338	8.595e-28	9.455e-26
i0_LQ_c3913/f1p10/835	0	38.1642	-6.2541	2.8963e-09	6.617e-08
i0_LQ_c3927/f1p0/766	0	32.0242	-6.0011	5.5521e-08	1.0323e-06
i0_LQ_c3956/f1p0/948	0	50.7647	-6.6658	8.3407e-12	2.6957e-10
i0_LQ_c3965/f1p34/575	0	29.889	-5.9015	1.5791e-07	2.7079e-06
i0_LQ_c3966/f1p7/886	0	42.1658	-6.398	4.3908e-10	1.1277e-08
i0_LQ_c3996/f2p39/780	0	14.483	-4.8563	0.00041919	0.003042
i0_LQ_c3999/f1p0/685	0	52.7849	-6.7221	3.3412e-12	1.1315e-10
i0_LQ_c40104/f1p4/881	0	39.9829	-6.3213	1.2244e-09	2.9496e-08
i0_LQ_c40121/f5p8/451	0	32.3754	-6.0168	4.6795e-08	8.7999e-07
i0_LQ_c40381/f1p32/1001	0	149.264	-8.2217	3.8289e-29	4.5149e-27
i0_LQ_c4039/f1p24/807	0	28.4873	-5.8322	3.1537e-07	5.1e-06
i0_LQ_c4042/f1p0/1004	0	138.875	-8.1176	1.8491e-27	1.9969e-25
i0_LQ_c40489/f1p2/830	0	1923.46	-11.909	4.7815e-216	1.3659e-212
i0_LQ_c40520/f4p0/881	1.03739	57.0326	-5.7808	4.8176e-13	1.7955e-11
i0_LQ_c40614/f3p94/738	0	77.4136	-7.2745	7.269e-17	3.8661e-15
i0_LQ_c41334/f1p3/488	0	36.6231	-6.1947	6.036e-09	1.3224e-07
i0_LQ_c41366/f2p15/589	0	78.8127	-7.3004	4.0311e-17	2.186e-15
i0_LQ_c41982/f1p6/989	0	71.3197	-7.1562	9.7019e-16	4.6922e-14
i0_LQ_c42130/f1p2/1001	0	64.0257	-7.0006	2.2753e-14	9.6175e-13
i0_LQ_c4220/f1p5/591	185.625	70.1376	1.4041	8.8955e-24	7.6628e-22
i0_LQ_c42384/f1p46/644	0	27.1156	-5.7611	6.233e-07	9.533e-06
i0_LQ_c4262/f1p1/959	0.356602	44.6522	-6.9683	1.7804e-10	4.7834e-09
i0_LQ_c42634/f1p0/848	0.583531	35.8461	-5.9409	9.2251e-09	1.96e-07
i0_LQ_c42867/f1p0/444	0	19.0627	-5.2527	3.7482e-05	0.0003751
i0_LQ_c42903/f1p4/923	0	395.614	-9.6279	4.3534e-64	2.029e-61
i0_LQ_c4296/f1p2/792	0	22.2816	-5.4778	7.1375e-06	8.6124e-05
i0_LQ_c4315/f1p0/599	0	16.1105	-5.0099	0.00017633	0.0014507
i0_LQ_c43270/f1p0/527	1.88578	65.2181	-5.112	3.4013e-14	1.4108e-12
i0_LQ_c43430/f1p146/867	0	38.2548	-6.2576	2.7742e-09	6.3612e-08
i0_LQ_c43455/f1p0/753	0	59.5693	-6.8965	1.6129e-13	6.2672e-12
i0_LQ_c43507/f1p0/895	15.9871	3.47894	2.2002	0.00026886	0.002084
i0_LQ_c43567/f1p21/770	73.5466	32.0952	1.1963	5.0827e-09	1.1241e-07
i0_LQ_c43998/f1p37/854	4.81834	42.7397	-3.149	7.3249e-07	1.1035e-05
i0_LQ_c44023/f1p8/1010	0	54.8518	-6.7775	1.3183e-12	4.6679e-11
i0_LQ_c44387/f1p28/883	0	126.526	-7.9833	2.011e-25	1.9315e-23
i0_LQ_c44483/f1p0/807	46.7846	8.62689	2.4391	7.5616e-11	2.1271e-09
i0_LQ_c44493/f1p7/907	0.129674	14.6078	-6.8157	0.00025415	0.0019856
i0_LQ_c44524/f1p0/624	0	16.8787	-5.0771	0.00011754	0.0010213
i0_LQ_c44563/f1p14/685	14.3938	247.038	-4.1012	6.9809e-43	1.573e-40
i0_LQ_c44616/f1p0/967	0	20.4737	-5.3557	1.805e-05	0.00019683
i0_LQ_c44682/f1p73/757	8.94747	80.2911	-3.1657	9.6775e-12	3.0961e-10
i0_LQ_c44770/f1p0/704	0	20.3577	-5.3475	1.9164e-05	0.00020729
i0_LQ_c44951/f1p0/870	0	19.2181	-5.2644	3.4574e-05	0.00034975
i0_LQ_c4619/f1p25/848	13.6598	1.57371	3.1177	0.00011885	0.0010312
i0_LQ_c46241/f1p0/630	0.129674	305.727	-11.203	3.9064e-40	7.88e-38
i0_LQ_c463/f11p0/680	0	34.1367	-6.0933	1.9929e-08	3.9811e-07
i0_LQ_c4679/f1p0/750	0	51.8577	-6.6965	5.0808e-12	1.6858e-10
i0_LQ_c4763/f1p16/887	0	17.8194	-5.1554	7.171e-05	0.00066238
i0_LQ_c47934/f1p1/857	0	52.7212	-6.7203	3.4387e-12	1.1627e-10
i0_LQ_c4802/f1p0/847	24.6827	5.46705	2.1747	6.6552e-06	8.0788e-05
i0_LQ_c4812/f1p1/691	0	29.3886	-5.8772	2.0204e-07	3.3834e-06
i0_LQ_c4865/f1p4/642	0	276.046	-9.1088	4.43e-48	1.2336e-45
i0_LQ_c4872/f1p9/739	0	70.8038	-7.1458	1.2104e-15	5.8063e-14
i0_LQ_c4904/f1p0/547	0.0324184	1008.62	-14.925	4.7079e-65	2.2907e-62
i0_LQ_c4909/f1p3/709	1.52172	20.3033	-3.7379	0.00016457	0.0013668
i0_LQ_c4937/f1p0/973	0.0324184	99.4574	-11.583	2.2511e-13	8.6558e-12
i0_LQ_c4989/f2p4/881	0	15.074	-4.914	0.00030576	0.0023236
i0_LQ_c49944/f1p11/790	0	30.364	-5.9243	1.2504e-07	2.1918e-06
i0_LQ_c49951/f3p19/948	55.7635	200.713	-1.8477	8.0319e-12	2.6054e-10
i0_LQ_c49994/f1p0/752	18.5761	328.555	-4.1446	6.1573e-57	2.2719e-54
i0_LQ_c50021/f41p0/442	0	284.222	-9.1509	3.1976e-49	9.1638e-47
i0_LQ_c50025/f3p0/728	0	20.4587	-5.3546	1.8191e-05	0.00019819
i0_LQ_c50028/f2p0/936	0	27.702	-5.7919	4.6556e-07	7.3124e-06
i0_LQ_c502/f2p0/819	0.0324184	90.1348	-11.441	1.6288e-12	5.71e-11
i0_LQ_c5104/f1p18/854	33.4529	6.21298	2.4288	3.9174e-08	7.4636e-07
i0_LQ_c51582/f1p0/724	0.259347	23.1031	-6.4771	3.898e-06	5.0208e-05
i0_LQ_c51800/f1p0/870	0	19.0627	-5.2527	3.7482e-05	0.0003751
i0_LQ_c5199/f1p0/601	22.723	8.50257	1.4182	0.00040853	0.0029761
i0_LQ_c5212/f1p1/765	0	21.447	-5.4227	1.0941e-05	0.00012612
i0_LQ_c5214/f1p0/990	0	33.384	-6.0611	2.8679e-08	5.6076e-07
i0_LQ_c5221/f1p1/650	0	32.4272	-6.0191	4.563e-08	8.5956e-07
i0_LQ_c5225/f1p45/726	0.129674	94.2773	-9.5059	9.2075e-17	4.8521e-15
i0_LQ_c52305/f1p0/568	158.255	72.8494	1.1193	1.0917e-16	5.7036e-15
i0_LQ_c5314/f1p0/933	68.7542	17.3719	1.9847	5.2753e-13	1.9546e-11
i0_LQ_c53570/f1p0/573	0	13.5521	-4.7604	0.00069073	0.0046632
i0_LQ_c5360/f1p26/653	30.9592	10.9294	1.5022	2.1967e-05	0.00023401
i0_LQ_c54321/f1p0/641	0	27.5274	-5.7828	5.0777e-07	7.9178e-06
i0_LQ_c54347/f1p15/591	495.366	1460.52	-1.5599	1.6717e-52	5.3058e-50
i0_LQ_c5437/f1p9/1001	1.07435	33.2664	-4.9525	7.6905e-08	1.3953e-06
i0_LQ_c5457/f1p0/390	0	15.4884	-4.9531	0.00024526	0.0019258
i0_LQ_c5491/f1p0/839	0	16.4208	-5.0375	0.00014965	0.001261
i0_LQ_c5499/f1p7/855	0	15.7495	-4.9772	0.00021351	0.0017114
i0_LQ_c5534/f1p0/935	0	19.1145	-5.2566	3.6486e-05	0.00036687
i0_LQ_c5594/f1p0/754	6.55435	1809.64	-8.109	0	0
i0_LQ_c5596/f1p5/820	0	16.4208	-5.0375	0.00014965	0.001261
i0_LQ_c5607/f1p14/820	0	25.4207	-5.6679	1.4555e-06	2.0616e-05
i0_LQ_c5727/f2p16/687	0	13.5718	-4.7625	0.00068345	0.0046201
i0_LQ_c5785/f2p8/870	83.0475	29.6999	1.4835	4.9009e-12	1.6322e-10
i0_LQ_c5823/f1p28/672	0	51.9561	-6.6992	4.8594e-12	1.6196e-10
i0_LQ_c5841/f1p0/761	0	26.263	-5.715	9.5411e-07	1.4063e-05
i0_LQ_c5858/f1p9/734	10.877	156.075	-3.8429	3.261e-26	3.263e-24
i0_LQ_c5897/f1p0/978	0	38.7987	-6.2779	2.1433e-09	4.9908e-08
i0_LQ_c5915/f1p0/934	0.486276	20.6716	-5.4097	1.5905e-05	0.00017597
i0_LQ_c59328/f1p2/570	6.4049	1684.34	-8.0388	0	0
i0_LQ_c59781/f1p0/672	2.8285	57.2724	-4.3397	1.361e-11	4.2677e-10
i0_LQ_c6001/f1p0/654	2.75135	31.1498	-3.501	6.5817e-06	7.9984e-05
i0_LQ_c6047/f1p4/682	51.8678	25.7833	1.0084	6.5028e-06	7.9101e-05
i0_LQ_c6075/f1p9/772	7.90587	1010.97	-6.9986	3.6662e-202	1.0146e-198
i0_LQ_c60836/f1p1/549	2.26507	1108.15	-8.9344	5.7367e-191	1.4111e-187
i0_LQ_c6157/f1p4/657	0	30.5106	-5.9312	1.1636e-07	2.0514e-06
i0_LQ_c6161/f3p0/665	0	25.5378	-5.6746	1.3724e-06	1.9555e-05
i0_LQ_c6170/f1p16/677	47.9821	15.4107	1.6386	3.5633e-08	6.8329e-07
i0_LQ_c6320/f4p2/830	48.7848	19.0766	1.3546	4.1282e-07	6.5363e-06
i0_LQ_c6336/f1p28/970	0	78.6713	-7.2978	4.2782e-17	2.3158e-15
i0_LQ_c6341/f1p0/871	0.429219	19.8205	-5.5291	2.2337e-05	0.00023749
i0_LQ_c6369/f1p16/824	0	18.3007	-5.1938	5.5753e-05	0.00053157
i0_LQ_c6373/f1p0/730	86.9912	33.4664	1.3782	9.1842e-12	2.9435e-10
i0_LQ_c6433/f1p0/630	0	18.7726	-5.2306	4.359e-05	0.00042861
i0_LQ_c6442/f1p0/725	0	20.1505	-5.3327	2.1328e-05	0.00022797
i0_LQ_c6465/f1p26/797	495.546	15.2755	5.0197	1.0759e-142	1.9054e-139
i0_LQ_c6470/f1p0/933	0	36.1569	-6.1762	7.5442e-09	1.6267e-07
i0_LQ_c6499/f1p12/927	0	20.9793	-5.3909	1.3912e-05	0.00015601
i0_LQ_c6500/f1p13/902	3.26777	34.2278	-3.3888	3.5393e-06	4.5942e-05
i0_LQ_c6526/f2p16/702	2.72314	40.1456	-3.8819	6.7487e-08	1.2358e-06
i0_LQ_c6544/f1p9/710	19.3567	2.30565	3.0696	5.1596e-06	6.4572e-05
i0_LQ_c6567/f1p0/572	0	19.4253	-5.2799	3.1048e-05	0.00031807
i0_LQ_c6599/f1p0/601	0	23.9319	-5.5809	3.084e-06	4.0453e-05
i0_LQ_c6645/f1p3/799	34.1187	0.568772	5.9066	3.097e-11	9.2342e-10
i0_LQ_c6698/f1p13/767	0	14.8818	-4.8955	0.00033875	0.0025368
i0_LQ_c6726/f2p0/727	0	15.6438	-4.9675	0.00022583	0.0017955
i0_LQ_c6748/f1p23/842	0	28.4386	-5.8298	3.2306e-07	5.2149e-06
i0_LQ_c6758/f3p0/470	0	50.1431	-6.648	1.1066e-11	3.5109e-10
i0_LQ_c6797/f1p25/999	0	31.9631	-5.9983	5.7199e-08	1.0601e-06
i0_LQ_c6825/f1p0/679	10.6154	59.7687	-2.4932	7.9641e-07	1.1929e-05
i0_LQ_c6855/f1p33/544	0.486276	14.3514	-4.8833	0.0004366	0.0031487
i0_LQ_c6974/f2p9/441	0	14.6078	-4.8687	0.00039213	0.0028717
i0_LQ_c7033/f1p0/958	28.547	12.9108	1.1448	0.00036767	0.0027221
i0_LQ_c7051/f1p6/699	0	52.6813	-6.7192	3.5011e-12	1.1816e-10
i0_LQ_c7052/f1p0/664	0	57.0124	-6.8332	5.0182e-13	1.8656e-11
i0_LQ_c7099/f1p3/806	0	23.8801	-5.5777	3.1659e-06	4.1455e-05
i0_LQ_c7104/f1p9/718	0.0324184	45.3774	-10.451	6.2669e-08	1.1538e-06
i0_LQ_c7106/f1p0/731	0	15.5402	-4.9579	0.0002386	0.0018805
i0_LQ_c7111/f2p0/693	0	16.2048	-5.0184	0.00016775	0.0013886
i0_LQ_c7258/f1p17/954	1.26691	34.952	-4.786	4.8192e-08	9.0396e-07
i0_LQ_c7308/f2p36/537	103.11	28.1102	1.875	7.2042e-18	4.1752e-16
i0_LQ_c7315/f1p0/981	0	14.7016	-4.8779	0.00037297	0.0027549
i0_LQ_c734/f6p0/475	0	183.737	-8.5215	1.4602e-34	2.2645e-32
i0_LQ_c7342/f1p0/996	0.0648368	23.5693	-8.5059	1.1087e-05	0.00012762
i0_LQ_c7357/f1p5/741	0.0324184	15.1258	-8.866	0.00054722	0.003813
i0_LQ_c7362/f1p13/610	32.3318	11.0449	1.5496	1.0664e-05	0.00012323
i0_LQ_c7373/f1p0/686	0	715.436	-10.483	6.1758e-102	7.0115e-99
i0_LQ_c7437/f1p12/837	0.0648368	17.5589	-8.0812	0.00011048	0.00096731
i0_LQ_c7457/f1p62/755	0.0324184	20.0987	-9.2761	9.9003e-05	0.00087874
i0_LQ_c748/f4p0/888	0	20.9275	-5.3873	1.4288e-05	0.00015967
i0_LQ_c753/f5p25/554	1.97752	24.8643	-3.6523	3.7863e-05	0.00037852
i0_LQ_c7572/f1p0/947	0	24.969	-5.6421	1.8268e-06	2.5358e-05
i0_LQ_c7573/f1p25/820	41.5889	12.6212	1.7203	1.5042e-07	2.5915e-06
i0_LQ_c763/f7p0/776	0	53.6655	-6.7459	2.2465e-12	7.768e-11
i0_LQ_c7658/f1p58/898	0	32.9914	-6.044	3.4693e-08	6.6686e-07
i0_LQ_c772/f6p0/510	0	20.6685	-5.3694	1.6326e-05	0.00018
i0_LQ_c7753/f1p1/716	0	41.9586	-6.3909	4.838e-10	1.2336e-08
i0_LQ_c7761/f1p1/614	45.9073	19.6941	1.221	3.0937e-06	4.0569e-05
i0_LQ_c7776/f7p0/862	0	46.0508	-6.5252	7.2198e-11	2.0381e-09
i0_LQ_c7784/f1p0/808	0	34.1294	-6.0929	1.9999e-08	3.9932e-07
i0_LQ_c7875/f1p4/742	0	24.1391	-5.5933	2.777e-06	3.6891e-05
i0_LQ_c7887/f1p0/704	0	61.1766	-6.9349	7.9357e-14	3.1612e-12
i0_LQ_c7899/f1p0/485	0	29.7336	-5.894	1.7046e-07	2.9068e-06
i0_LQ_c7926/f1p0/805	27.1452	9.35521	1.5369	5.8575e-05	0.00055513
i0_LQ_c794/f5p0/745	0.265182	22.3857	-6.3994	5.4621e-06	6.7915e-05
i0_LQ_c7948/f3p0/435	0	21.0311	-5.3945	1.3547e-05	0.00015237
i0_LQ_c7995/f1p4/726	0.420466	13.6619	-5.022	0.00054835	0.0038185
i0_LQ_c8001/f1p0/747	1.54117	36.2273	-4.555	4.4587e-08	8.4205e-07
i0_LQ_c8028/f1p53/615	0.875296	24.3981	-4.8009	5.0179e-06	6.2992e-05
i0_LQ_c8133/f1p2/676	0	39.5757	-6.3065	1.4839e-09	3.5325e-08
i0_LQ_c8185/f1p5/717	84.6305	28.2164	1.5846	5.9335e-13	2.1857e-11
i0_LQ_c8290/f1p0/732	50.3684	10.5637	2.2534	6.3951e-11	1.8198e-09
i0_LQ_c8362/f1p0/837	0	126.964	-7.9883	1.7004e-25	1.6385e-23
i0_LQ_c8381/f1p33/838	0	17.0424	-5.0911	0.00010783	0.00094806
i0_LQ_c8415/f1p0/591	0	15.0222	-4.909	0.00031432	0.00238
i0_LQ_c8430/f1p15/887	0	34.2403	-6.0976	1.8957e-08	3.7989e-07
i0_LQ_c8500/f1p40/723	0	19.3217	-5.2721	3.2763e-05	0.00033333
i0_LQ_c8501/f1p8/446	0	423.367	-9.7258	1.2732e-67	6.9169e-65
i0_LQ_c8525/f1p12/651	0.875296	20.0469	-4.5175	4.9306e-05	0.00047818
i0_LQ_c8547/f1p16/680	0	16.628	-5.0555	0.00013414	0.0011459
i0_LQ_c8569/f1p4/685	0.0324184	16.5762	-8.9981	0.00032764	0.002466
i0_LQ_c8590/f1p1/826	0	26.3205	-5.7181	9.2706e-07	1.371e-05
i0_LQ_c8606/f1p0/745	0.551112	27.299	-5.6304	6.0972e-07	9.3543e-06
i0_LQ_c8697/f1p1/913	0	33.413	-6.0623	2.8279e-08	5.5379e-07
i0_LQ_c8709/f1p1/724	0	18.3017	-5.1939	5.5723e-05	0.00053145
i0_LQ_c8726/f1p17/884	2.9303	25.0286	-3.0945	0.00017889	0.001469
i0_LQ_c8785/f2p4/773	0	46.0337	-6.5246	7.2769e-11	2.0529e-09
i0_LQ_c8805/f1p26/955	0	103.924	-7.6994	1.3836e-21	1.034e-19
i0_LQ_c9000/f1p0/828	0	24.208	-5.5974	2.6819e-06	3.5784e-05
i0_LQ_c9004/f1p13/877	49.6069	23.6646	1.0678	5.719e-06	7.0732e-05
i0_LQ_c9070/f1p0/791	0	29.0602	-5.861	2.3758e-07	3.9309e-06
i0_LQ_c9156/f1p27/824	0.0324184	44.5129	-10.423	7.8722e-08	1.4256e-06
i0_LQ_c918/f8p0/607	316.319	98.6721	1.6807	1.526e-46	4.0219e-44
i0_LQ_c9202/f1p12/705	0	23.2989	-5.5422	4.2512e-06	5.4192e-05
i0_LQ_c9217/f1p8/874	0	15.0984	-4.9163	0.00030182	0.0022992
i0_LQ_c9224/f1p0/807	0.486276	25.9522	-5.7379	1.0946e-06	1.5948e-05
i0_LQ_c9267/f1p10/749	0	423.22	-9.7253	1.3288e-67	7.1752e-65
i0_LQ_c9270/f1p7/864	0	20.3059	-5.3438	1.9683e-05	0.00021227
i0_LQ_c9314/f2p66/729	0	35.5265	-6.1508	1.0207e-08	2.151e-07
i0_LQ_c9322/f1p0/751	0	94.6917	-7.5652	5.692e-20	3.8566e-18
i0_LQ_c9376/f1p1/984	0	15.0947	-4.916	0.00030241	0.0023028
i0_LQ_c9399/f1p0/429	22.619	0.844352	4.7435	6.1365e-08	1.1319e-06
i0_LQ_c9445/f1p0/949	0	16.2654	-5.0237	0.00016246	0.0013509
i0_LQ_c9536/f1p0/963	5.04592	83.8576	-4.0548	1.7452e-15	8.2687e-14
i0_LQ_c9581/f1p2/878	0	23.6211	-5.562	3.6099e-06	4.6798e-05
i0_LQ_c9640/f1p0/597	0	19.6786	-5.2986	2.7227e-05	0.00028259
i0_LQ_c9661/f3p19/589	0	60.7923	-6.9258	9.3996e-14	3.7243e-12
i0_LQ_c9666/f1p0/930	0.221418	22.2267	-6.6494	6.13e-06	7.5165e-05
i0_LQ_c9676/f1p4/872	0	39.2851	-6.2959	1.7024e-09	4.0213e-08
i0_LQ_c9691/f1p91/533	0	13.8308	-4.7898	0.00059461	0.0041018
i0_LQ_c9705/f1p17/835	0	18.3375	-5.1967	5.4693e-05	0.00052287
i0_LQ_c9750/f1p1/915	0	15.0124	-4.9081	0.00031597	0.0023905
i0_LQ_c9768/f1p1/837	0	88.3114	-7.4645	7.7383e-19	4.7754e-17
i0_LQ_c9777/f1p0/769	0	50.2938	-6.6523	1.0332e-11	3.2923e-10
i0_LQ_c9848/f1p0/988	0	18.3375	-5.1967	5.4693e-05	0.00052287
i0_LQ_c9883/f1p58/604	0	18.6483	-5.221	4.6506e-05	0.00045457
i0_LQ_c9937/f1p60/715	0	115.412	-7.8506	1.484e-23	1.266e-21
i0_LQ_c9983/f1p0/903	0.570564	20.5706	-5.1721	1.9637e-05	0.00021188
i0_LQ_c101090/f1p0/847	0	17.0476	-5.0915	0.00010754	0.00094623
i0_LQ_c101459/f1p0/955	64.6286	16.427	1.9761	2.8627e-12	9.803e-11
i0_LQ_c101786/f1p0/601	28.829	11.2511	1.3575	9.7783e-05	0.00086922
i0_LQ_c102598/f1p0/980	23.5351	4.86927	2.273	7.3579e-06	8.8445e-05
i0_LQ_c102903/f1p0/799	521.973	0.436162	10.225	4.5114e-94	4.439e-91
i0_LQ_c103103/f1p0/953	24.3942	7.57326	1.6876	6.7316e-05	0.00062663
i0_LQ_c103465/f2p0/613	10.0144	0.15074	6.0539	0.00033283	0.0024975
i0_LQ_c103877/f1p0/596	15.9823	3.05624	2.3866	0.00016284	0.0013539
i0_LQ_c10434/f1p0/938	0.546574	39.209	-6.1646	1.7761e-09	4.1785e-08
i0_LQ_c104417/f1p0/720	2.0148	36.4605	-4.1776	1.0689e-07	1.8946e-06
i0_LQ_c10454/f1p0/675	4.53922	54.9699	-3.5981	1.2199e-09	2.9395e-08
i0_LQ_c105083/f1p0/700	31.4199	11.7261	1.422	3.1593e-05	0.00032294
i0_LQ_c105369/f1p0/827	15.9644	4.4041	1.8579	0.00074067	0.0049536
i0_LQ_c10538/f1p7/438	94.5229	7.38419	3.6782	2.696e-26	2.7285e-24
i0_LQ_c106085/f1p0/618	327.353	14.8627	4.4611	4.122e-93	3.9676e-90
i0_LQ_c106306/f1p0/969	13.7441	0	4.7807	2.4055e-05	0.00025374
i0_LQ_c106468/f1p0/708	23.2651	6.75015	1.7852	6.3984e-05	0.00059921
i0_LQ_c107012/f1p0/976	12.1598	0.874914	3.7968	0.00012628	0.0010875
i0_LQ_c107171/f1p0/434	0.613356	15.8562	-4.6922	0.00025767	0.0020095
i0_LQ_c107680/f1p0/547	46.4296	1.16241	5.3199	6.5994e-15	2.9665e-13
i0_LQ_c107900/f1p0/614	18.27	4.8097	1.9255	0.00024294	0.0019106
i0_LQ_c10793/f2p0/963	3.47168	46.6802	-3.7491	1.0527e-08	2.2101e-07
i0_LQ_c108445/f1p0/740	101.526	2.6869	5.2398	1.0155e-30	1.2976e-28
i0_LQ_c108819/f1p0/792	37.3499	7.83486	2.2531	1.8397e-08	3.6956e-07
i0_LQ_c10882/f1p5/516	105.782	586.88	-2.472	2.9855e-53	9.7198e-51
i0_LQ_c109150/f1p0/838	12.4068	1.03083	3.5893	0.00013328	0.0011396
i0_LQ_c109336/f1p0/887	21.4775	0.840726	4.675	1.3668e-07	2.3761e-06
i0_LQ_c10991/f1p10/945	11.5478	0.698792	4.0466	0.00015339	0.0012892
i0_LQ_c11000/f1p5/714	22.049	8.17363	1.4317	0.00046882	0.0033443
i0_LQ_c110460/f1p0/763	310.735	0	9.2795	3.3086e-65	1.6368e-62
i0_LQ_c110611/f1p0/483	6922.56	2379.38	1.5407	0	0
i0_LQ_c11141/f1p5/843	33.3964	14.9233	1.1621	0.00010363	0.00091548
i0_LQ_c11165/f1p0/713	128.558	0.176122	9.5116	3.9897e-27	4.211e-25
i0_LQ_c11457/f1p2/830	65.879	32.8044	1.0059	3.8562e-07	6.1353e-06
i0_LQ_c1158/f5p0/916	55.4896	26.5587	1.063	1.6901e-06	2.3623e-05
i0_LQ_c11664/f1p0/492	293.507	0.386951	9.567	3.0081e-59	1.2053e-56
i0_LQ_c12691/f1p3/680	57.5102	23.8283	1.2711	1.0019e-07	1.7823e-06
i0_LQ_c128281/f1p0/335	226.226	0	8.8216	5.8702e-51	1.7803e-48
i0_LQ_c130915/f1p0/740	6190.02	22.8218	8.0834	0	0
i0_LQ_c131031/f17p0/997	43.1216	20.8648	1.0473	2.7986e-05	0.00028956
i0_LQ_c131702/f1p0/592	14.0112	0.814307	4.1049	2.9051e-05	0.0002997
i0_LQ_c132115/f1p0/795	819.113	2904.23	-1.826	9.9682e-146	1.8782e-142
i0_LQ_c13213/f1p12/443	4136.26	1173.01	1.8181	0	0
i0_LQ_c132294/f2p0/616	60.5948	1.33387	5.5055	5.8616e-19	3.6375e-17
i0_LQ_c13231/f2p11/815	6.72454	276.164	-5.3599	6.8617e-56	2.4305e-53
i0_LQ_c133724/f1p0/933	14.0479	0.103601	7.0832	3.8893e-05	0.00038777
i0_LQ_c134031/f1p0/963	12.3887	47.0335	-1.9247	0.00055483	0.0038581
i0_LQ_c13429/f1p14/842	17.2965	3.2593	2.4078	8.2541e-05	0.0007493
i0_LQ_c13627/f1p22/686	8.14739	46.7641	-2.521	1.0533e-05	0.00012209
i0_LQ_c138644/f2p0/760	13.3421	1.91663	2.7993	0.0002467	0.0019354
i0_LQ_c13987/f1p12/826	23.2774	9.58313	1.2804	0.00067189	0.0045579
i0_LQ_c14104/f1p0/603	93.5202	29.4855	1.6653	8.8815e-15	3.9227e-13
i0_LQ_c141588/f1p0/986	0	232.858	-8.8633	6.5437e-42	1.4134e-39
i0_LQ_c142920/f1p0/867	45.3731	18.3893	1.303	1.6719e-06	2.3396e-05
i0_LQ_c144268/f1p0/878	53.03	16.959	1.6448	6.4588e-09	1.4081e-07
i0_LQ_c145766/f1p0/785	29.2436	6.18501	2.2413	6.7879e-07	1.0296e-05
i0_LQ_c146276/f1p0/660	14.16	0.138308	6.6778	2.7395e-05	0.00028403
i0_LQ_c146291/f1p0/914	29.7497	10.4094	1.515	2.947e-05	0.00030352
i0_LQ_c146955/f1p0/429	59.2404	4.44502	3.7363	3.4428e-17	1.8739e-15
i0_LQ_c14716/f1p0/806	45.7822	7.64734	2.5818	4.5046e-11	1.3074e-09
i0_LQ_c147736/f1p0/574	89.3337	0	7.4811	2.1718e-24	1.9625e-22
i0_LQ_c147777/f1p0/819	66.8467	26.206	1.351	3.2463e-09	7.3844e-08
i0_LQ_c14930/f1p0/823	29.1496	11.8049	1.3041	0.00012277	0.0010616
i0_LQ_c1496/f6p0/870	42.6068	20.0655	1.0864	2.232e-05	0.00023734
i0_LQ_c15448/f1p0/523	158.41	45.9705	1.7849	1.7916e-25	1.7235e-23
i0_LQ_c15683/f1p0/713	7.69612	94.2939	-3.615	1.4635e-15	6.979e-14
i0_LQ_c159496/f1p0/774	27.3264	5.15832	2.4053	7.5636e-07	1.1374e-05
i0_LQ_c16139/f1p0/734	9.30408	0	4.2179	0.00061988	0.0042523
i0_LQ_c167890/f1p0/814	182.821	0.753182	7.9232	4.3717e-46	1.1386e-43
i0_LQ_c168639/f1p0/621	44.9426	0.155402	8.1759	3.2549e-12	1.1065e-10
i0_LQ_c16930/f1p0/336	64.5784	22.5338	1.519	7.1453e-10	1.7759e-08
i0_LQ_c169843/f37p0/882	199.17	64.4095	1.6287	4.2556e-29	4.9981e-27
i0_LQ_c170173/f3p0/708	78.4483	1.31885	5.8944	7.2396e-24	6.273e-22
i0_LQ_c170399/f1p0/865	21.1647	4.61544	2.1971	2.7927e-05	0.00028902
i0_LQ_c170783/f1p0/820	23.6842	6.53414	1.8579	3.9638e-05	0.00039431
i0_LQ_c170792/f1p0/691	109.477	0.502985	7.7659	9.8433e-29	1.138e-26
i0_LQ_c171606/f1p0/671	25.3518	1.78246	3.8301	2.9196e-08	5.6999e-07
i0_LQ_c174801/f1p0/827	54.6824	172.196	-1.6549	2.015e-08	4.0217e-07
i0_LQ_c1788/f7p0/994	30.4872	14.9647	1.0266	0.00048687	0.0034516
i0_LQ_c1819/f3p0/810	17.0161	2.03784	3.0618	1.9533e-05	0.00021082
i0_LQ_c1890/f4p6/712	17.2119	3.72965	2.2063	0.00015364	0.0012908
i0_LQ_c205201/f1p0/659	48.1037	14.1893	1.7613	1.1168e-08	2.3396e-07
i0_LQ_c206183/f1p0/600	82.6575	33.1613	1.3176	8.002e-11	2.2467e-09
i0_LQ_c2137/f4p19/560	43.641	0.782709	5.8011	5.2958e-14	2.1483e-12
i0_LQ_c214232/f1p0/674	1.93343	23.1099	-3.5793	8.5135e-05	0.00076993
i0_LQ_c217332/f1p0/370	721.468	130.453	2.4674	1.7536e-145	3.2352e-142
i0_LQ_c221597/f1p0/447	14.9118	88.1115	-2.5629	8.8635e-10	2.1791e-08
i0_LQ_c22191/f1p5/789	89.5658	14.8684	2.5907	2.8374e-20	1.9554e-18
i0_LQ_c22370/f2p15/744	21.9677	5.99645	1.8732	7.0968e-05	0.00065641
i0_LQ_c22925/f1p4/930	9.98616	0.777011	3.6839	0.00056124	0.0038981
i0_LQ_c22953/f1p6/741	50.9183	6.20158	3.0375	1.7408e-13	6.7407e-12
i0_LQ_c2327/f1p0/721	5723.98	535.386	3.4184	0	0
i0_LQ_c23766/f2p0/753	12.3621	1.37686	3.1665	0.00023394	0.0018501
i0_LQ_c24561/f1p3/644	36.3893	15.8251	1.2013	3.7971e-05	0.00037952
i0_LQ_c25100/f1p42/486	30.0862	8.46165	1.8301	4.2371e-06	5.405e-05
[truncated: 10,291 more rows]

## Sheet: TableS10
Table S10 Pinna versus root differentially expressed genes
Gene ID	Pinna_readcount	Root_readcount	log2FoldChange	pval	padj
i0_HQ_c10069/f3p1/541	26.5959	3.17975	3.0642	1.7184e-08	2.0675e-07
i0_HQ_c1009/f4p0/760	38.8416	2.0923	4.2144	2.9135e-13	6.5982e-12
i0_HQ_c1026/f5p0/872	15.0832	4.13285	1.8677	0.00037974	0.0017203
i0_HQ_c1029/f6p5/919	11.1404	66.283	-2.5728	9.1647e-07	8.1053e-06
i0_HQ_c1032/f6p0/855	71.5055	4.42907	4.013	8.1911e-23	3.8537e-21
i0_HQ_c10442/f2p0/699	16.137	0	5.0123	1.8894e-06	1.5623e-05
i0_HQ_c1063/f7p1/903	66.5572	0	7.0565	2.7056e-20	1.0968e-18
i0_HQ_c1077/f3p0/860	17.0413	5.55066	1.6183	0.00037404	0.0016989
i0_HQ_c1079/f8p1/847	93.053	0	7.54	1.5003e-26	8.8467e-25
i0_HQ_c10972/f3p0/924	53.7913	12.9734	2.0518	3.1545e-12	6.3625e-11
i0_HQ_c1104/f4p0/835	46.5037	1.768	4.7172	6.9301e-16	1.9905e-14
i0_HQ_c111/f14p0/733	113.173	56.4646	1.0031	8.1946e-14	1.9679e-12
i0_HQ_c11257/f3p4/704	42.2578	18.1171	1.2219	6.8786e-07	6.2304e-06
i0_HQ_c1129/f7p0/861	43.2284	2.31254	4.2244	1.3412e-14	3.4697e-13
i0_HQ_c1132/f4p8/698	35.3366	0.605666	5.8665	2.6748e-12	5.4367e-11
i0_HQ_c1136/f6p0/487	41.3933	14.5795	1.5055	7.5957e-08	8.2672e-07
i0_HQ_c11426/f2p0/923	17.2513	5.30509	1.7013	0.00025617	0.0012289
i0_HQ_c11445/f4p1/589	38.1788	0	6.2547	6.0259e-13	1.3218e-11
i0_HQ_c11451/f2p2/649	15.5618	5.21369	1.5776	0.0007704	0.0031561
i0_HQ_c1146/f2p0/841	61.7004	180.912	-1.5519	7.9963e-06	5.71e-05
i0_HQ_c11462/f3p0/809	19.346	1.84783	3.3881	7.8218e-07	7.0102e-06
i0_HQ_c11508/f3p0/834	38.3751	0	6.2621	5.3214e-13	1.1736e-11
i0_HQ_c11515/f2p58/867	56.617	4.1846	3.7581	5.2869e-18	1.8082e-16
i0_HQ_c1164/f6p3/663	15.7774	4.8602	1.6988	0.00047549	0.0020842
i0_HQ_c1167/f3p0/693	16.0236	6.14972	1.3816	0.0012651	0.0047936
i0_HQ_c11676/f3p1/580	84.3606	0.110121	9.5813	5.6222e-19	2.066e-17
i0_HQ_c1176/f5p0/721	19.1442	7.94414	1.2689	0.00068219	0.0028429
i0_HQ_c11844/f3p0/924	37.6841	17.1767	1.1335	5.6449e-06	4.182e-05
i0_HQ_c11875/f3p0/685	13.0392	0	4.7048	1.9245e-05	0.00012585
i0_HQ_c1191/f3p0/462	27.2728	0.706427	5.2708	5.9308e-10	8.8768e-09
i0_HQ_c11942/f5p0/717	50.6974	15.1494	1.7427	2.4362e-10	3.8399e-09
i0_HQ_c12093/f3p1/746	12.718	2.37256	2.4224	0.00030605	0.0014307
i0_HQ_c12098/f3p2/757	29.6435	4.40485	2.7505	8.5049e-09	1.0761e-07
i0_HQ_c1213/f4p0/651	73.8522	0	7.2066	4.5933e-22	2.0762e-20
i0_HQ_c12139/f3p0/995	13.7589	0	4.7823	1.1147e-05	7.697e-05
i0_HQ_c12341/f3p1/934	18.6149	5.24727	1.8268	9.1477e-05	0.00049936
i0_HQ_c12449/f2p0/424	285.103	0	9.1553	6.0895e-64	1.5196e-61
i0_HQ_c1255/f2p3/816	12.5908	0.892532	3.8183	4.3106e-05	0.00025801
i0_HQ_c12714/f4p0/979	24.5145	5.73291	2.0963	2.0779e-06	1.7039e-05
i0_HQ_c12775/f2p0/969	28.2618	0	5.8208	3.8412e-10	5.9151e-09
i0_HQ_c1288/f4p0/599	102.445	17.1046	2.5824	1.0615e-25	5.9698e-24
i0_HQ_c12920/f2p1/996	27.281	0	5.7698	7.4297e-10	1.0931e-08
i0_HQ_c1298/f7p0/981	90.9438	33.2792	1.4504	4.4061e-15	1.1896e-13
i0_HQ_c1301/f7p0/794	31.2195	3.83992	3.0233	1.166e-09	1.6727e-08
i0_HQ_c13160/f2p9/711	10.1298	0.605666	4.0639	0.00020897	0.0010276
i0_HQ_c13241/f2p0/803	19.7484	7.76354	1.347	0.00040028	0.0018001
i0_HQ_c13267/f2p6/819	46.4114	3.59325	3.6911	6.153e-15	1.6409e-13
i0_HQ_c1337/f2p0/749	49.9816	0	6.6433	4.1809e-16	1.2305e-14
i0_HQ_c1339/f3p15/925	27.462	13.5653	1.0175	0.00021519	0.0010539
i0_HQ_c1348/f4p0/793	169.435	63.5069	1.4157	3.1598e-26	1.8288e-24
i0_HQ_c1361/f3p2/656	34.8261	8.53439	2.0288	2.3542e-08	2.775e-07
i0_HQ_c13612/f3p7/876	14.8154	4.11633	1.8477	0.00045404	0.0020074
i0_HQ_c13692/f2p1/717	16.2411	5.30894	1.6132	0.00052332	0.0022644
i0_HQ_c1379/f2p0/805	208.486	0.0550606	11.887	1.4613e-30	1.0656e-28
i0_HQ_c1380/f4p0/786	16.6266	5.58645	1.5735	0.00051567	0.0022341
i0_HQ_c1382/f4p0/943	86.7835	34.2069	1.3431	1.2467e-13	2.9348e-12
i0_HQ_c1393/f4p0/920	53.2404	16.9036	1.6552	2.169e-10	3.4418e-09
i0_HQ_c14295/f2p0/710	25.0379	12.1524	1.0429	0.00035629	0.0016285
i0_HQ_c14316/f2p0/933	34.3114	16.3277	1.0714	2.3571e-05	0.00015101
i0_HQ_c1436/f3p0/908	30.8834	5.88487	2.3917	2.1464e-08	2.5428e-07
i0_HQ_c14390/f4p1/918	37.7599	0	6.2388	7.8599e-13	1.6997e-11
i0_HQ_c1452/f8p0/737	52.7944	4.45605	3.5665	1.4681e-16	4.4734e-15
i0_HQ_c14603/f2p0/740	17.8811	4.07944	2.132	4.5054e-05	0.00026835
i0_HQ_c14613/f2p2/651	59.5225	0.165182	8.4932	7.0883e-16	2.0342e-14
i0_HQ_c14647/f4p0/880	18.4437	1.93042	3.2561	1.8008e-06	1.4964e-05
i0_HQ_c14909/f2p11/857	30.486	10.6179	1.5217	3.565e-06	2.7683e-05
i0_HQ_c14932/f2p0/855	15.885	4.1791	1.9264	0.00022134	0.0010802
i0_HQ_c14940/f3p0/796	31.9132	13.4089	1.251	1.3093e-05	8.8947e-05
i0_HQ_c1497/f2p0/724	72.7713	30.4485	1.257	4.2396e-11	7.3709e-10
i0_HQ_c15/f17p0/461	192.584	0	8.5893	3.6563e-47	5.5936e-45
i0_HQ_c1511/f4p0/576	44.3682	22.1426	1.0027	2.947e-06	2.33e-05
i0_HQ_c1515/f4p5/702	59.6642	19.4122	1.6199	2.7395e-11	4.8964e-10
i0_HQ_c1541/f4p0/653	34.8827	13.2322	1.3985	1.7397e-06	1.4499e-05
i0_HQ_c1547/f2p3/987	18.3844	1.14306	4.0075	6.2191e-07	5.6745e-06
i0_HQ_c15586/f2p2/950	27.4385	12.6381	1.1184	0.00011757	0.00062248
i0_HQ_c1560/f5p0/555	21.0154	0	5.3934	5.6011e-08	6.209e-07
i0_HQ_c15624/f3p4/959	6.72769	45.4464	-2.756	1.5732e-05	0.00010497
i0_HQ_c1578/f5p0/868	30.9034	10.8051	1.5161	3.1696e-06	2.4898e-05
i0_HQ_c15871/f2p0/773	29.1841	5.74557	2.3447	6.5195e-08	7.1636e-07
i0_HQ_c15973/f3p0/907	49.8246	1.76194	4.8216	6.0639e-17	1.8969e-15
i0_HQ_c16034/f4p0/798	27.6018	9.69066	1.5101	1.1019e-05	7.6195e-05
i0_HQ_c1604/f2p0/602	9.41484	0	4.2349	0.00032383	0.0015021
i0_HQ_c16060/f3p0/832	134.493	6.19266	4.4408	1.6949e-42	2.1392e-40
i0_HQ_c1614/f3p0/814	54.9947	3.49745	3.9749	7.3593e-18	2.4833e-16
i0_HQ_c1627/f7p1/823	27.504	10.9235	1.3322	3.2138e-05	0.00019867
i0_HQ_c1632/f3p0/873	15.777	2.79487	2.497	4.8076e-05	0.00028424
i0_HQ_c1663/f4p0/897	0.429143	46.9568	-6.7737	1.3847e-10	2.2573e-09
i0_HQ_c1683/f3p4/905	29.9136	1.83957	4.0234	1.9928e-10	3.18e-09
i0_HQ_c1689/f5p0/930	9.14746	0.0550606	7.3762	0.00074839	0.0030776
i0_HQ_c1730/f3p0/625	47.9007	18.2801	1.3898	2.2954e-08	2.711e-07
i0_HQ_c1736/f6p0/717	50.9604	555.041	-3.4451	3.832e-71	1.1537e-68
i0_HQ_c176/f14p0/744	46.2909	2.14736	4.4301	1.1138e-15	3.1442e-14
i0_HQ_c1765/f3p32/679	25.1282	0	5.6512	3.2098e-09	4.3186e-08
i0_HQ_c1768/f4p0/966	36.0405	0	6.1715	2.3532e-12	4.8233e-11
i0_HQ_c1792/f3p2/837	60.3125	13.8009	2.1277	7.0358e-14	1.6983e-12
i0_HQ_c1797/f3p0/724	12.7479	0	4.6722	2.4036e-05	0.00015363
i0_HQ_c1829/f5p3/863	61.1327	2.27675	4.7469	2.0859e-20	8.5562e-19
i0_HQ_c1855/f3p0/609	26.7258	7.49374	1.8345	2.6568e-06	2.1247e-05
i0_HQ_c1860/f4p5/730	17.2592	4.5882	1.9114	0.00012428	0.00065265
i0_HQ_c1872/f3p1/598	42.2311	0.17289	7.9323	2.0312e-12	4.1989e-11
i0_HQ_c1894/f2p0/507	23.498	8.76619	1.4225	7.7057e-05	0.00043005
i0_HQ_c1902/f3p17/817	26.9897	8.74142	1.6265	7.2245e-06	5.2202e-05
i0_HQ_c1930/f7p1/835	73.5711	31.5216	1.2228	5.6359e-11	9.6227e-10
i0_HQ_c1932/f4p4/828	17.9777	7.32251	1.2958	0.00089554	0.0035811
i0_HQ_c1962/f2p2/814	24.6665	6.37712	1.9516	3.717e-06	2.8734e-05
i0_HQ_c1977/f3p4/991	24.8192	0	5.6334	3.9671e-09	5.2652e-08
i0_HQ_c203/f7p0/906	42.7572	1.87371	4.5122	1.2105e-14	3.1514e-13
i0_HQ_c20594/f8p6/969	142.035	15.5739	3.189	1.2005e-39	1.3423e-37
i0_HQ_c20600/f8p5/794	75.1785	25.2761	1.5725	1.558e-13	3.6259e-12
i0_HQ_c20639/f11p35/803	110.164	12.0186	3.1963	3.6054e-31	2.7167e-29
i0_HQ_c20668/f8p3/434	70.6158	27.2357	1.3745	1.4512e-11	2.6921e-10
i0_HQ_c20721/f8p0/692	146.099	72.9855	1.0013	2.2992e-17	7.4741e-16
i0_HQ_c20917/f8p1/507	63.8194	2.06752	4.948	2.6982e-21	1.1782e-19
i0_HQ_c21011/f20p5/971	598.053	14.6973	5.3466	1.0268e-184	1.5316e-181
i0_HQ_c21173/f7p1/694	27.0003	1.00045	4.7543	7.6002e-10	1.1159e-08
i0_HQ_c21186/f3p0/636	20.8973	4.60802	2.1811	8.6004e-06	6.1003e-05
i0_HQ_c21227/f5p5/537	65.0209	0	7.0228	6.4614e-20	2.5458e-18
i0_HQ_c21248/f6p4/934	38.9114	11.381	1.7736	2.3066e-08	2.7233e-07
i0_HQ_c21255/f4p5/841	19.3958	0.0550606	8.4605	3.9167e-06	3.0083e-05
i0_HQ_c21321/f3p5/747	28.6336	9.23366	1.6327	3.6719e-06	2.8409e-05
i0_HQ_c21372/f4p0/844	92.3258	10.6724	3.1129	4.9563e-26	2.8286e-24
i0_HQ_c21385/f3p0/528	19.0872	8.26459	1.2076	0.00090082	0.0035989
i0_HQ_c21393/f3p3/763	6.7964	40.8979	-2.5892	0.00010527	0.00056497
i0_HQ_c21395/f3p2/987	27.5543	0.307789	6.4842	1.2577e-09	1.7945e-08
i0_HQ_c21506/f2p1/513	19.1026	7.9535	1.2641	0.00070572	0.0029287
i0_HQ_c21548/f2p2/611	9.22677	0.385424	4.5813	0.00033278	0.0015371
i0_HQ_c21626/f2p1/801	15.4075	2.90885	2.4051	7.3929e-05	0.00041464
i0_HQ_c21653/f2p0/725	22.0355	6.7306	1.711	3.444e-05	0.00021109
i0_HQ_c21729/f2p0/720	44.3356	9.0916	2.2859	4.1694e-11	7.2584e-10
i0_HQ_c21760/f2p0/870	23.5565	4.69667	2.3264	1.2918e-06	1.1071e-05
i0_HQ_c21770/f2p2/788	29.9183	0.550606	5.7639	1.1328e-10	1.8737e-09
i0_HQ_c21811/f2p0/762	26.1043	12.9436	1.012	0.00031869	0.0014811
i0_HQ_c21830/f2p0/912	29.0938	0.110121	8.0455	6.6799e-09	8.5795e-08
i0_HQ_c21878/f2p3/704	27.2484	0.0550606	8.9509	1.1911e-07	1.2554e-06
i0_HQ_c21881/f3p5/900	100.723	19.873	2.3415	1.0758e-23	5.422e-22
i0_HQ_c21890/f3p42/801	14.1715	4.65317	1.6067	0.0012185	0.0046424
i0_HQ_c21896/f3p3/750	126.614	45.8137	1.4666	1.426e-20	5.9193e-19
i0_HQ_c21916/f2p1/822	14.3926	2.66603	2.4326	0.00011993	0.00063286
i0_HQ_c21967/f3p0/967	69.1395	28.153	1.2962	7.2856e-11	1.2305e-09
i0_HQ_c21976/f2p0/814	41.7757	4.34979	3.2636	6.4722e-13	1.4136e-11
i0_HQ_c21978/f3p2/862	41.0564	2.52177	4.0251	9.0748e-14	2.1705e-12
i0_HQ_c22538/f2p0/796	13.4279	0	4.7472	1.4322e-05	9.6425e-05
i0_HQ_c2284/f3p2/633	92.3085	40.7509	1.1796	4.9204e-13	1.0884e-11
i0_HQ_c23763/f2p1/759	10.6559	0.153068	6.1213	0.00013466	0.00069953
i0_HQ_c2437/f2p0/829	19.4744	6.44209	1.596	0.00015627	0.00079697
i0_HQ_c245/f12p0/528	28.3886	5.03364	2.4956	4.9943e-08	5.5726e-07
i0_HQ_c253/f10p0/587	68.3197	278.008	-2.0248	3.8992e-15	1.0592e-13
i0_HQ_c2536/f2p48/944	17.4143	3.23316	2.4293	2.3501e-05	0.00015064
i0_HQ_c2562/f2p0/870	43.731	2.48819	4.1355	1.1268e-14	2.9463e-13
i0_HQ_c2865/f2p0/634	12.4589	70.0888	-2.492	9.5534e-07	8.4263e-06
i0_HQ_c2910/f3p7/488	78.2218	14.8713	2.395	4.8131e-19	1.7786e-17
i0_HQ_c293/f13p0/898	47.0369	0	6.5557	2.4763e-15	6.82e-14
i0_HQ_c29538/f2p0/697	16.4684	0	5.0416	1.4803e-06	1.2515e-05
i0_HQ_c3022/f2p16/617	10.259	0	4.3588	0.00016581	0.00083834
i0_HQ_c30428/f3p1/671	205.727	0	8.6846	1.1767e-49	1.9404e-47
i0_HQ_c3169/f3p0/903	67.123	1.24217	5.7559	4.4746e-22	2.0267e-20
i0_HQ_c32031/f2p0/880	14.1586	4.64711	1.6073	0.0012228	0.004656
i0_HQ_c339/f10p0/564	55.0858	23.0489	1.257	9.5663e-09	1.1996e-07
i0_HQ_c348/f7p0/671	74.835	9.085	3.0422	3.7986e-21	1.6445e-19
i0_HQ_c35/f19p0/746	175.317	84.0357	1.0609	1.7693e-21	7.7724e-20
i0_HQ_c35033/f2p0/831	18.6718	0.528582	5.1426	2.9624e-07	2.8902e-06
i0_HQ_c36/f17p0/676	123.498	0.840775	7.1986	8.1993e-36	7.6657e-34
i0_HQ_c3613/f5p274/698	34.8525	0.695415	5.6472	3.1023e-12	6.2648e-11
i0_HQ_c362/f10p0/868	34.439	6.02087	2.516	1.7264e-09	2.4133e-08
i0_HQ_c37023/f2p5/723	22.3013	0	5.4791	2.2691e-08	2.6819e-07
i0_HQ_c37231/f2p5/718	29.486	2.34393	3.653	5.4927e-10	8.2606e-09
i0_HQ_c3736/f3p0/566	15.3247	4.69777	1.7058	0.00056123	0.0024059
i0_HQ_c37650/f2p2/902	32.7755	4.24407	2.9491	6.0657e-10	9.0642e-09
i0_HQ_c37777/f2p305/993	28.0828	5.74667	2.2889	1.4908e-07	1.538e-06
i0_HQ_c38007/f2p0/1003	44.7204	2.25748	4.3081	4.0732e-15	1.1038e-13
i0_HQ_c383/f9p0/871	68.0323	28.2114	1.2699	1.5002e-10	2.4306e-09
i0_HQ_c4142/f3p3/944	9.22795	370.741	-5.3283	6.7741e-70	1.95e-67
i0_HQ_c416/f9p0/899	84.4422	1.45525	5.8586	2.9812e-27	1.8167e-25
i0_HQ_c4198/f2p0/614	29.2956	0	5.8726	1.925e-10	3.0784e-09
i0_HQ_c425/f5p0/516	4635.7	152.293	4.9279	0	0
i0_HQ_c429/f9p0/584	144.14	0.237311	9.2465	8.7487e-33	7.124e-31
i0_HQ_c4383/f2p0/842	15.8237	0	4.984	2.3813e-06	1.9242e-05
i0_HQ_c4384/f4p0/915	113.827	8.14456	3.8049	1.0241e-34	9.0706e-33
i0_HQ_c447/f7p0/705	24.7399	6.37326	1.9567	3.5106e-06	2.7296e-05
i0_HQ_c4535/f2p0/738	10.2951	0	4.3639	0.00016116	0.0008181
i0_HQ_c47938/f21p0/634	197.734	3.82616	5.6915	7.2485e-62	1.7051e-59
i0_HQ_c47943/f11p0/961	447.355	0	9.8053	3.0606e-90	1.477e-87
i0_HQ_c47944/f11p3/939	89.7388	20.379	2.1386	5.6311e-20	2.2304e-18
i0_HQ_c47957/f13p5/653	48.574	18.9419	1.3586	2.512e-08	2.9456e-07
i0_HQ_c47958/f15p0/895	253.488	0.490039	9.0148	3.6442e-58	7.6904e-56
i0_HQ_c47963/f11p0/898	25.7101	9.75453	1.3982	4.0494e-05	0.00024389
i0_HQ_c48003/f6p0/741	228.149	73.8043	1.6282	6.1736e-39	6.7083e-37
i0_HQ_c48067/f2p0/806	16.5756	5.06337	1.7109	0.00032789	0.0015175
i0_HQ_c48078/f5p0/797	60.2178	0.17234	8.4488	3.9824e-16	1.1742e-14
i0_HQ_c48099/f2p0/741	35.3684	5.66904	2.6413	5.4502e-10	8.2023e-09
i0_HQ_c48228/f3p0/374	16.1414	0.205376	6.2964	2.9288e-06	2.317e-05
i0_HQ_c48272/f9p0/502	59.4907	0	6.8946	1.5398e-18	5.5045e-17
i0_HQ_c48278/f4p0/766	14.7412	4.53809	1.6997	0.0007294	0.003014
i0_HQ_c48617/f4p0/802	308.077	0	9.2671	7.1576e-68	1.9821e-65
i0_HQ_c48901/f2p2/787	23.2043	0.660727	5.1342	1.1018e-08	1.3696e-07
i0_HQ_c48913/f2p0/876	17.5175	0.207028	6.4028	1.2042e-06	1.0415e-05
i0_HQ_c5095/f2p15/854	21.1615	0.621083	5.0905	4.8406e-08	5.4141e-07
i0_HQ_c514/f6p0/514	37.443	17.6722	1.0832	9.097e-06	6.4192e-05
i0_HQ_c519/f4p0/579	20.8757	10.1311	1.043	0.0011123	0.0043025
i0_HQ_c529/f5p0/998	43.8118	12.2824	1.8347	1.8263e-09	2.5438e-08
i0_HQ_c530/f11p1/624	84.0056	34.2576	1.2941	7.1872e-13	1.5614e-11
i0_HQ_c535/f5p0/570	114.859	42.2606	1.4425	1.452e-18	5.2104e-17
i0_HQ_c540/f7p0/637	52.8823	18.3985	1.5232	1.0114e-09	1.4631e-08
i0_HQ_c546/f7p12/797	102.874	45.4685	1.1779	2.4368e-14	6.1416e-13
i0_HQ_c5496/f5p14/678	50.8061	0	6.6669	2.5506e-16	7.616e-15
i0_HQ_c551/f5p0/718	146.075	50.8837	1.5214	3.4477e-24	1.7887e-22
i0_HQ_c556/f10p5/834	142.36	3.04595	5.5465	3.1717e-45	4.5417e-43
i0_HQ_c5668/f4p5/793	19.3173	3.3587	2.5239	6.3363e-06	4.6413e-05
i0_HQ_c5698/f2p1/795	15.7699	2.41661	2.7061	2.9482e-05	0.00018415
i0_HQ_c5708/f2p0/857	27.6956	5.84964	2.2432	2.2443e-07	2.246e-06
i0_HQ_c593/f6p0/920	98.2934	26.6493	1.883	8.8247e-20	3.4475e-18
i0_HQ_c5955/f2p0/956	13.1531	0.110121	6.9002	3.6179e-05	0.00022031
i0_HQ_c5988/f8p0/737	64.8355	0	7.0187	7.1789e-20	2.8196e-18
i0_HQ_c59985/f11p7/679	52.0834	13.0708	1.9945	1.1848e-11	2.221e-10
i0_HQ_c6140/f2p2/896	142.603	0	8.1559	2.951e-37	2.9751e-35
i0_HQ_c6460/f3p0/882	16.0624	0.989989	4.0201	3.1431e-06	2.4696e-05
i0_HQ_c6469/f4p68/916	44.5158	201.908	-2.1813	3.4674e-13	7.7908e-12
i0_HQ_c650/f2p6/893	36.8659	10.6432	1.7924	4.7002e-08	5.2722e-07
i0_HQ_c662/f9p0/811	41.8083	15.7963	1.4042	1.5717e-07	1.613e-06
i0_HQ_c681/f7p1/785	64.5705	14.4782	2.157	6.7931e-15	1.8054e-13
i0_HQ_c6832/f2p0/803	15.4696	3.08339	2.3268	8.7356e-05	0.00047965
i0_HQ_c686/f10p0/738	23.2888	3.29152	2.8228	2.6541e-07	2.6183e-06
i0_HQ_c6872/f3p8/674	27.3803	6.58249	2.0564	6.4373e-07	5.859e-06
i0_HQ_c6874/f2p0/864	1.37577	18.0824	-3.7163	0.00074659	0.0030715
i0_HQ_c701/f10p0/725	37.0806	13.0185	1.5101	3.4798e-07	3.3512e-06
i0_HQ_c70504/f10p0/873	159.099	70.2832	1.1787	2.4144e-21	1.0557e-19
i0_HQ_c70508/f4p0/530	26.4302	8.32296	1.667	7.2329e-06	5.2257e-05
i0_HQ_c70509/f12p0/543	53.0092	0.693763	6.2557	2.1838e-17	7.1164e-16
i0_HQ_c70513/f11p15/857	115.504	34.79	1.7312	1.5751e-21	6.9425e-20
i0_HQ_c70516/f10p0/718	97.8285	18.8858	2.373	2.8481e-23	1.3919e-21
i0_HQ_c70517/f12p0/776	108.18	43.1614	1.3256	1.8972e-16	5.7249e-15
i0_HQ_c70526/f4p0/618	20.6523	0.495545	5.3811	7.2642e-08	7.9262e-07
i0_HQ_c70535/f2p0/595	58.0866	14.7127	1.9811	9.1301e-13	1.9557e-11
i0_HQ_c70547/f7p0/878	43.0486	10.755	2.001	6.6651e-10	9.9013e-09
i0_HQ_c70551/f10p2/952	651.492	13.3263	5.6114	6.7725e-200	1.27e-196
i0_HQ_c70553/f3p3/989	98.5125	16.707	2.5599	1.2303e-24	6.5277e-23
i0_HQ_c70565/f4p0/917	26.0109	8.47437	1.6179	1.1076e-05	7.6542e-05
i0_HQ_c70567/f14p0/766	81.3891	24.4062	1.7376	1.1294e-15	3.1867e-14
i0_HQ_c70577/f3p0/752	24.2625	6.89744	1.8146	8.4292e-06	5.9893e-05
i0_HQ_c70582/f2p3/638	94.0962	36.7188	1.3576	8.9371e-15	2.3566e-13
i0_HQ_c70617/f4p0/815	26.6826	2.53554	3.3955	6.459e-09	8.3146e-08
i0_HQ_c70632/f15p4/782	106.37	0.385424	8.1084	2.2746e-28	1.4929e-26
i0_HQ_c70651/f10p1/500	189.176	0	8.5636	1.6453e-46	2.4882e-44
i0_HQ_c70653/f3p20/546	180.082	1036.84	-2.5255	3.1068e-81	1.2509e-78
i0_HQ_c70762/f11p0/765	52.9782	6.38538	3.0526	1.8822e-15	5.2255e-14
i0_HQ_c70764/f19p1/772	137.362	4.55957	4.9129	6.6449e-44	9.0293e-42
i0_HQ_c70765/f19p2/494	17.3479	74.0234	-2.0932	2.5483e-05	0.00016172
i0_HQ_c70766/f12p0/639	16.9168	5.55726	1.606	0.00041044	0.0018391
i0_HQ_c70775/f15p0/423	80.1622	24.6044	1.704	3.108e-15	8.5063e-14
i0_HQ_c70799/f2p1/516	23.7305	1.2708	4.2229	1.1557e-08	1.4303e-07
i0_HQ_c70817/f2p0/777	67.4744	25.0206	1.4312	1.8564e-11	3.3947e-10
i0_HQ_c70827/f4p0/945	22.1203	0.835269	4.727	2.5826e-08	3.0213e-07
i0_HQ_c70848/f2p2/673	36.4532	0	6.188	1.807e-12	3.7495e-11
i0_HQ_c70870/f4p1/753	284.99	0.776354	8.52	1.5626e-69	4.4397e-67
i0_HQ_c70888/f36p0/617	12.3957	1.07038	3.5336	6.5074e-05	0.00037028
i0_HQ_c70936/f10p3/928	112.039	0	7.8079	8.8079e-31	6.4734e-29
i0_HQ_c70970/f29p0/620	224.31	95.8654	1.2264	2.1559e-30	1.56e-28
i0_HQ_c70971/f31p0/823	191.295	46.5179	2.0399	2.6847e-39	2.9464e-37
i0_HQ_c70987/f11p0/710	225.925	5.9091	5.2568	4.6061e-71	1.3804e-68
i0_HQ_c71035/f18p0/651	213.467	103.873	1.0392	2.2199e-25	1.2285e-23
i0_HQ_c71056/f4p5/581	166.056	24.9601	2.734	3.9043e-42	4.8902e-40
i0_HQ_c71127/f3p2/914	23.6131	2.40119	3.2978	5.9486e-08	6.5627e-07
i0_HQ_c71140/f18p0/601	72.3736	29.714	1.2843	3.1628e-11	5.6027e-10
i0_HQ_c71149/f50p1/507	166.624	21.6476	2.9443	3.2649e-44	4.4735e-42
i0_HQ_c71386/f5p0/719	80.8921	9.46987	3.0946	6.152e-23	2.9301e-21
i0_HQ_c71421/f3p1/514	132.498	36.9143	1.8437	1.0973e-25	6.1607e-24
i0_HQ_c7232/f2p0/848	59.6316	1.58685	5.2318	5.2852e-20	2.101e-18
i0_HQ_c7292/f3p0/505	62.338	29.7955	1.065	1.3111e-08	1.6087e-07
i0_HQ_c7555/f2p4/631	18.6817	0	5.2236	2.9586e-07	2.8869e-06
i0_HQ_c768/f10p0/941	102.358	30.3934	1.7518	1.958e-19	7.4026e-18
i0_HQ_c7794/f4p0/554	18.4535	0	5.2058	3.4874e-07	3.3581e-06
i0_HQ_c790/f5p1/597	20.3535	6.03684	1.7534	5.778e-05	0.00033406
i0_HQ_c794/f4p2/862	12.5068	0	4.6446	2.8906e-05	0.00018092
i0_HQ_c7979/f2p1/576	32.0267	0.770848	5.3767	2.0064e-11	3.6457e-10
i0_HQ_c8198/f5p3/566	18.4563	0.01817	9.9883	5.5082e-05	0.00032058
i0_HQ_c820/f4p0/832	26.5397	9.46932	1.4868	1.8512e-05	0.00012158
i0_HQ_c8205/f2p0/755	15.2599	1.41175	3.4342	1.0745e-05	7.4482e-05
i0_HQ_c826/f8p1/968	44.3278	8.64451	2.3584	2.4832e-11	4.4688e-10
i0_HQ_c830/f4p2/680	8.32844	0.165182	5.6559	0.00065389	0.0027443
i0_HQ_c834/f8p1/950	158.532	3.62133	5.4521	2.8909e-50	4.8034e-48
i0_HQ_c856/f9p0/449	104.047	1.10121	6.562	5.6367e-32	4.4305e-30
i0_HQ_c871/f5p0/613	228.414	4.85634	5.5556	1.8703e-71	5.6567e-69
i0_HQ_c874/f5p0/622	31.34	13.2167	1.2456	1.6232e-05	0.000108
i0_HQ_c879/f5p3/495	40.9119	2.47773	4.0454	9.5867e-14	2.2863e-12
i0_HQ_c883/f7p0/932	12.7168	2.72605	2.2219	0.00047256	0.0020736
i0_HQ_c893/f4p0/889	17.7931	0.495545	5.1662	5.6286e-07	5.1862e-06
i0_HQ_c89396/f8p0/656	31.6196	0	5.9827	4.139e-11	7.2113e-10
i0_HQ_c8988/f4p225/624	48.5481	2.93858	4.0462	4.981e-16	1.4523e-14
i0_HQ_c899/f5p0/963	85.9778	20.139	2.094	6.462e-19	2.3693e-17
i0_HQ_c9029/f2p3/702	13.1224	3.89939	1.7507	0.0012503	0.0047448
i0_HQ_c9141/f2p0/490	14.1028	2.85985	2.302	0.00019073	0.00094912
i0_HQ_c9176/f2p0/820	25.7462	0	5.6863	2.1042e-09	2.9067e-08
i0_HQ_c919/f6p0/466	13.8138	0	4.788	1.0694e-05	7.4159e-05
i0_HQ_c9261/f8p2/841	9.76074	0.601262	4.0209	0.00027937	0.0013224
i0_HQ_c9263/f3p0/936	50.5238	3.65933	3.7873	2.821e-16	8.4004e-15
i0_HQ_c929/f5p0/834	58.9355	0.220793	8.0603	1.6368e-16	4.9735e-15
i0_HQ_c9341/f4p0/538	121.5	21.3982	2.5054	1.4074e-29	9.8475e-28
i0_HQ_c939/f5p0/731	66.6291	28.3562	1.2325	3.9114e-10	6.0204e-09
i0_HQ_c9427/f2p12/916	8.48745	60.0447	-2.8226	4.1084e-07	3.9011e-06
i0_HQ_c953/f6p0/652	42.6171	0	6.4134	3.7331e-14	9.2631e-13
i0_HQ_c9542/f2p4/586	20.547	6.70197	1.6163	9.4408e-05	0.00051352
i0_HQ_c960/f13p0/886	168.571	9.80078	4.1043	7.7347e-52	1.3646e-49
i0_HQ_c966/f3p0/821	57.1769	18.0004	1.6674	4.1153e-11	7.1719e-10
i0_HQ_c9818/f2p1/835	14.0325	0	4.8107	9.0673e-06	6.3996e-05
i0_HQ_c9845/f6p1/795	40.0383	9.28431	2.1085	1.211e-09	1.7305e-08
i0_HQ_c1007/f3p0/799	1.0601	17.5643	-4.0504	0.00049932	0.0021724
i0_HQ_c1011/f3p0/939	0	25.0619	-5.6474	3.3848e-06	2.6421e-05
i0_HQ_c1015/f3p0/789	0	16.1878	-5.0168	0.0002763	0.00131
i0_HQ_c10214/f2p0/812	0	53.1852	-6.733	8.3529e-12	1.596e-10
i0_HQ_c10247/f2p9/501	0	40.5653	-6.3422	2.33e-09	3.1931e-08
i0_HQ_c1026/f8p0/760	0	54.7302	-6.7743	4.2564e-12	8.4472e-11
i0_HQ_c1027/f7p5/743	0	87.6014	-7.4529	4.6998e-18	1.62e-16
i0_HQ_c1029/f3p26/405	0	21.6394	-5.4356	1.806e-05	0.00011892
i0_HQ_c10296/f4p38/962	20.3382	163.034	-3.0029	1.8275e-18	6.5009e-17
i0_HQ_c10346/f2p0/650	1630.68	29.2344	5.8017	0	0
i0_HQ_c1036/f6p0/486	1.02083	58.7496	-5.8468	8.8409e-13	1.8981e-11
i0_HQ_c1041/f4p0/594	0	22.7571	-5.5082	1.0421e-05	7.2513e-05
i0_HQ_c10429/f6p19/515	0	76.2589	-7.2528	4.7254e-16	1.3821e-14
i0_HQ_c1043/f5p0/772	1.0601	72.6249	-6.0982	1.4868e-15	4.1541e-14
i0_HQ_c1048/f6p0/958	0	19.8218	-5.309	4.4455e-05	0.00026521
i0_HQ_c1049/f6p4/746	0	23.7862	-5.5721	6.2978e-06	4.6152e-05
i0_HQ_c10498/f2p24/731	41.8106	13.2024	1.6631	1.7251e-08	2.0752e-07
i0_HQ_c1064/f3p8/701	0	150.967	-8.2381	1.701e-28	1.1231e-26
i0_HQ_c1068/f11p5/729	0	23.8781	-5.5776	6.0214e-06	4.4339e-05
i0_HQ_c1069/f7p9/582	14.1711	171.047	-3.5934	2.8271e-24	1.4691e-22
i0_HQ_c10710/f2p0/763	38.5714	14.3009	1.4314	3.7997e-07	3.6342e-06
i0_HQ_c1073/f4p0/695	0	17.0291	-5.0899	0.00018042	0.00090322
i0_HQ_c1077/f7p0/566	94.8885	47.2007	1.0074	7.3971e-12	1.4208e-10
i0_HQ_c1079/f5p8/644	339.455	143.325	1.2439	1.1869e-45	1.7196e-43
i0_HQ_c1093/f3p6/642	0	26.8145	-5.7449	1.451e-06	1.229e-05
i0_HQ_c10943/f3p0/796	0	86.0046	-7.4263	8.9327e-18	2.9881e-16
i0_HQ_c11009/f3p0/498	0	142.882	-8.1587	3.1987e-27	1.9421e-25
i0_HQ_c1104/f3p9/844	43.0772	9.64771	2.1587	1.9758e-10	3.1544e-09
i0_HQ_c11047/f7p57/988	0	205.568	-8.6835	9.1468e-37	8.9333e-35
i0_HQ_c1105/f3p14/649	0	155.766	-8.2832	3.0263e-29	2.0798e-27
i0_HQ_c11074/f2p2/964	0	33.1239	-6.0498	7.2522e-08	7.9157e-07
i0_HQ_c1108/f4p23/733	6.13992	101.444	-4.0463	6.1729e-17	1.9283e-15
i0_HQ_c1115/f5p0/848	0	34.0274	-6.0886	4.7522e-08	5.3252e-07
i0_HQ_c11330/f2p0/811	0	18.5554	-5.2138	8.3689e-05	0.00046192
i0_HQ_c1139/f6p0/935	0	48.9489	-6.6132	5.3917e-11	9.2248e-10
i0_HQ_c1141/f5p0/999	0	65.0816	-7.0242	5.0117e-14	1.2259e-12
i0_HQ_c1145/f3p5/865	0	23.5979	-5.5606	6.9045e-06	5.0111e-05
i0_HQ_c11483/f2p9/854	0	28.9564	-5.8558	5.2002e-07	4.8294e-06
i0_HQ_c11519/f2p0/679	0	13.8753	-4.7944	0.00090099	0.0035989
i0_HQ_c11527/f2p5/935	0.0785257	18.4453	-7.8759	8.7206e-05	0.00047887
i0_HQ_c11541/f2p3/454	0	14.4259	-4.8506	0.000679	0.0028323
i0_HQ_c11601/f3p0/940	0	18.4453	-5.2052	8.844e-05	0.000485
i0_HQ_c1164/f4p0/917	0	46.1408	-6.528	1.8816e-10	3.0119e-09
i0_HQ_c11672/f2p1/726	0	87.32	-7.4482	5.2621e-18	1.8016e-16
i0_HQ_c1168/f4p0/670	18.0099	5.99995	1.5858	0.00028782	0.0013571
i0_HQ_c1171/f6p0/547	133.301	56.2912	1.2437	6.3459e-19	2.3281e-17
i0_HQ_c11726/f2p19/860	0	29.127	-5.8643	4.7938e-07	4.4901e-06
i0_HQ_c11731/f5p4/671	0	96.3009	-7.5895	1.4741e-19	5.6313e-18
i0_HQ_c11768/f2p14/397	0	15.6372	-4.9669	0.00036558	0.001665
i0_HQ_c11782/f3p0/788	0	73.7812	-7.2052	1.3144e-15	3.6913e-14
i0_HQ_c11793/f2p0/974	0	49.7131	-6.6356	3.8445e-11	6.732e-10
i0_HQ_c11819/f2p11/998	0	42.5618	-6.4115	9.4106e-10	1.3658e-08
i0_HQ_c11861/f2p4/809	0	15.472	-4.9516	0.00039769	0.0017901
i0_HQ_c1189/f6p0/1000	0.27484	27.8607	-6.6635	7.5166e-07	6.7542e-06
i0_HQ_c1190/f5p5/596	0	59.3035	-6.89	5.8879e-13	1.2928e-11
i0_HQ_c1191/f4p0/873	0	50.3254	-6.6532	2.9336e-11	5.2193e-10
i0_HQ_c1192/f5p0/694	0	137.321	-8.1014	2.4554e-26	1.4324e-24
i0_HQ_c11960/f2p20/514	0	19.2712	-5.2684	5.8499e-05	0.00033759
i0_HQ_c12011/f2p0/624	10.9013	0	4.4464	0.00010015	0.00054119
i0_HQ_c12058/f6p0/919	0	47.0696	-6.5567	1.2429e-10	2.0429e-09
i0_HQ_c12204/f2p10/979	1.64904	18.2251	-3.4662	0.001178	0.0045133
i0_HQ_c1233/f4p0/587	0	153.399	-8.2611	7.0822e-29	4.7673e-27
i0_HQ_c1238/f7p0/983	0	121.441	-7.9241	9.1022e-24	4.6059e-22
i0_HQ_c12389/f2p10/940	0.54968	53.5739	-6.6068	6.7514e-12	1.3036e-10
i0_HQ_c12519/f2p4/808	0	15.7473	-4.977	0.00034565	0.0015867
i0_HQ_c1266/f3p0/692	0	71.5237	-7.1603	3.3558e-15	9.1655e-14
i0_HQ_c128/f14p0/602	0	259.28	-9.0184	1.949e-44	2.7274e-42
i0_HQ_c1284/f2p14/632	0	50.9817	-6.6719	2.1967e-11	3.9707e-10
i0_HQ_c1290/f4p0/412	0	23.1254	-5.5314	8.6995e-06	6.1619e-05
i0_HQ_c12946/f2p0/713	0	18.5004	-5.2095	8.6032e-05	0.00047317
i0_HQ_c1307/f2p6/873	0	17.1971	-5.1041	0.00016575	0.00083807
i0_HQ_c13120/f3p0/949	83.7312	31.2001	1.4242	8.2252e-14	1.9745e-12
i0_HQ_c1329/f2p47/880	0.961155	27.1008	-4.8174	3.3694e-06	2.6314e-05
i0_HQ_c13401/f3p13/894	0	22.3772	-5.484	1.2558e-05	8.5714e-05
i0_HQ_c1341/f3p9/1000	0	82.2688	-7.3623	4.0481e-17	1.286e-15
i0_HQ_c1342/f2p18/886	0	23.4872	-5.5538	7.2882e-06	5.2622e-05
i0_HQ_c1349/f3p11/794	3.47398	32.7363	-3.2362	3.3028e-05	0.0002035
i0_HQ_c1351/f2p0/708	7.22436	36.6703	-2.3437	0.00083882	0.0033906
i0_HQ_c13530/f3p3/804	0	16.2935	-5.0262	0.00026186	0.0012521
i0_HQ_c1355/f4p3/658	0	80.6637	-7.3338	7.7777e-17	2.409e-15
i0_HQ_c13574/f2p15/586	13.8818	0	4.7951	1.0159e-05	7.0818e-05
i0_HQ_c1358/f6p0/900	0	86.6235	-7.4367	6.9626e-18	2.3579e-16
i0_HQ_c1361/f2p32/914	0	31.825	-5.9921	1.3352e-07	1.3894e-06
i0_HQ_c1364/f2p28/740	0	69.6659	-7.1224	7.2856e-15	1.9343e-13
i0_HQ_c13704/f2p0/574	0	32.761	-6.0339	8.5976e-08	9.293e-07
i0_HQ_c13725/f3p0/823	0	99.6046	-7.6381	4.0207e-20	1.6081e-18
i0_HQ_c13759/f4p1/874	0	45.0946	-6.4949	3.0061e-10	4.6953e-09
i0_HQ_c13780/f2p0/770	4.24039	41.6258	-3.2952	2.1309e-06	1.7414e-05
i0_HQ_c1379/f7p0/1003	0	45.425	-6.5054	2.5922e-10	4.0701e-09
i0_HQ_c13803/f3p0/616	0.978038	146.377	-7.2256	2.2129e-29	1.532e-27
i0_HQ_c13883/f4p12/945	0	24.0516	-5.5881	5.533e-06	4.1079e-05
i0_HQ_c1391/f2p23/798	0	17.3441	-5.1164	0.00015389	0.00078558
i0_HQ_c13910/f2p0/900	0	55.4592	-6.7934	3.0999e-12	6.2619e-11
i0_HQ_c13917/f2p0/820	29.2877	7.80979	1.9069	5.9046e-07	5.4147e-06
i0_HQ_c13947/f7p0/648	0	87.6014	-7.4529	4.6998e-18	1.62e-16
i0_HQ_c1397/f2p9/513	0	45.3639	-6.5035	2.6642e-10	4.1781e-09
i0_HQ_c1398/f3p0/972	6.28009	242.815	-5.2729	3.4466e-46	5.0833e-44
i0_HQ_c14007/f2p0/931	0	33.7185	-6.0755	5.4901e-08	6.0907e-07
i0_HQ_c1405/f3p0/951	1.96314	19.2161	-3.2911	0.0012901	0.0048677
i0_HQ_c14105/f2p2/822	0	52.6269	-6.7177	1.0665e-11	2.0109e-10
i0_HQ_c1413/f3p0/652	0	20.6477	-5.3679	2.9492e-05	0.00018415
i0_HQ_c14145/f3p0/962	0	93.1625	-7.5417	5.1039e-19	1.8808e-17
i0_HQ_c1417/f4p1/690	18.0668	0	5.1753	4.6125e-07	4.3333e-06
i0_HQ_c14233/f5p2/882	0	14.0404	-4.8115	0.0008276	0.0033527
i0_HQ_c1429/f9p0/846	218.652	105.384	1.053	3.1271e-26	1.8147e-24
i0_HQ_c14348/f3p8/766	0	56.7515	-6.8266	1.77e-12	3.6762e-11
i0_HQ_c1435/f2p0/477	0	36.4595	-6.1882	1.5346e-08	1.8576e-07
i0_HQ_c1437/f2p3/715	0	22.8501	-5.5141	9.9561e-06	6.9502e-05
i0_HQ_c1440/f2p0/592	0	16.4075	-5.0363	0.00024715	0.0011915
i0_HQ_c1442/f3p0/902	0	30.6941	-5.9399	2.2776e-07	2.2756e-06
i0_HQ_c1443/f3p11/894	0	19.3813	-5.2766	5.537e-05	0.0003218
i0_HQ_c14430/f2p29/916	10.5931	68.4034	-2.6909	2.1015e-07	2.1144e-06
i0_HQ_c14459/f2p9/771	1.92388	30.7789	-3.9998	4.6705e-06	3.5242e-05
i0_HQ_c14472/f5p1/764	0	308.449	-9.2689	3.8244e-51	6.5706e-49
i0_HQ_c1451/f3p0/794	10.4773	77.5864	-2.8885	4.4716e-09	5.8895e-08
i0_HQ_c1456/f2p0/955	0	126.439	-7.9823	1.3922e-24	7.351e-23
i0_HQ_c1459/f4p0/469	0	27.9157	-5.803	8.551e-07	7.6035e-06
i0_HQ_c14661/f3p2/880	0	19.4914	-5.2848	5.241e-05	0.00030682
i0_HQ_c1470/f3p34/609	181.386	82.032	1.1448	1.4955e-23	7.4133e-22
i0_HQ_c14720/f2p17/480	0	16.7935	-5.0698	0.00020326	0.0010032
i0_HQ_c1473/f6p0/582	9.68379	187.618	-4.2761	1.7442e-31	1.3326e-29
i0_HQ_c1477/f4p0/839	0	15.5271	-4.9567	0.00038668	0.0017466
i0_HQ_c1482/f3p0/508	0	76.0293	-7.2485	5.194e-16	1.509e-14
i0_HQ_c14907/f2p0/398	0	122.096	-7.9319	7.1114e-24	3.635e-22
i0_HQ_c1492/f3p16/906	0	20.6477	-5.3679	2.9492e-05	0.00018415
i0_HQ_c1498/f2p6/769	24.8553	10.0227	1.3103	8.6997e-05	0.00047792
i0_HQ_c1500/f3p36/452	0	17.7846	-5.1526	0.00012326	0.0006479
i0_HQ_c1511/f3p0/580	0	24.0615	-5.5887	5.5063e-06	4.0895e-05
i0_HQ_c1519/f4p0/541	0	34.2477	-6.0979	4.288e-08	4.8346e-07
i0_HQ_c15237/f2p65/812	0	54.7853	-6.7757	4.1555e-12	8.2647e-11
i0_HQ_c1529/f2p0/816	0	18.0048	-5.1703	0.00011033	0.00058858
i0_HQ_c15355/f2p0/611	0	15.3068	-4.9361	0.00043265	0.0019256
i0_HQ_c1537/f6p0/819	0	123.446	-7.9477	4.2782e-24	2.2074e-22
i0_HQ_c15381/f2p0/555	0	41.2954	-6.3679	1.6713e-09	2.3417e-08
i0_HQ_c1539/f6p0/573	0	86.433	-7.4335	7.5174e-18	2.534e-16
i0_HQ_c1540/f4p0/859	0	17.7295	-5.1481	0.00012672	0.0006635
i0_HQ_c15404/f3p3/958	0	13.8345	-4.7902	0.00092008	0.0036633
i0_HQ_c1545/f2p0/834	27.6638	3.41265	3.019	1.0313e-08	1.2875e-07
i0_HQ_c1548/f2p0/737	104.578	36.3681	1.5238	8.6592e-18	2.9011e-16
i0_HQ_c15489/f2p2/839	0	26.8696	-5.7479	1.4131e-06	1.2001e-05
i0_HQ_c1550/f3p0/920	79.2195	5.61343	3.8189	1.0672e-24	5.6901e-23
i0_HQ_c1551/f3p0/486	0	13.3797	-4.742	0.0011631	0.0044659
i0_HQ_c15512/f2p18/705	0	57.7035	-6.8506	1.1729e-12	2.4904e-11
i0_HQ_c1552/f3p38/667	119.268	52.4072	1.1864	1.7857e-16	5.4032e-15
i0_HQ_c1553/f2p3/915	0	22.5748	-5.4966	1.1396e-05	7.8533e-05
i0_HQ_c15554/f2p1/898	0	14.8245	-4.8899	0.00055358	0.0023768
i0_HQ_c1556/f9p0/877	0	63.4799	-6.9882	9.884e-14	2.3538e-12
i0_HQ_c15617/f2p0/926	0	103.372	-7.6917	9.2284e-21	3.8825e-19
i0_HQ_c1565/f4p23/749	52.7618	9.62239	2.455	1.4824e-13	3.4574e-12
i0_HQ_c1567/f2p19/521	29.3737	12.4712	1.2359	3.186e-05	0.00019719
i0_HQ_c1568/f3p0/767	12.4145	0	4.634	3.1026e-05	0.00019265
i0_HQ_c15796/f2p0/846	100.225	39.1431	1.3564	1.2545e-15	3.5277e-14
i0_HQ_c15824/f2p35/606	0	31.9351	-5.9971	1.2677e-07	1.3271e-06
i0_HQ_c1593/f2p9/420	0	36.8889	-6.2051	1.2583e-08	1.5471e-07
i0_HQ_c1594/f2p0/906	0	20.809	-5.3791	2.7226e-05	0.00017144
i0_HQ_c16057/f2p11/312	0	14.3158	-4.8395	0.00071847	0.0029744
i0_HQ_c1610/f2p28/994	0	16.2429	-5.0217	0.00026868	0.0012795
i0_HQ_c1611/f6p5/647	109.63	38.494	1.5099	1.9333e-18	6.8587e-17
i0_HQ_c1623/f4p22/597	19.9455	223.622	-3.4869	3.8363e-30	2.7457e-28
i0_HQ_c1624/f2p0/716	0	106.322	-7.7323	2.9367e-21	1.2798e-19
i0_HQ_c1652/f3p9/934	9.24169	159.744	-4.1115	3.85e-26	2.2126e-24
i0_HQ_c1658/f4p29/922	0	29.953	-5.9046	3.2364e-07	3.1348e-06
i0_HQ_c1664/f4p8/963	0	26.3355	-5.7189	1.8278e-06	1.5167e-05
i0_HQ_c1673/f2p0/711	0	46.2487	-6.5313	1.7929e-10	2.8771e-09
i0_HQ_c1674/f5p18/691	0	30.4546	-5.9286	2.5512e-07	2.5258e-06
i0_HQ_c1679/f4p24/754	0	477.485	-9.8993	1.5955e-72	5.0103e-70
i0_HQ_c1687/f3p18/861	0	65.967	-7.0437	3.4472e-14	8.5797e-13
i0_HQ_c16885/f2p0/353	0	13.2696	-4.7301	0.0012311	0.004682
i0_HQ_c17/f27p0/526	0	668.766	-10.385	1.5869e-94	8.3991e-92
i0_HQ_c1709/f4p10/636	0	36.7805	-6.2009	1.323e-08	1.6211e-07
i0_HQ_c1710/f3p8/741	1.13862	20.8327	-4.1935	0.00011561	0.00061317
i0_HQ_c1711/f6p24/566	0	47.8328	-6.5799	8.8485e-11	1.4811e-09
i0_HQ_c1718/f4p6/984	0	61.3254	-6.9384	2.4755e-13	5.6355e-12
i0_HQ_c1719/f2p9/861	0	20.7039	-5.3718	2.8682e-05	0.00017973
i0_HQ_c1722/f6p0/892	0	386.085	-9.5928	3.0304e-61	6.9058e-59
i0_HQ_c1729/f3p1/626	0	51.5918	-6.6891	1.6797e-11	3.0915e-10
i0_HQ_c1730/f3p0/448	25.0925	10.7203	1.2269	0.00012683	0.00066389
i0_HQ_c1733/f4p0/960	0	38.0485	-6.2498	7.3739e-09	9.4082e-08
i0_HQ_c1735/f3p0/597	0	26.5392	-5.7301	1.6568e-06	1.3869e-05
i0_HQ_c1739/f5p8/680	2.4343	39.3595	-4.0151	2.123e-07	2.1344e-06
i0_HQ_c1741/f4p0/893	0.0785257	43.6999	-9.1203	1.1335e-08	1.4055e-07
i0_HQ_c1744/f2p37/911	0	18.747	-5.2286	7.6029e-05	0.00042511
i0_HQ_c1748/f2p0/995	0	13.1424	-4.7162	0.0013148	0.0049481
i0_HQ_c1749/f6p6/712	0	147.468	-8.2043	6.0306e-28	3.8539e-26
i0_HQ_c1759/f3p8/686	0	60.4015	-6.9165	3.6759e-13	8.248e-12
i0_HQ_c1773/f2p0/929	0	84.0505	-7.3932	1.9661e-17	6.4293e-16
i0_HQ_c1774/f3p0/624	148.295	66.566	1.1556	1.0845e-19	4.1944e-18
i0_HQ_c1790/f3p16/903	102.024	42.3289	1.2692	4.4315e-15	1.1954e-13
i0_HQ_c181/f11p0/614	0	71.3998	-7.1578	3.5335e-15	9.6346e-14
i0_HQ_c1810/f2p0/803	124.687	18.6105	2.7441	3.8757e-32	3.0683e-30
i0_HQ_c18194/f2p25/351	0	16.2429	-5.0217	0.00026868	0.0012795
i0_HQ_c1823/f3p0/686	0	29.1821	-5.867	4.6697e-07	4.382e-06
i0_HQ_c1828/f3p43/715	333.513	57.5548	2.5347	9.2828e-79	3.3847e-76
i0_HQ_c1830/f4p7/786	0	39.8264	-6.3157	3.2642e-09	4.3873e-08
i0_HQ_c1838/f2p8/689	0.0392629	52.748	-10.392	7.0303e-09	8.9996e-08
i0_HQ_c1856/f3p0/753	1.87519	46.9612	-4.6464	1.5341e-09	2.163e-08
i0_HQ_c1860/f4p6/859	0	39.0181	-6.2861	4.7249e-09	6.2021e-08
i0_HQ_c1869/f6p15/728	0	124.801	-7.9635	2.5719e-24	1.3375e-22
i0_HQ_c1870/f7p9/596	0	167.329	-8.3865	4.9445e-31	3.7045e-29
i0_HQ_c18716/f14p0/859	0	265.227	-9.0511	2.9102e-45	4.1795e-43
i0_HQ_c18726/f20p0/641	14.6207	256.251	-4.1315	4.2274e-41	5.0354e-39
i0_HQ_c1877/f2p1/425	0	30.0631	-5.9099	3.0716e-07	2.9844e-06
i0_HQ_c1880/f3p0/750	3.66087	38.3959	-3.3907	3.4571e-06	2.6928e-05
i0_HQ_c1881/f4p6/632	0	68.9358	-7.1072	9.8901e-15	2.6016e-13
i0_HQ_c1882/f3p12/781	1.02083	18.17	-4.1537	0.00033791	0.0015566
i0_HQ_c18832/f9p21/761	0	165.856	-8.3738	8.3238e-31	6.1383e-29
i0_HQ_c18865/f8p0/502	0	88.8848	-7.4739	2.8092e-18	9.8593e-17
i0_HQ_c18925/f10p0/746	2.89681	119.548	-5.367	9.0632e-24	4.5898e-22
i0_HQ_c18926/f3p16/813	0	31.8801	-5.9946	1.301e-07	1.3581e-06
i0_HQ_c18946/f7p24/670	0	173.055	-8.4351	6.5913e-32	5.1377e-30
i0_HQ_c18959/f4p7/827	0.0392629	13.8753	-8.4651	0.00088648	0.0035504
i0_HQ_c1896/f3p0/839	0	21.0954	-5.3989	2.3628e-05	0.00015134
i0_HQ_c18967/f8p9/566	3.70877	106.698	-4.8464	2.4982e-20	1.0165e-18
i0_HQ_c18972/f3p0/850	0.785257	18.1094	-4.5274	0.00020355	0.0010045
i0_HQ_c1898/f3p0/792	0	14.9214	-4.8993	0.0005268	0.0022764
i0_HQ_c18986/f3p34/960	2.9455	71.0661	-4.5926	1.3718e-13	3.212e-12
i0_HQ_c18995/f3p0/873	0	13.7101	-4.7772	0.00098095	0.0038679
i0_HQ_c1900/f3p0/926	0	34.0054	-6.0877	4.8014e-08	5.3738e-07
i0_HQ_c1908/f3p5/977	0	24.0615	-5.5887	5.5063e-06	4.0895e-05
i0_HQ_c1910/f3p0/822	0	32.4268	-6.0191	1.0059e-07	1.0756e-06
i0_HQ_c19111/f2p0/382	0	16.2429	-5.0217	0.00026868	0.0012795
i0_HQ_c1919/f2p7/508	0	19.987	-5.321	4.0946e-05	0.0002463
i0_HQ_c1927/f3p18/741	0	114.746	-7.8423	1.1534e-22	5.3765e-21
i0_HQ_c1930/f3p8/745	0	22.2995	-5.4789	1.3047e-05	8.8689e-05
i0_HQ_c1932/f2p0/915	0	189.408	-8.5654	2.2542e-34	1.9595e-32
i0_HQ_c19372/f6p8/417	0	638.05	-10.318	4.0914e-91	2.0498e-88
i0_HQ_c1951/f3p3/647	0	15.472	-4.9516	0.00039769	0.0017901
i0_HQ_c1954/f3p3/977	0	13.7321	-4.7795	0.00096989	0.003833
i0_HQ_c19541/f3p0/747	0	54.6162	-6.7713	4.4729e-12	8.8396e-11
i0_HQ_c19544/f3p0/877	0	42.2023	-6.3992	1.1074e-09	1.5938e-08
i0_HQ_c19559/f4p10/685	4.15244	46.3296	-3.4799	2.1541e-07	2.162e-06
i0_HQ_c1962/f2p4/795	0	29.5675	-5.8859	3.887e-07	3.7112e-06
i0_HQ_c1964/f5p23/883	0	98.4511	-7.6213	6.3226e-20	2.4938e-18
i0_HQ_c19686/f3p6/640	0	40.6347	-6.3446	2.2575e-09	3.1022e-08
i0_HQ_c1969/f3p5/572	2.78609	54.2082	-4.2822	3.4169e-10	5.3016e-09
i0_HQ_c1972/f4p13/547	0	20.1081	-5.3297	3.8552e-05	0.00023335
i0_HQ_c19725/f3p34/585	83.3841	23.9679	1.7987	1.9188e-16	5.7848e-15
i0_HQ_c19758/f3p19/816	0	22.9603	-5.5211	9.4328e-06	6.6284e-05
i0_HQ_c19761/f3p17/530	0	79.2322	-7.308	1.3953e-16	4.2573e-15
i0_HQ_c1977/f7p14/834	0	44.0479	-6.461	4.8118e-10	7.3069e-09
i0_HQ_c1980/f6p7/939	0	214.207	-8.7429	5.0082e-38	5.1681e-36
i0_HQ_c19828/f4p27/942	0	32.4857	-6.0217	9.7842e-08	1.0486e-06
i0_HQ_c19831/f3p0/611	0	21.1433	-5.4021	2.3075e-05	0.00014815
i0_HQ_c19834/f3p0/927	0	18.0224	-5.1717	0.00010936	0.00058424
i0_HQ_c1984/f4p22/907	2.14297	161.511	-6.2359	1.0238e-32	8.2952e-31
i0_HQ_c19863/f4p12/694	0	22.74	-5.5072	1.0509e-05	7.3069e-05
i0_HQ_c19900/f2p39/771	0	14.9214	-4.8993	0.0005268	0.0022764
i0_HQ_c19901/f2p26/373	0	42.9473	-6.4245	7.9054e-10	1.1592e-08
i0_HQ_c19904/f2p63/950	0	80.7188	-7.3348	7.6052e-17	2.3589e-15
i0_HQ_c19910/f2p10/521	0	18.6655	-5.2223	7.9196e-05	0.00044008
i0_HQ_c19922/f2p17/695	11.7537	1.14141	3.3642	0.00012125	0.00063903
i0_HQ_c19927/f2p9/761	37.379	129.029	-1.7874	4.3237e-06	3.2912e-05
i0_HQ_c19939/f2p11/554	0	23.7862	-5.5721	6.2978e-06	4.6152e-05
i0_HQ_c1994/f5p0/910	0	24.6088	-5.6211	4.2182e-06	3.2195e-05
i0_HQ_c19966/f2p43/846	0	15.7473	-4.977	0.00034565	0.0015867
i0_HQ_c19969/f2p39/937	0	219.084	-8.7753	9.827e-39	1.0573e-36
i0_HQ_c19975/f2p0/839	1.60978	85.9986	-5.7394	6.2991e-18	2.1388e-16
i0_HQ_c1998/f7p7/660	0	21.1433	-5.4021	2.3075e-05	0.00014815
i0_HQ_c19988/f3p0/645	306.434	147.649	1.0534	4.19e-36	3.9854e-34
i0_HQ_c20007/f2p2/981	0	62.5488	-6.9669	1.4688e-13	3.4306e-12
i0_HQ_c2004/f2p0/892	0	17.8947	-5.1615	0.00011661	0.00061802
i0_HQ_c20061/f2p0/908	0	39.4234	-6.301	3.9247e-09	5.2174e-08
i0_HQ_c20063/f2p0/612	0	63.3307	-6.9848	1.0531e-13	2.5006e-12
i0_HQ_c20068/f2p17/761	1.33494	43.793	-5.0359	2.1267e-09	2.9361e-08
i0_HQ_c20081/f2p11/944	0	19.1561	-5.2597	6.196e-05	0.00035485
i0_HQ_c20088/f2p0/660	0	27.5853	-5.7858	1.0018e-06	8.7962e-06
i0_HQ_c20098/f2p0/740	0	70.5287	-7.1401	5.0806e-15	1.3649e-13
i0_HQ_c20106/f2p6/772	0	53.4638	-6.7405	7.395e-12	1.4208e-10
i0_HQ_c20112/f2p3/608	0	24.557	-5.6181	4.3257e-06	3.2912e-05
i0_HQ_c20117/f2p2/847	0	14.4259	-4.8506	0.000679	0.0028323
i0_HQ_c20120/f2p0/841	0	44.2687	-6.4682	4.3566e-10	6.6729e-09
i0_HQ_c20131/f2p0/871	0	19.6566	-5.2969	4.8267e-05	0.00028516
i0_HQ_c2014/f2p2/683	20.7422	8.94679	1.2131	0.00052521	0.0022721
i0_HQ_c20154/f2p1/511	0	197.408	-8.625	1.4575e-35	1.3473e-33
i0_HQ_c20158/f2p0/957	0	65.1367	-7.0254	4.8963e-14	1.1995e-12
i0_HQ_c20169/f2p1/838	3.70249	70.1945	-4.2448	1.1072e-12	2.3539e-11
i0_HQ_c20190/f2p0/677	0	39.8732	-6.3173	3.1951e-09	4.3033e-08
i0_HQ_c20209/f2p7/914	0	29.5995	-5.8875	3.8284e-07	3.66e-06
i0_HQ_c20221/f2p1/650	0	21.8425	-5.4491	1.6338e-05	0.00010859
i0_HQ_c2023/f2p23/874	0	42.4093	-6.4063	1.0083e-09	1.4593e-08
i0_HQ_c20231/f2p0/640	21.6346	9.51282	1.1854	0.00045448	0.002009
i0_HQ_c20239/f2p18/704	3.91137	66.7246	-4.0925	9.1206e-12	1.7336e-10
i0_HQ_c20262/f2p0/431	0	18.2801	-5.1922	9.6082e-05	0.0005215
i0_HQ_c20277/f2p10/665	0	52.3698	-6.7107	1.1938e-11	2.2366e-10
i0_HQ_c20280/f2p51/466	0	16.353	-5.0315	0.00025408	0.0012205
i0_HQ_c20281/f2p0/826	0	43.755	-6.4514	5.4905e-10	8.2592e-09
i0_HQ_c20289/f2p16/648	146.116	42.64	1.7768	2.3334e-27	1.4312e-25
i0_HQ_c2029/f3p34/730	0	82.2203	-7.3614	4.1286e-17	1.309e-15
i0_HQ_c20291/f2p14/459	0	14.2519	-4.8331	0.00074242	0.0030582
i0_HQ_c20292/f2p26/705	0	15.9676	-4.9971	0.00030901	0.0014425
i0_HQ_c20293/f2p0/968	0	27.5853	-5.7858	1.0018e-06	8.7962e-06
i0_HQ_c20299/f2p0/757	0	28.5764	-5.8368	6.2339e-07	5.6857e-06
i0_HQ_c20303/f2p23/880	0	38.8986	-6.2816	4.9909e-09	6.529e-08
i0_HQ_c20309/f2p0/619	0	33.8204	-6.0798	5.2348e-08	5.8262e-07
i0_HQ_c20320/f4p0/609	0	111.669	-7.8031	3.7423e-22	1.6986e-20
i0_HQ_c2034/f3p0/775	0	130.549	-8.0284	3.0061e-25	1.651e-23
i0_HQ_c20349/f2p0/553	0	39.4234	-6.301	3.9247e-09	5.2174e-08
i0_HQ_c20365/f2p0/594	0	32.6509	-6.0291	9.0537e-08	9.7539e-07
i0_HQ_c20371/f2p12/937	0	19.133	-5.258	6.2681e-05	0.00035828
i0_HQ_c20381/f2p0/628	0	14.4809	-4.8561	0.0006601	0.0027663
i0_HQ_c20384/f2p15/549	0.117789	29.6777	-7.977	7.0776e-07	6.3965e-06
i0_HQ_c20388/f2p0/643	72.3866	34.414	1.0727	8.0177e-10	1.1741e-08
i0_HQ_c2040/f3p26/646	0	37.9918	-6.2476	7.5688e-09	9.6381e-08
i0_HQ_c2052/f3p2/745	0	53.1335	-6.7315	8.5441e-12	1.6301e-10
i0_HQ_c2069/f4p2/691	0	35.1154	-6.134	2.8623e-08	3.3243e-07
i0_HQ_c2074/f2p8/770	2.05816	74.1969	-5.1719	4.1589e-15	1.1247e-13
i0_HQ_c2079/f3p3/472	0	18.4453	-5.2052	8.844e-05	0.000485
i0_HQ_c2080/f2p1/855	0	14.4226	-4.8503	0.00068015	0.0028364
i0_HQ_c2099/f2p1/749	0	35.1947	-6.1373	2.7587e-08	3.2131e-07
i0_HQ_c2109/f2p0/718	0	28.8517	-5.8506	5.4662e-07	5.0508e-06
i0_HQ_c2115/f3p9/752	0	45.9949	-6.5234	2.0084e-10	3.2033e-09
i0_HQ_c2121/f3p5/503	0	57.2217	-6.8385	1.4442e-12	3.0293e-11
i0_HQ_c2265/f5p2/955	1.17789	45.8346	-5.2822	5.5897e-10	8.393e-09
i0_HQ_c2289/f2p13/990	3.41783	245.443	-6.1662	9.0852e-49	1.4438e-46
i0_HQ_c2344/f4p5/993	0	21.8684	-5.4508	1.6131e-05	0.00010743
i0_HQ_c2389/f2p7/933	23.4262	8.50576	1.4616	6.5063e-05	0.00037026
i0_HQ_c241/f11p0/465	0	25.9335	-5.6967	2.2193e-06	1.8049e-05
i0_HQ_c24186/f2p0/444	0	14.177	-4.8255	0.00077152	0.0031602
i0_HQ_c24246/f2p0/740	0	37.7716	-6.2392	8.376e-09	1.0615e-07
i0_HQ_c243/f12p0/639	0	86.1147	-7.4282	8.5451e-18	2.8658e-16
i0_HQ_c2458/f2p3/627	0	59.7958	-6.902	4.766e-13	1.0557e-11
i0_HQ_c251/f13p0/739	0	87.3261	-7.4483	5.2493e-18	1.7981e-16
i0_HQ_c25192/f2p6/868	0	52.3075	-6.7089	1.2268e-11	2.2952e-10
i0_HQ_c253/f8p0/717	96.095	33.631	1.5147	2.1489e-16	6.4548e-15
i0_HQ_c2600/f3p0/414	0.973719	20.3917	-4.3883	9.9436e-05	0.00053801
i0_HQ_c2699/f2p0/904	0	27.875	-5.8009	8.7196e-07	7.7429e-06
i0_HQ_c27275/f2p6/518	0	65.1884	-7.0265	4.7902e-14	1.1748e-12
i0_HQ_c279/f11p0/962	0.468798	326.276	-9.4429	5.9499e-53	1.0847e-50
i0_HQ_c2799/f2p4/899	0	28.8517	-5.8506	5.4662e-07	5.0508e-06
i0_HQ_c2800/f3p16/524	0.0392629	13.269	-8.4007	0.0011135	0.0043058
i0_HQ_c2831/f2p82/986	0	81.5238	-7.3491	5.4798e-17	1.7224e-15
i0_HQ_c2847/f3p0/739	0	33.2015	-6.0532	6.9931e-08	7.6508e-07
i0_HQ_c2863/f3p0/503	1.04714	27.5716	-4.7187	3.2516e-06	2.5493e-05
i0_HQ_c2904/f2p24/514	0	17.7846	-5.1526	0.00012326	0.0006479
i0_HQ_c2912/f3p1/695	0	90.0334	-7.4924	1.7745e-18	6.3156e-17
i0_HQ_c2973/f5p0/562	0	82.5909	-7.3679	3.5519e-17	1.136e-15
i0_HQ_c3026/f2p0/806	0	16.2324	-5.0208	0.00027011	0.0012852
i0_HQ_c30510/f2p0/596	5.22196	116.508	-4.4797	6.4503e-21	2.7454e-19
i0_HQ_c31/f22p0/888	0	695.209	-10.441	1.9782e-97	1.1192e-94
i0_HQ_c3157/f2p23/580	0	56.18	-6.812	2.2672e-12	4.6631e-11
i0_HQ_c31671/f2p0/753	0	27.5853	-5.7858	1.0018e-06	8.7962e-06
i0_HQ_c3192/f3p12/809	0	34.0274	-6.0886	4.7522e-08	5.3252e-07
i0_HQ_c321/f3p0/732	33.0259	9.17585	1.8477	1.6465e-07	1.6851e-06
i0_HQ_c323/f10p0/587	200.558	80.7579	1.3123	6.7363e-29	4.5438e-27
i0_HQ_c3257/f3p0/916	3.37661	29.5708	-3.1305	0.00011686	0.00061909
i0_HQ_c3258/f2p0/739	0.175898	30.1247	-7.4201	3.7185e-07	3.5622e-06
i0_HQ_c3267/f2p9/889	0	52.6379	-6.718	1.0614e-11	2.0018e-10
i0_HQ_c327/f12p0/995	0	309.217	-9.2725	3.0195e-51	5.2288e-49
i0_HQ_c33505/f2p0/363	0.107973	17.9448	-7.3768	8.597e-05	0.00047299
i0_HQ_c336/f9p0/938	6.62561	133.949	-4.3375	3.2249e-23	1.5643e-21
i0_HQ_c33831/f2p31/760	0	24.2267	-5.5985	5.0804e-06	3.8033e-05
i0_HQ_c3397/f3p0/713	0	36.6692	-6.1965	1.3927e-08	1.699e-07
i0_HQ_c34350/f9p0/306	0	15.0128	-4.9081	0.00050275	0.0021855
i0_HQ_c34523/f3p0/303	0	18.5004	-5.2095	8.6032e-05	0.00047317
i0_HQ_c34774/f2p0/263	0	13.9854	-4.8058	0.00085137	0.0034333
i0_HQ_c3487/f3p8/884	0	17.3991	-5.1209	0.00014968	0.00076698
i0_HQ_c34877/f2p5/640	0	17.5225	-5.1311	0.00014065	0.00072675
i0_HQ_c3538/f3p0/482	0	21.4736	-5.4245	1.9599e-05	0.00012793
i0_HQ_c364/f3p0/863	6.98093	132.612	-4.2476	1.3119e-22	6.085e-21
i0_HQ_c3644/f2p0/938	0	31.825	-5.9921	1.3352e-07	1.3894e-06
i0_HQ_c3650/f2p7/987	2.01772	26.4963	-3.715	4.4875e-05	0.00026751
i0_HQ_c3672/f2p10/695	0.214768	14.737	-6.1005	0.00032575	0.0015097
i0_HQ_c3683/f4p0/673	0	27.8607	-5.8002	8.7796e-07	7.7909e-06
i0_HQ_c371/f7p0/742	0	65.2468	-7.0278	4.6734e-14	1.1479e-12
i0_HQ_c3725/f3p1/933	0	117.766	-7.8798	3.6564e-23	1.7671e-21
i0_HQ_c3833/f3p0/515	79.9502	20.4809	1.9648	6.6899e-17	2.0838e-15
i0_HQ_c3963/f3p0/718	0	31.2045	-5.9637	1.7892e-07	1.8189e-06
i0_HQ_c40017/f15p0/821	0.117789	154.72	-10.359	2.8087e-23	1.3736e-21
i0_HQ_c40022/f13p2/834	469.924	966.651	-1.0406	2.8313e-06	2.2477e-05
i0_HQ_c40042/f14p828/698	0	74.3868	-7.217	1.023e-15	2.8965e-14
i0_HQ_c40069/f13p0/665	0	183.572	-8.5202	1.689e-33	1.4032e-31
i0_HQ_c40087/f12p0/857	474.769	161.76	1.5534	4.6156e-76	1.5943e-73
i0_HQ_c40152/f5p0/948	0	193.354	-8.5951	5.8213e-35	5.191e-33
i0_HQ_c40227/f5p6/931	0	125.593	-7.9726	1.9109e-24	1.0041e-22
i0_HQ_c40257/f4p7/755	0	26.374	-5.721	1.7941e-06	1.4913e-05
i0_HQ_c40375/f26p11/757	72.3685	244.51	-1.7565	6.3051e-10	9.4006e-09
i0_HQ_c40380/f7p0/542	0	31.5244	-5.9784	1.5385e-07	1.5821e-06
i0_HQ_c40463/f5p0/441	0	13.9854	-4.8058	0.00085137	0.0034333
i0_HQ_c40535/f2p0/832	1.77154	466.544	-8.0409	1.1109e-85	4.9265e-83
i0_HQ_c40609/f3p1/773	0.0392629	21.7489	-9.1136	5.594e-05	0.00032479
i0_HQ_c40624/f3p3/376	0	31.9351	-5.9971	1.2677e-07	1.3271e-06
i0_HQ_c40653/f2p4/376	0	62.4084	-6.9637	1.5593e-13	3.6279e-12
i0_HQ_c40702/f3p0/722	0	1738.58	-11.764	1.4512e-196	2.4422e-193
i0_HQ_c40832/f31p4/781	41.3512	525.339	-3.6672	1.0332e-72	3.2602e-70
i0_HQ_c40892/f21p30/697	0	273.027	-9.0929	2.4377e-46	3.6279e-44
i0_HQ_c41083/f5p1/924	0	1446.26	-11.498	4.6085e-171	6.1727e-168
i0_HQ_c414/f13p36/885	0	45.7553	-6.5159	2.2356e-10	3.5433e-09
i0_HQ_c4346/f3p51/656	0.588943	28.5181	-5.5976	7.4657e-07	6.7121e-06
i0_HQ_c4385/f2p22/579	0	15.0552	-4.9122	0.00049197	0.0021459
i0_HQ_c4505/f2p16/786	0	48.5634	-6.6018	6.3964e-11	1.087e-09
i0_HQ_c4506/f3p14/811	0	42.8371	-6.4208	8.3088e-10	1.214e-08
i0_HQ_c45170/f10p5/891	37.8934	123.253	-1.7016	2.599e-05	0.00016446
i0_HQ_c45268/f3p23/900	0	128.648	-8.0073	6.1003e-25	3.2952e-23
i0_HQ_c454/f9p11/845	0	131.808	-8.0423	1.8827e-25	1.0472e-23
i0_HQ_c4548/f2p11/805	0	13.7101	-4.7772	0.00098095	0.0038679
i0_HQ_c464/f10p0/677	0	28.6822	-5.8421	5.927e-07	5.4337e-06
i0_HQ_c466/f11p0/635	9.00336	130.824	-3.861	1.9255e-20	7.9181e-19
i0_HQ_c4686/f3p6/676	0	46.9667	-6.5536	1.3012e-10	2.1297e-09
i0_HQ_c471/f11p0/658	0	91.9754	-7.5232	8.181e-19	2.9796e-17
i0_HQ_c4717/f6p0/912	0	85.5641	-7.4189	1.0668e-17	3.5505e-16
i0_HQ_c4720/f4p0/886	0	460.857	-9.8482	1.6292e-70	4.795e-68
i0_HQ_c47536/f2p0/829	0	359.22	-9.4887	8.2489e-58	1.7132e-55
i0_HQ_c4829/f5p1/894	0	68.8186	-7.1047	1.0388e-14	2.7272e-13
i0_HQ_c4848/f2p0/781	0	16.5644	-5.05	0.00022825	0.0011102
i0_HQ_c485/f6p0/625	0	16.2423	-5.0217	0.00026876	0.0012798
i0_HQ_c4898/f3p18/965	340.208	38.2704	3.1521	7.2583e-92	3.751e-89
i0_HQ_c49770/f9p0/861	0	79.122	-7.306	1.4596e-16	4.4513e-15
i0_HQ_c49773/f2p2/678	421.578	164.644	1.3565	1.6969e-60	3.814e-58
i0_HQ_c49782/f10p0/728	0.54968	205.336	-8.5452	3.4666e-37	3.4842e-35
i0_HQ_c49855/f2p25/717	0	22.1344	-5.4682	1.4151e-05	9.5376e-05
i0_HQ_c49926/f12p12/623	0	200.251	-8.6457	5.5397e-36	5.2616e-34
i0_HQ_c49927/f21p11/892	0	228.281	-8.8347	4.6577e-40	5.3071e-38
i0_HQ_c49967/f5p11/923	0	96.6831	-7.5952	1.2679e-19	4.869e-18
i0_HQ_c49970/f12p23/905	0	254.546	-8.9918	8.9212e-44	1.1974e-41
i0_HQ_c49975/f5p0/544	0	23.4558	-5.5519	7.4009e-06	5.3354e-05
i0_HQ_c49982/f2p0/796	0	15.7473	-4.977	0.00034565	0.0015867
i0_HQ_c49990/f2p0/618	0	122.871	-7.941	5.3109e-24	2.7274e-22
i0_HQ_c50001/f5p16/885	0	26.4126	-5.7232	1.7611e-06	1.4658e-05
i0_HQ_c50041/f2p2/922	0	88.7285	-7.4713	2.9907e-18	1.0469e-16
i0_HQ_c50071/f5p8/587	0	109.562	-7.7756	8.4069e-22	3.7611e-20
i0_HQ_c50085/f3p0/983	0	36.5052	-6.19	1.5025e-08	1.8218e-07
i0_HQ_c50095/f2p0/450	0	13.715	-4.7777	0.00097845	0.0038608
i0_HQ_c50097/f12p0/327	0	43.9383	-6.4574	5.0552e-10	7.6482e-09
i0_HQ_c50168/f43p0/680	0	319.517	-9.3197	1.2839e-52	2.3149e-50
i0_HQ_c50176/f27p6/932	0	293.395	-9.1967	4.0529e-49	6.5196e-47
i0_HQ_c50209/f18p0/505	0	72.256	-7.175	2.4746e-15	6.8183e-14
i0_HQ_c50212/f4p0/938	0	40.2295	-6.3302	2.7155e-09	3.693e-08
i0_HQ_c50272/f3p0/291	88.0183	34.795	1.3389	9.044e-14	2.1643e-12
i0_HQ_c50282/f13p0/792	0	562.649	-10.136	1.4878e-82	6.2593e-80
i0_HQ_c50321/f3p0/573	0	1826.03	-11.834	5.9904e-204	1.1914e-200
i0_HQ_c50354/f21p24/869	0	97.9528	-7.614	7.6906e-20	3.0116e-18
i0_HQ_c50356/f10p21/466	67.4685	1233.78	-4.1927	1.8427e-193	3.0235e-190
i0_HQ_c50366/f26p0/479	1.61606	337.172	-7.7049	7.5104e-64	1.8601e-61
i0_HQ_c50382/f14p0/789	0	155.907	-8.2845	2.8778e-29	1.9819e-27
i0_HQ_c508/f10p0/754	0	70.6152	-7.1419	4.9006e-15	1.3182e-13
i0_HQ_c5143/f3p0/781	0	14.0438	-4.8119	0.0008262	0.0033495
i0_HQ_c5172/f2p16/764	0	18.4365	-5.2045	8.8832e-05	0.00048698
i0_HQ_c5202/f9p1/536	0	58.3879	-6.8676	8.7312e-13	1.877e-11
i0_HQ_c530/f9p0/894	0	60.0771	-6.9087	4.2241e-13	9.4042e-12
i0_HQ_c536/f10p0/931	0	129.007	-8.0113	5.3362e-25	2.8896e-23
i0_HQ_c53766/f2p0/501	0	66.6073	-7.0576	2.6312e-14	6.5989e-13
i0_HQ_c5525/f3p7/883	0	67.4492	-7.0757	1.846e-14	4.7142e-13
i0_HQ_c556/f7p0/987	0	13.9782	-4.8051	0.00085451	0.0034442
i0_HQ_c557/f10p0/918	0.117789	155.326	-10.365	2.4036e-23	1.1772e-21
i0_HQ_c5576/f2p20/774	0	99.6596	-7.6389	3.9348e-20	1.5747e-18
i0_HQ_c562/f8p0/785	0	45.0192	-6.4925	3.1096e-10	4.8454e-09
i0_HQ_c5622/f2p0/663	0	48.2881	-6.5936	7.2277e-11	1.2216e-09
i0_HQ_c5682/f3p0/827	0	23.6771	-5.5654	6.6422e-06	4.8442e-05
i0_HQ_c570/f8p0/583	0	109.35	-7.7728	9.1217e-22	4.0615e-20
i0_HQ_c5734/f3p0/684	0	39.8639	-6.317	3.2088e-09	4.3182e-08
i0_HQ_c5770/f3p0/1002	0	28.0787	-5.8114	7.909e-07	7.0826e-06
i0_HQ_c58148/f6p0/648	0	126.139	-7.9789	1.5574e-24	8.2033e-23
i0_HQ_c58164/f5p0/864	0	227.224	-8.828	6.6034e-40	7.4851e-38
i0_HQ_c5832/f2p30/908	0	90.5179	-7.5001	1.4623e-18	5.2445e-17
i0_HQ_c5931/f2p15/624	0	39.2582	-6.2949	4.2329e-09	5.5932e-08
i0_HQ_c5942/f2p0/976	0	20.9781	-5.3908	2.504e-05	0.00015933
i0_HQ_c6053/f2p5/521	0.628206	31.825	-5.6628	1.6261e-07	1.6658e-06
i0_HQ_c6191/f3p0/520	0	115.022	-7.8458	1.0385e-22	4.8545e-21
i0_HQ_c621/f5p0/862	0.235577	44.5396	-7.5627	7.4102e-10	1.0907e-08
i0_HQ_c6241/f2p0/867	0	27.31	-5.7714	1.1434e-06	9.9445e-06
i0_HQ_c6283/f2p0/891	0	128.01	-8.0001	7.7401e-25	4.1571e-23
i0_HQ_c6309/f2p37/875	17.0212	153.298	-3.1709	8.4192e-19	3.063e-17
i0_HQ_c635/f4p0/804	35.9856	17.5764	1.0338	2.0025e-05	0.00013049
i0_HQ_c6608/f3p11/987	3.32007	59.7561	-4.1698	7.4108e-11	1.2503e-09
i0_HQ_c662/f10p0/920	0	69.2662	-7.1141	8.6121e-15	2.2745e-13
i0_HQ_c6665/f2p0/410	0	13.4348	-4.7479	0.0011305	0.0043602
i0_HQ_c6666/f3p0/967	0	26.319	-5.718	1.8424e-06	1.5275e-05
i0_HQ_c6729/f2p4/926	0	25.493	-5.672	2.7464e-06	2.1896e-05
i0_HQ_c6747/f2p2/842	0	21.1433	-5.4021	2.3075e-05	0.00014815
i0_HQ_c676/f6p0/882	0	35.8444	-6.1637	2.0404e-08	2.4268e-07
i0_HQ_c679/f7p0/862	0	367.419	-9.5213	7.2717e-59	1.5648e-56
i0_HQ_c680/f5p0/650	0	62.5488	-6.9669	1.4688e-13	3.4306e-12
i0_HQ_c681/f7p0/649	0	71.7439	-7.1648	3.0619e-15	8.3836e-14
i0_HQ_c684/f6p0/840	0	89.1431	-7.4781	2.5333e-18	8.9244e-17
i0_HQ_c688/f5p0/813	0	14.6665	-4.8745	0.00060022	0.0025523
i0_HQ_c6888/f2p7/541	0	17.6122	-5.1385	0.00013443	0.00069858
i0_HQ_c694/f9p0/797	0	175.919	-8.4588	2.4195e-32	1.9342e-30
i0_HQ_c6962/f2p0/885	0	19.8769	-5.313	4.3253e-05	0.00025873
i0_HQ_c6989/f3p0/801	0	30.3384	-5.9231	2.6956e-07	2.654e-06
i0_HQ_c699/f4p0/838	0	253.824	-8.9877	1.1258e-43	1.5018e-41
i0_HQ_c702/f7p0/798	0	47.7904	-6.5786	9.0169e-11	1.5074e-09
i0_HQ_c708/f5p0/909	0.353366	80.6626	-7.8346	2.092e-16	6.2953e-15
i0_HQ_c7113/f4p27/429	0	20.4275	-5.3524	3.2897e-05	0.00020275
i0_HQ_c7114/f2p36/879	0	214.257	-8.7432	4.924e-38	5.0892e-36
i0_HQ_c713/f4p0/781	0	13.4898	-4.7538	0.0010989	0.0042607
i0_HQ_c716/f5p13/894	5.14186	40.6259	-2.982	1.3434e-05	9.0991e-05
i0_HQ_c725/f5p0/882	0	48.8888	-6.6114	5.537e-11	9.461e-10
i0_HQ_c727/f7p0/907	0	65.799	-7.04	3.7005e-14	9.1892e-13
i0_HQ_c729/f5p0/732	0	53.9522	-6.7536	5.9746e-12	1.1615e-10
i0_HQ_c733/f8p1/437	0	120.53	-7.9133	1.2836e-23	6.4018e-22
i0_HQ_c736/f7p0/652	0	19.5823	-5.2915	5.0089e-05	0.00029478
i0_HQ_c7377/f3p2/555	0	61.3204	-6.9383	2.4808e-13	5.6455e-12
i0_HQ_c741/f4p0/841	0	65.9626	-7.0436	3.4536e-14	8.5859e-13
i0_HQ_c7431/f2p0/877	0	22.3546	-5.4825	1.2699e-05	8.6517e-05
i0_HQ_c7438/f2p17/588	25.6626	12.0263	1.0935	0.00022549	0.0010984
i0_HQ_c7551/f5p0/694	0	32.2655	-6.0119	1.0851e-07	1.153e-06
i0_HQ_c756/f13p0/768	0	58.721	-6.8758	7.5644e-13	1.6401e-11
i0_HQ_c7585/f4p17/684	0	73.8362	-7.2063	1.2848e-15	3.6112e-14
i0_HQ_c764/f5p0/637	9.00454	1332.41	-7.2092	6.8629e-253	1.8017e-249
i0_HQ_c7670/f2p0/590	0	47.6979	-6.5759	9.3957e-11	1.5691e-09
i0_HQ_c7673/f8p0/835	2.55209	57.5934	-4.4962	3.9416e-11	6.8912e-10
i0_HQ_c771/f4p0/743	0	26.5392	-5.7301	1.6568e-06	1.3869e-05
i0_HQ_c782/f6p0/705	43.8542	217.702	-2.3116	1.0131e-15	2.8697e-14
i0_HQ_c7836/f3p2/975	0	180.61	-8.4967	4.7189e-33	3.8665e-31
i0_HQ_c789/f4p0/971	21.7033	130.04	-2.583	5.1886e-12	1.0156e-10
i0_HQ_c7955/f5p19/888	0	18.7233	-5.2268	7.6936e-05	0.00042974
i0_HQ_c7969/f2p95/910	58.2818	22.2461	1.3895	7.1171e-10	1.053e-08
i0_HQ_c7981/f4p11/859	0.141739	33.7483	-7.8954	1.1345e-07	1.2011e-06
i0_HQ_c8144/f4p0/779	0	207.138	-8.6944	5.3838e-37	5.3215e-35
i0_HQ_c8166/f2p107/787	0	122.895	-7.9413	5.2627e-24	2.7048e-22
i0_HQ_c8178/f2p6/739	0	19.3813	-5.2766	5.537e-05	0.0003218
i0_HQ_c8264/f2p1/778	0.235577	42.2865	-7.4879	1.8373e-09	2.5585e-08
i0_HQ_c8280/f2p25/676	42.4259	20.6879	1.0362	3.5682e-06	2.7701e-05
i0_HQ_c833/f8p0/558	0	31.0641	-5.9572	1.9119e-07	1.9362e-06
i0_HQ_c839/f6p0/744	0.117789	22.6117	-7.5847	1.1637e-05	8.0069e-05
i0_HQ_c8475/f3p28/433	0	22.5748	-5.4966	1.1396e-05	7.8533e-05
i0_HQ_c849/f4p0/801	39.2004	4.90755	2.9978	1.0359e-11	1.9554e-10
i0_HQ_c85/f23p0/911	0	18.6655	-5.2223	7.9196e-05	0.00044008
i0_HQ_c8577/f4p22/539	0	58.6544	-6.8742	7.7845e-13	1.6862e-11
i0_HQ_c8601/f2p8/954	22.6955	99.4207	-2.1311	6.4398e-07	5.8604e-06
i0_HQ_c8728/f2p35/691	0	24.0064	-5.5853	5.6561e-06	4.1889e-05
i0_HQ_c8804/f2p90/991	0	65.9626	-7.0436	3.4536e-14	8.5859e-13
i0_HQ_c8846/f4p0/408	0	35.0185	-6.13	2.9943e-08	3.4659e-07
i0_HQ_c885/f5p0/604	0	47.911	-6.5823	8.5462e-11	1.4327e-09
i0_HQ_c891/f7p0/876	0.702805	30.7018	-5.4491	3.2278e-07	3.1273e-06
i0_HQ_c897/f5p0/910	0	26.4841	-5.7271	1.7013e-06	1.4203e-05
i0_HQ_c898/f4p0/759	0	17.0137	-5.0886	0.00018183	0.0009089
i0_HQ_c8995/f2p9/943	0	194.584	-8.6042	3.8217e-35	3.4312e-33
i0_HQ_c9115/f2p0/486	0	15.9676	-4.9971	0.00030901	0.0014425
i0_HQ_c913/f6p0/796	7.14584	199.259	-4.8014	2.5004e-36	2.3991e-34
i0_HQ_c93/f16p0/824	0	121.944	-7.9301	7.5306e-24	3.8373e-22
i0_HQ_c937/f4p0/741	0	13.4353	-4.748	0.0011302	0.0043602
i0_HQ_c942/f4p5/453	0	27.0347	-5.7567	1.3051e-06	1.1169e-05
i0_HQ_c944/f7p0/759	206.694	50.2846	2.0393	2.601e-42	3.264e-40
i0_HQ_c9475/f2p3/627	0	13.4898	-4.7538	0.0010989	0.0042607
i0_HQ_c949/f7p43/992	0	147.342	-8.203	6.3128e-28	4.0264e-26
i0_HQ_c9498/f2p0/837	0	191.391	-8.5804	1.141e-34	1.0079e-32
i0_HQ_c9545/f2p0/943	16.565	1.23776	3.7423	2.9636e-06	2.3423e-05
i0_HQ_c961/f9p0/743	6.36058	169.285	-4.7342	7.7352e-31	5.7235e-29
i0_HQ_c9641/f4p0/896	0	124.916	-7.9648	2.4627e-24	1.2828e-22
i0_HQ_c966/f4p11/800	0	37.1108	-6.2138	1.1358e-08	1.407e-07
i0_HQ_c968/f6p26/938	0	32.3206	-6.0144	1.0574e-07	1.1255e-06
i0_HQ_c977/f5p0/589	0	382.317	-9.5786	9.113e-61	2.0624e-58
i0_HQ_c978/f7p22/752	0	430.849	-9.751	7.6555e-67	2.0848e-64
i0_HQ_c9801/f4p0/736	0.235577	70.2353	-8.2199	4.0887e-14	1.01e-12
i0_HQ_c9827/f2p17/913	0	86.2249	-7.43	8.1745e-18	2.7457e-16
i0_HQ_c9855/f2p23/864	0	27.7505	-5.7944	9.2554e-07	8.181e-06
i0_HQ_c9863/f3p1/900	0.160978	4728.8	-14.842	3.622e-299	1.132e-295
i0_HQ_c987/f5p0/801	0	51.2614	-6.6798	1.9423e-11	3.539e-10
i0_HQ_c991/f5p0/965	0	97.1092	-7.6015	1.0719e-19	4.1479e-18
i0_HQ_c9923/f3p9/870	0	30.7238	-5.9413	2.2458e-07	2.2462e-06
i0_HQ_c9925/f4p1/745	0	30.5036	-5.9309	2.4926e-07	2.4727e-06
i0_HQ_c9962/f4p10/658	0.35258	16.718	-5.5673	0.00015335	0.00078334
i0_HQ_c9963/f2p0/764	0	25.5415	-5.6748	2.6827e-06	2.1435e-05
i0_HQ_c9974/f5p48/738	0	126.639	-7.9846	1.2916e-24	6.8475e-23
i0_HQ_c10036/f3p16/635	13.2033	1.46571	3.1712	6.0431e-05	0.00034752
i0_HQ_c10077/f3p0/963	26.9033	8.69462	1.6296	7.3456e-06	5.3007e-05
i0_HQ_c1008/f8p8/962	33.2458	12.6381	1.3954	3.1077e-06	2.4441e-05
i0_HQ_c10230/f4p5/904	3.48968	53.8971	-3.949	1.7488e-09	2.4421e-08
i0_HQ_c10256/f4p1/661	31.6254	6.77355	2.2231	3.5054e-08	4.0074e-07
i0_HQ_c10581/f6p0/725	91.6556	3.05146	4.9087	7.3153e-30	5.1625e-28
i0_HQ_c1067/f11p6/772	132.512	32.9769	2.0066	2.1221e-27	1.3065e-25
i0_HQ_c10680/f4p0/445	11.0721	92.5161	-3.0628	2.0201e-11	3.6685e-10
i0_HQ_c10691/f10p0/793	232.424	11.3414	4.3571	7.4506e-72	2.285e-69
i0_HQ_c108009/f2p0/611	17.8422	7.54385	1.2419	0.0011591	0.0044549
i0_HQ_c1085/f5p0/817	20.6432	5.228	1.9813	2.059e-05	0.0001338
i0_HQ_c109115/f2p0/634	201.459	0.385424	9.0298	1.6862e-46	2.5383e-44
i0_HQ_c10918/f2p15/713	75.9618	5.44824	3.8014	1.0364e-23	5.2323e-22
i0_HQ_c10964/f3p10/698	16.2929	4.8646	1.7439	0.00033065	0.0015284
i0_HQ_c11005/f8p38/979	27.9065	6.49935	2.1022	3.9992e-07	3.8067e-06
i0_HQ_c11081/f3p0/604	25.5817	1.65182	3.953	4.4569e-09	5.8726e-08
i0_HQ_c11176/f3p0/807	13.2394	0.235109	5.8154	1.8252e-05	0.00012002
i0_HQ_c11339/f2p6/643	29.9273	9.25018	1.6939	1.5349e-06	1.2931e-05
i0_HQ_c11359/f2p1/741	0.727541	33.8601	-5.5404	7.331e-08	7.9937e-07
i0_HQ_c11362/f7p7/786	43.144	18.6562	1.2095	5.8959e-07	5.4082e-06
i0_HQ_c1142/f5p0/947	48.5819	15.1191	1.684	1.0017e-09	1.4504e-08
i0_HQ_c11496/f4p0/849	239.664	0.489489	8.9355	1.1038e-55	2.1754e-53
i0_HQ_c1152/f5p0/942	256.537	4.44064	5.8523	2.9423e-79	1.1035e-76
i0_HQ_c1161/f8p10/579	72.3045	1.25153	5.8523	1.4173e-23	7.0312e-22
i0_HQ_c1162/f6p0/887	14.8135	4.78972	1.6289	0.00088021	0.0035294
i0_HQ_c1164/f5p0/700	25.5377	0	5.6746	2.4258e-09	3.3183e-08
i0_HQ_c11727/f3p0/957	84.0441	6.67004	3.6554	1.1113e-25	6.2341e-24
i0_HQ_c11786/f4p1/778	32.3534	9.2755	1.8024	2.9131e-07	2.8477e-06
i0_HQ_c11823/f4p0/848	20.6625	1.38532	3.8987	1.4437e-07	1.494e-06
i0_HQ_c11936/f2p42/951	42.0961	0	6.3956	5.1587e-14	1.2605e-12
i0_HQ_c1209/f5p0/889	33.1983	15.1686	1.13	2.0914e-05	0.0001357
i0_HQ_c1218/f5p10/836	30.8441	0.440485	6.1298	8.3646e-11	1.4033e-09
i0_HQ_c12217/f4p0/998	23.6076	199.238	-3.0772	5.4044e-23	2.5815e-21
i0_HQ_c12234/f3p2/884	27.8676	1.22234	4.5109	4.7172e-10	7.1738e-09
i0_HQ_c12328/f4p0/712	34.8701	11.8457	1.5576	5.5248e-07	5.0998e-06
i0_HQ_c12543/f3p4/733	101.681	14.1572	2.8444	4.2873e-27	2.5862e-25
i0_HQ_c12818/f2p3/701	20.0174	3.42532	2.5469	4.0162e-06	3.0782e-05
i0_HQ_c1290/f5p0/868	32.2568	9.74627	1.7267	4.8917e-07	4.5746e-06
i0_HQ_c12945/f3p0/602	62.5842	27.9521	1.1628	3.33e-09	4.4675e-08
i0_HQ_c1301/f2p0/705	51.2168	24.2068	1.0812	2.1495e-07	2.1578e-06
i0_HQ_c1303/f2p2/934	46.0773	1.17004	5.2994	8.4524e-16	2.4098e-14
i0_HQ_c130437/f14p0/893	82.8784	26.5722	1.6411	2.9567e-15	8.1092e-14
i0_HQ_c130469/f7p0/610	20.0484	2.87581	2.8014	1.9026e-06	1.5721e-05
i0_HQ_c130493/f12p0/758	123.74	2.4078	5.6835	2.1714e-39	2.3992e-37
i0_HQ_c130558/f13p0/968	91.2484	25.7287	1.8264	4.677e-18	1.6139e-16
i0_HQ_c130694/f3p0/496	459.316	48.2771	3.2501	2.2331e-125	1.6654e-122
i0_HQ_c1310/f2p4/788	0	34.6155	-6.1133	3.6122e-08	4.1223e-07
i0_HQ_c131027/f23p0/655	109.455	37.3272	1.552	8.1649e-19	2.9754e-17
i0_HQ_c131620/f3p0/979	20.5015	9.00295	1.1873	0.00063666	0.0026837
i0_HQ_c131831/f2p0/627	316.598	0.33642	9.8782	1.0575e-63	2.5897e-61
i0_HQ_c131855/f2p0/678	12.1833	1.46076	3.0601	0.00013642	0.00070755
i0_HQ_c133216/f2p0/405	3.66676	45.0027	-3.6174	1.6473e-07	1.6856e-06
i0_HQ_c13454/f3p1/832	28.2693	11.2874	1.3245	2.6146e-05	0.0001653
i0_HQ_c13618/f4p0/887	16.7193	5.45981	1.6146	0.00043064	0.0019178
i0_HQ_c1382/f2p0/732	11.8923	101.786	-3.0974	1.3225e-12	2.7883e-11
i0_HQ_c14039/f2p39/576	14.1075	4.50285	1.6476	0.0011074	0.0042863
i0_HQ_c14095/f2p2/616	17.5313	4.76109	1.8806	0.00012199	0.0006423
i0_HQ_c1418/f3p0/448	30.2658	11.2632	1.4261	7.0709e-06	5.1222e-05
i0_HQ_c14242/f3p0/843	27.4679	0.275303	6.6406	1.6403e-09	2.3003e-08
i0_HQ_c14265/f7p0/774	59.7753	29.1287	1.0371	3.7138e-08	4.2295e-07
i0_HQ_c14338/f2p0/776	90.4231	1.37046	6.044	7.7314e-29	5.1831e-27
i0_HQ_c1450/f7p0/882	0.180216	15.2969	-6.4074	0.00024407	0.0011782
i0_HQ_c1453/f8p0/753	72.1435	2.13084	5.0814	7.0579e-24	3.6105e-22
i0_HQ_c14557/f2p0/738	16.1382	3.0922	2.3838	5.277e-05	0.00030867
i0_HQ_c1473/f2p0/807	15.5497	4.10477	1.9215	0.00026187	0.0012521
i0_HQ_c1482/f11p0/791	97.5486	42.2028	1.2088	5.9865e-14	1.4536e-12
i0_HQ_c1495/f2p0/820	16.8791	5.62334	1.5857	0.00044756	0.0019821
i0_HQ_c14981/f2p0/800	24.374	2.09891	3.5376	2.1248e-08	2.5182e-07
i0_HQ_c15006/f2p13/863	16.554	0	5.0491	1.3901e-06	1.1821e-05
i0_HQ_c150825/f2p0/552	234.857	56.0093	2.068	2.3756e-48	3.7211e-46
i0_HQ_c1509/f5p0/615	71.2794	25.3014	1.4943	2.0241e-12	4.1853e-11
i0_HQ_c15200/f2p0/963	63.0424	0	6.9783	1.9953e-19	7.5393e-18
i0_HQ_c1539/f5p0/562	25.1109	12.3126	1.0282	0.00037911	0.001718
i0_HQ_c15506/f7p14/650	106.32	597.388	-2.4903	2.2102e-46	3.3043e-44
i0_HQ_c1551/f3p0/796	1.8748	38.56	-4.3623	9.3757e-08	1.0076e-06
i0_HQ_c1557/f9p0/968	60.8912	10.6162	2.52	1.1337e-15	3.1975e-14
i0_HQ_c15680/f8p0/832	36.7803	15.1306	1.2815	2.2669e-06	1.8404e-05
i0_HQ_c1583/f3p5/511	24.396	8.81355	1.4688	4.424e-05	0.0002641
i0_HQ_c1586/f4p4/902	234.98	83.1877	1.4981	2.0194e-37	2.0517e-35
i0_HQ_c15861/f2p1/678	43.0478	12.5158	1.7822	3.8944e-09	5.1814e-08
i0_HQ_c15937/f8p0/565	80.9993	33.642	1.2676	2.8743e-12	5.8313e-11
i0_HQ_c1614/f4p5/909	14.2524	2.25748	2.6584	7.885e-05	0.00043856
i0_HQ_c1637/f3p0/745	73.6968	0.0550606	10.386	6.0711e-15	1.621e-13
i0_HQ_c169435/f4p0/891	29.7919	12.822	1.2163	3.1767e-05	0.00019672
i0_HQ_c169740/f6p0/932	78.2249	30.4314	1.3621	1.4476e-12	3.0344e-11
i0_HQ_c169749/f8p0/881	20.2455	1936.03	-6.5794	0	0
i0_HQ_c169774/f7p0/857	15.7896	5.18395	1.6068	0.0006395	0.0026941
i0_HQ_c169827/f2p0/994	62.5065	8.86475	2.8179	3.5536e-17	1.136e-15
i0_HQ_c169840/f11p0/863	74.4883	29.2058	1.3508	5.8425e-12	1.1382e-10
i0_HQ_c169848/f2p0/718	145.312	54.9505	1.4029	1.471e-22	6.8083e-21
i0_HQ_c169920/f12p0/792	56.7835	20.3361	1.4814	4.0041e-10	6.156e-09
i0_HQ_c169998/f3p0/752	231.705	81.7358	1.5033	4.9982e-37	4.9703e-35
i0_HQ_c170003/f19p0/750	50.3487	0	6.6539	3.3544e-16	9.9438e-15
i0_HQ_c170024/f47p0/606	164.452	80.6026	1.0288	9.1801e-20	3.5757e-18
i0_HQ_c170043/f5p0/716	432.671	207.167	1.0625	1.2826e-50	2.164e-48
i0_HQ_c170061/f11p0/567	83.1917	33.4741	1.3134	6.6291e-13	1.4459e-11
i0_HQ_c170135/f16p0/877	72.7038	0.528031	7.1053	6.2121e-22	2.7944e-20
i0_HQ_c170145/f11p0/876	39.4988	0.209781	7.5568	3.873e-12	7.7192e-11
i0_HQ_c170182/f12p0/854	42.7545	14.4529	1.5647	2.7735e-08	3.2292e-07
i0_HQ_c170219/f16p0/946	54.0536	24.4508	1.1445	4.7843e-08	5.3575e-07
i0_HQ_c170230/f3p0/844	11.462	621.87	-5.7617	3.4571e-119	2.4397e-116
i0_HQ_c170323/f2p0/899	80.5949	8.31139	3.2775	1.5546e-23	7.7003e-22
i0_HQ_c170358/f14p0/959	38.0221	16.783	1.1798	3.5038e-06	2.7249e-05
i0_HQ_c170367/f3p0/564	69.8042	20.9572	1.7359	1.2005e-13	2.83e-12
i0_HQ_c170368/f3p0/506	53.3276	11.5886	2.2022	9.7109e-13	2.0733e-11
i0_HQ_c170390/f37p0/886	16.5206	1.73386	3.2522	6.2611e-06	4.5903e-05
i0_HQ_c170403/f41p0/978	98.0122	0	7.6149	1.13e-27	7.097e-26
i0_HQ_c170549/f21p0/708	123.629	15.9037	2.9586	2.4313e-33	2.0046e-31
i0_HQ_c170567/f23p0/681	6.0614	192.48	-4.9889	5.8252e-36	5.5168e-34
i0_HQ_c170884/f114p0/628	113.142	12.5819	3.1687	7.9964e-32	6.2035e-30
i0_HQ_c1711/f5p4/919	206.108	2.75303	6.2262	6.4149e-63	1.5536e-60
i0_HQ_c171181/f3p0/516	58.5354	18.2003	1.6853	1.9728e-11	3.5906e-10
i0_HQ_c171507/f3p0/721	22.6299	4.16423	2.4421	1.3669e-06	1.1649e-05
i0_HQ_c1755/f3p13/894	164.918	25.922	2.6695	3.145e-41	3.8014e-39
i0_HQ_c1768/f6p22/723	22.926	5.08209	2.1735	3.2495e-06	2.548e-05
i0_HQ_c1840/f9p6/601	37.8549	15.51	1.2873	1.5396e-06	1.297e-05
i0_HQ_c1853/f4p25/763	89.8401	36.4677	1.3007	1.0271e-13	2.4424e-12
i0_HQ_c1877/f4p1/955	23.862	0	5.5766	7.6692e-09	9.7584e-08
i0_HQ_c1894/f4p6/921	21.2412	135.669	-2.6752	3.5415e-13	7.9492e-12
i0_HQ_c1916/f5p0/576	14.3572	4.01226	1.8393	0.00057022	0.0024402
i0_HQ_c192/f15p0/850	23.8259	89.6298	-1.9114	3.0807e-05	0.00019143
i0_HQ_c1935/f3p1/823	26.7082	4.07724	2.7116	5.3243e-08	5.9168e-07
i0_HQ_c1963/f6p6/662	39.9621	3.96436	3.3335	1.5398e-12	3.2175e-11
i0_HQ_c1979/f4p0/892	26.4797	9.85805	1.4255	2.6632e-05	0.000168
i0_HQ_c1988/f7p2/580	65.5297	20.1522	1.7012	1.0368e-12	2.2094e-11
i0_HQ_c1992/f18p1/719	44.8229	19.9215	1.1699	5.2116e-07	4.8387e-06
i0_HQ_c2018/f3p0/595	65.4213	13.7701	2.2482	1.655e-15	4.6122e-14
i0_HQ_c205486/f12p0/912	536.369	199.557	1.4264	8.8749e-80	3.3475e-77
i0_HQ_c205625/f4p0/583	11.7777	216.281	-4.1988	1.8066e-35	1.663e-33
i0_HQ_c20801/f12p0/655	49.9365	18.0544	1.4677	5.1776e-09	6.7585e-08
i0_HQ_c20855/f15p0/619	97.1642	6.73886	3.8498	5.2723e-30	3.749e-28
i0_HQ_c20912/f4p20/631	51.657	3.77881	3.773	1.3863e-16	4.2317e-15
i0_HQ_c2101/f10p7/623	303.295	2.38412	6.9911	6.6412e-87	3.006e-84
i0_HQ_c21864/f6p35/759	53.5643	13.9815	1.9378	1.0585e-11	1.9969e-10
i0_HQ_c21867/f4p4/706	0	45.2179	-6.4988	2.8443e-10	4.451e-09
i0_HQ_c21896/f4p0/797	21.8671	2.83066	2.9495	4.2988e-07	4.0683e-06
i0_HQ_c22012/f6p0/810	44.5728	20.7237	1.1049	1.0453e-06	9.1522e-06
i0_HQ_c22047/f2p8/868	14.2049	4.35694	1.705	0.00089824	0.0035907
i0_HQ_c22066/f3p3/578	24.4871	11.4906	1.0916	0.00031768	0.0014774
i0_HQ_c22114/f5p3/416	26.9873	12.6089	1.0978	0.00015121	0.0007737
i0_HQ_c22133/f2p0/629	10.12	0.764791	3.726	0.00026268	0.0012556
i0_HQ_c22177/f4p6/799	36.3079	7.7283	2.2321	3.2727e-09	4.3969e-08
i0_HQ_c22235/f4p5/831	100.582	29.5984	1.7648	3.1141e-19	1.1652e-17
i0_HQ_c22304/f4p4/740	15.5646	130.55	-3.0683	1.5218e-15	4.2483e-14
i0_HQ_c22420/f4p0/756	44.6748	12.9376	1.7879	1.8917e-09	2.6315e-08
i0_HQ_c22447/f3p4/887	13.5492	2.91656	2.2159	0.00031248	0.0014567
i0_HQ_c22503/f3p0/705	14.8021	3.19351	2.2126	0.00016617	0.00083993
i0_HQ_c22515/f4p27/685	41.096	7.74317	2.408	9.4444e-11	1.5764e-09
i0_HQ_c22517/f4p161/801	72.427	17.9921	2.0092	1.0471e-15	2.9596e-14
i0_HQ_c22971/f3p0/991	18.6581	5.61122	1.7334	0.00012703	0.00066475
i0_HQ_c23035/f2p12/546	10.8106	0	4.4344	0.00010751	0.00057538
i0_HQ_c2318/f3p0/818	33.609	14.4259	1.2202	9.6438e-06	6.7629e-05
i0_HQ_c24793/f2p0/773	16.6859	0.919512	4.1816	1.7656e-06	1.4689e-05
i0_HQ_c2526/f2p0/762	12.7816	0.99109	3.6889	4.2546e-05	0.00025499
i0_HQ_c25315/f3p0/828	289.599	121.487	1.2533	1.9132e-39	2.121e-37
i0_HQ_c25638/f2p5/977	35.375	0	6.1447	3.6071e-12	7.2155e-11
i0_HQ_c2576/f5p1/603	108.363	45.8005	1.2424	1.1657e-15	3.285e-14
i0_HQ_c27508/f2p0/733	28.7251	2.6831	3.4203	1.6078e-09	2.2577e-08
i0_HQ_c277/f28p0/826	93.5665	26.265	1.8329	1.5911e-18	5.6754e-17
i0_HQ_c27856/f7p0/765	20.2357	3.84543	2.3957	5.7465e-06	4.2525e-05
i0_HQ_c28429/f2p19/680	24.0882	4.17084	2.5299	4.5155e-07	4.2512e-06
i0_HQ_c28609/f2p0/525	32.2042	7.77731	2.0499	6.9864e-08	7.6446e-07
i0_HQ_c29188/f3p0/877	30.5021	4.07448	2.9042	2.809e-09	3.8129e-08
i0_HQ_c29487/f3p10/682	23.0972	4.90149	2.2364	2.3233e-06	1.8818e-05
i0_HQ_c29507/f7p0/798	33.7558	7.52678	2.165	1.7081e-08	2.0562e-07
i0_HQ_c29518/f2p0/658	20.2706	1.56592	3.6943	2.5195e-07	2.4978e-06
i0_HQ_c29696/f2p0/861	77.9823	26.4676	1.5589	6.8533e-14	1.6573e-12
i0_HQ_c29803/f2p19/836	8.18788	0	4.0335	0.0008693	0.003494
i0_HQ_c29882/f3p0/692	11.1526	2.20242	2.3402	0.00084307	0.0034059
i0_HQ_c30094/f3p9/675	38.6346	1.65182	4.5478	2.1607e-13	4.9463e-12
i0_HQ_c3030/f5p0/893	30.4782	14.732	1.0488	7.8505e-05	0.00043694
i0_HQ_c30361/f2p20/697	21.5502	9.08389	1.2463	0.00034906	0.0016
i0_HQ_c32797/f2p0/520	28.91	3244.18	-6.8101	0	0
i0_HQ_c3289/f2p0/740	24.6579	1.10121	4.4849	4.7543e-09	6.2394e-08
i0_HQ_c33064/f5p1/704	27.036	9.74848	1.4716	1.6853e-05	0.00011169
i0_HQ_c33242/f7p0/934	123.879	14.6021	3.0847	3.4363e-34	2.9558e-32
i0_HQ_c33351/f2p0/879	11.7286	0	4.552	5.2631e-05	0.00030792
i0_HQ_c33683/f2p0/898	17.5462	62.4514	-1.8316	0.00097108	0.0038373
i0_HQ_c33758/f3p0/579	36.9471	0	6.2074	1.3183e-12	2.782e-11
i0_HQ_c3437/f3p0/932	28.2339	8.28827	1.7683	2e-06	1.6439e-05
i0_HQ_c3482/f4p0/826	33.8092	101.111	-1.5805	0.00060353	0.0025641
i0_HQ_c3483/f7p1/781	69.9444	21.445	1.7056	1.7119e-13	3.9618e-12
i0_HQ_c34849/f7p10/536	10.0607	0.673391	3.9011	0.00024209	0.0011697
i0_HQ_c35264/f4p0/882	17.5356	2.3676	2.8888	6.8524e-06	4.9782e-05
i0_HQ_c3540/f5p0/780	49.3911	21.4692	1.202	9.8416e-08	1.0542e-06
i0_HQ_c35532/f2p8/799	126.498	3.75678	5.0735	1.3143e-40	1.5349e-38
i0_HQ_c3556/f3p0/737	99.5706	1.21133	6.3611	4.6214e-31	3.4704e-29
i0_HQ_c35568/f2p14/929	40.0422	4.15983	3.2669	1.9053e-12	3.946e-11
i0_HQ_c3616/f2p1/860	20.1438	7.77345	1.3737	0.00031137	0.0014522
i0_HQ_c36411/f3p0/756	0.0427965	41.4105	-9.9183	1.1736e-07	1.2375e-06
i0_HQ_c36621/f4p0/693	44.6034	0.161878	8.1061	8.4113e-13	1.8124e-11
i0_HQ_c37605/f2p10/908	132.565	58.7315	1.1745	5.377e-18	1.838e-16
i0_HQ_c3819/f2p20/849	20.8148	8.84713	1.2343	0.00046579	0.0020503
i0_HQ_c3824/f6p0/971	39.1266	5.77971	2.7591	3.5428e-11	6.2288e-10
i0_HQ_c389/f8p0/923	16.8269	6.8644	1.2936	0.0013228	0.0049747
i0_HQ_c390/f8p0/578	34.4936	5.93113	2.54	1.4805e-09	2.0905e-08
i0_HQ_c39172/f5p0/745	75.1161	26.5959	1.4979	4.931e-13	1.09e-11
i0_HQ_c395/f17p0/665	107.476	36.3818	1.5627	1.3314e-18	4.7879e-17
i0_HQ_c4066/f5p8/712	71.2782	2.64015	4.7548	1.5636e-23	7.7391e-22
i0_HQ_c4262/f3p4/925	57.4341	13.557	2.0829	4.3028e-13	9.5664e-12
i0_HQ_c4294/f2p0/723	36.5643	15.8277	1.208	4.3173e-06	3.2883e-05
i0_HQ_c4453/f2p0/565	191.345	0.0396436	12.237	1.7572e-26	1.0325e-24
i0_HQ_c4638/f4p10/726	12.3866	0	4.6307	3.1697e-05	0.00019631
i0_HQ_c4643/f2p0/691	23.3987	4.5447	2.3642	1.2128e-06	1.0472e-05
i0_HQ_c4678/f2p16/536	11.6646	0.958054	3.6059	9.9631e-05	0.00053898
i0_HQ_c47787/f2p0/753	57.8931	26.1752	1.1452	1.5938e-08	1.9243e-07
i0_HQ_c48265/f2p7/688	22.0292	4.58159	2.2655	3.5663e-06	2.7689e-05
i0_HQ_c48337/f3p0/851	146.64	70.2986	1.0607	3.2071e-18	1.1202e-16
i0_HQ_c48389/f4p6/809	41.7761	20.0162	1.0615	3.3677e-06	2.6305e-05
i0_HQ_c48466/f34p5/775	101.595	50.0952	1.0201	1.0385e-12	2.2122e-11
i0_HQ_c48620/f3p0/607	0	96.0972	-7.5864	1.5975e-19	6.0885e-18
i0_HQ_c4899/f4p0/662	39.061	10.7605	1.86	1.1349e-08	1.407e-07
i0_HQ_c49853/f4p7/765	118.731	25.8234	2.2009	1.8692e-26	1.0963e-24
i0_HQ_c49933/f2p0/632	30.2654	5.859	2.3689	3.3126e-08	3.8035e-07
i0_HQ_c49935/f3p10/634	26.6826	11.1118	1.2638	6.2543e-05	0.00035762
i0_HQ_c50021/f2p0/878	39.1168	3467.42	-6.4699	0	0
i0_HQ_c50146/f2p0/714	5.16149	43.2077	-3.0654	4.5438e-06	3.4396e-05
i0_HQ_c50162/f2p0/967	16.172	5.52423	1.5497	0.00066789	0.002794
i0_HQ_c50217/f3p0/611	21.0233	7.52733	1.4818	0.00014144	0.00073037
i0_HQ_c5155/f2p9/829	42.4965	2.83177	3.9076	4.4906e-14	1.1043e-12
i0_HQ_c5213/f8p22/711	365.899	13.258	4.7865	1.1312e-113	7.3506e-111
i0_HQ_c52542/f3p1/731	41.7929	7.31645	2.514	3.3186e-11	5.8518e-10
i0_HQ_c5268/f2p5/770	36.9145	17.1635	1.1048	8.8462e-06	6.2577e-05
i0_HQ_c5393/f7p16/776	24.8031	5.7219	2.116	1.6593e-06	1.3887e-05
i0_HQ_c54523/f2p0/619	19.375	7.17054	1.434	0.00031539	0.0014686
i0_HQ_c5462/f2p11/813	6.36058	44.2687	-2.7991	1.5757e-05	0.00010513
i0_HQ_c5530/f3p3/611	21.0217	5.71749	1.8784	2.6077e-05	0.00016495
i0_HQ_c5572/f5p9/659	0.431891	349.789	-9.6616	3.3319e-55	6.4697e-53
i0_HQ_c55857/f2p14/801	15.1829	0.148113	6.6796	7.5834e-06	5.4537e-05
i0_HQ_c5631/f4p2/732	37.5188	14.5955	1.3621	9.4461e-07	8.3407e-06
i0_HQ_c5747/f2p3/701	19.2627	1.19371	4.0123	3.3443e-07	3.2311e-06
i0_HQ_c58566/f2p0/713	0.21516	19.4595	-6.4989	3.5115e-05	0.00021483
i0_HQ_c586/f18p0/889	737.62	105.306	2.8083	6.6663e-184	9.7227e-181
i0_HQ_c59336/f3p0/620	128.236	1213.28	-3.242	2.4359e-141	2.4596e-138
i0_HQ_c6018/f4p20/997	58.4023	15.3068	1.9318	1.3418e-12	2.8254e-11
i0_HQ_c6035/f4p5/737	57.2621	14.4765	1.9839	1.2836e-12	2.7124e-11
i0_HQ_c62641/f3p0/827	50.333	0	6.6534	3.3862e-16	1.0029e-14
i0_HQ_c62649/f2p0/655	18.1634	5.69657	1.6729	0.00019537	0.00096869
i0_HQ_c6466/f2p0/983	44.323	15.0123	1.5619	1.5876e-08	1.9178e-07
i0_HQ_c64862/f2p0/956	51.8792	5.35629	3.2758	1.0538e-15	2.9773e-14
i0_HQ_c6614/f3p0/930	15.4346	0.110121	7.1309	9.4202e-06	6.623e-05
i0_HQ_c667/f13p0/564	97.2117	17.7928	2.4498	1.2232e-23	6.1096e-22
i0_HQ_c66778/f2p0/889	13.4401	3.58885	1.9049	0.00072015	0.0029805
i0_HQ_c6678/f6p4/947	75.2901	23.1155	1.7036	2.134e-14	5.4201e-13
i0_HQ_c6698/f9p0/528	50.165	17.2042	1.5439	2.1896e-09	3.0191e-08
i0_HQ_c677/f12p0/877	129.775	559.137	-2.1072	2.0588e-31	1.5675e-29
i0_HQ_c6785/f2p0/893	16.1802	3.02007	2.4216	4.6713e-05	0.0002773
i0_HQ_c685/f10p0/987	504.441	4.44284	6.8271	3.5182e-145	3.7243e-142
i0_HQ_c6868/f2p0/446	20.5262	9.53374	1.1064	0.00091494	0.0036468
i0_HQ_c721/f16p0/982	19.3676	8.11097	1.2557	0.00067152	0.0028074
i0_HQ_c72476/f2p1/575	233.647	70.3008	1.7327	6.9699e-42	8.6802e-40
i0_HQ_c7293/f3p0/876	13.1303	2.47828	2.4055	0.00025331	0.0012179
i0_HQ_c739/f9p0/811	30.7833	14.2293	1.1133	4.6797e-05	0.0002777
i0_HQ_c743/f12p0/869	11.0804	3243.87	-8.1936	0	0
i0_HQ_c7507/f3p0/691	51.2149	22.2786	1.2009	5.7943e-08	6.4076e-07
i0_HQ_c7677/f3p28/825	39.0179	5.80944	2.7477	4.0045e-11	6.9992e-10
i0_HQ_c7704/f3p8/765	22.7332	7.5433	1.5915	4.5004e-05	0.00026818
i0_HQ_c7807/f3p0/864	36.2475	8.78822	2.0442	1.1054e-08	1.3733e-07
i0_HQ_c7838/f4p0/977	12.4766	0	4.6411	2.9584e-05	0.00018457
i0_HQ_c7848/f5p0/688	17.4932	4.14881	2.076	6.5087e-05	0.00037028
i0_HQ_c7858/f4p15/649	25.8495	5.10852	2.3392	3.7461e-07	3.5866e-06
i0_HQ_c794/f10p0/739	23.4533	1.30769	4.1647	1.4949e-08	1.8132e-07
i0_HQ_c8034/f2p0/426	27.4648	5.83422	2.235	2.6184e-07	2.5862e-06
i0_HQ_c8263/f3p0/602	18.3471	1.87977	3.2869	1.8078e-06	1.5015e-05
i0_HQ_c839/f3p0/564	22.6111	10.4676	1.1111	0.00049002	0.0021386
i0_HQ_c84619/f31p11/923	161.077	55.9531	1.5255	1.4605e-26	8.6278e-25
i0_HQ_c84620/f16p1/618	7.41165	72.8897	-3.2978	3.4601e-10	5.3635e-09
i0_HQ_c84624/f22p3/948	87.6355	38.8177	1.1748	2.0696e-12	4.2728e-11
i0_HQ_c84631/f16p19/451	14.5634	0	4.8643	6.0851e-06	4.4767e-05
i0_HQ_c84646/f7p0/869	42.0368	8.58505	2.2918	1.2693e-10	2.0812e-09
i0_HQ_c84672/f8p1/501	39.8004	3.48864	3.512	8.9285e-13	1.9156e-11
i0_HQ_c84706/f3p12/592	49.5552	13.3489	1.8923	9.4101e-11	1.5711e-09
i0_HQ_c84815/f7p0/908	60.8523	25.1759	1.2733	1.3215e-09	1.8818e-08
i0_HQ_c85091/f6p0/597	26.3945	126.747	-2.2636	2.0565e-09	2.8451e-08
i0_HQ_c85118/f30p0/886	22.699	10.0601	1.174	0.00034819	0.0015968
i0_HQ_c85167/f4p0/485	38.9409	17.6221	1.1439	3.6132e-06	2.8004e-05
i0_HQ_c85672/f3p8/824	12.6332	1.71238	2.8831	0.0001358	0.00070471
i0_HQ_c86186/f6p11/706	30.8068	3.56793	3.1101	1.1018e-09	1.5866e-08
i0_HQ_c8653/f11p5/807	8.29349	0	4.052	0.00079789	0.0032522
i0_HQ_c86710/f2p0/578	16.726	96.9595	-2.5353	4.7013e-09	6.1785e-08
i0_HQ_c86878/f2p0/636	18.1194	3.79092	2.2569	2.6958e-05	0.0001699
i0_HQ_c86880/f2p0/611	161.937	52.0025	1.6388	2.8527e-28	1.863e-26
i0_HQ_c87009/f2p3/823	65.395	7.02353	3.2189	3.1562e-19	1.1803e-17
i0_HQ_c87020/f2p3/789	1.02083	154.373	-7.2405	7.0687e-31	5.26e-29
i0_HQ_c8713/f3p0/511	27.0242	12.0764	1.1621	0.0001022	0.00055067
i0_HQ_c8744/f2p3/839	10.2374	1.67715	2.6098	0.00088412	0.0035427
i0_HQ_c911/f8p13/997	26.5633	8.03003	1.726	5.0138e-06	3.7594e-05
i0_HQ_c913/f12p0/950	116.518	1.15792	6.6529	2.2022e-35	2.013e-33
i0_HQ_c9182/f2p9/708	9.97787	0	4.3187	0.00020704	0.0010201
i0_HQ_c9255/f2p3/625	2.46453	103.839	-5.3969	6.6785e-21	2.837e-19
i0_HQ_c939/f4p0/593	22.3739	4.58214	2.2877	2.7522e-06	2.1935e-05
i0_HQ_c958/f10p0/655	24.4042	9.82886	1.312	9.9947e-05	0.00054034
i0_HQ_c9629/f2p7/679	20.8863	0	5.3845	6.1364e-08	6.7597e-07
i0_HQ_c9929/f3p0/589	17.9039	6.77245	1.4025	0.00060392	0.0025648
i0_LQ_c10039/f2p3/837	16.4083	5.80944	1.498	0.00073071	0.0030183
i0_LQ_c10222/f1p0/843	29.137	3.5872	3.0219	4.1621e-09	5.5029e-08
i0_LQ_c10300/f1p0/838	50.8458	20.9819	1.277	2.8454e-08	3.3052e-07
i0_LQ_c1034/f4p0/557	29.879	0.110121	8.0839	4.5395e-09	5.9742e-08
i0_LQ_c10367/f1p0/968	198.669	1.94033	6.6779	5.5108e-59	1.1937e-56
i0_LQ_c10406/f1p44/939	7.34019	0.21859	5.0695	0.0013093	0.0049288
i0_LQ_c10886/f2p4/908	9.21067	0.197117	5.5462	0.00033105	0.0015301
i0_LQ_c10889/f1p0/836	19.7649	5.34748	1.886	4.42e-05	0.00026389
i0_LQ_c11066/f1p0/737	18.6628	80.4193	-2.1074	9.7955e-06	6.8575e-05
i0_LQ_c11158/f1p0/988	11.4581	0.711383	4.0096	8.3119e-05	0.00045931
i0_LQ_c11195/f1p1/985	24.094	10.4433	1.2061	0.00019309	0.0009588
i0_LQ_c11343/f1p0/904	14.0137	3.4578	2.0189	0.00040766	0.001829
i0_LQ_c11435/f1p0/999	13.5029	2.77285	2.2838	0.00027268	0.0012957
i0_LQ_c1152/f3p0/949	20.7504	0.381019	5.7671	7.8873e-08	8.569e-07
i0_LQ_c11729/f1p1/446	10.3921	0	4.3774	0.00014931	0.00076576
i0_LQ_c11916/f1p0/912	14.4095	0	4.8489	6.8295e-06	4.9643e-05
i0_LQ_c12207/f4p0/807	27.7325	9.25018	1.584	6.8766e-06	4.9941e-05
i0_LQ_c12210/f1p0/851	104.913	0	7.7131	3.2495e-29	2.2262e-27
i0_LQ_c12733/f1p4/644	17.4241	4.36575	1.9968	8.691e-05	0.00047753
i0_LQ_c12800/f1p0/882	16.5273	4.67464	1.8219	0.00023125	0.0011233
i0_LQ_c12851/f1p0/659	2.08604	57.2861	-4.7794	1.6023e-11	2.9564e-10
i0_LQ_c12854/f1p21/917	52.9467	211.612	-1.9988	1.4384e-11	2.6697e-10
i0_LQ_c12905/f1p3/782	2.19872	29.072	-3.7249	1.8592e-05	0.00012203
i0_LQ_c12932/f1p198/935	29.7577	4.67244	2.671	1.1062e-08	1.374e-07
i0_LQ_c13104/f1p0/558	28.0337	0	5.8091	4.4765e-10	6.8452e-09
i0_LQ_c13181/f1p6/957	3.77316	59.4583	-3.978	2.2017e-10	3.4904e-09
i0_LQ_c13361/f2p1/977	34.267	4.09486	3.0649	1.5506e-10	2.509e-09
i0_LQ_c13646/f1p4/478	5.72688	54.7324	-3.2566	6.9801e-08	7.6403e-07
i0_LQ_c13805/f1p0/881	13.4314	4.16643	1.6887	0.0013002	0.0049009
i0_LQ_c1389/f4p0/847	93.2658	1.39028	6.0679	1.1674e-29	8.1856e-28
i0_LQ_c14072/f1p4/640	66.9318	31.0288	1.1091	2.0556e-09	2.8446e-08
i0_LQ_c1431/f3p4/995	33.0389	0	6.0461	1.6358e-11	3.0157e-10
i0_LQ_c14578/f1p0/765	14.5218	2.69907	2.4277	0.00011306	0.00060128
i0_LQ_c14762/f1p2/725	28.515	13.4882	1.08	0.00010987	0.0005867
i0_LQ_c14839/f1p5/380	67.6043	18.85	1.8426	7.3236e-14	1.7652e-12
i0_LQ_c14927/f1p0/934	48.9388	17.3887	1.4928	5.7131e-09	7.4146e-08
i0_LQ_c14942/f1p0/613	65.6667	29.6854	1.1454	1.7536e-09	2.4477e-08
i0_LQ_c15062/f1p0/582	621.639	0.660727	9.8778	2.9583e-123	2.1816e-120
i0_LQ_c15082/f1p0/767	30.6643	4.12954	2.8925	2.6692e-09	3.6353e-08
i0_LQ_c15239/f1p0/722	3.36286	45.5373	-3.7593	7.19e-08	7.8544e-07
i0_LQ_c15377/f1p0/808	26.3878	0	5.7218	1.36e-09	1.9332e-08
i0_LQ_c15651/f1p0/510	11.4648	0	4.5191	6.4571e-05	0.00036781
i0_LQ_c15666/f2p5/691	13.7754	2.99474	2.2016	0.00028817	0.0013583
i0_LQ_c15879/f2p0/631	215.382	0.25438	9.7257	6.3646e-45	8.9831e-43
i0_LQ_c16075/f1p0/821	8.51297	0.748273	3.508	0.00095292	0.0037759
i0_LQ_c1702/f2p0/886	30.5206	4.08439	2.9016	2.8066e-09	3.8113e-08
i0_LQ_c1708/f2p2/832	10.4047	1.10121	3.2401	0.00034172	0.0015724
i0_LQ_c1825/f2p0/842	10.6402	0.99109	3.4244	0.00023979	0.0011599
i0_LQ_c19073/f1p7/327	18.5321	0	5.212	3.2954e-07	3.1871e-06
i0_LQ_c1911/f2p3/787	46.3003	0	6.533	3.8775e-15	1.0538e-13
i0_LQ_c2097/f1p1/909	51.5058	20.3834	1.3373	1.2038e-08	1.4842e-07
i0_LQ_c20972/f2p1/990	475.55	48.1196	3.3049	7.3912e-131	6.2999e-128
i0_LQ_c2098/f1p0/898	13.0353	0.99109	3.7173	3.4722e-05	0.0002127
i0_LQ_c21445/f3p7/721	382.426	2.23601	7.4181	6.4945e-105	3.9105e-102
i0_LQ_c21454/f1p18/990	420.485	3.80689	6.7873	1.0006e-121	7.2964e-119
i0_LQ_c21537/f2p13/941	47.3365	8.1385	2.5401	1.4065e-12	2.9558e-11
i0_LQ_c21567/f2p0/623	24.8373	8.82291	1.4932	3.3233e-05	0.00020461
i0_LQ_c2158/f1p0/643	2.71503	26.9923	-3.3135	0.00012713	0.00066517
i0_LQ_c22012/f1p0/939	9.99868	1.28677	2.958	0.00062325	0.0026344
i0_LQ_c22318/f1p22/808	11.1762	0	4.4824	8.0814e-05	0.00044793
i0_LQ_c22414/f1p2/557	25.9135	0.825909	4.9716	1.566e-09	2.2036e-08
i0_LQ_c22458/f1p5/897	30.468	5.12063	2.5729	1.1417e-08	1.4138e-07
i0_LQ_c2250/f1p2/760	54.7438	0	6.7746	2.4624e-17	7.9769e-16
i0_LQ_c22624/f1p0/875	27.6677	12.4844	1.1481	9.1956e-05	0.0005018
i0_LQ_c22757/f1p0/822	32.0746	0.891431	5.1692	1.8444e-11	3.3746e-10
i0_LQ_c22791/f1p0/764	342.859	0.483432	9.4701	3.7005e-73	1.1964e-70
i0_LQ_c23170/f1p1/600	43.3199	6.62929	2.7081	4.347e-12	8.6116e-11
i0_LQ_c23251/f1p2/451	3905.69	4.23966	9.8474	0	0
i0_LQ_c23442/f1p0/767	9.57935	42.5932	-2.1526	0.00098846	0.0038945
i0_LQ_c23446/f1p1/667	24.9158	8.54871	1.5433	2.4887e-05	0.0001585
i0_LQ_c23798/f1p0/520	13.1939	4.00345	1.7206	0.001316	0.0049524
i0_LQ_c23865/f1p2/996	15.7157	3.44569	2.1893	0.00011137	0.00059333
i0_LQ_c2399/f1p0/764	16.7652	1.817	3.2058	5.8074e-06	4.2937e-05
i0_LQ_c24008/f1p3/815	9.73719	1.65182	2.5595	0.001277	0.0048278
i0_LQ_c24033/f1p0/911	26.065	346.456	-3.7325	1.5292e-49	2.5154e-47
i0_LQ_c2420/f1p0/981	9.03046	0	4.1748	0.00044038	0.0019563
i0_LQ_c24791/f1p2/737	248.551	120.236	1.0477	1.7935e-29	1.247e-27
i0_LQ_c24898/f1p0/935	2.47277	130.408	-5.7208	2.4422e-26	1.426e-24
i0_LQ_c25033/f1p0/869	7.81291	0	3.9659	0.0011799	0.0045188
i0_LQ_c25058/f1p0/717	17.9431	7.04775	1.3482	0.00073665	0.0030401
i0_LQ_c25092/f1p2/856	12.2304	0.757634	4.0128	4.7784e-05	0.00028269
i0_LQ_c25625/f1p4/975	17.2435	0.830314	4.3762	1.0357e-06	9.075e-06
i0_LQ_c25717/f1p5/715	9.84241	0.622735	3.9823	0.00026927	0.0012818
i0_LQ_c25918/f1p2/654	15.6576	0	4.9688	2.6928e-06	2.1514e-05
i0_LQ_c25936/f1p9/832	11.6768	1.97612	2.5629	0.00041713	0.0018657
i0_LQ_c2595/f1p1/852	34.0821	14.3543	1.2475	6.8312e-06	4.9645e-05
i0_LQ_c26072/f1p0/968	55.8993	0	6.8048	1.2484e-17	4.1402e-16
i0_LQ_c26112/f1p4/812	21.6554	5.23846	2.0475	9.9101e-06	6.9288e-05
i0_LQ_c26129/f1p0/809	34.2965	15.7589	1.1219	1.6227e-05	0.00010798
i0_LQ_c26188/f1p3/677	14.9733	3.37301	2.1503	0.00017977	0.00090023
i0_LQ_c26276/f1p0/653	1.57051	38.9978	-4.6341	3.81e-08	4.3292e-07
i0_LQ_c26650/f1p2/800	149.002	3.03549	5.6173	3.6367e-47	5.5767e-45
i0_LQ_c27253/f1p0/779	53.9472	1.37651	5.2925	3.093e-18	1.0815e-16
i0_LQ_c27600/f1p0/606	7.97193	0	3.9949	0.0010363	0.0040554
i0_LQ_c27751/f1p0/926	52.1124	0.876014	5.8945	2.0968e-17	6.8433e-16
i0_LQ_c27974/f1p4/755	19.6884	4.1846	2.2342	1.3068e-05	8.8806e-05
i0_LQ_c28071/f1p17/849	75.6332	17.7146	2.0941	7.9238e-17	2.4496e-15
i0_LQ_c28113/f1p0/980	226.259	62.3258	1.8601	5.7191e-43	7.418e-41
i0_LQ_c28142/f1p0/900	7.26088	3282.78	-8.8206	0	0
i0_LQ_c28280/f1p1/642	40.0088	0	6.3222	1.9001e-13	4.374e-12
i0_LQ_c2829/f1p0/760	12.7997	0.715788	4.1604	2.8855e-05	0.00018062
i0_LQ_c2875/f1p0/576	2.82693	43.3437	-3.9385	7.0221e-08	7.6799e-07
i0_LQ_c28760/f2p0/765	9.48276	0.480679	4.3022	0.00029987	0.0014061
i0_LQ_c28874/f1p0/508	13.9776	0	4.805	9.4509e-06	6.6403e-05
i0_LQ_c28939/f1p0/861	1.93841	41.5972	-4.4235	2.4423e-08	2.8695e-07
i0_LQ_c29026/f1p0/955	15.6097	1.13865	3.777	5.4992e-06	4.0869e-05
i0_LQ_c29088/f1p0/661	16.7652	1.10121	3.9283	2.0961e-06	1.7177e-05
i0_LQ_c29231/f1p0/991	37.9935	12.4971	1.6042	1.2064e-07	1.2692e-06
i0_LQ_c29861/f1p0/820	132.944	0	8.0547	2.996e-35	2.7047e-33
i0_LQ_c30165/f2p2/706	35.0291	7.08079	2.3066	3.9921e-09	5.2962e-08
i0_LQ_c30248/f1p0/760	19.8957	0	5.3144	1.2397e-07	1.301e-06
i0_LQ_c30459/f1p0/822	25.0097	148.523	-2.5701	2.1192e-13	4.8546e-12
i0_LQ_c30559/f1p0/964	21.6912	0.891431	4.6048	3.7124e-08	4.2286e-07
i0_LQ_c30669/f1p0/985	10.5947	0.314947	5.0721	0.00011281	0.00060005
i0_LQ_c30759/f1p0/611	17.6526	3.15607	2.4837	1.7748e-05	0.00011711
i0_LQ_c30991/f1p20/818	18.6891	2.25748	3.0494	2.3613e-06	1.9095e-05
i0_LQ_c31008/f1p0/615	9.58014	0	4.26	0.00028387	0.0013417
i0_LQ_c31022/f1p0/935	16.5434	3.66208	2.1755	7.6476e-05	0.00042735
i0_LQ_c31137/f1p0/979	50.4528	10.021	2.3319	1.3319e-12	2.8071e-11
i0_LQ_c31159/f1p2/888	23.2935	0	5.5419	1.1369e-08	1.4081e-07
i0_LQ_c31231/f1p0/660	17.4143	6.2692	1.4739	0.00054886	0.0023595
i0_LQ_c31241/f1p9/841	21.4454	6.02803	1.8309	2.6347e-05	0.00016644
i0_LQ_c31510/f1p0/917	184.928	0	8.5308	1.0831e-45	1.5762e-43
i0_LQ_c31877/f1p0/473	18.1858	7.06372	1.3643	0.00063597	0.0026813
i0_LQ_c31921/f1p0/725	17.843	0	5.1573	5.4249e-07	5.0197e-06
i0_LQ_c32206/f1p0/889	8.00648	0.108469	6.2058	0.00096092	0.0038015
i0_LQ_c32348/f1p0/611	8.92602	0	4.158	0.00047889	0.0020966
i0_LQ_c32616/f1p0/995	15.4209	0.898589	4.1011	4.6234e-06	3.4938e-05
i0_LQ_c32685/f1p0/711	19.0531	3.54205	2.4274	9.7788e-06	6.8473e-05
i0_LQ_c3275/f1p3/450	7.40065	59.7391	-3.013	1.0336e-07	1.1028e-06
i0_LQ_c32780/f1p0/650	29.6874	7.78832	1.9305	4.3401e-07	4.1009e-06
i0_LQ_c32885/f1p0/721	29.7098	10.1009	1.5565	3.8313e-06	2.9517e-05
i0_LQ_c32910/f1p0/1000	13.4962	2.69907	2.322	0.00025057	0.0012056
i0_LQ_c32989/f1p1/936	9.80982	55.6106	-2.5031	1.1685e-05	8.0352e-05
i0_LQ_c3302/f1p3/950	12.497	0.0550606	7.8263	0.00011889	0.00062875
i0_LQ_c33030/f1p0/835	13.5653	3.26454	2.055	0.00046071	0.0020323
i0_LQ_c33257/f1p0/860	34.3632	1.06432	5.0129	3.5683e-12	7.1508e-11
i0_LQ_c33297/f1p3/718	20.0539	0.231805	6.4348	2.1123e-07	2.1243e-06
i0_LQ_c33523/f1p0/864	29.1786	4.05191	2.8482	7.606e-09	9.6818e-08
i0_LQ_c33687/f1p1/936	23.2153	5.21093	2.1555	3.0324e-06	2.3906e-05
i0_LQ_c33793/f1p3/921	1.79863	27.728	-3.9464	1.5885e-05	0.00010591
i0_LQ_c34000/f1p2/924	60.9956	2.6809	4.5079	3.1464e-20	1.2731e-18
i0_LQ_c34178/f1p3/745	22.0284	4.64656	2.2451	3.8504e-06	2.9654e-05
i0_LQ_c3429/f1p46/861	122.32	49.3932	1.3083	3.3178e-18	1.1582e-16
i0_LQ_c34290/f1p0/668	8.32372	0.660727	3.6551	0.00097782	0.0038588
i0_LQ_c34647/f1p2/919	38.7713	10.6416	1.8653	1.2363e-08	1.522e-07
i0_LQ_c34700/f1p15/994	115.307	23.219	2.3121	1.1825e-26	7.0168e-25
i0_LQ_c3477/f1p0/723	14.8048	3.45835	2.0979	0.00022505	0.0010966
i0_LQ_c35353/f1p0/711	45.4432	17.153	1.4056	4.5121e-08	5.0743e-07
i0_LQ_c35407/f1p0/948	73.4463	20.5392	1.8383	6.6423e-15	1.7685e-13
i0_LQ_c35562/f1p2/704	485.635	215.643	1.1712	2.2774e-61	5.2816e-59
i0_LQ_c35790/f1p2/896	36.5498	15.4616	1.2412	3.3413e-06	2.6112e-05
i0_LQ_c35804/f1p0/918	52.6801	22.0055	1.2594	1.9521e-08	2.3299e-07
i0_LQ_c36495/f1p0/881	17.3703	7.28672	1.2533	0.0012903	0.0048677
i0_LQ_c36512/f1p3/739	17.7523	4.52598	1.9717	8.1061e-05	0.00044919
i0_LQ_c36561/f1p0/894	296.31	97.9396	1.5971	2.9066e-49	4.7336e-47
i0_LQ_c3664/f1p7/682	19.4233	0.156923	6.9516	5.478e-07	5.0609e-06
i0_LQ_c36645/f1p0/778	1.14765	31.5415	-4.7805	5.7222e-07	5.2658e-06
i0_LQ_c36766/f1p9/422	8.57383	0.0914006	6.5516	0.00072581	0.0030009
i0_LQ_c36913/f1p0/900	22.2903	0	5.4783	2.2866e-08	2.7016e-07
i0_LQ_c3705/f1p0/672	30.0518	0.932176	5.0107	7.9023e-11	1.3275e-09
i0_LQ_c37279/f1p0/907	16.3333	5.39594	1.5979	0.00053156	0.0022946
i0_LQ_c37311/f1p0/806	8.46154	0.162429	5.703	0.00059748	0.0025427
i0_LQ_c37535/f1p1/604	1.96157	20.4407	-3.3814	0.0007236	0.0029931
i0_LQ_c37615/f1p6/970	9.82082	1.53344	2.6791	0.0010176	0.0039902
i0_LQ_c37736/f1p72/853	18.1858	5.2225	1.8	0.00012144	0.00063981
i0_LQ_c37760/f1p19/865	12.221	2.29327	2.4139	0.00040874	0.0018332
i0_LQ_c37832/f1p10/747	0.964296	18.0186	-4.2239	0.00032139	0.0014921
i0_LQ_c37955/f1p0/969	15.5701	0.496096	4.972	2.8705e-06	2.275e-05
i0_LQ_c37969/f1p5/935	16.0585	0.330363	5.6031	2.1769e-06	1.7744e-05
i0_LQ_c38076/f1p0/789	15.1771	0	4.9238	3.8478e-06	2.9637e-05
i0_LQ_c3894/f1p0/576	10.2869	0.110121	6.5456	0.00021333	0.0010462
i0_LQ_c4045/f1p78/847	28.6148	12.2736	1.2212	4.4175e-05	0.00026376
i0_LQ_c4093/f1p1/960	29.0164	0.220242	7.0416	1.0719e-09	1.5465e-08
i0_LQ_c4190/f1p110/822	20.9958	9.67249	1.1181	0.00075597	0.0031037
i0_LQ_c4271/f1p1/767	16.4119	3.52388	2.2195	7.1938e-05	0.00040475
i0_LQ_c4357/f1p0/993	21.2683	8.41491	1.3377	0.00024962	0.0012017
i0_LQ_c44514/f1p0/298	12.8024	2.3621	2.4383	0.00028271	0.001337
i0_LQ_c45142/f1p1/661	12.0663	0.594654	4.3428	4.4514e-05	0.00026549
i0_LQ_c4518/f1p1/706	284.98	2.21454	7.0077	1.174e-81	4.8156e-79
i0_LQ_c4584/f1p33/734	176.746	0	8.4655	4.2112e-44	5.7461e-42
i0_LQ_c4629/f1p0/550	15.9407	0.825909	4.2706	2.8219e-06	2.2408e-05
i0_LQ_c4681/f1p0/693	7893.46	0.275303	14.807	0	0
i0_LQ_c49577/f1p0/839	1743.1	4.44449	8.6154	0	0
i0_LQ_c4958/f1p3/963	34.9208	0	6.126	4.8325e-12	9.493e-11
i0_LQ_c50013/f1p0/819	10.217	172.196	-4.075	8.0379e-28	5.097e-26
i0_LQ_c5025/f1p10/415	1.21715	21.6388	-4.152	9.1987e-05	0.00050193
i0_LQ_c50716/f1p34/512	12.2217	0	4.6114	3.5978e-05	0.00021913
i0_LQ_c50833/f1p17/917	8.88558	0	4.1515	0.0004947	0.0021562
i0_LQ_c5100/f1p13/412	26.0619	3.9985	2.7044	7.9097e-08	8.5891e-07
i0_LQ_c51150/f1p2/648	0.468798	27.0639	-5.8513	1.2249e-06	1.0565e-05
i0_LQ_c5128/f1p0/916	105.421	24.6121	2.0987	7.1388e-23	3.3731e-21
i0_LQ_c51761/f1p0/810	74.6253	0	7.2216	2.9981e-22	1.3683e-20
i0_LQ_c51842/f1p0/819	52.123	8.68415	2.5855	7.5079e-14	1.8076e-12
i0_LQ_c51906/f1p70/861	59.4879	8.3147	2.8389	1.7203e-16	5.2175e-15
i0_LQ_c5196/f1p0/828	281.73	4.21984	6.061	4.6433e-86	2.0873e-83
i0_LQ_c52077/f1p3/835	20.4128	4.74567	2.1048	1.442e-05	9.7037e-05
i0_LQ_c5223/f1p1/858	93.8092	16.9438	2.469	5.4924e-23	2.6197e-21
i0_LQ_c52279/f1p3/502	9.02457	0	4.1739	0.00044246	0.0019641
i0_LQ_c52316/f1p4/647	21.5989	5.93773	1.863	2.155e-05	0.00013945
i0_LQ_c5240/f1p116/740	96.5532	25.7849	1.9048	1.2563e-19	4.8303e-18
i0_LQ_c53105/f1p9/734	17.7268	2.11598	3.0665	4.1432e-06	3.167e-05
i0_LQ_c53224/f1p5/574	14.1688	0	4.8246	8.1833e-06	5.829e-05
i0_LQ_c53405/f1p0/657	5.58278	233.958	-5.3891	5.5205e-45	7.8086e-43
i0_LQ_c53828/f1p0/471	9.01279	0	4.172	0.00044667	0.001979
i0_LQ_c5384/f1p0/551	21.5443	2.73376	2.9783	4.8426e-07	4.5333e-06
i0_LQ_c5392/f1p3/837	13.4279	3.19351	2.072	0.00047189	0.0020708
i0_LQ_c5447/f1p5/911	10.1133	1.00651	3.3288	0.00037681	0.0017091
i0_LQ_c54804/f1p0/583	26.0313	0	5.7022	1.7328e-09	2.4218e-08
i0_LQ_c55494/f1p0/874	24.7105	3.18415	2.9561	7.5537e-08	8.227e-07
i0_LQ_c55533/f1p4/605	3.65851	42.5894	-3.5412	4.9863e-07	4.6538e-06
i0_LQ_c56177/f1p53/593	11.6265	0	4.5393	5.6959e-05	0.00033
i0_LQ_c56510/f1p2/766	16.4276	2.34723	2.8071	1.5981e-05	0.00010649
i0_LQ_c56755/f1p0/700	25.4156	7.50971	1.7589	6.7974e-06	4.9448e-05
i0_LQ_c56962/f1p0/1002	10.7733	1.51967	2.8256	0.00046272	0.0020393
i0_LQ_c57246/f1p6/914	47.3769	11.3827	2.0573	5.7992e-11	9.8783e-10
i0_LQ_c5735/f4p0/535	35.631	17.6095	1.0168	2.511e-05	0.00015966
i0_LQ_c5825/f1p0/708	8.16667	0	4.0297	0.00088441	0.0035433
i0_LQ_c58437/f1p0/914	21.2243	2.31695	3.1954	3.4663e-07	3.3392e-06
i0_LQ_c58507/f1p48/635	14.1672	0.906297	3.9664	1.2537e-05	8.561e-05
i0_LQ_c58518/f1p0/802	18.512	0.469116	5.3024	3.3831e-07	3.2643e-06
i0_LQ_c58586/f1p0/751	48.2509	0	6.5925	1.1862e-15	3.3398e-14
i0_LQ_c58689/f1p0/754	292.586	0.0550606	12.376	1.326e-38	1.4105e-36
i0_LQ_c59081/f1p1/817	14.2999	0.779658	4.197	9.6035e-06	6.7382e-05
i0_LQ_c59226/f1p8/879	18.4535	3.41376	2.4345	1.3218e-05	8.9759e-05
i0_LQ_c59261/f1p5/998	27.4514	0.562719	5.6083	5.9388e-10	8.8867e-09
i0_LQ_c59445/f1p0/823	12.2492	0.275303	5.4755	3.4263e-05	0.0002101
i0_LQ_c59514/f1p2/490	15.3863	5.48458	1.4882	0.0011073	0.0042863
i0_LQ_c59729/f1p3/834	13.7683	0.428922	5.0045	1.0764e-05	7.459e-05
i0_LQ_c59786/f1p16/630	7.72536	0.385424	4.3251	0.0010936	0.004245
i0_LQ_c6025/f1p0/741	22.0854	0	5.465	2.6393e-08	3.0839e-07
i0_LQ_c6035/f1p0/629	2428.5	414.568	2.5504	0	0
i0_LQ_c6077/f1p0/671	37.2597	7.25919	2.3597	9.3309e-10	1.3552e-08
i0_LQ_c615/f7p0/810	26.6202	0	5.7345	1.1616e-09	1.6671e-08
i0_LQ_c6390/f1p11/943	8.3249	0.341926	4.6057	0.00065003	0.0027304
i0_LQ_c6404/f1p0/828	27.3666	0	5.7743	7.0128e-10	1.039e-08
i0_LQ_c6691/f1p0/908	18.9439	1.56207	3.6002	7.1386e-07	6.4427e-06
i0_LQ_c6855/f1p0/883	10.0301	0.495545	4.3392	0.00019767	0.00097861
i0_LQ_c6883/f1p2/739	14.8445	0	4.8919	4.9309e-06	3.7023e-05
i0_LQ_c6932/f1p2/963	17.8159	6.16348	1.5313	0.00038073	0.001724
i0_LQ_c6975/f1p1/370	8.70222	0.269246	5.0144	0.00046678	0.0020536
i0_LQ_c7027/f5p0/494	84.8824	15.8327	2.4226	1.0894e-20	4.5599e-19
i0_LQ_c70568/f11p0/760	176.271	11.9024	3.8885	3.2626e-53	5.9981e-51
i0_LQ_c70574/f1p1/911	19.9114	0.560517	5.1507	1.2022e-07	1.2659e-06
i0_LQ_c7058/f1p1/680	26.5181	5.21424	2.3465	2.5683e-07	2.5412e-06
i0_LQ_c70631/f11p0/950	10.5919	0	4.4049	0.00012761	0.00066734
i0_LQ_c7102/f1p8/844	0.239503	24.3687	-6.6688	3.7112e-06	2.8696e-05
i0_LQ_c71444/f1p0/795	565.594	5.18781	6.7685	2.7972e-163	3.5997e-160
i0_LQ_c71517/f1p0/709	24.747	0.360096	6.1027	5.8549e-09	7.5837e-08
i0_LQ_c7165/f1p0/773	9.69792	0	4.2777	0.00025849	0.001239
i0_LQ_c7241/f1p0/912	94.4546	44.2054	1.0954	1.4201e-12	2.9825e-11
i0_LQ_c72470/f1p0/595	11.6096	0.733957	3.9835	7.5909e-05	0.00042451
i0_LQ_c725/f1p0/836	30.2135	9.69121	1.6404	1.8919e-06	1.5639e-05
i0_LQ_c7398/f1p2/939	0	21.6052	-5.4333	1.8367e-05	0.00012072
i0_LQ_c7698/f1p1/689	402.988	0	9.6546	2.3644e-83	1.0077e-80
i0_LQ_c7699/f1p0/834	25.5173	11.2054	1.1873	0.00013868	0.00071751
i0_LQ_c7720/f1p0/819	14.9591	0.605666	4.6264	4.8234e-06	3.6291e-05
i0_LQ_c77583/f1p0/401	17.6691	6.71959	1.3948	0.00067593	0.0028229
i0_LQ_c77758/f1p0/584	12.0674	0	4.593	4.0516e-05	0.00024398
i0_LQ_c78709/f1p0/670	30.6074	0.518671	5.8829	7.6762e-11	1.2928e-09
i0_LQ_c7904/f1p0/605	12.312	1.53894	3.0001	0.00013755	0.00071266
i0_LQ_c8003/f1p0/558	7.77404	0	3.9587	0.001218	0.0046406
i0_LQ_c8326/f1p0/912	15.3773	0	4.9427	3.3154e-06	2.5942e-05
i0_LQ_c8364/f1p3/807	18.4908	0.093603	7.626	2.219e-06	1.8049e-05
i0_LQ_c849/f1p0/604	37.7724	13.5229	1.4819	3.3723e-07	3.2558e-06
i0_LQ_c8573/f1p1/929	3.85679	150.509	-5.2863	2.5918e-29	1.7868e-27
i0_LQ_c8623/f1p0/709	9.70578	0.475173	4.3523	0.00024972	0.0012019
i0_LQ_c8762/f1p2/822	64.5874	4.34979	3.8922	1.4541e-20	6.0249e-19
i0_LQ_c8791/f1p2/838	8.47214	0	4.0827	0.00069041	0.002873
i0_LQ_c8978/f1p0/790	50.6538	4.314	3.5536	6.3027e-16	1.8183e-14
i0_LQ_c9053/f1p7/763	2608.26	0	12.349	0	0
i0_LQ_c9119/f2p5/600	27.4447	3.74412	2.8738	1.9274e-08	2.3032e-07
i0_LQ_c9296/f1p3/771	69.0261	22.1999	1.6366	6.2639e-13	1.3704e-11
i0_LQ_c9507/f1p0/980	26.4251	1.01036	4.709	1.1724e-09	1.6811e-08
i0_LQ_c9517/f1p0/823	26.5417	0	5.7302	1.2251e-09	1.7498e-08
i0_LQ_c9909/f1p0/897	106.307	31.4192	1.7585	3.4946e-20	1.4071e-18
i0_LQ_c9975/f1p15/923	31.5991	2.23105	3.8241	9.0812e-11	1.5173e-09
i0_LQ_c10034/f1p0/753	0	16.7935	-5.0698	0.00020326	0.0010032
i0_LQ_c10187/f1p1/891	1.98513	48.0514	-4.5973	1.1546e-09	1.6574e-08
i0_LQ_c10266/f1p38/993	0	68.3395	-7.0946	1.27e-14	3.2944e-13
i0_LQ_c10287/f1p0/668	0	15.5271	-4.9567	0.00038668	0.0017466
i0_LQ_c10297/f1p63/554	0	56.0682	-6.8091	2.3798e-12	4.8749e-11
i0_LQ_c10341/f1p26/723	0	21.0552	-5.3961	2.4103e-05	0.00015401
i0_LQ_c10375/f1p17/575	0	15.8024	-4.9821	0.0003361	0.0015495
i0_LQ_c10406/f1p6/853	15.139	2.5003	2.5981	5.409e-05	0.00031516
i0_LQ_c1044/f5p0/832	0	37.1108	-6.2138	1.1358e-08	1.407e-07
i0_LQ_c10447/f1p0/928	0	15.5739	-4.9611	0.00037757	0.0017119
i0_LQ_c10471/f3p0/849	12.4856	69.0454	-2.4673	1.4477e-06	1.2268e-05
i0_LQ_c10525/f1p0/906	0	125.23	-7.9684	2.1893e-24	1.1431e-22
i0_LQ_c10580/f1p0/887	0	24.9975	-5.6437	3.4923e-06	2.7173e-05
i0_LQ_c10617/f1p0/996	0	29.5879	-5.8869	3.8495e-07	3.6781e-06
i0_LQ_c10620/f1p0/557	0	130.824	-8.0315	2.7137e-25	1.4929e-23
i0_LQ_c10632/f1p26/760	0	27.31	-5.7714	1.1434e-06	9.9445e-06
i0_LQ_c10637/f1p2/689	0	13.4348	-4.7479	0.0011305	0.0043602
i0_LQ_c10770/f1p1/862	0	22.4647	-5.4896	1.203e-05	8.249e-05
i0_LQ_c10797/f1p19/522	0	15.5271	-4.9567	0.00038668	0.0017466
i0_LQ_c10878/f1p10/962	22.3708	4.43348	2.3351	2.3111e-06	1.8726e-05
i0_LQ_c11007/f1p0/863	0	13.6038	-4.7659	0.0010362	0.0040551
i0_LQ_c11036/f1p0/576	0	13.5449	-4.7597	0.0010681	0.0041581
i0_LQ_c11068/f1p9/961	1.07345	16.0661	-3.9037	0.0010887	0.0042281
i0_LQ_c11120/f3p0/900	0	64.7512	-7.0168	5.7639e-14	1.4026e-12
i0_LQ_c11131/f1p19/872	15.9592	5.47908	1.5424	0.00074304	0.0030601
i0_LQ_c1118/f6p0/850	0	70.8079	-7.1458	4.522e-15	1.2188e-13
i0_LQ_c11197/f1p17/545	0	26.5392	-5.7301	1.6568e-06	1.3869e-05
i0_LQ_c11208/f1p37/913	19.4084	4.65592	2.0595	2.7493e-05	0.00017294
i0_LQ_c11221/f1p0/628	0	16.353	-5.0315	0.00025408	0.0012205
i0_LQ_c11271/f1p1/684	16.2446	309.972	-4.2541	1.1553e-50	1.9593e-48
i0_LQ_c11361/f2p0/920	0	16.0226	-5.002	0.00030048	0.0014077
i0_LQ_c11396/f1p8/846	0	15.0315	-4.9099	0.00049796	0.0021672
i0_LQ_c11399/f1p11/591	0	68.3852	-7.0956	1.2458e-14	3.2396e-13
i0_LQ_c11498/f1p0/748	0	151.885	-8.2468	1.2216e-28	8.1316e-27
i0_LQ_c11535/f1p1/894	0	13.4898	-4.7538	0.0010989	0.0042607
i0_LQ_c1157/f3p10/923	0	19.323	-5.2722	5.7007e-05	0.00033025
i0_LQ_c11572/f1p25/963	0	21.9031	-5.4531	1.5858e-05	0.00010574
i0_LQ_c11624/f1p0/774	0	91.2354	-7.5115	1.0985e-18	3.9721e-17
i0_LQ_c11626/f1p0/721	0	37.4687	-6.2276	9.6297e-09	1.2071e-07
i0_LQ_c11659/f1p0/760	0.196314	43.9383	-7.8062	1.2786e-09	1.8224e-08
i0_LQ_c11715/f1p0/703	0	14.8664	-4.894	0.00054185	0.0023326
i0_LQ_c11734/f1p0/711	31.4594	1.49214	4.398	4.0741e-11	7.1077e-10
i0_LQ_c11820/f1p4/870	0	17.572	-5.1352	0.00013718	0.00071112
i0_LQ_c11864/f1p0/742	0	14.4776	-4.8558	0.00066122	0.0027698
i0_LQ_c11898/f1p0/704	0	35.7343	-6.1592	2.1473e-08	2.5429e-07
i0_LQ_c1199/f3p8/862	0	157.345	-8.2978	1.7194e-29	1.1967e-27
i0_LQ_c11995/f1p20/878	0	16.4081	-5.0363	0.00024708	0.0011913
i0_LQ_c12026/f1p14/894	0	15.7473	-4.977	0.00034565	0.0015867
i0_LQ_c1204/f4p0/559	0	58.9699	-6.8819	6.7962e-13	1.4789e-11
i0_LQ_c12041/f1p5/892	0	16.4631	-5.0412	0.00024028	0.0011616
i0_LQ_c12059/f1p16/855	20.3197	6.97122	1.5434	0.00014049	0.00072628
i0_LQ_c12103/f1p2/649	0	15.6433	-4.9675	0.00036446	0.0016614
i0_LQ_c12132/f1p1/857	0	24.8643	-5.636	3.7257e-06	2.8787e-05
i0_LQ_c12235/f1p7/707	0	13.6726	-4.7732	0.0010001	0.0039331
i0_LQ_c12263/f1p14/798	0	24.8681	-5.6362	3.7187e-06	2.874e-05
i0_LQ_c12301/f2p13/697	32.2709	10.6113	1.6046	1.07e-06	9.3549e-06
i0_LQ_c12309/f1p3/998	0	26.0844	-5.7051	2.0633e-06	1.6929e-05
i0_LQ_c12457/f1p6/814	8.32215	0.220242	5.2398	0.00062369	0.002636
i0_LQ_c12500/f1p0/863	0	23.2906	-5.5417	8.0237e-06	5.7246e-05
i0_LQ_c12525/f1p1/634	0	25.6582	-5.6813	2.5353e-06	2.0364e-05
i0_LQ_c12599/f1p8/673	31.8174	3.96436	3.0047	8.6951e-10	1.2676e-08
i0_LQ_c12623/f1p0/808	0	13.7651	-4.7829	0.00095353	0.0037759
i0_LQ_c12639/f1p20/644	0	25.8785	-5.6937	2.2791e-06	1.849e-05
i0_LQ_c12671/f1p0/970	0	27.9157	-5.803	8.551e-07	7.6035e-06
i0_LQ_c12744/f1p8/758	80.3047	35.513	1.1771	1.6391e-11	3.021e-10
i0_LQ_c12781/f1p0/642	3.70798	26.3597	-2.8296	0.00077375	0.0031674
i0_LQ_c12845/f1p0/934	0	15.4654	-4.951	0.00039903	0.0017956
i0_LQ_c12886/f1p31/991	0	34.1926	-6.0956	4.3996e-08	4.9511e-07
i0_LQ_c12958/f1p0/830	0	21.9521	-5.4563	1.548e-05	0.00010352
i0_LQ_c12984/f1p2/994	34.7174	5.55837	2.6429	7.7738e-10	1.1401e-08
i0_LQ_c13114/f1p0/892	0	25.6582	-5.6813	2.5353e-06	2.0364e-05
i0_LQ_c13211/f1p30/918	0.164904	11.8066	-6.1618	0.0012873	0.0048608
i0_LQ_c13227/f1p11/901	0.803318	65.0216	-6.3388	3.9694e-14	9.8087e-13
i0_LQ_c13235/f1p0/813	0	34.9635	-6.1278	3.0719e-08	3.5471e-07
i0_LQ_c13247/f1p0/878	0	72.7279	-7.1844	2.0342e-15	5.6355e-14
i0_LQ_c13264/f1p4/910	0	16.1878	-5.0168	0.0002763	0.00131
i0_LQ_c13329/f1p0/876	0	44.1035	-6.4628	4.6928e-10	7.1411e-09
i0_LQ_c13369/f1p33/901	46.0247	20.1522	1.1915	2.9699e-07	2.8953e-06
i0_LQ_c1337/f3p0/861	0	44.0485	-6.461	4.8106e-10	7.3069e-09
i0_LQ_c13370/f1p3/884	0	15.3619	-4.9413	0.00042066	0.0018788
i0_LQ_c13393/f1p0/864	0	24.6121	-5.6213	4.2114e-06	3.2147e-05
i0_LQ_c13394/f1p0/816	0.510417	40.0747	-6.2949	2.9276e-09	3.9626e-08
i0_LQ_c13489/f1p22/694	0.54968	14.8113	-4.752	0.00062717	0.0026491
i0_LQ_c13496/f1p0/906	0	24.5311	-5.6165	4.3805e-06	3.3283e-05
i0_LQ_c13523/f1p21/694	0.353366	23.3457	-6.0459	6.1712e-06	4.5325e-05
i0_LQ_c13529/f1p60/657	33.8776	14.7959	1.1951	1.0672e-05	7.4059e-05
i0_LQ_c13578/f1p4/620	0.71851	38.8689	-5.7575	6.5407e-09	8.4122e-08
i0_LQ_c13582/f1p10/899	0	15.2055	-4.9265	0.00045561	0.0020134
i0_LQ_c13601/f1p1/680	19.7347	4.79082	2.0424	2.5044e-05	0.00015933
i0_LQ_c13608/f1p0/647	0	17.6744	-5.1436	0.00013029	0.0006795
i0_LQ_c13615/f1p7/799	0	14.536	-4.8616	0.00064173	0.0027004
i0_LQ_c13651/f1p1/779	0.682781	362.941	-9.0541	2.9382e-61	6.7426e-59
i0_LQ_c13698/f1p1/866	0	13.2696	-4.7301	0.0012311	0.004682
i0_LQ_c13785/f1p654/774	0	69.0955	-7.1105	9.2502e-15	2.4365e-13
i0_LQ_c13790/f1p20/766	30.5394	4.16533	2.8742	3.0867e-09	4.1649e-08
i0_LQ_c13849/f1p0/919	30.5174	0	5.9316	8.5563e-11	1.434e-09
i0_LQ_c13852/f1p0/976	0	15.8574	-4.9871	0.00032681	0.0015132
i0_LQ_c13864/f1p0/660	0	20.2623	-5.3407	3.5709e-05	0.00021771
i0_LQ_c13886/f1p0/885	0.0785257	49.9394	-9.3128	1.5624e-09	2.1995e-08
i0_LQ_c1389/f2p0/769	0	32.3206	-6.0144	1.0574e-07	1.1255e-06
i0_LQ_c13902/f1p1/1002	0	59.7644	-6.9012	4.8306e-13	1.0696e-11
i0_LQ_c13958/f1p0/740	0	40.3043	-6.3329	2.6244e-09	3.5764e-08
i0_LQ_c13981/f1p18/759	1.7735	44.4658	-4.648	4.1319e-09	5.4674e-08
i0_LQ_c14013/f1p44/555	0	14.2607	-4.834	0.00073907	0.0030467
i0_LQ_c14050/f1p30/864	0.168438	26.26	-7.2845	1.929e-06	1.5921e-05
i0_LQ_c14060/f1p10/587	0	15.0315	-4.9099	0.00049796	0.0021672
i0_LQ_c1411/f2p19/549	0	17.234	-5.1072	0.00016269	0.00082425
i0_LQ_c14227/f1p0/617	26.0643	7.69472	1.7601	5.1559e-06	3.8545e-05
i0_LQ_c14232/f1p0/794	9.9708	1.62043	2.6213	0.0010148	0.0039813
i0_LQ_c1424/f4p0/628	0	20.5376	-5.3602	3.1148e-05	0.00019318
i0_LQ_c14316/f1p2/726	0.0785257	20.7028	-8.0424	3.5955e-05	0.00021903
i0_LQ_c14344/f1p0/655	0	27.6701	-5.7903	9.6191e-07	8.4763e-06
i0_LQ_c14387/f1p4/872	0	26.9797	-5.7538	1.3401e-06	1.1442e-05
i0_LQ_c1446/f2p0/406	0	18.2801	-5.1922	9.6082e-05	0.0005215
i0_LQ_c14461/f1p0/587	0.510417	26.0987	-5.6762	2.0868e-06	1.7107e-05
i0_LQ_c14512/f1p0/611	0	40.6892	-6.3466	2.2021e-09	3.0344e-08
i0_LQ_c14518/f1p9/637	0	19.5465	-5.2888	5.0991e-05	0.00029947
i0_LQ_c14597/f1p0/724	0	31.3295	-5.9694	1.6867e-07	1.7227e-06
i0_LQ_c14598/f1p1/780	0	28.4041	-5.828	6.769e-07	6.1378e-06
i0_LQ_c14623/f1p0/985	0	85.6192	-7.4199	1.0434e-17	3.4761e-16
i0_LQ_c14675/f1p1/894	25.8742	10.4241	1.3116	6.1857e-05	0.00035438
i0_LQ_c14678/f3p1/884	0	20.7578	-5.3756	2.7925e-05	0.00017534
i0_LQ_c14741/f1p0/678	2.82693	35.0736	-3.6331	3.59e-06	2.7837e-05
i0_LQ_c1479/f3p2/870	122.416	5.39814	4.5032	6.201e-39	6.7269e-37
i0_LQ_c14807/f2p0/878	0	13.339	-4.7376	0.0011878	0.004546
i0_LQ_c14925/f1p0/858	0	28.952	-5.8556	5.2111e-07	4.8387e-06
i0_LQ_c14940/f1p0/492	0	32.9075	-6.0403	8.0266e-08	8.7088e-07
i0_LQ_c15086/f5p1/774	0	35.7833	-6.1612	2.099e-08	2.4898e-07
i0_LQ_c15124/f1p1/865	0	27.4873	-5.7807	1.0501e-06	9.1915e-06
i0_LQ_c15175/f1p14/845	0	60.897	-6.9283	2.9732e-13	6.7287e-12
i0_LQ_c15184/f2p0/1001	0	34.7983	-6.1209	3.3174e-08	3.8058e-07
i0_LQ_c15185/f1p0/489	11.5052	81.7512	-2.829	3.2263e-09	4.3399e-08
i0_LQ_c15189/f3p10/621	0.0392629	41.4122	-10.043	1.4843e-07	1.532e-06
i0_LQ_c1520/f4p1/926	0	32.5959	-6.0266	9.2909e-08	9.9898e-07
i0_LQ_c15208/f1p1/968	0	24.9975	-5.6437	3.4923e-06	2.7173e-05
i0_LQ_c15214/f1p0/852	0.100906	20.3025	-7.6525	3.3811e-05	0.00020768
i0_LQ_c15257/f2p37/793	0.609359	1049.29	-10.75	9.4305e-140	9.2379e-137
i0_LQ_c15298/f1p0/810	0.193566	28.343	-7.194	7.2224e-07	6.5121e-06
i0_LQ_c15433/f1p0/654	16.168	5.12063	1.6588	0.00046208	0.0020372
i0_LQ_c15452/f1p14/938	0	20.7028	-5.3718	2.8698e-05	0.00017976
i0_LQ_c15535/f1p0/861	85.3574	15.6372	2.4485	6.055e-21	2.5788e-19
i0_LQ_c15537/f1p20/881	0	27.31	-5.7714	1.1434e-06	9.9445e-06
i0_LQ_c15621/f2p25/893	0	20.2882	-5.3426	3.5253e-05	0.00021547
i0_LQ_c15622/f1p39/796	0	15.8398	-4.9855	0.00032975	0.001525
i0_LQ_c1563/f2p0/788	0	17.7846	-5.1526	0.00012326	0.0006479
i0_LQ_c15716/f1p0/876	0.0785257	14.8113	-7.5593	0.00038391	0.0017364
i0_LQ_c15748/f1p0/825	59.9343	27.391	1.1297	1.0884e-08	1.3538e-07
i0_LQ_c15778/f1p7/871	0.0392629	22.9713	-9.1925	3.7401e-05	0.00022714
i0_LQ_c15832/f1p6/924	19.046	6.30223	1.5956	0.00018501	0.00092344
i0_LQ_c15835/f1p0/822	0	71.0281	-7.1503	4.1253e-15	1.1165e-13
i0_LQ_c1585/f2p2/818	0	32.2655	-6.0119	1.0851e-07	1.153e-06
i0_LQ_c15859/f1p0/948	0	26.4291	-5.7241	1.7471e-06	1.4555e-05
i0_LQ_c15867/f1p0/712	19.0052	7.34123	1.3723	0.00046402	0.002044
i0_LQ_c1599/f5p15/688	0	31.9351	-5.9971	1.2677e-07	1.3271e-06
i0_LQ_c1607/f1p56/859	0	517.844	-10.016	2.4988e-77	8.8647e-75
i0_LQ_c1621/f2p0/680	158.949	881.761	-2.4718	1.0828e-66	2.9366e-64
i0_LQ_c16933/f1p0/266	0	83.582	-7.3851	2.3766e-17	7.7067e-16
i0_LQ_c17164/f1p5/288	0	14.9214	-4.8993	0.0005268	0.0022764
i0_LQ_c1752/f3p21/824	0	20.2072	-5.3368	3.6699e-05	0.00022315
i0_LQ_c1766/f2p17/670	0	20.3724	-5.3485	3.3809e-05	0.00020768
i0_LQ_c1791/f2p7/908	0	28.191	-5.8172	7.4951e-07	6.7367e-06
i0_LQ_c1808/f2p25/735	0	17.5643	-5.1346	0.00013772	0.00071305
i0_LQ_c18190/f1p0/350	0.574023	20.7755	-5.1776	3.2525e-05	0.00020074
i0_LQ_c1827/f2p0/548	0	19.3263	-5.2725	5.6913e-05	0.00032977
i0_LQ_c1839/f2p14/647	0	95.6402	-7.5795	1.9134e-19	7.2378e-18
i0_LQ_c1873/f3p0/516	0	26.4841	-5.7271	1.7013e-06	1.4203e-05
i0_LQ_c18906/f5p18/511	0	25.9996	-5.7004	2.1495e-06	1.7547e-05
i0_LQ_c19502/f4p103/856	0	95.9155	-7.5837	1.7162e-19	6.5185e-18
i0_LQ_c1956/f5p27/768	134.321	62.0913	1.1132	1.8299e-17	5.999e-16
i0_LQ_c19580/f4p7/800	0	35.404	-6.1458	2.5031e-08	2.9358e-07
i0_LQ_c1974/f4p7/925	0	21.6939	-5.4392	1.7581e-05	0.00011606
i0_LQ_c19789/f3p110/807	0	22.3821	-5.4843	1.2528e-05	8.5559e-05
i0_LQ_c19976/f2p0/732	57.7462	20.9494	1.4628	3.5533e-10	5.4937e-09
i0_LQ_c20070/f2p17/846	0	22.2995	-5.4789	1.3047e-05	8.8689e-05
i0_LQ_c2008/f3p5/631	2.58664	31.5376	-3.6079	1.2107e-05	8.2941e-05
i0_LQ_c20156/f2p2/788	0	103.596	-7.6948	8.4595e-21	3.5728e-19
i0_LQ_c20164/f2p22/610	0	24.1165	-5.592	5.3605e-06	3.9952e-05
i0_LQ_c20194/f2p5/608	0	51.9772	-6.6998	1.4181e-11	2.6344e-10
i0_LQ_c20253/f2p8/833	0	43.0574	-6.4282	7.5217e-10	1.1054e-08
i0_LQ_c20278/f2p0/896	0	20.9781	-5.3908	2.504e-05	0.00015933
i0_LQ_c20288/f2p6/835	0	28.8517	-5.8506	5.4662e-07	5.0508e-06
i0_LQ_c20304/f2p11/854	0	15.1967	-4.9257	0.00045766	0.0020204
i0_LQ_c20321/f2p0/783	0	22.8936	-5.5169	9.746e-06	6.8265e-05
i0_LQ_c20323/f2p1/801	0	32.4857	-6.0217	9.7842e-08	1.0486e-06
i0_LQ_c20358/f2p60/826	32.7943	9.41481	1.8004	2.4503e-07	2.4347e-06
i0_LQ_c20364/f2p0/700	124.808	51.6578	1.2727	3.8247e-18	1.3274e-16
i0_LQ_c20395/f1p0/922	0	16.1025	-5.0092	0.00028854	0.0013597
i0_LQ_c20472/f1p0/545	0	13.7101	-4.7772	0.00098095	0.0038679
i0_LQ_c20532/f1p2/598	0	36.857	-6.2039	1.277e-08	1.5695e-07
i0_LQ_c2054/f2p2/839	0	99.7698	-7.6405	3.7686e-20	1.5137e-18
i0_LQ_c20623/f1p0/708	0	24.3241	-5.6043	4.8449e-06	3.6419e-05
i0_LQ_c20630/f1p0/931	0	79.7828	-7.318	1.1142e-16	3.417e-15
i0_LQ_c20653/f1p42/766	0	30.7656	-5.9432	2.2017e-07	2.2051e-06
i0_LQ_c20699/f1p0/603	0.0859856	12.2636	-7.1561	0.0011066	0.0042837
i0_LQ_c20702/f1p0/792	0	18.6655	-5.2223	7.9196e-05	0.00044008
i0_LQ_c20706/f1p0/711	0	25.5481	-5.6751	2.6741e-06	2.1375e-05
i0_LQ_c20824/f1p5/551	0	14.2607	-4.834	0.00073907	0.0030467
i0_LQ_c20895/f1p2/737	1.84692	37.7837	-4.3546	1.2891e-07	1.3472e-06
i0_LQ_c20905/f1p14/606	16.4087	835.816	-5.6706	8.6878e-159	1.0758e-155
i0_LQ_c20933/f1p1/789	0	30.8339	-5.9464	2.1317e-07	2.1419e-06
i0_LQ_c20955/f1p12/775	0.162548	12.6122	-6.2778	0.00086983	0.0034959
i0_LQ_c2096/f5p22/918	0	31.3295	-5.9694	1.6867e-07	1.7227e-06
i0_LQ_c21049/f1p4/925	2.02321	47.0217	-4.5386	2.0811e-09	2.8766e-08
i0_LQ_c21100/f1p1/810	0	18.3803	-5.2001	9.137e-05	0.00049885
i0_LQ_c21125/f1p0/770	0	39.5335	-6.305	3.7319e-09	4.9701e-08
i0_LQ_c21164/f1p0/906	0	214.846	-8.7472	4.0429e-38	4.2118e-36
i0_LQ_c2122/f1p1/747	0	24.3797	-5.6076	4.7155e-06	3.554e-05
i0_LQ_c21221/f1p3/828	0	50.5814	-6.6605	2.6204e-11	4.6989e-10
i0_LQ_c21225/f1p0/757	0.646659	21.8084	-5.0757	2.2876e-05	0.00014712
i0_LQ_c21280/f1p0/816	1.14373	105.983	-6.534	4.6745e-22	2.1114e-20
i0_LQ_c21306/f1p8/806	0	23.3771	-5.547	7.6915e-06	5.5218e-05
i0_LQ_c2136/f1p15/674	0	16.0777	-5.007	0.00029219	0.0013746
i0_LQ_c21540/f1p37/663	0	28.9619	-5.8561	5.1865e-07	4.8187e-06
i0_LQ_c21551/f1p0/610	0	43.9383	-6.4574	5.0552e-10	7.6482e-09
i0_LQ_c21584/f1p0/833	0	21.0882	-5.3984	2.3712e-05	0.0001518
i0_LQ_c21623/f1p21/968	0	15.1417	-4.9205	0.00047072	0.0020665
i0_LQ_c21652/f1p5/631	0	37.0007	-6.2095	1.195e-08	1.4748e-07
i0_LQ_c21659/f1p2/782	0	15.0651	-4.9131	0.00048949	0.0021367
i0_LQ_c21679/f1p18/554	0	26.5392	-5.7301	1.6568e-06	1.3869e-05
i0_LQ_c21740/f1p12/627	775.463	15.1675	5.676	4.4545e-237	1.0828e-233
i0_LQ_c21747/f1p2/971	0.82452	20.4825	-4.6347	6.7265e-05	0.00038124
i0_LQ_c21765/f1p0/874	0.157051	20.5949	-7.0349	2.2746e-05	0.00014637
i0_LQ_c21779/f1p0/947	0.54968	14.3158	-4.7029	0.00080882	0.0032898
i0_LQ_c21903/f1p0/505	0	14.9699	-4.904	0.00051391	0.0022276
i0_LQ_c2192/f1p1/601	0	16.5424	-5.0481	0.00023081	0.0011215
i0_LQ_c21969/f1p18/714	11.0984	0	4.4723	8.5862e-05	0.0004726
i0_LQ_c22024/f1p0/892	0	19.3813	-5.2766	5.537e-05	0.0003218
i0_LQ_c22130/f1p0/731	0	14.2056	-4.8284	0.00076026	0.0031176
i0_LQ_c22190/f1p0/777	17.9765	6.10346	1.5584	0.00032329	0.0014997
i0_LQ_c2220/f1p4/654	25.727	1.85334	3.7951	5.2221e-09	6.8098e-08
i0_LQ_c22210/f1p0/976	0	14.0955	-4.8172	0.00080451	0.0032753
i0_LQ_c22228/f1p16/741	22.891	2644.45	-6.852	0	0
i0_LQ_c2228/f1p0/750	0	14.5443	-4.8624	0.00063902	0.0026922
i0_LQ_c22352/f1p97/794	0	15.51	-4.9551	0.00039006	0.0017601
i0_LQ_c22399/f1p0/776	0	68.7156	-7.1026	1.0846e-14	2.8384e-13
i0_LQ_c22427/f1p0/945	0.588943	21.0331	-5.1584	2.9571e-05	0.00018453
i0_LQ_c2258/f2p12/710	0	40.0087	-6.3222	3.0035e-09	4.0618e-08
i0_LQ_c2261/f1p0/769	0	15.6923	-4.972	0.00035547	0.0016254
i0_LQ_c2267/f1p1/900	0	17.7846	-5.1526	0.00012326	0.0006479
i0_LQ_c22688/f1p2/690	0	16.6663	-5.0589	0.00021677	0.0010607
i0_LQ_c22709/f1p0/982	0	25.8234	-5.6906	2.3406e-06	1.8937e-05
i0_LQ_c22762/f1p0/686	0	13.3797	-4.742	0.0011631	0.0044659
i0_LQ_c22801/f1p62/1008	0	20.0233	-5.3236	4.0213e-05	0.00024244
i0_LQ_c22822/f1p33/750	0	18.6083	-5.2179	8.1502e-05	0.00045128
i0_LQ_c22827/f1p0/795	0	13.1595	-4.718	0.0013032	0.0049083
i0_LQ_c22829/f1p0/895	0	93.8761	-7.5527	3.8456e-19	1.4316e-17
i0_LQ_c22845/f1p8/631	0	267.827	-9.0652	1.2708e-45	1.8372e-43
i0_LQ_c22871/f1p14/792	0	15.0376	-4.9105	0.00049642	0.0021627
i0_LQ_c22953/f1p0/939	0	17.6744	-5.1436	0.00013029	0.0006795
i0_LQ_c22973/f1p8/334	0	30.2833	-5.9205	2.7669e-07	2.7177e-06
i0_LQ_c22991/f1p8/988	51.163	16.3018	1.6501	5.1121e-10	7.7325e-09
i0_LQ_c23002/f1p1/679	0	15.6372	-4.9669	0.00036558	0.001665
i0_LQ_c2303/f1p10/757	0	24.557	-5.6181	4.3257e-06	3.2912e-05
i0_LQ_c2307/f1p0/818	0	19.884	-5.3135	4.3099e-05	0.00025799
i0_LQ_c23189/f1p24/738	0	14.6461	-4.8724	0.00060652	0.0025736
i0_LQ_c2319/f1p3/950	0	36.6153	-6.1944	1.4279e-08	1.7387e-07
i0_LQ_c23215/f1p1/588	9.53695	1.33577	2.8359	0.00097312	0.0038433
i0_LQ_c23233/f1p7/931	0	50.4355	-6.6564	2.7945e-11	4.988e-10
i0_LQ_c23250/f1p0/583	0	17.289	-5.1118	0.00015823	0.00080502
i0_LQ_c23354/f1p12/975	388.155	3.36695	6.849	5.6447e-112	3.5283e-109
i0_LQ_c23438/f1p56/642	26.0415	8.23871	1.6603	8.7469e-06	6.1928e-05
i0_LQ_c23527/f1p4/442	40.4926	144.938	-1.8397	4.3304e-07	4.0929e-06
i0_LQ_c23530/f1p10/598	0	59.7958	-6.902	4.766e-13	1.0557e-11
i0_LQ_c23630/f1p18/669	0.157051	15.2666	-6.603	0.00024873	0.0011978
i0_LQ_c23647/f1p0/779	41.749	20.0008	1.0617	3.387e-06	2.6429e-05
i0_LQ_c23704/f1p27/638	0	13.2145	-4.7241	0.0012667	0.0047959
i0_LQ_c23723/f1p1/602	0	34.6882	-6.1164	3.492e-08	3.9934e-07
i0_LQ_c23819/f1p21/602	0.547324	333.244	-9.25	3.1706e-55	6.1749e-53
i0_LQ_c23834/f1p29/572	0	19.106	-5.256	6.3531e-05	0.00036242
i0_LQ_c23884/f1p0/779	0	42.1764	-6.3984	1.1205e-09	1.6109e-08
i0_LQ_c2390/f1p16/822	0	100.21	-7.6469	3.1714e-20	1.2817e-18
i0_LQ_c23987/f1p3/952	0	108.99	-7.768	1.0481e-21	4.6479e-20
i0_LQ_c23994/f1p0/894	39.3689	0.760387	5.6942	1.3058e-13	3.0685e-12
i0_LQ_c24037/f1p12/852	0	50.6557	-6.6627	2.536e-11	4.5574e-10
i0_LQ_c24040/f1p39/754	0	19.6698	-5.2979	4.795e-05	0.00028352
i0_LQ_c24056/f1p26/762	0	125.456	-7.971	2.0116e-24	1.0554e-22
i0_LQ_c24072/f1p0/829	0	15.1802	-4.9241	0.00046154	0.0020354
i0_LQ_c24101/f1p0/821	0	29.7878	-5.8966	3.5006e-07	3.3683e-06
i0_LQ_c24262/f1p6/526	0	13.5097	-4.7559	0.0010877	0.0042246
i0_LQ_c24332/f1p72/787	16.6969	4.14276	2.0109	0.00011687	0.00061909
i0_LQ_c24491/f1p31/741	3.43746	97.1362	-4.8206	1.3736e-18	4.9319e-17
i0_LQ_c24493/f1p12/959	0	32.1554	-6.007	1.1428e-07	1.209e-06
i0_LQ_c24505/f1p0/901	0	50.4647	-6.6572	2.7588e-11	4.9283e-10
i0_LQ_c24525/f1p93/993	0	23.5819	-5.5596	6.9586e-06	5.047e-05
i0_LQ_c24561/f1p0/945	0.353366	47.6902	-7.0764	1.1812e-10	1.9464e-09
i0_LQ_c24615/f2p0/848	0	15.0866	-4.9152	0.00048414	0.0021168
i0_LQ_c24634/f1p5/740	10.4031	669.749	-6.0085	2.1826e-129	1.7906e-126
i0_LQ_c24667/f1p0/980	0	22.5919	-5.4977	1.1301e-05	7.7976e-05
i0_LQ_c2467/f1p58/837	0.27484	31.9902	-6.8629	1.2094e-07	1.2723e-06
i0_LQ_c24690/f1p45/939	0.201026	16.8491	-6.3891	0.00011816	0.0006252
i0_LQ_c24807/f1p0/963	0	20.2623	-5.3407	3.5709e-05	0.00021771
i0_LQ_c24808/f1p0/592	0	18.0599	-5.1747	0.00010732	0.00057447
i0_LQ_c24818/f1p9/567	0	18.2801	-5.1922	9.6082e-05	0.0005215
i0_LQ_c24850/f1p0/818	0	15.037	-4.9104	0.00049656	0.002163
i0_LQ_c2487/f2p3/597	0	14.6461	-4.8724	0.00060652	0.0025736
i0_LQ_c2488/f1p15/703	0	28.7967	-5.8478	5.6117e-07	5.1726e-06
i0_LQ_c24890/f1p17/938	0	37.145	-6.2151	1.118e-08	1.3868e-07
i0_LQ_c24893/f1p0/959	0	86.7755	-7.4392	6.5497e-18	2.2227e-16
i0_LQ_c24994/f1p6/898	17.1532	3.08064	2.4772	2.3745e-05	0.00015197
i0_LQ_c25163/f1p0/888	0	38.7709	-6.2769	5.2919e-09	6.894e-08
i0_LQ_c25230/f1p0/877	0	13.4012	-4.7443	0.0011503	0.0044261
i0_LQ_c25258/f1p0/489	0	17.3441	-5.1164	0.00015389	0.00078558
i0_LQ_c2529/f1p3/473	0.197885	44.2577	-7.8051	1.1131e-09	1.6006e-08
i0_LQ_c25317/f1p6/903	37.0708	16.1168	1.2017	3.8961e-06	2.9949e-05
i0_LQ_c25334/f1p9/999	0	27.8458	-5.7994	8.8423e-07	7.8424e-06
i0_LQ_c25341/f1p0/572	0	23.9514	-5.582	5.8101e-06	4.2942e-05
i0_LQ_c25458/f1p65/578	56.6567	18.8472	1.5879	1.2341e-10	2.0289e-09
i0_LQ_c25479/f1p29/720	0	27.1641	-5.7636	1.2264e-06	1.0576e-05
i0_LQ_c2551/f1p3/832	0	16.1327	-5.0119	0.00028413	0.0013422
i0_LQ_c25527/f1p1/886	53.968	17.0033	1.6663	1.4535e-10	2.3601e-09
i0_LQ_c25561/f1p17/751	0	46.1958	-6.5297	1.8358e-10	2.943e-09
i0_LQ_c25573/f1p12/865	0	38.9834	-6.2848	4.8006e-09	6.2964e-08
i0_LQ_c25609/f1p12/563	0	40.3704	-6.3352	2.5465e-09	3.4775e-08
i0_LQ_c25690/f1p0/690	32.3695	13.1589	1.2986	8.1571e-06	5.8122e-05
i0_LQ_c2575/f1p0/850	69.6429	8.8185	2.9814	1.4195e-19	5.429e-18
i0_LQ_c2576/f1p5/848	0.235577	22.147	-6.5548	1.0177e-05	7.093e-05
i0_LQ_c25804/f1p0/823	0	23.0153	-5.5245	9.1817e-06	6.4755e-05
i0_LQ_c25863/f1p0/720	0	19.5107	-5.2862	5.1909e-05	0.00030432
i0_LQ_c25893/f1p24/662	0	16.353	-5.0315	0.00025408	0.0012205
i0_LQ_c2592/f1p0/362	0	15.8574	-4.9871	0.00032681	0.0015132
i0_LQ_c2601/f1p0/950	0	20.613	-5.3655	3.0004e-05	0.00018694
i0_LQ_c26057/f1p42/784	0	68.1931	-7.0916	1.3505e-14	3.4923e-13
i0_LQ_c26065/f1p2/669	8.9908	455.229	-5.662	2.4676e-87	1.1247e-84
i0_LQ_c26067/f1p21/876	6.56396	35.3285	-2.4282	0.00068827	0.0028653
i0_LQ_c26068/f1p7/872	0	17.6744	-5.1436	0.00013029	0.0006795
i0_LQ_c26137/f1p20/658	0	21.44	-5.4222	1.9927e-05	0.00012991
i0_LQ_c26144/f1p15/599	0	17.7675	-5.1512	0.00012432	0.00065281
i0_LQ_c26207/f1p2/992	0.23008	18.1865	-6.3046	6.3681e-05	0.00036315
i0_LQ_c26362/f1p13/928	0	14.3543	-4.8434	0.0007044	0.002924
i0_LQ_c26365/f1p8/768	0	351.013	-9.4554	9.5036e-57	1.9251e-54
i0_LQ_c2637/f1p8/617	0	45.9756	-6.5228	2.0258e-10	3.2279e-09
i0_LQ_c26437/f1p0/795	2.00241	23.7476	-3.568	0.00016244	0.00082353
i0_LQ_c26459/f1p5/811	1.55599	18.0951	-3.5397	0.0010538	0.0041107
i0_LQ_c26504/f1p3/670	0.51081	27.7808	-5.7652	9.2831e-07	8.2034e-06
i0_LQ_c26505/f1p0/711	0	29.2922	-5.8724	4.4311e-07	4.1802e-06
i0_LQ_c2651/f1p31/958	79.2332	24.6589	1.684	6.1033e-15	1.629e-13
i0_LQ_c26541/f1p43/726	0	23.9343	-5.581	5.8587e-06	4.3262e-05
i0_LQ_c26543/f1p0/986	0	34.7432	-6.1187	3.4036e-08	3.9005e-07
i0_LQ_c26555/f1p0/968	0	18.5554	-5.2138	8.3689e-05	0.00046192
i0_LQ_c26592/f1p22/926	0	16.0226	-5.002	0.00030048	0.0014077
i0_LQ_c26606/f1p5/846	0	67.5043	-7.0769	1.8037e-14	4.6117e-13
i0_LQ_c2666/f1p6/602	0	65.0816	-7.0242	5.0117e-14	1.2259e-12
i0_LQ_c26676/f1p0/972	0.431891	83.582	-7.5964	3.564e-17	1.1388e-15
i0_LQ_c26725/f1p9/628	0	14.3708	-4.8451	0.00069845	0.0029024
i0_LQ_c26727/f1p0/596	55.8436	14.8823	1.9078	5.2871e-12	1.0333e-10
i0_LQ_c26731/f1p0/868	0	21.5287	-5.4282	1.9074e-05	0.00012485
i0_LQ_c26741/f1p2/919	68.388	5.98784	3.5136	7.3692e-21	3.1223e-19
i0_LQ_c26771/f1p0/992	0.217909	19.013	-6.4471	4.316e-05	0.00025831
i0_LQ_c26783/f1p0/677	0	13.3197	-4.7355	0.0011997	0.0045829
i0_LQ_c26843/f1p4/944	0	32.6509	-6.0291	9.0537e-08	9.7539e-07
i0_LQ_c26859/f1p14/912	0	47.6549	-6.5746	9.5769e-11	1.5961e-09
i0_LQ_c26928/f1p0/794	28.4086	2.11322	3.7488	9.2313e-10	1.3416e-08
i0_LQ_c2696/f1p0/641	12.5351	0.939884	3.7373	4.8191e-05	0.00028486
i0_LQ_c2701/f1p0/660	0	16.2429	-5.0217	0.00026868	0.0012795
i0_LQ_c27014/f1p0/906	0	23.3126	-5.543	7.9377e-06	5.6719e-05
i0_LQ_c27234/f1p1/968	0	30.2134	-5.9171	2.8602e-07	2.8009e-06
i0_LQ_c27236/f1p0/854	58.6913	5.21093	3.4935	4.4255e-18	1.5319e-16
i0_LQ_c27272/f1p0/948	0	82.2605	-7.3621	4.0617e-17	1.2897e-15
i0_LQ_c27279/f1p102/895	0	20.923	-5.387	2.5732e-05	0.000163
i0_LQ_c27284/f1p2/718	0	26.374	-5.721	1.7941e-06	1.4913e-05
i0_LQ_c27305/f1p0/818	0	13.4898	-4.7538	0.0010989	0.0042607
i0_LQ_c27327/f1p2/863	0	783.782	-10.614	5.8948e-107	3.6157e-104
i0_LQ_c27328/f1p3/823	0	19.987	-5.321	4.0946e-05	0.0002463
i0_LQ_c27367/f1p2/731	0	32.5959	-6.0266	9.2909e-08	9.9898e-07
i0_LQ_c2738/f1p0/877	0	27.7434	-5.7941	9.2872e-07	8.2058e-06
i0_LQ_c2739/f1p29/728	1.0067	15.4676	-3.9415	0.0012752	0.0048227
i0_LQ_c2741/f1p0/847	0	18.9959	-5.2476	6.7127e-05	0.00038048
i0_LQ_c27427/f1p20/870	11.1872	0.774702	3.8521	0.00011259	0.00059903
i0_LQ_c2744/f1p5/942	0	34.578	-6.1118	3.6758e-08	4.1912e-07
i0_LQ_c27450/f1p0/991	39.4517	15.0706	1.3883	3.9961e-07	3.8046e-06
i0_LQ_c27487/f1p0/774	0	31.711	-5.9869	1.4088e-07	1.4596e-06
i0_LQ_c27535/f1p0/859	0	111.44	-7.8001	4.086e-22	1.8533e-20
i0_LQ_c27548/f1p14/932	107.376	34.8324	1.6242	3.7367e-19	1.3926e-17
i0_LQ_c27582/f1p0/510	0	19.2712	-5.2684	5.8499e-05	0.00033759
i0_LQ_c27585/f1p0/834	0	76.2589	-7.2528	4.7254e-16	1.3821e-14
i0_LQ_c27591/f1p27/962	0	17.7532	-5.15	0.00012522	0.00065674
i0_LQ_c27671/f1p5/745	0	21.1433	-5.4021	2.3075e-05	0.00014815
i0_LQ_c27843/f1p51/809	0	36.7805	-6.2009	1.323e-08	1.6211e-07
i0_LQ_c27878/f1p4/566	0	20.5602	-5.3618	3.0801e-05	0.00019141
i0_LQ_c27888/f1p0/557	0.117003	41.53	-8.4715	8.9479e-09	1.1289e-07
i0_LQ_c27891/f1p12/985	0	16.2429	-5.0217	0.00026868	0.0012795
i0_LQ_c27900/f1p27/741	0.0561459	18.2085	-8.3412	0.00012872	0.00067235
i0_LQ_c27985/f1p2/841	0	14.7012	-4.8779	0.00058965	0.0025126
i0_LQ_c27994/f1p8/388	0	34.7432	-6.1187	3.4036e-08	3.9005e-07
i0_LQ_c28091/f1p4/886	36.7685	5.94709	2.6282	2.6743e-10	4.1929e-09
i0_LQ_c28166/f1p2/779	0	14.0955	-4.8172	0.00080451	0.0032753
i0_LQ_c2825/f2p0/776	0	46.9116	-6.5519	1.3336e-10	2.18e-09
i0_LQ_c28260/f1p3/656	0	76.6124	-7.2595	4.0857e-16	1.2036e-14
i0_LQ_c28284/f1p5/747	0	30.6137	-5.9361	2.366e-07	2.3545e-06
i0_LQ_c28365/f1p17/688	0	41.0201	-6.3583	1.8941e-09	2.6327e-08
i0_LQ_c28404/f1p9/642	66.6483	23.9849	1.4744	1.3646e-11	2.5399e-10
i0_LQ_c2842/f1p3/400	0	19.0576	-5.2523	6.5089e-05	0.00037028
i0_LQ_c28420/f1p0/975	22.2118	6.75648	1.717	3.1199e-05	0.00019346
i0_LQ_c28540/f1p0/811	90.9512	21.4621	2.0833	7.596e-20	2.9799e-18
i0_LQ_c28561/f1p49/923	0	14.1506	-4.8228	0.00078207	0.0031956
i0_LQ_c28607/f1p0/614	0	31.2089	-5.9639	1.7855e-07	1.8154e-06
i0_LQ_c28610/f1p3/587	34.0629	0	6.0901	8.4118e-12	1.6063e-10
i0_LQ_c28677/f1p0/615	37.6853	3.27445	3.5247	3.419e-12	6.8727e-11
i0_LQ_c28696/f1p4/848	0	21.026	-5.3941	2.4453e-05	0.000156
i0_LQ_c28719/f1p18/948	0	137.192	-8.1001	2.5746e-26	1.498e-24
i0_LQ_c28757/f1p16/919	0	13.2696	-4.7301	0.0012311	0.004682
i0_LQ_c28874/f1p14/987	20.6723	3.90435	2.4045	4.4253e-06	3.3584e-05
i0_LQ_c28879/f1p3/596	1.53125	21.6707	-3.823	0.00017619	0.00088467
i0_LQ_c28881/f1p9/618	24.343	8.0025	1.605	2.2623e-05	0.00014568
i0_LQ_c28919/f1p12/527	0	19.6016	-5.2929	4.961e-05	0.00029217
i0_LQ_c28975/f1p2/911	2.98398	102.247	-5.0987	4.2772e-20	1.7096e-18
i0_LQ_c28989/f1p7/758	9.97159	1.54115	2.6938	0.00091052	0.0036315
i0_LQ_c29085/f1p75/771	0	13.1595	-4.718	0.0013032	0.0049083
i0_LQ_c2909/f1p58/643	11.1675	324.356	-4.8602	1.7631e-58	3.7448e-56
i0_LQ_c29121/f1p0/555	0	20.2072	-5.3368	3.6699e-05	0.00022315
i0_LQ_c29167/f1p63/555	0	16.5732	-5.0508	0.00022724	0.0011058
i0_LQ_c29168/f1p15/612	0	15.4616	-4.9506	0.00039982	0.0017984
i0_LQ_c29189/f1p1/715	0	14.4259	-4.8506	0.000679	0.0028323
i0_LQ_c2919/f1p68/913	28.5641	3.55031	3.0082	6.1817e-09	7.9849e-08
i0_LQ_c29224/f1p0/884	0	26.1538	-5.7089	1.9953e-06	1.6406e-05
i0_LQ_c2931/f1p16/595	0	59.9059	-6.9046	4.546e-13	1.0087e-11
i0_LQ_c29393/f1p0/880	23.3359	10.8778	1.1012	0.00041874	0.001872
i0_LQ_c29433/f1p0/995	0	63.1622	-6.981	1.1313e-13	2.6738e-12
i0_LQ_c29447/f1p25/545	0	860.308	-10.749	5.8626e-115	3.8866e-112
i0_LQ_c29493/f1p0/629	0	47.242	-6.562	1.151e-10	1.9004e-09
i0_LQ_c29529/f1p1/568	0	37.1108	-6.2138	1.1358e-08	1.407e-07
i0_LQ_c29554/f1p0/861	0	13.4353	-4.748	0.0011302	0.0043602
i0_LQ_c2956/f1p0/490	1297.08	74.8571	4.115	0	0
i0_LQ_c29621/f1p8/917	0.117789	57.0978	-8.9211	4.2226e-11	7.3453e-10
i0_LQ_c29663/f1p9/595	0	23.4007	-5.5485	7.6029e-06	5.4666e-05
i0_LQ_c29797/f1p1/708	0	23.9359	-5.5811	5.8539e-06	4.3232e-05
i0_LQ_c29799/f1p0/761	15.4303	4.12954	1.9017	0.00029343	0.0013798
i0_LQ_c29813/f1p0/688	0	32.4307	-6.0193	1.0041e-07	1.074e-06
i0_LQ_c29844/f1p0/749	29.1366	280.526	-3.2672	2.0286e-34	1.7681e-32
i0_LQ_c29884/f1p37/684	9.23619	0.177295	5.7031	0.00033521	0.0015467
i0_LQ_c2989/f1p6/959	31.3117	10.5639	1.5676	1.9585e-06	1.6142e-05
i0_LQ_c29901/f1p0/658	14.9195	194.69	-3.7059	2.2814e-28	1.4958e-26
i0_LQ_c29941/f1p0/597	113.89	15.5932	2.8687	2.6697e-30	1.9212e-28
i0_LQ_c29953/f1p0/629	0	16.0226	-5.002	0.00030048	0.0014077
i0_LQ_c29967/f1p30/867	0.234792	35.7855	-7.2518	2.6761e-08	3.1235e-07
i0_LQ_c29968/f1p17/764	26.1326	12.6259	1.0495	0.00025467	0.0012229
i0_LQ_c2997/f1p181/987	0.706731	15.5023	-4.4552	0.00063832	0.0026896
i0_LQ_c30/f25p0/740	0	74.1115	-7.2116	1.1464e-15	3.232e-14
i0_LQ_c30031/f1p17/949	0	66.8634	-7.0631	2.3622e-14	5.9697e-13
i0_LQ_c30223/f1p27/950	0	53.2436	-6.7345	8.1423e-12	1.5571e-10
i0_LQ_c30254/f1p0/859	0	20.2623	-5.3407	3.5709e-05	0.00021771
i0_LQ_c30361/f1p0/668	2.1787	72.833	-5.0631	1.0447e-14	2.7405e-13
i0_LQ_c30424/f1p0/827	0	494.995	-9.9513	1.277e-74	4.3201e-72
i0_LQ_c30440/f1p0/668	0	29.7878	-5.8966	3.5006e-07	3.3683e-06
i0_LQ_c30449/f1p0/693	73.2951	30.28	1.2754	2.725e-11	4.8744e-10
i0_LQ_c30547/f1p0/938	12.3643	1.86655	2.7277	0.00020836	0.0010254
i0_LQ_c3060/f1p19/761	0	34.7983	-6.1209	3.3174e-08	3.8058e-07
i0_LQ_c30624/f1p0/981	0	14.4259	-4.8506	0.000679	0.0028323
i0_LQ_c30630/f1p0/921	0	22.8501	-5.5141	9.9561e-06	6.9502e-05
i0_LQ_c30633/f1p0/892	0	25.4413	-5.6691	2.8161e-06	2.2376e-05
i0_LQ_c30645/f1p0/828	13.7228	1.16343	3.5601	2.5648e-05	0.00016258
i0_LQ_c30662/f1p0/891	0	42.3994	-6.406	1.0129e-09	1.4649e-08
i0_LQ_c30676/f1p0/986	0	20.1522	-5.3329	3.7717e-05	0.00022885
i0_LQ_c30686/f1p0/739	12.4314	2.42542	2.3577	0.00040911	0.0018338
i0_LQ_c30700/f1p0/710	0	14.9115	-4.8984	0.00052948	0.0022871
i0_LQ_c30767/f1p0/772	0	114.966	-7.8451	1.0605e-22	4.9539e-21
i0_LQ_c30798/f1p0/689	0	36.4391	-6.1874	1.5491e-08	1.8741e-07
i0_LQ_c30826/f1p20/720	0	26.9444	-5.7519	1.3631e-06	1.162e-05
i0_LQ_c30850/f1p0/694	0.458197	27.0474	-5.8834	1.2154e-06	1.049e-05
i0_LQ_c30886/f1p2/854	0	24.502	-5.6148	4.4431e-06	3.3704e-05
i0_LQ_c30988/f1p8/674	0	35.1286	-6.1346	2.8448e-08	3.3051e-07
i0_LQ_c3106/f1p69/662	0	37.9918	-6.2476	7.5688e-09	9.6381e-08
i0_LQ_c31073/f1p0/916	0	16.1878	-5.0168	0.0002763	0.00131
i0_LQ_c31101/f1p5/711	0	15.8574	-4.9871	0.00032681	0.0015132
i0_LQ_c31166/f1p14/881	0	206.312	-8.6887	7.1139e-37	6.9894e-35
i0_LQ_c31250/f1p0/897	0.485289	18.2922	-5.2362	9.2419e-05	0.00050399
i0_LQ_c31301/f1p0/911	0	52.7596	-6.7214	1.0063e-11	1.9028e-10
i0_LQ_c31356/f1p11/910	414.936	9.82281	5.4006	1.1527e-128	9.2263e-126
i0_LQ_c31358/f1p0/996	0.246963	21.8926	-6.47	1.1405e-05	7.8572e-05
i0_LQ_c31371/f1p0/851	0	87.1009	-7.4446	5.7465e-18	1.9582e-16
i0_LQ_c31384/f1p3/832	0	17.234	-5.1072	0.00016269	0.00082425
i0_LQ_c31402/f1p0/740	26.2076	5.91075	2.1486	7.2623e-07	6.5454e-06
i0_LQ_c31436/f1p0/536	8.04064	0.38157	4.3973	0.00084598	0.0034159
i0_LQ_c31554/f1p33/929	0	49.2242	-6.6213	4.7727e-11	8.2259e-10
i0_LQ_c31584/f2p0/500	0	18.0048	-5.1703	0.00011033	0.00058858
i0_LQ_c31585/f1p51/620	0	19.987	-5.321	4.0946e-05	0.0002463
i0_LQ_c3168/f1p0/898	0	16.0579	-5.0052	0.00029515	0.0013868
i0_LQ_c31738/f1p2/744	0	27.0347	-5.7567	1.3051e-06	1.1169e-05
i0_LQ_c31744/f1p8/712	31.5371	9.26339	1.7674	5.0925e-07	4.7354e-06
i0_LQ_c31752/f1p8/953	0	26.5331	-5.7297	1.6616e-06	1.3899e-05
i0_LQ_c31783/f1p0/979	24.9782	8.18971	1.6088	1.7348e-05	0.00011467
i0_LQ_c3180/f1p1/880	0	14.9214	-4.8993	0.0005268	0.0022764
i0_LQ_c31811/f1p0/394	0	15.5271	-4.9567	0.00038668	0.0017466
i0_LQ_c3185/f1p0/551	19.4968	8.92477	1.1273	0.0011244	0.0043422
i0_LQ_c3188/f1p0/736	0	16.174	-5.0156	0.00027824	0.0013175
i0_LQ_c31903/f1p1/630	12.7671	0.820403	3.96	3.3915e-05	0.00020816
i0_LQ_c31966/f1p0/966	0	25.0696	-5.6479	3.3721e-06	2.6328e-05
i0_LQ_c31998/f1p0/861	0	19.0047	-5.2483	6.6832e-05	0.00037907
i0_LQ_c3201/f1p0/583	0	14.2601	-4.8339	0.00073928	0.0030471
i0_LQ_c32026/f1p0/733	0	31.5288	-5.9786	1.5353e-07	1.5793e-06
i0_LQ_c32059/f1p0/766	0	13.6	-4.7655	0.0010382	0.0040601
i0_LQ_c32073/f1p0/836	0	21.1983	-5.4059	2.2455e-05	0.00014464
i0_LQ_c32098/f1p0/730	0	25.2893	-5.6605	3.0313e-06	2.3901e-05
i0_LQ_c32114/f1p14/586	0.471154	14.9214	-4.985	0.00049216	0.0021464
i0_LQ_c32185/f1p0/696	0	21.7489	-5.4429	1.711e-05	0.00011324
i0_LQ_c32209/f1p0/629	0	36.6153	-6.1944	1.4279e-08	1.7387e-07
i0_LQ_c32255/f1p0/558	0	13.9303	-4.8002	0.00087582	0.0035146
i0_LQ_c32297/f1p21/895	51.4736	4.40485	3.5467	3.7955e-16	1.1211e-14
i0_LQ_c32395/f1p0/832	0	15.417	-4.9464	0.00040901	0.0018335
i0_LQ_c32448/f1p10/640	0	19.8769	-5.313	4.3253e-05	0.00025873
i0_LQ_c3248/f1p12/611	0	15.6923	-4.972	0.00035547	0.0016254
i0_LQ_c32511/f1p0/868	0	22.3546	-5.4825	1.2699e-05	8.6517e-05
i0_LQ_c32572/f1p0/706	0	20.868	-5.3832	2.6443e-05	0.00016697
i0_LQ_c32623/f1p0/696	0	16.6834	-5.0603	0.00021491	0.0010527
i0_LQ_c32650/f1p7/764	2.89249	61.8319	-4.418	1.0731e-11	2.0221e-10
i0_LQ_c32662/f1p0/742	0	23.0704	-5.528	8.9373e-06	6.3153e-05
i0_LQ_c3270/f1p23/722	0	14.3158	-4.8395	0.00071847	0.0029744
i0_LQ_c3271/f1p12/988	0	34.2884	-6.0996	4.2072e-08	4.7485e-07
i0_LQ_c32718/f1p0/680	0	50.0704	-6.6459	3.283e-11	5.7969e-10
i0_LQ_c32780/f1p0/455	0	34.7983	-6.1209	3.3174e-08	3.8058e-07
i0_LQ_c32818/f1p0/861	0	104.827	-7.7119	5.2437e-21	2.2435e-19
i0_LQ_c32863/f1p26/860	33.3958	15.9703	1.0643	3.1901e-05	0.00019737
i0_LQ_c32891/f1p0/863	0	15.9676	-4.9971	0.00030901	0.0014425
i0_LQ_c32895/f1p0/649	0	149.324	-8.2223	3.0791e-28	2.0048e-26
i0_LQ_c32904/f1p10/804	0	33.4768	-6.0651	6.1473e-08	6.7702e-07
i0_LQ_c32906/f1p0/675	1.16218	95.7503	-6.3644	4.4236e-20	1.766e-18
i0_LQ_c32933/f1p0/822	0.18375	27.9053	-7.2466	9.0343e-07	7.9953e-06
i0_LQ_c32954/f1p0/783	0.157837	14.3361	-6.5051	0.00038341	0.0017345
i0_LQ_c33052/f1p0/888	0	17.6744	-5.1436	0.00013029	0.0006795
i0_LQ_c33076/f1p0/692	0	35.7894	-6.1615	2.0931e-08	2.4833e-07
i0_LQ_c33100/f1p13/552	0	58.7606	-6.8768	7.4364e-13	1.614e-11
i0_LQ_c33135/f1p0/649	12.3808	0.955301	3.696	5.5757e-05	0.00032378
i0_LQ_c33157/f1p15/473	0.196314	29.1821	-7.2158	5.0106e-07	4.6732e-06
i0_LQ_c33188/f1p0/988	0	24.3847	-5.6079	4.7041e-06	3.5463e-05
i0_LQ_c33211/f1p0/767	0	19.1842	-5.2618	6.1097e-05	0.00035085
i0_LQ_c33216/f1p0/409	61.2422	28.126	1.1226	8.2706e-09	1.0487e-07
i0_LQ_c33265/f1p0/584	0	28.7879	-5.8474	5.6354e-07	5.1902e-06
i0_LQ_c33321/f1p0/456	0.0903046	402.395	-12.122	2.7048e-44	3.7138e-42
i0_LQ_c33337/f1p0/695	0	83.0864	-7.3765	2.9051e-17	9.3787e-16
i0_LQ_c33415/f1p0/898	10.0466	1.51747	2.727	0.00082958	0.0033586
i0_LQ_c33423/f1p0/790	0	16.4631	-5.0412	0.00024028	0.0011616
i0_LQ_c33461/f1p2/646	0	17.7631	-5.1508	0.0001246	0.00065399
i0_LQ_c33479/f1p0/624	12.2897	284.795	-4.5344	3.5705e-49	5.8003e-47
i0_LQ_c33524/f1p0/868	0	14.7012	-4.8779	0.00058965	0.0025126
i0_LQ_c33590/f1p0/591	84.8294	8.4507	3.3274	7.2464e-25	3.8983e-23
i0_LQ_c33638/f1p53/902	24.5789	9.24687	1.4104	5.6162e-05	0.00032599
i0_LQ_c33719/f1p0/919	0	24.9424	-5.6405	3.5869e-06	2.7826e-05
i0_LQ_c33740/f1p0/413	0	51.7046	-6.6922	1.5984e-11	2.9501e-10
i0_LQ_c33770/f1p0/933	0	22.5748	-5.4966	1.1396e-05	7.8533e-05
i0_LQ_c33780/f1p0/761	0	96.6313	-7.5944	1.294e-19	4.9665e-18
i0_LQ_c33829/f1p0/971	0	200.04	-8.6441	5.9512e-36	5.628e-34
i0_LQ_c33849/f1p0/643	0	24.557	-5.6181	4.3257e-06	3.2912e-05
i0_LQ_c33868/f1p12/571	0	13.4766	-4.7524	0.0011064	0.0042832
i0_LQ_c33874/f1p0/889	2.90231	72.6034	-4.6448	5.9082e-14	1.4356e-12
i0_LQ_c33920/f1p1/724	0	218.261	-8.7699	1.2928e-38	1.3797e-36
i0_LQ_c34006/f1p0/544	0	17.9811	-5.1684	0.00011165	0.00059453
i0_LQ_c34073/f1p0/551	0	162.814	-8.3471	2.4469e-30	1.7629e-28
i0_LQ_c34080/f1p0/986	0	102.529	-7.6799	1.2816e-20	5.3403e-19
i0_LQ_c34088/f1p0/624	0	47.4077	-6.567	1.0691e-10	1.7736e-09
i0_LQ_c34128/f1p0/1005	0	15.7925	-4.9812	0.0003378	0.0015563
i0_LQ_c34129/f1p0/898	0	18.9766	-5.2462	6.7777e-05	0.00038394
i0_LQ_c34152/f1p0/455	0	39.0379	-6.2868	4.6822e-09	6.1571e-08
i0_LQ_c34226/f1p0/825	0	25.3642	-5.6647	2.9233e-06	2.3132e-05
i0_LQ_c34231/f1p0/988	2.7484	59.0249	-4.4247	3.0435e-11	5.4001e-10
i0_LQ_c34259/f1p0/754	28.5476	3.66924	2.9598	7.3772e-09	9.4105e-08
i0_LQ_c3447/f1p2/770	0	17.5643	-5.1346	0.00013772	0.00071305
i0_LQ_c3481/f1p3/647	0	86.7155	-7.4382	6.7098e-18	2.2746e-16
i0_LQ_c3497/f1p0/844	17.4323	6.87266	1.3428	0.00089556	0.0035811
i0_LQ_c3517/f1p113/736	44.0513	21.5535	1.0313	2.4344e-06	1.9633e-05
i0_LQ_c3558/f1p9/713	0	17.9613	-5.1668	0.00011277	0.00059994
i0_LQ_c3589/f1p3/457	0	13.8202	-4.7887	0.00092688	0.0036853
i0_LQ_c3607/f1p0/524	0	26.1786	-5.7103	1.9716e-06	1.6242e-05
i0_LQ_c36837/f1p6/306	54.5063	1.06212	5.6814	2.8929e-18	1.0142e-16
i0_LQ_c3718/f1p0/981	0	130.509	-8.028	3.0507e-25	1.6727e-23
i0_LQ_c379/f1p0/717	165.916	80.5228	1.043	3.8507e-20	1.5439e-18
i0_LQ_c3793/f1p3/853	0	33.3794	-6.0609	6.4342e-08	7.0735e-07
i0_LQ_c3802/f1p9/627	0	15.417	-4.9464	0.00040901	0.0018335
[truncated: 14,367 more rows]

## Sheet: TableS11
Table S11 Pinna versus rachis differentially expressed genes
Gene ID	Pinna_readcount	Rachis_readcount	log2FoldChange	pval	padj
i0_HQ_c1009/f4p0/760	46.6619	15.8042	1.5619	1.2348e-05	0.00043866
i0_HQ_c1032/f6p0/855	85.9023	21.2478	2.0154	4.0159e-12	4.1072e-10
i0_HQ_c1042/f8p2/999	62.9565	276.868	-2.1368	3.8058e-29	1.1421e-26
i0_HQ_c10442/f2p0/699	19.386	0.852786	4.5067	4.1504e-06	0.00016746
i0_HQ_c1063/f7p1/903	79.9578	0.231064	8.4348	2.6011e-18	4.5285e-16
i0_HQ_c1079/f8p1/847	111.788	0	7.8046	1.4796e-26	3.9125e-24
i0_HQ_c10972/f3p0/924	64.6216	32.079	1.0104	0.00012561	0.0033892
i0_HQ_c1129/f7p0/861	51.932	11.005	2.2385	1.0417e-08	6.8665e-07
i0_HQ_c1132/f4p8/698	42.4512	0	6.4077	5.1359e-12	5.183e-10
i0_HQ_c11445/f4p1/589	45.8657	14.8896	1.6231	8.9309e-06	0.00032921
i0_HQ_c1146/f2p0/841	74.1231	421.436	-2.5073	2.1503e-53	1.4531e-50
i0_HQ_c11508/f3p0/834	46.1015	18.912	1.2855	0.00013263	0.0035566
i0_HQ_c11515/f2p58/867	68.0162	15.7562	2.11	2.3368e-10	1.9486e-08
i0_HQ_c11676/f3p1/580	101.346	20.9083	2.2771	6.9549e-16	1.0334e-13
i0_HQ_c1175/f5p0/724	40.8951	135.728	-1.7307	2.1017e-11	1.9828e-09
i0_HQ_c11875/f3p0/685	15.6645	0	4.9694	2.68e-05	0.00087101
i0_HQ_c1191/f3p0/462	32.7638	7.66168	2.0964	1.1744e-05	0.00042016
i0_HQ_c1213/f4p0/651	88.7216	13.18	2.7509	9.1381e-17	1.4299e-14
i0_HQ_c12139/f3p0/995	16.5291	0	5.0469	1.5581e-05	0.00053821
i0_HQ_c12449/f2p0/424	342.506	16.5323	4.3728	1.8513e-82	2.0106e-79
i0_HQ_c12775/f2p0/969	33.952	11.5215	1.5592	0.0001957	0.0049633
i0_HQ_c1288/f4p0/599	123.072	279.742	-1.1846	4.4117e-12	4.4868e-10
i0_HQ_c12920/f2p1/996	32.7737	1.4339	4.5145	2.127e-09	1.5498e-07
i0_HQ_c13267/f2p6/819	55.7559	23.2303	1.2631	3.2799e-05	0.0010426
i0_HQ_c1337/f2p0/749	60.0448	0.121827	8.9451	2.2224e-13	2.6161e-11
i0_HQ_c13692/f2p1/717	19.511	0.332587	5.8744	2.4221e-06	0.00010374
i0_HQ_c1379/f2p0/805	250.462	16.5278	3.9216	1.0532e-57	7.8752e-55
i0_HQ_c1382/f4p0/943	104.256	39.1108	1.4145	9.043e-10	6.9151e-08
i0_HQ_c1416/f7p0/511	33.2841	117.932	-1.825	7.5585e-11	6.6495e-09
i0_HQ_c14390/f4p1/918	45.3624	2.26801	4.322	2.8934e-12	3.0098e-10
i0_HQ_c14590/f2p0/628	84.4241	200.176	-1.2455	8.4788e-10	6.533e-08
i0_HQ_c14613/f2p2/651	71.5067	30.2942	1.239	3.4438e-06	0.00014216
i0_HQ_c15/f17p0/461	231.359	4.30454	5.7481	2.3744e-59	1.8203e-56
i0_HQ_c1559/f4p0/794	75.0674	150.779	-1.0062	1.4275e-05	0.00049764
i0_HQ_c1560/f5p0/555	25.2467	3.88383	2.7005	1.0981e-05	0.00039509
i0_HQ_c15852/f2p0/859	8.61052	38.6958	-2.168	2.3164e-05	0.00076483
i0_HQ_c15973/f3p0/907	59.8562	1.66496	5.1679	1.7462e-16	2.6773e-14
i0_HQ_c16060/f3p0/832	161.571	77.913	1.0522	4.4419e-10	3.5206e-08
i0_HQ_c1614/f3p0/814	66.0673	21.6498	1.6096	1.1426e-07	6.3712e-06
i0_HQ_c1643/f3p2/666	18.396	1.21217	3.9237	1.4248e-05	0.00049707
i0_HQ_c1663/f4p0/897	0.515546	24.3028	-5.5589	5.9611e-07	2.9253e-05
i0_HQ_c1683/f3p4/905	35.9363	4.32769	3.0538	2.9204e-08	1.8026e-06
i0_HQ_c1736/f6p0/717	61.2207	172.326	-1.493	2.3232e-11	2.176e-09
i0_HQ_c176/f14p0/744	55.6111	16.8933	1.7189	3.9706e-07	2.0146e-05
i0_HQ_c1765/f3p32/679	30.1875	0	5.9159	4.562e-09	3.177e-07
i0_HQ_c1768/f4p0/966	43.2969	0	6.4362	3.2609e-12	3.3766e-10
i0_HQ_c1792/f3p2/837	72.4557	33.7882	1.1006	1.6405e-05	0.00056201
i0_HQ_c1797/f3p0/724	15.3145	0	4.9368	3.3418e-05	0.0010593
i0_HQ_c1872/f3p1/598	50.7339	4.17216	3.6041	2.2198e-12	2.3303e-10
i0_HQ_c203/f7p0/906	51.3659	9.46024	2.4409	2.4857e-09	1.794e-07
i0_HQ_c20639/f11p35/803	132.345	41.5486	1.6714	1.5165e-14	1.9764e-12
i0_HQ_c21011/f20p5/971	718.465	107.002	2.7473	1.1435e-123	1.8967e-120
i0_HQ_c21227/f5p5/537	78.1121	10.5177	2.8927	1.4008e-15	1.9999e-13
i0_HQ_c21255/f4p5/841	23.301	3.49236	2.7381	2.1185e-05	0.00070977
i0_HQ_c21372/f4p0/844	110.915	22.8949	2.2764	3.1144e-17	5.0555e-15
i0_HQ_c21770/f2p2/788	35.942	6.82229	2.3973	7.7807e-07	3.73e-05
i0_HQ_c21830/f2p0/912	34.9515	0.243653	7.1644	8.9619e-10	6.8589e-08
i0_HQ_c21856/f2p2/858	25.457	2.18963	3.5393	7.7344e-07	3.7098e-05
i0_HQ_c21878/f2p3/704	32.7346	1.17766	4.7968	1.5079e-09	1.1175e-07
i0_HQ_c21976/f2p0/814	50.1867	15.5938	1.6863	1.941e-06	8.5337e-05
i0_HQ_c21978/f3p2/862	49.3226	17.2458	1.516	1.0408e-05	0.00037815
i0_HQ_c2562/f2p0/870	52.5357	19.8155	1.4067	1.4758e-05	0.00051309
i0_HQ_c263/f15p0/961	132.603	292.304	-1.1404	8.6657e-12	8.5651e-10
i0_HQ_c28918/f2p0/968	70.4341	238.409	-1.7591	2.3999e-19	4.4591e-17
i0_HQ_c293/f13p0/898	56.5072	1.46192	5.2725	1.0975e-15	1.5969e-13
i0_HQ_c29538/f2p0/697	19.7841	0	5.3063	2.0905e-06	9.1208e-05
i0_HQ_c30428/f3p1/671	247.148	41.4925	2.5745	3.5629e-41	1.7018e-38
i0_HQ_c3169/f3p0/903	80.6374	23.7996	1.7605	5.7628e-10	4.5169e-08
i0_HQ_c348/f7p0/671	89.9022	33.2587	1.4346	9.3934e-09	6.2323e-07
i0_HQ_c36/f17p0/676	148.363	33.2103	2.1594	2.4615e-21	4.9902e-19
i0_HQ_c37023/f2p5/723	26.7914	2.92384	3.1958	1.0632e-06	4.9459e-05
i0_HQ_c38007/f2p0/1003	53.7243	3.93906	3.7697	2.3142e-13	2.7171e-11
i0_HQ_c4198/f2p0/614	35.1939	7.69863	2.1927	3.1879e-06	0.00013269
i0_HQ_c425/f5p0/516	5569.05	1748.01	1.6717	0	0
i0_HQ_c429/f9p0/584	173.161	31.599	2.4542	4.8488e-28	1.391e-25
i0_HQ_c4384/f4p0/915	136.745	45.8373	1.5769	5.0989e-14	6.3374e-12
i0_HQ_c447/f7p0/705	29.721	5.92362	2.3269	9.7672e-06	0.00035742
i0_HQ_c4567/f4p6/956	30.62	6.15752	2.3141	7.6314e-06	0.00028556
i0_HQ_c47943/f11p0/961	537.425	0.406089	10.37	1.6946e-87	2.0078e-84
i0_HQ_c47958/f15p0/895	304.525	61.6873	2.3035	5.0803e-45	2.679e-42
i0_HQ_c48007/f15p3/685	1.61739	21.474	-3.7308	1.9952e-05	0.00067033
i0_HQ_c48078/f5p0/797	72.342	26.2423	1.4629	1.8222e-07	9.8305e-06
i0_HQ_c48228/f3p0/374	19.3912	2.65785	2.8671	7.412e-05	0.002143
i0_HQ_c48272/f9p0/502	71.4685	0	7.1592	1.9035e-18	3.3395e-16
i0_HQ_c48309/f5p0/459	19.9879	1.70557	3.5508	1.1655e-05	0.0004173
i0_HQ_c48617/f4p0/802	370.105	97.093	1.9305	8.953e-45	4.6407e-42
i0_HQ_c48703/f3p0/925	53.8102	12.2509	2.135	1.3897e-08	8.9978e-07
i0_HQ_c48901/f2p2/787	27.8763	4.02028	2.7937	2.6677e-06	0.00011293
i0_HQ_c495/f7p0/812	32.8964	99.4645	-1.5963	7.837e-08	4.5119e-06
i0_HQ_c529/f5p0/998	52.6329	18.1749	1.534	4.454e-06	0.00017829
i0_HQ_c540/f7p0/637	63.5296	23.8338	1.4144	1.7408e-06	7.7131e-05
i0_HQ_c5496/f5p14/678	61.0354	0.487306	6.9687	3.5901e-16	5.3956e-14
i0_HQ_c556/f10p5/834	171.023	70.5941	1.2766	2.3674e-13	2.7689e-11
i0_HQ_c5988/f8p0/737	77.8894	0	7.2834	8.5905e-20	1.6327e-17
i0_HQ_c6140/f2p2/896	171.314	0.121827	10.458	1.0235e-28	3.0217e-26
i0_HQ_c6469/f4p68/916	53.4786	329.459	-2.6231	1.9446e-44	9.9662e-42
i0_HQ_c661/f10p0/753	197.476	2861.33	-3.8569	0	0
i0_HQ_c6832/f2p0/803	18.5842	2.51775	2.8839	0.00010041	0.0027938
i0_HQ_c70509/f12p0/543	63.682	15.0513	2.081	1.1724e-09	8.8322e-08
i0_HQ_c70516/f10p0/718	117.525	43.0795	1.4479	3.9954e-11	3.6449e-09
i0_HQ_c70526/f4p0/618	24.8104	5.0355	2.3007	5.9227e-05	0.0017657
i0_HQ_c70535/f2p0/595	69.7817	30.0652	1.2148	6.045e-06	0.00023308
i0_HQ_c70547/f7p0/878	51.7159	1.71248	4.9165	2.529e-14	3.2404e-12
i0_HQ_c70617/f4p0/815	32.0549	10.0747	1.6698	0.00015665	0.0041095
i0_HQ_c70632/f15p4/782	127.786	9.24623	3.7887	1.0299e-29	3.1958e-27
i0_HQ_c70651/f10p1/500	227.265	10.7654	4.3999	1.7972e-55	1.291e-52
i0_HQ_c70764/f19p1/772	165.018	67.1634	1.2969	3.5071e-13	4.0295e-11
i0_HQ_c70771/f10p12/796	365.063	731.546	-1.0028	1.5933e-21	3.2737e-19
i0_HQ_c70827/f4p0/945	26.574	5.92159	2.166	5.8139e-05	0.0017367
i0_HQ_c70870/f4p1/753	342.369	72.7699	2.2341	8.4238e-49	5.0228e-46
i0_HQ_c709/f3p0/874	19.103	0.203044	6.5559	3.9411e-06	0.00015986
i0_HQ_c70918/f3p0/702	49.2188	277.665	-2.4961	1.396e-35	5.3736e-33
i0_HQ_c70936/f10p3/928	134.597	39.9851	1.7511	1.4673e-15	2.0915e-13
i0_HQ_c7232/f2p0/848	71.6378	12.155	2.5592	5.4468e-13	6.1574e-11
i0_HQ_c7395/f5p0/520	23.4331	5.09154	2.2024	0.00013871	0.0036979
i0_HQ_c7555/f2p4/631	22.443	0	5.4882	4.1987e-07	2.1233e-05
i0_HQ_c7794/f4p0/554	22.169	0.284262	6.2852	5.7517e-07	2.8348e-05
i0_HQ_c7826/f2p3/781	22.7949	0.406089	5.8108	3.4331e-07	1.7595e-05
i0_HQ_c7979/f2p1/576	38.4749	13.392	1.5225	9.4412e-05	0.0026453
i0_HQ_c8198/f5p3/566	22.1723	4.24403	2.3852	0.00010872	0.0029937
i0_HQ_c834/f8p1/950	190.45	46.4358	2.0361	2.7458e-25	6.7885e-23
i0_HQ_c856/f9p0/449	124.995	11.8578	3.398	3.745e-27	1.0222e-24
i0_HQ_c871/f5p0/613	274.402	61.0319	2.1687	3.1109e-38	1.3777e-35
i0_HQ_c879/f5p3/495	49.149	0	6.6191	1.4679e-13	1.7436e-11
i0_HQ_c893/f4p0/889	21.3756	1.3807	3.9525	2.76e-06	0.00011625
i0_HQ_c9176/f2p0/820	30.9299	0.934816	5.0482	3.42e-09	2.4337e-07
i0_HQ_c9263/f3p0/936	60.6962	22.3044	1.4443	2.1557e-06	9.3604e-05
i0_HQ_c929/f5p0/834	70.8015	28.933	1.2911	2.0375e-06	8.9107e-05
i0_HQ_c9315/f2p1/887	15.6749	49.4685	-1.6581	9.3361e-05	0.0026191
i0_HQ_c953/f6p0/652	51.1975	22.8725	1.1625	0.00016927	0.0043957
i0_HQ_c960/f13p0/886	202.511	69.3218	1.5466	1.4363e-19	2.6905e-17
i0_HQ_c9818/f2p1/835	16.8578	2.07146	3.0247	0.00015487	0.0040717
i0_HQ_c9940/f3p1/775	38.2532	8.08117	2.2429	8.7491e-07	4.1313e-05
i0_HQ_c10346/f2p0/650	1959	571.578	1.7771	1.8966e-207	6.1795e-204
i0_HQ_c10498/f2p24/731	50.2287	12.0515	2.0593	7.8389e-08	4.5119e-06
i0_HQ_c1069/f7p9/582	17.0243	283.941	-4.0599	1.3441e-57	9.969e-55
i0_HQ_c1420/f10p32/757	197.279	411.722	-1.0614	4.0031e-14	5.0233e-12
i0_HQ_c1451/f3p0/794	12.5868	81.859	-2.7012	1.3056e-12	1.4062e-10
i0_HQ_c14611/f2p23/577	33.4633	129.52	-1.9525	6.987e-13	7.7544e-11
i0_HQ_c15281/f2p0/747	13.1259	486.172	-5.211	4.007e-109	5.896e-106
i0_HQ_c15451/f2p0/895	4.84981	31.2672	-2.6886	1.231e-05	0.00043766
i0_HQ_c1550/f3p0/920	95.1694	23.8809	1.9946	3.9499e-13	4.5212e-11
i0_HQ_c15517/f2p13/706	747.39	1881.41	-1.3319	5.5216e-89	6.628e-86
i0_HQ_c1552/f3p38/667	143.282	379.188	-1.4041	5.2827e-21	1.0569e-18
i0_HQ_c1565/f4p23/749	63.3848	24.1558	1.3918	2.2986e-06	9.9102e-05
i0_HQ_c15796/f2p0/846	120.404	38.6178	1.6405	4.3115e-13	4.9166e-11
i0_HQ_c1623/f4p22/597	23.9613	73.297	-1.613	3.3126e-06	0.0001373
i0_HQ_c172/f14p0/498	133.974	371.033	-1.4696	3.7893e-22	8.0021e-20
i0_HQ_c1856/f3p0/753	2.25274	193.245	-6.4226	7.0634e-45	3.6822e-42
i0_HQ_c18925/f10p0/746	3.48005	43.3687	-3.6395	1.9565e-09	1.4302e-07
i0_HQ_c18967/f8p9/566	4.45549	102.043	-4.5175	4.3814e-23	9.749e-21
i0_HQ_c1984/f4p22/907	2.57443	47.2643	-4.1984	4.1888e-11	3.8137e-09
i0_HQ_c19881/f3p12/633	17.2545	52.0963	-1.5942	0.00010326	0.002864
i0_HQ_c3003/f2p1/766	62.69	221.084	-1.8183	6.2824e-19	1.144e-16
i0_HQ_c30510/f2p0/596	6.27334	160.816	-4.68	5.3724e-36	2.1217e-33
i0_HQ_c3165/f3p0/578	87.6098	184.097	-1.0713	3.3717e-07	1.7339e-05
i0_HQ_c3257/f3p0/916	4.05645	33.6014	-3.0502	1.1565e-06	5.35e-05
i0_HQ_c326/f10p0/662	159.949	320.553	-1.0029	2.8349e-10	2.3257e-08
i0_HQ_c340/f11p0/521	145.452	329.672	-1.1805	6.8111e-14	8.3516e-12
i0_HQ_c40022/f13p2/834	564.538	1168.07	-1.049	2.3357e-36	9.4702e-34
i0_HQ_c40142/f6p0/808	206.136	446.279	-1.1144	1.5564e-16	2.3984e-14
i0_HQ_c40258/f8p0/737	105.939	52.223	1.0205	7.64e-07	3.6664e-05
i0_HQ_c403/f9p0/845	77.7574	160.494	-1.0455	3.3107e-06	0.00013729
i0_HQ_c40535/f2p0/832	2.12822	26.5554	-3.6413	2.6392e-06	0.00011183
i0_HQ_c40808/f49p0/661	1517.47	8958.16	-2.5615	0	0
i0_HQ_c4289/f2p7/671	2.48764	26.0758	-3.3899	6.4286e-06	0.00024621
i0_HQ_c4898/f3p18/965	408.704	151.388	1.4328	2.0869e-34	7.6152e-32
i0_HQ_c49778/f5p0/904	45.8591	140.735	-1.6177	1.0516e-10	9.1633e-09
i0_HQ_c49782/f10p0/728	0.660352	20.3349	-4.9446	6.701e-06	0.00025525
i0_HQ_c50044/f2p0/352	101.856	230.059	-1.1755	4.5777e-10	3.6252e-08
i0_HQ_c50356/f10p21/466	81.0525	1053.74	-3.7005	5.7778e-195	1.757e-191
i0_HQ_c50366/f26p0/479	1.94143	27.5064	-3.8246	1.0936e-06	5.0746e-05
i0_HQ_c5746/f3p0/624	61.5155	124.755	-1.0201	6.29e-05	0.0018594
i0_HQ_c58157/f3p22/566	1156.63	4052.28	-1.8088	0	0
i0_HQ_c621/f5p0/862	0.283008	16.313	-5.849	4.1617e-05	0.0012886
i0_HQ_c6309/f2p37/875	20.4483	65.6073	-1.6819	5.3175e-06	0.00020835
i0_HQ_c661/f10p0/903	160.928	55.5923	1.5335	1.0351e-15	1.5158e-13
i0_HQ_c764/f5p0/637	10.8175	843.806	-6.2855	2.87e-190	8.1821e-187
i0_HQ_c9863/f3p1/900	0.193389	74.2659	-8.5851	7.9374e-16	1.1717e-13
i0_HQ_c1002/f13p0/446	13.2146	53.0417	-2.005	2.7949e-06	0.00011756
i0_HQ_c1003/f7p0/699	13.5674	91.4215	-2.7524	3.4725e-14	4.3999e-12
i0_HQ_c1054/f11p0/854	105.235	34.2361	1.62	1.82e-11	1.7241e-09
i0_HQ_c10581/f6p0/725	110.109	31.4158	1.8094	1.7849e-13	2.112e-11
i0_HQ_c1079/f3p0/579	2.4999	20.0608	-3.0044	0.00019329	0.0049133
i0_HQ_c109115/f2p0/634	242.021	25.56	3.2432	2.9624e-49	1.8138e-46
i0_HQ_c10918/f2p15/713	91.2559	32.7027	1.4805	3.5283e-09	2.5049e-07
i0_HQ_c109522/f5p0/889	14.082	47.9859	-1.7688	5.0797e-05	0.0015365
i0_HQ_c11081/f3p0/604	30.7323	8.93273	1.7826	0.00011574	0.0031604
i0_HQ_c11496/f4p0/849	287.918	72.8097	1.9835	2.6537e-36	1.0665e-33
i0_HQ_c1152/f5p0/942	308.188	78.6951	1.9695	1.9743e-38	8.8724e-36
i0_HQ_c1161/f8p10/579	86.8622	20.8795	2.0566	1.6936e-12	1.8045e-10
i0_HQ_c1164/f5p0/700	30.6795	213.564	-2.7993	1.3063e-31	4.3335e-29
i0_HQ_c11727/f3p0/957	100.965	43.8811	1.2022	6.5043e-08	3.8037e-06
i0_HQ_c11936/f2p42/951	50.5716	16.114	1.65	2.4448e-06	0.00010456
i0_HQ_c1218/f5p10/836	37.0542	125.766	-1.763	6.0219e-11	5.3701e-09
i0_HQ_c12442/f2p11/606	8.34873	36.1923	-2.1161	5.7323e-05	0.0017168
i0_HQ_c1303/f2p2/934	55.3545	17.8736	1.6309	9.8692e-07	4.6195e-05
i0_HQ_c130504/f7p0/569	26.8829	72.8881	-1.439	2.5372e-05	0.00083063
i0_HQ_c130545/f5p0/811	0	35.8044	-6.1621	1.3042e-09	9.7524e-08
i0_HQ_c131831/f2p0/627	380.341	121.234	1.6495	3.3478e-38	1.4754e-35
i0_HQ_c1324/f7p0/586	2.88102	87.1089	-4.9182	1.265e-20	2.498e-18
i0_HQ_c133216/f2p0/405	4.40502	57.4815	-3.7059	3.4011e-12	3.506e-10
i0_HQ_c1393/f3p0/693	2.68858	20.8324	-2.9539	0.00016705	0.0043455
i0_HQ_c14338/f2p0/776	108.629	42.6815	1.3477	1.4032e-09	1.0458e-07
i0_HQ_c1450/f7p0/882	0.216501	52.554	-7.9233	2.4982e-12	2.6106e-10
i0_HQ_c1453/f8p0/753	86.6688	11.5504	2.9076	3.4342e-17	5.5648e-15
i0_HQ_c1500/f5p0/793	1.50938	47.7707	-4.9841	4.8078e-12	4.8626e-10
i0_HQ_c15006/f2p13/863	19.887	62.1888	-1.6448	1.3461e-05	0.00047323
i0_HQ_c151155/f2p0/687	18.6724	53.0474	-1.5064	0.00018659	0.0047642
i0_HQ_c15200/f2p0/963	75.7353	163.445	-1.1098	6.5661e-07	3.1845e-05
i0_HQ_c1632/f2p2/448	3.86777	74.5579	-4.2688	8.2376e-17	1.2935e-14
i0_HQ_c1637/f3p0/745	88.5348	11.0976	2.996	5.9102e-18	1.0173e-15
i0_HQ_c164344/f5p0/933	73.0915	146.95	-1.0075	1.7871e-05	0.00060653
i0_HQ_c1664/f8p12/820	7.43698	37.3273	-2.3274	1.2865e-05	0.00045489
i0_HQ_c169749/f8p0/881	24.3217	618.759	-4.6691	3.4887e-133	6.3654e-130
i0_HQ_c169827/f2p0/994	75.0914	29.5227	1.3468	4.8519e-07	2.4187e-05
i0_HQ_c169956/f21p0/304	2.68339	77.8537	-4.8586	1.5939e-18	2.8071e-16
i0_HQ_c170003/f19p0/750	60.4859	226.039	-1.9019	1.402e-20	2.7564e-18
i0_HQ_c170135/f16p0/877	87.3419	27.6035	1.6618	4.9292e-10	3.89e-08
i0_HQ_c170193/f5p0/954	41.5149	99.2091	-1.2568	1.3288e-05	0.00046823
i0_HQ_c170230/f3p0/844	13.7697	308.736	-4.4868	3.6289e-66	3.1529e-63
i0_HQ_c170325/f15p0/787	7.3832	38.7778	-2.3929	5.9468e-06	0.00022968
i0_HQ_c170336/f2p0/614	81.1964	30.7722	1.3998	7.9397e-08	4.5618e-06
i0_HQ_c170344/f11p0/837	10.1072	48.9414	-2.2757	8.6342e-07	4.0855e-05
i0_HQ_c170403/f41p0/978	117.746	4.15632	4.8242	1.8454e-30	5.8457e-28
i0_HQ_c170494/f16p0/563	23.3406	121.726	-2.3827	1.2368e-15	1.791e-13
i0_HQ_c170567/f23p0/681	7.28179	115.833	-3.9916	3.0469e-24	7.2574e-22
i0_HQ_c171002/f28p0/582	18.7993	54.4362	-1.5339	0.00012133	0.0032815
i0_HQ_c1711/f5p4/919	247.606	53.4133	2.2128	2.0505e-35	7.7944e-33
i0_HQ_c171181/f3p0/516	70.3209	199.737	-1.5061	4.1822e-13	4.7752e-11
i0_HQ_c1729/f15p4/548	20.2643	156.964	-2.9534	5.0536e-25	1.2427e-22
i0_HQ_c1741/f6p0/903	132.183	43.9563	1.5884	1.0285e-13	1.2362e-11
i0_HQ_c1815/f6p2/878	4.57105	49.5432	-3.4381	3.8736e-10	3.0971e-08
i0_HQ_c1884/f3p5/582	6.49409	32.5708	-2.3264	4.6264e-05	0.0014134
i0_HQ_c192/f15p0/850	28.6229	182.735	-2.6745	5.8563e-26	1.5135e-23
i0_HQ_c1963/f6p6/662	48.008	19.7765	1.2795	0.00010132	0.0028155
i0_HQ_c205625/f4p0/583	14.149	477.937	-5.078	1.4727e-106	2.0669e-103
i0_HQ_c20909/f3p8/462	0.330176	35.4109	-6.7448	2.1983e-09	1.598e-07
i0_HQ_c2101/f10p7/623	364.36	82.8762	2.1363	2.198e-49	1.3549e-46
i0_HQ_c21867/f4p4/706	0	21.1601	-5.4033	3.3487e-06	0.00013874
i0_HQ_c22085/f3p0/932	5.94835	30.6536	-2.3655	6.4469e-05	0.0018978
i0_HQ_c22162/f4p22/735	2.96922	38.4359	-3.6943	1.314e-08	8.5256e-07
i0_HQ_c22347/f4p1/558	1.24806	44.3847	-5.1523	2.1509e-11	2.0271e-09
i0_HQ_c22458/f2p3/519	11.3279	78.1514	-2.7864	1.6952e-12	1.8045e-10
i0_HQ_c25016/f6p0/532	6.91058	44.0635	-2.6727	2.3182e-07	1.2253e-05
i0_HQ_c25638/f2p5/977	42.4974	16.2403	1.3878	0.00011257	0.0030877
i0_HQ_c2638/f4p0/823	1.11222	32.0055	-4.8468	1.8163e-08	1.1571e-06
i0_HQ_c278/f22p0/967	37.7033	101.322	-1.4262	8.3435e-07	3.9665e-05
i0_HQ_c27949/f2p0/747	2.12256	29.8881	-3.8157	3.8512e-07	1.9595e-05
i0_HQ_c28733/f3p0/608	13.3957	84.9627	-2.6651	7.5355e-13	8.3428e-11
i0_HQ_c28854/f2p0/884	130.273	47.3544	1.46	2.7262e-12	2.8423e-10
i0_HQ_c30094/f3p9/675	46.4133	13.2385	1.8098	1.7387e-06	7.7073e-05
i0_HQ_c32494/f3p12/533	660.568	4857.89	-2.8786	0	0
i0_HQ_c32797/f2p0/520	34.7307	2272.42	-6.0319	0	0
i0_HQ_c33758/f3p0/579	44.386	12.1185	1.8729	1.804e-06	7.9658e-05
i0_HQ_c35532/f2p8/799	151.967	21.3578	2.8309	2.7573e-28	7.9855e-26
i0_HQ_c3556/f3p0/737	119.618	26.4364	2.1778	1.1704e-17	1.9628e-15
i0_HQ_c36621/f4p0/693	53.5838	9.57557	2.4844	7.9678e-10	6.1496e-08
i0_HQ_c4066/f5p8/712	85.6292	25.6205	1.7408	2.2767e-10	1.902e-08
i0_HQ_c4453/f2p0/565	229.87	28.4356	3.0151	3.0946e-44	1.5772e-41
i0_HQ_c48265/f2p7/688	26.4645	271.703	-3.3599	1.1279e-47	6.2742e-45
i0_HQ_c48783/f6p0/618	9.76377	41.7459	-2.0961	1.7683e-05	0.00060082
i0_HQ_c49191/f15p6/776	198.253	435.824	-1.1364	9.6366e-17	1.5054e-14
i0_HQ_c50021/f2p0/878	46.9925	1805.19	-5.2636	0	0
i0_HQ_c50092/f2p0/802	9.92839	63.9569	-2.6875	4.0702e-10	3.2486e-08
i0_HQ_c50337/f3p0/712	1.7938	21.2417	-3.5658	3.1236e-05	0.00099811
i0_HQ_c50692/f5p0/854	76.8546	301.61	-1.9725	2.4592e-28	7.1449e-26
i0_HQ_c5213/f8p22/711	439.568	156.138	1.4933	7.8631e-39	3.5688e-36
i0_HQ_c5572/f5p9/659	0.518848	50.5199	-6.6054	7.7419e-13	8.561e-11
i0_HQ_c59820/f2p0/771	0.892418	19.0021	-4.4123	2.1982e-05	0.00073324
i0_HQ_c6035/f4p5/737	68.7912	29.175	1.2375	5.3762e-06	0.00021041
i0_HQ_c62641/f3p0/827	60.467	7.6836	2.9763	1.1186e-12	1.212e-10
i0_HQ_c6466/f2p0/983	53.247	24.4746	1.1214	0.00018262	0.0046803
i0_HQ_c64862/f2p0/956	62.3245	29.5239	1.0779	8.1738e-05	0.0023339
i0_HQ_c6678/f6p4/947	90.4489	42.5211	1.0889	1.7613e-06	7.7961e-05
i0_HQ_c66812/f3p0/609	1.0377	35.4515	-5.0944	2.3122e-09	1.6755e-07
i0_HQ_c685/f10p0/987	606.004	138.526	2.1292	1.2442e-80	1.3047e-77
i0_HQ_c743/f12p0/869	13.3113	96.5935	-2.8593	1.6961e-15	2.3916e-13
i0_HQ_c746/f21p0/717	49.4349	111.462	-1.173	1.4942e-05	0.00051927
i0_HQ_c8263/f3p0/602	22.0411	4.6087	2.2578	0.00017932	0.0046075
i0_HQ_c84620/f16p1/618	8.9039	95.2644	-3.4194	4.8014e-18	8.2959e-16
i0_HQ_c84631/f16p19/451	17.4955	86.1156	-2.2993	4.9489e-11	4.435e-09
i0_HQ_c84646/f7p0/869	50.5004	21.77	1.214	0.00011933	0.003237
i0_HQ_c84672/f8p1/501	47.8137	20.0307	1.2552	0.00012833	0.0034544
i0_HQ_c84929/f4p0/683	0.523093	16.2821	-4.9601	5.5418e-05	0.0016647
i0_HQ_c85091/f6p0/597	31.7087	156.216	-2.3006	8.3176e-19	1.4966e-16
i0_HQ_c85308/f43p0/654	0.119335	23.8338	-7.6418	1.8171e-06	8.0161e-05
i0_HQ_c86186/f6p11/706	37.0094	13.0655	1.5021	0.00014702	0.0038854
i0_HQ_c86265/f3p0/673	135.886	562.231	-2.0488	3.5912e-54	2.5009e-51
i0_HQ_c86710/f2p0/578	20.0936	97.0146	-2.2715	4.5465e-12	4.6034e-10
i0_HQ_c86833/f2p0/978	1.6655	24.0461	-3.8518	4.8945e-06	0.00019372
i0_HQ_c87009/f2p3/823	78.5616	26.3324	1.577	1.1492e-08	7.5153e-07
i0_HQ_c913/f12p0/950	139.977	42.0115	1.7363	5.7256e-16	8.5488e-14
i0_HQ_c958/f10p0/655	29.3177	73.3372	-1.3228	8.7739e-05	0.0024827
i0_HQ_c9629/f2p7/679	25.0915	5.49073	2.1921	8.3966e-05	0.0023908
i0_HQ_c9932/f3p0/785	7.39264	35.5665	-2.2664	2.8778e-05	0.00092735
i0_LQ_c10300/f1p0/838	61.083	133.509	-1.1281	4.9625e-06	0.00019607
i0_LQ_c1034/f4p0/557	35.8948	1.54314	4.5398	3.5444e-10	2.8514e-08
i0_LQ_c10367/f1p0/968	238.669	43.4519	2.4575	4.6071e-38	1.9919e-35
i0_LQ_c11066/f1p0/737	22.4204	236.954	-3.4017	2.9276e-42	1.4515e-39
i0_LQ_c11916/f1p0/912	17.3107	0.406089	5.4137	8.9158e-06	0.0003289
i0_LQ_c12210/f1p0/851	126.036	0.0982735	10.325	5.6206e-22	1.1788e-19
i0_LQ_c12932/f1p198/935	35.7491	2.24323	3.9943	1.201e-09	9.0249e-08
i0_LQ_c13104/f1p0/558	33.6779	0.568524	5.8884	5.8872e-10	4.6061e-08
i0_LQ_c13646/f1p4/478	6.87992	31.4154	-2.191	0.00012242	0.0033071
i0_LQ_c1389/f4p0/847	112.044	27.9198	2.0047	2.8426e-15	3.9055e-13
i0_LQ_c1431/f3p4/995	39.6909	5.96747	2.7336	2.9365e-08	1.8088e-06
i0_LQ_c14788/f1p5/480	4.64935	55.5822	-3.5795	1.5077e-11	1.4433e-09
i0_LQ_c15062/f1p0/582	746.799	69.6434	3.4227	3.4305e-154	7.2782e-151
i0_LQ_c15377/f1p0/808	31.7007	0.121827	8.0235	1.9256e-08	1.2226e-06
i0_LQ_c15560/f1p0/872	22.169	1.62435	3.7706	2.4959e-06	0.0001064
i0_LQ_c15651/f1p0/510	13.7731	0.73096	4.2359	0.000128	0.0034467
i0_LQ_c15879/f2p0/631	258.747	45.5863	2.5049	6.7173e-42	3.2771e-39
i0_LQ_c16069/f1p5/972	20.061	0.36548	5.7785	1.7246e-06	7.6559e-05
i0_LQ_c19073/f1p7/327	22.2633	0	5.4766	4.6755e-07	2.3418e-05
i0_LQ_c1911/f2p3/787	55.6224	4.63022	3.5865	2.164e-13	2.5506e-11
i0_LQ_c20972/f2p1/990	571.296	208.214	1.4562	2.1743e-48	1.2715e-45
i0_LQ_c21445/f3p7/721	459.423	45.7297	3.3286	1.1081e-93	1.465e-90
i0_LQ_c21454/f1p18/990	505.145	77.6783	2.7011	3.781e-86	4.3116e-83
i0_LQ_c21537/f2p13/941	56.8671	21.7416	1.3871	7.9766e-06	0.00029702
i0_LQ_c22318/f1p22/808	13.4264	0	4.747	0.00011122	0.0030571
i0_LQ_c22414/f1p2/557	31.1309	2.59897	3.5823	4.072e-08	2.4552e-06
i0_LQ_c2250/f1p2/760	65.7658	19.2108	1.7754	1.8508e-08	1.1783e-06
i0_LQ_c22757/f1p0/822	38.5325	12.0454	1.6776	3.2272e-05	0.0010273
i0_LQ_c22791/f1p0/764	411.89	0.944562	8.7684	4.9469e-84	5.5036e-81
i0_LQ_c23251/f1p2/451	4692.05	175.34	4.742	0	0
i0_LQ_c23328/f1p0/904	2.04898	26.3994	-3.6875	2.5091e-06	0.00010685
i0_LQ_c2596/f1p4/592	46.0449	115.573	-1.3277	7.8029e-07	3.7387e-05
i0_LQ_c26038/f1p0/399	23.4241	141.416	-2.5939	9.0767e-20	1.7215e-17
i0_LQ_c26040/f1p18/742	2.01502	18.9956	-3.2368	0.00016481	0.0042937
i0_LQ_c26072/f1p0/968	67.154	0	7.0694	1.5757e-17	2.6184e-15
i0_LQ_c26650/f1p2/800	179.002	38.1126	2.2316	2.7037e-26	7.0674e-24
i0_LQ_c27073/f1p0/782	14.7348	52.8236	-1.842	1.1476e-05	0.0004112
i0_LQ_c27253/f1p0/779	64.8088	20.3857	1.6686	7.7497e-08	4.4746e-06
i0_LQ_c27751/f1p0/926	62.6046	4.05439	3.9487	1.0517e-15	1.5376e-13
i0_LQ_c28113/f1p0/980	271.814	135.561	1.0037	4.9102e-15	6.6559e-13
i0_LQ_c28142/f1p0/900	8.72278	89.6888	-3.3621	7.6887e-17	1.2094e-14
i0_LQ_c28280/f1p1/642	48.0642	10.4365	2.2033	4.7992e-08	2.8616e-06
i0_LQ_c2857/f1p7/428	7.14076	50.8967	-2.8334	8.9297e-09	5.9462e-07
i0_LQ_c28874/f1p0/508	16.7918	1.34009	3.6474	5.021e-05	0.0015208
i0_LQ_c29088/f1p0/661	20.1407	3.2081	2.6503	9.9548e-05	0.0027747
i0_LQ_c29861/f1p0/820	159.711	0.243653	9.3564	2.488e-31	8.1354e-29
i0_LQ_c30165/f2p2/706	42.0819	10.4742	2.0064	1.2835e-06	5.8691e-05
i0_LQ_c30248/f1p0/760	23.9014	2.7614	3.1136	5.1132e-06	0.00020098
i0_LQ_c30459/f1p0/822	30.0451	107.78	-1.8429	3.6225e-10	2.9117e-08
i0_LQ_c30550/f1p3/714	1.55654	212.446	-7.0926	8.5748e-48	4.8891e-45
i0_LQ_c30759/f1p0/611	21.2067	221.635	-3.3856	1.782e-39	8.3799e-37
i0_LQ_c30991/f1p20/818	22.452	2.03044	3.467	4.0761e-06	0.0001649
i0_LQ_c31159/f1p2/888	27.9833	3.71165	2.9144	1.6223e-06	7.2477e-05
i0_LQ_c31510/f1p0/917	222.161	63.3904	1.8093	1.3181e-25	3.3403e-23
i0_LQ_c3166/f1p1/469	0	17.5719	-5.1352	2.5443e-05	0.00083225
i0_LQ_c31921/f1p0/725	21.4355	0.249745	6.4234	9.4507e-07	4.4373e-05
i0_LQ_c3302/f1p3/950	15.0131	0.162435	6.5302	4.2532e-05	0.0013135
i0_LQ_c33297/f1p3/718	24.0915	3.45094	2.8035	1.2332e-05	0.00043825
i0_LQ_c33670/f1p0/755	23.2453	3.73642	2.6372	3.0358e-05	0.00097345
i0_LQ_c34000/f1p2/924	73.2764	23.0545	1.6683	1.1141e-08	7.3013e-07
i0_LQ_c34700/f1p15/994	138.522	390.869	-1.4966	6.2748e-24	1.4792e-21
i0_LQ_c35411/f1p2/929	11.6604	66.9198	-2.5208	7.7563e-10	5.9966e-08
i0_LQ_c35950/f1p12/830	10.5812	102.515	-3.2763	1.3189e-18	2.3454e-16
i0_LQ_c36477/f1p0/532	0.36225	13.7254	-5.2437	0.00019021	0.0048431
i0_LQ_c3664/f1p7/682	23.334	4.55713	2.3562	7.9904e-05	0.0022866
i0_LQ_c3705/f1p0/672	36.1024	7.91711	2.189	2.432e-06	0.00010411
i0_LQ_c37969/f1p5/935	19.2917	2.63958	2.8696	7.6837e-05	0.0022102
i0_LQ_c38059/f1p1/623	19.2917	0.852786	4.4997	4.4082e-06	0.00017669
i0_LQ_c38076/f1p0/789	18.2328	2.31795	2.9756	9.3603e-05	0.002625
i0_LQ_c4093/f1p1/960	34.8586	1.37461	4.6644	5.285e-10	4.1492e-08
i0_LQ_c4271/f1p1/767	19.7162	0.406089	5.6014	2.0988e-06	9.1438e-05
i0_LQ_c4518/f1p1/706	342.357	2.5478	7.0701	1.7021e-82	1.8709e-79
i0_LQ_c4584/f1p33/734	212.332	0.243653	9.7673	6.9931e-39	3.1898e-36
i0_LQ_c4681/f1p0/693	9482.72	0.735833	13.654	0	0
i0_LQ_c49577/f1p0/839	2094.06	219.555	3.2536	0	0
i0_LQ_c4958/f1p3/963	41.9517	11.7213	1.8396	4.4027e-06	0.00017655
i0_LQ_c50445/f1p0/975	71.792	283.341	-1.9806	7.1434e-27	1.9055e-24
i0_LQ_c50716/f1p34/512	14.6825	0	4.876	4.9866e-05	0.0015119
i0_LQ_c5100/f1p13/412	31.3092	301.919	-3.2695	1.7596e-51	1.1548e-48
i0_LQ_c51761/f1p0/810	89.6503	23.2624	1.9463	3.846e-12	3.9379e-10
i0_LQ_c51906/f1p70/861	71.4652	20.0969	1.8303	2.3119e-09	1.6755e-07
i0_LQ_c5196/f1p0/828	338.453	80.4048	2.0736	1.5996e-44	8.2444e-42
i0_LQ_c52077/f1p3/835	24.5226	0	5.616	1.2205e-07	6.7725e-06
i0_LQ_c5240/f1p116/740	115.993	50.197	1.2084	6.1401e-09	4.2085e-07
i0_LQ_c53405/f1p0/657	6.70682	42.3356	-2.6582	4.351e-07	2.1954e-05
i0_LQ_c54804/f1p0/583	31.2724	1.8274	4.097	1.035e-08	6.832e-07
i0_LQ_c55954/f1p0/682	1.44853	26.0112	-4.1665	1.0476e-06	4.8862e-05
i0_LQ_c56177/f1p53/593	13.9674	0	4.804	7.864e-05	0.0022553
i0_LQ_c56261/f1p0/423	10.5251	86.6496	-3.0414	6.3223e-15	8.4945e-13
i0_LQ_c5801/f3p5/813	61.6585	192.574	-1.643	1.9696e-14	2.5487e-12
i0_LQ_c58586/f1p0/751	57.9657	24.9221	1.2178	3.6131e-05	0.0011358
i0_LQ_c58689/f1p0/754	351.495	6.39671	5.78	3.516e-89	4.2767e-86
i0_LQ_c5888/f1p8/834	20.1091	58.6319	-1.5438	6.0586e-05	0.0017998
i0_LQ_c59514/f1p2/490	18.4842	0	5.2082	4.6345e-06	0.00018447
i0_LQ_c6025/f1p0/741	26.532	6.99691	1.9229	0.00017691	0.0045552
i0_LQ_c6035/f1p0/629	2917.45	788.04	1.8884	0	0
i0_LQ_c615/f7p0/810	31.9799	0	5.9991	1.6481e-09	1.2184e-07
i0_LQ_c6404/f1p0/828	32.8766	5.75306	2.5147	1.2746e-06	5.8385e-05
i0_LQ_c7027/f5p0/494	101.972	48.3972	1.0752	4.9049e-07	2.4425e-05
i0_LQ_c70568/f11p0/760	211.762	44.9219	2.2369	7.0193e-31	2.2469e-28
i0_LQ_c70631/f11p0/950	12.7245	0.490149	4.6982	0.00017232	0.0044547
i0_LQ_c71444/f1p0/795	679.47	278.307	1.2877	7.343e-49	4.4072e-46
i0_LQ_c7241/f1p0/912	113.472	28.4952	1.9935	2.3386e-15	3.2326e-13
i0_LQ_c7508/f7p4/666	34.1897	141.253	-2.0466	8.3992e-15	1.1202e-12
i0_LQ_c7581/f1p0/906	14.1122	179.655	-3.6702	1.5407e-34	5.6905e-32
i0_LQ_c7698/f1p1/689	484.125	101.761	2.2502	8.7442e-69	7.8208e-66
i0_LQ_c7904/f1p0/605	14.7909	0.817051	4.1781	7.609e-05	0.0021905
i0_LQ_c8032/f1p6/457	9.18927	45.3666	-2.3036	1.7849e-06	7.8928e-05
i0_LQ_c8326/f1p0/912	18.4733	0.879182	4.3931	7.7661e-06	0.00029025
i0_LQ_c8762/f1p2/822	77.5913	0	7.2778	9.9076e-20	1.8713e-17
i0_LQ_c9013/f1p0/731	94.2949	18.2322	2.3707	1.7807e-15	2.4954e-13
i0_LQ_c9053/f1p7/763	3133.4	565.024	2.4713	0	0
i0_LQ_c9517/f1p0/823	31.8856	2.72079	3.5508	3.076e-08	1.8859e-06
i0_LQ_c9909/f1p0/897	127.711	34.2995	1.8966	3.3519e-16	5.0543e-14
i0_LQ_c9975/f1p15/923	37.9613	12.1737	1.6408	4.7308e-05	0.0014434
i0_LQ_c11271/f1p1/684	19.5153	211.02	-3.4347	3.8499e-38	1.6886e-35
i0_LQ_c11604/f1p6/882	41.8965	12.9067	1.6987	1.2506e-05	0.00044392
i0_LQ_c11734/f1p0/711	37.7933	11.0509	1.774	2.0238e-05	0.00067952
i0_LQ_c11806/f1p11/370	1.03628	15.8712	-3.9369	0.00018264	0.0046803
i0_LQ_c12331/f1p0/614	17.812	206.457	-3.5349	2.8735e-38	1.2788e-35
i0_LQ_c13227/f1p11/901	0.965057	28.8498	-4.9018	8.5448e-08	4.8842e-06
i0_LQ_c13790/f1p20/766	36.6882	12.7772	1.5217	0.00013814	0.0036858
i0_LQ_c13849/f1p0/919	36.6618	9.99993	1.8743	1.419e-05	0.00049541
i0_LQ_c13981/f1p18/759	2.13058	30.3994	-3.8347	2.9124e-07	1.5105e-05
i0_LQ_c14029/f2p8/795	1.4457	33.4641	-4.5328	1.4183e-08	9.1698e-07
i0_LQ_c1479/f3p2/870	147.063	67.2186	1.1295	4.1124e-10	3.2795e-08
i0_LQ_c15535/f1p0/861	102.543	43.4109	1.2401	2.6572e-08	1.6558e-06
i0_LQ_c1621/f2p0/680	190.952	719.3	-1.9134	2.2443e-62	1.8784e-59
i0_LQ_c2008/f3p5/631	3.10743	25.1905	-3.0191	2.8154e-05	0.00090952
i0_LQ_c20895/f1p2/737	2.21878	27.1832	-3.6149	2.1587e-06	9.3688e-05
i0_LQ_c20905/f1p14/606	19.7124	226.807	-3.5243	9.1482e-42	4.4392e-39
i0_LQ_c20967/f1p33/450	72.8335	494.458	-2.7632	7.3828e-70	6.7352e-67
i0_LQ_c21280/f1p0/816	1.374	31.4418	-4.5162	3.9715e-08	2.4026e-06
i0_LQ_c21621/f1p9/892	4.56397	34.9078	-2.9352	1.1982e-06	5.5237e-05
i0_LQ_c21740/f1p12/627	931.593	296.782	1.6503	4.9105e-91	6.3096e-88
i0_LQ_c21951/f1p0/948	17.9507	66.828	-1.8964	4.5212e-07	2.2737e-05
i0_LQ_c21989/f1p27/678	15.0084	52.6283	-1.8101	1.5563e-05	0.00053781
i0_LQ_c22228/f1p16/741	27.4999	683.205	-4.6348	2.2963e-146	4.6552e-143
i0_LQ_c23527/f1p4/442	48.6453	540.05	-3.4727	1.0168e-95	1.3641e-92
i0_LQ_c2394/f1p3/667	32.4794	81.4825	-1.327	3.3825e-05	0.0010711
i0_LQ_c23994/f1p0/894	47.2953	15.422	1.6167	6.8291e-06	0.00025926
i0_LQ_c24286/f1p0/427	25.0552	141.478	-2.4974	6.1231e-19	1.1172e-16
i0_LQ_c24491/f1p31/741	4.12956	67.2442	-4.0254	8.3496e-15	1.1153e-12
i0_LQ_c24634/f1p5/740	12.4976	124.953	-3.3217	1.3214e-22	2.8565e-20
i0_LQ_c25382/f2p0/720	22.9798	60.4126	-1.3945	0.00019104	0.0048628
i0_LQ_c26065/f1p2/669	10.801	131.962	-3.6109	1.7246e-25	4.3462e-23
i0_LQ_c26144/f1p15/599	0	14.4178	-4.8498	0.00015793	0.0041402
i0_LQ_c26437/f1p0/795	2.40557	24.7304	-3.3618	1.2029e-05	0.0004285
i0_LQ_c26741/f1p2/919	82.1572	1.88872	5.4429	3.7151e-22	7.8635e-20
i0_LQ_c27236/f1p0/854	70.5081	10.3187	2.7725	1.0049e-13	1.2094e-11
i0_LQ_c28610/f1p3/587	40.9211	10.0405	2.027	1.5585e-06	7.0038e-05
i0_LQ_c28677/f1p0/615	45.2728	7.08219	2.6764	4.5588e-09	3.177e-07
i0_LQ_c28975/f1p2/911	3.58477	107.735	-4.9095	4.1108e-25	1.0136e-22
i0_LQ_c2909/f1p58/643	13.416	132.146	-3.3001	1.1192e-23	2.598e-21
i0_LQ_c29217/f1p3/591	187.301	1071.77	-2.5166	1.5915e-133	2.9631e-130
i0_LQ_c29842/f1p43/790	63.3027	25.6502	1.3033	6.1935e-06	0.00023812
i0_LQ_c29901/f1p0/658	17.9234	661.456	-5.2057	1.0204e-147	2.1156e-144
i0_LQ_c29941/f1p0/597	136.82	875.7	-2.6782	6.1603e-118	9.5539e-115
i0_LQ_c29967/f1p30/867	0.282065	17.5901	-5.9626	2.0819e-05	0.00069828
i0_LQ_c3070/f3p4/531	11.2642	72.4377	-2.685	2.9456e-11	2.7226e-09
i0_LQ_c32297/f1p21/895	61.8372	18.2334	1.7619	5.6625e-08	3.3349e-06
i0_LQ_c32650/f1p7/764	3.47487	39.6749	-3.5132	1.5595e-08	1.0005e-06
i0_LQ_c33135/f1p0/649	14.8735	52.5682	-1.8214	1.4307e-05	0.00049855
i0_LQ_c33479/f1p0/624	14.7641	176.796	-3.5819	2.2699e-33	7.9646e-31
i0_LQ_c33610/f1p0/489	11.9561	223.805	-4.2264	6.3837e-47	3.4257e-44
i0_LQ_c33646/f1p0/768	30.6149	74.4072	-1.2812	0.00012381	0.0033427
i0_LQ_c33687/f1p0/917	7.50301	76.7158	-3.354	1.3511e-14	1.7709e-12
i0_LQ_c36837/f1p6/306	65.4805	16.328	2.0037	1.5826e-09	1.1709e-07
i0_LQ_c42945/f1p102/966	3.53052	24.4218	-2.7902	7.8715e-05	0.0022568
i0_LQ_c43939/f1p4/928	26.498	5.94595	2.1559	6.2274e-05	0.0018442
i0_LQ_c44483/f1p0/807	148.677	58.6047	1.3431	1.5751e-12	1.6846e-10
i0_LQ_c4619/f1p25/848	0.427342	17.111	-5.3234	2.997e-05	0.00096271
i0_LQ_c49951/f3p19/948	18.4182	69.8521	-1.9232	1.8556e-07	9.9933e-06
i0_LQ_c54347/f1p15/591	32.1157	620.52	-4.2721	1.2919e-127	2.1825e-124
i0_LQ_c5560/f1p0/587	16.2395	0	5.0214	1.8677e-05	0.00063105
i0_LQ_c5785/f2p8/870	43.2752	104.029	-1.2654	7.2043e-06	0.00027125
i0_LQ_c59526/f1p65/759	0.483944	30.4538	-5.9756	2.1462e-08	1.3512e-06
i0_LQ_c6183/f1p6/971	74.8971	169.703	-1.18	7.7584e-08	4.4768e-06
i0_LQ_c6645/f1p3/799	5.68987	42.7388	-2.9091	8.9487e-08	5.0959e-06
i0_LQ_c7308/f2p36/537	39.931	129.161	-1.6936	1.34e-10	1.15e-08
i0_LQ_c7540/f1p12/670	14.448	0.747203	4.2732	8.4632e-05	0.0024045
i0_LQ_c775/f9p0/853	14.2759	88.8169	-2.6373	3.2359e-13	3.7368e-11
i0_LQ_c7761/f1p1/614	126.968	57.5058	1.1427	4.8128e-09	3.3465e-07
i0_LQ_c8058/f1p5/867	26.9079	7.07325	1.9276	0.00015571	0.0040892
i0_LQ_c8290/f1p0/732	222.244	63.094	1.8166	9.8369e-26	2.5279e-23
i0_LQ_c918/f8p0/607	144.65	396.237	-1.4538	3.861e-23	8.6542e-21
i0_LQ_c928/f5p0/976	9.81707	85.1495	-3.1166	4.9613e-15	6.7153e-13
i0_LQ_c9399/f1p0/429	2.95319	28.3336	-3.2622	3.8583e-06	0.00015735
i0_LQ_c10017/f1p0/927	15.5914	1.56385	3.3176	0.00015848	0.0041521
i0_LQ_c10326/f1p4/858	63.9843	10.7496	2.5734	8.1187e-12	8.0594e-10
i0_LQ_c105369/f1p0/827	63.0372	19.9978	1.6564	1.3325e-07	7.3629e-06
i0_LQ_c10538/f1p7/438	45.6025	118.404	-1.3765	2.4224e-07	1.2759e-05
i0_LQ_c106085/f1p0/618	42.8898	410.059	-3.2571	5.0381e-69	4.5506e-66
i0_LQ_c106468/f1p0/708	2.28199	29.143	-3.6748	7.851e-07	3.7578e-05
i0_LQ_c107680/f1p0/547	133.994	58.16	1.2041	4.5878e-10	3.6299e-08
i0_LQ_c107875/f1p0/911	46.5345	113.512	-1.2865	1.9483e-06	8.5618e-05
i0_LQ_c108445/f1p0/740	27.0975	127.176	-2.2306	5.0878e-15	6.8763e-13
i0_LQ_c108819/f1p0/792	10.7713	46.7863	-2.1189	4.6705e-06	0.00018558
i0_LQ_c10882/f1p5/516	4.90783	132.508	-4.7549	3.7637e-30	1.184e-27
i0_LQ_c109627/f1p0/958	44.3379	14.5786	1.6047	1.4551e-05	0.00050628
i0_LQ_c110460/f1p0/763	126.11	389.242	-1.626	3.9189e-27	1.064e-24
i0_LQ_c110611/f1p0/483	3694.57	8671.54	-1.2309	0	0
i0_LQ_c11165/f1p0/713	354.457	161.039	1.1382	1.7613e-22	3.7896e-20
i0_LQ_c11664/f1p0/492	39.9895	367.661	-3.2007	4.6741e-61	3.7079e-58
i0_LQ_c12456/f1p0/905	60.7505	3.57683	4.0861	1.5381e-15	2.189e-13
i0_LQ_c12526/f1p29/859	84.4779	9.67141	3.1268	8.8455e-18	1.4944e-15
i0_LQ_c128281/f1p0/335	48.1302	283.383	-2.5577	2.385e-37	9.89e-35
i0_LQ_c130915/f1p0/740	1510.48	7753.93	-2.3599	0	0
i0_LQ_c132115/f1p0/795	28.5286	1026.06	-5.1686	1.3525e-227	4.9355e-224
i0_LQ_c13213/f1p12/443	1698.75	5181.28	-1.6088	0	0
i0_LQ_c132294/f2p0/616	24.4429	75.9041	-1.6348	1.7139e-06	7.6159e-05
i0_LQ_c13647/f1p16/595	1.76503	23.8837	-3.7583	6.4423e-06	0.00024663
i0_LQ_c137556/f1p0/322	0	32.3011	-6.0135	8.087e-09	5.4367e-07
i0_LQ_c13872/f1p7/762	15.1409	1.29948	3.5424	0.0001376	0.0036737
i0_LQ_c14104/f1p0/603	57.1233	117.148	-1.0362	8.2041e-05	0.0023412
i0_LQ_c144099/f1p0/822	45.6897	13.0326	1.8097	2.094e-06	9.127e-05
i0_LQ_c146035/f1p0/370	285.448	0	9.1571	4.6418e-56	3.3608e-53
i0_LQ_c146276/f1p0/660	0	17.7375	-5.1487	2.3144e-05	0.00076443
i0_LQ_c146291/f1p0/914	10.2095	37.2659	-1.8679	0.00019551	0.0049602
i0_LQ_c146955/f1p0/429	11.3062	74.2074	-2.7145	1.2571e-11	1.2214e-09
i0_LQ_c14716/f1p0/806	11.8316	57.3491	-2.2771	9.8944e-08	5.5892e-06
i0_LQ_c147282/f1p0/570	3.49185	45.7386	-3.7113	5.2246e-10	4.1053e-08
i0_LQ_c149793/f1p0/998	42.121	15.5938	1.4336	8.5693e-05	0.0024324
i0_LQ_c15448/f1p0/523	71.0845	198.432	-1.481	1.0531e-12	1.1478e-10
i0_LQ_c16114/f1p0/998	26.5084	5.11672	2.3732	2.4379e-05	0.00080176
i0_LQ_c165446/f1p0/617	28.0607	225.097	-3.0039	8.9123e-36	3.4746e-33
i0_LQ_c167890/f1p0/814	1366.88	229.01	2.5774	1.4015e-219	4.9176e-216
i0_LQ_c16930/f1p0/336	16.6923	80.8941	-2.2769	2.4804e-10	2.0589e-08
i0_LQ_c170173/f3p0/708	9.51991	98.2682	-3.3677	2.4952e-18	4.3524e-16
i0_LQ_c170792/f1p0/691	19.3129	137.137	-2.828	4.1736e-21	8.3864e-19
i0_LQ_c171606/f1p0/671	71.1831	31.757	1.1645	8.9985e-06	0.00033142
i0_LQ_c174801/f1p0/827	20.5251	68.4978	-1.7387	1.7877e-06	7.9014e-05
i0_LQ_c1819/f3p0/810	57.0242	21.3152	1.4197	5.5963e-06	0.00021771
i0_LQ_c1890/f4p6/712	71.2298	21.5605	1.7241	8.9697e-09	5.9685e-07
i0_LQ_c206183/f1p0/600	20.9865	103.541	-2.3027	5.4353e-13	6.152e-11
i0_LQ_c2081/f1p4/784	34.1666	7.65437	2.1582	5.3798e-06	0.00021046
i0_LQ_c2137/f4p19/560	129.315	54.6669	1.2421	4.0068e-10	3.2008e-08
i0_LQ_c217332/f1p0/370	121.734	903.746	-2.8922	1.0897e-132	1.9492e-129
i0_LQ_c221597/f1p0/447	0	18.6793	-5.2234	1.3536e-05	0.00047531
i0_LQ_c22953/f1p6/741	12.9731	63.7827	-2.2976	1.5708e-08	1.0068e-06
i0_LQ_c2327/f1p0/721	274.92	7170.14	-4.7049	0	0
i0_LQ_c24363/f1p5/600	235.072	672.759	-1.517	7.0775e-41	3.3628e-38
i0_LQ_c25157/f2p0/609	1.36787	21.1572	-3.9511	1.5193e-05	0.00052641
i0_LQ_c25206/f1p9/942	6.76578	54.1836	-3.0015	9.1772e-10	7.0119e-08
i0_LQ_c26235/f1p16/799	46.0459	12.7634	1.8511	1.3764e-06	6.269e-05
i0_LQ_c26343/f1p0/530	0	26.1594	-5.7093	2.1406e-07	1.1393e-05
i0_LQ_c26476/f2p5/966	39.5909	10.7313	1.8833	6.0658e-06	0.00023379
i0_LQ_c2679/f1p2/648	1.67258	19.6084	-3.5513	6.4963e-05	0.0019093
i0_LQ_c27905/f1p3/351	6.19033	56.7123	-3.1956	9.8544e-11	8.6028e-09
i0_LQ_c2875/f1p1/655	18.5993	1.60283	3.5366	2.4103e-05	0.00079353
i0_LQ_c29024/f1p0/782	101.316	396.989	-1.9702	1.0477e-36	4.2668e-34
i0_LQ_c29259/f1p0/588	3.40742	36.6442	-3.4268	7.6596e-08	4.4338e-06
i0_LQ_c2931/f1p3/480	29.6677	2.45359	3.5959	8.1373e-08	4.6689e-06
i0_LQ_c29807/f1p8/629	22.1864	1.97887	3.4869	4.4427e-06	0.00017792
i0_LQ_c30052/f1p0/706	17.4158	1.10781	3.9746	2.2548e-05	0.00074775
i0_LQ_c30780/f1p0/853	1.1792	28.6699	-4.6037	1.3719e-07	7.5578e-06
i0_LQ_c31463/f1p0/750	0.70752	51.5733	-6.1877	3.3397e-13	3.8469e-11
i0_LQ_c31657/f1p0/843	0.181597	16.2643	-6.4848	4.6199e-05	0.0014119
i0_LQ_c32115/f1p0/712	30.7064	8.89334	1.7877	0.0001133	0.003104
i0_LQ_c32369/f1p0/736	208.194	26.7669	2.9594	1.3075e-39	6.1804e-37
i0_LQ_c32447/f1p0/785	1.08486	17.6243	-4.022	7.1069e-05	0.0020661
i0_LQ_c32463/f1p0/931	29.8385	2.07674	3.8448	3.9102e-08	2.3687e-06
i0_LQ_c3248/f1p0/765	73.3292	34.799	1.0753	1.9914e-05	0.00066939
i0_LQ_c32640/f1p0/924	12.4542	164.894	-3.7268	3.2668e-32	1.1038e-29
i0_LQ_c33645/f1p0/517	0	46.0379	-6.5247	7.3832e-12	7.3532e-10
i0_LQ_c33728/f1p0/779	15.2692	59.8563	-1.9709	8.8901e-07	4.1957e-05
i0_LQ_c33992/f1p0/957	3.16025	29.5227	-3.2237	2.763e-06	0.00011632
i0_LQ_c34059/f1p0/700	8.97135	41.3723	-2.2053	9.5133e-06	0.00034895
i0_LQ_c34675/f1p0/761	3.8357	86.2711	-4.4913	1.0397e-19	1.9596e-17
i0_LQ_c34810/f1p2/909	22.9321	241.44	-3.3962	5.7618e-43	2.8881e-40
i0_LQ_c35091/f1p14/551	40.165	10.8641	1.8864	5.0873e-06	0.00020039
i0_LQ_c35363/f1p23/571	734.338	3378.33	-2.2018	0	0
i0_LQ_c35574/f1p0/835	2.8664	22.8384	-2.9942	7.1849e-05	0.0020861
i0_LQ_c3602/f1p3/975	53.4866	17.2815	1.6299	1.5152e-06	6.8363e-05
i0_LQ_c3676/f1p0/641	0	88.481	-7.4673	2.09e-20	4.074e-18
i0_LQ_c36876/f1p0/800	2.36076	21.9203	-3.2149	5.4861e-05	0.0016501
i0_LQ_c37113/f2p0/769	116.756	57.0075	1.0343	1.6112e-07	8.8016e-06
i0_LQ_c3774/f1p0/892	1.36787	32.2402	-4.5589	2.4845e-08	1.5546e-06
i0_LQ_c37824/f1p2/624	28.1517	70.0458	-1.3151	0.00013721	0.0036643
i0_LQ_c37896/f1p1/792	27.282	6.10514	2.1599	4.7623e-05	0.001452
i0_LQ_c41059/f2p3/834	0.643371	33.2262	-5.6905	5.0752e-09	3.5209e-07
i0_LQ_c4201/f1p0/860	30.5073	2.69196	3.5024	7.0368e-08	4.0915e-06
i0_LQ_c4760/f3p0/674	1.44051	40.4127	-4.8102	2.6927e-10	2.2218e-08
i0_LQ_c49004/f1p0/674	119.942	490.873	-2.033	5.1784e-47	2.7954e-44
i0_LQ_c49217/f1p0/648	51.5513	521.528	-3.3387	2.6011e-89	3.2066e-86
i0_LQ_c49597/f4p0/629	1.14052	19.8045	-4.1181	2.1914e-05	0.00073148
i0_LQ_c50110/f3p0/997	16.6475	1.81481	3.1974	0.00011948	0.0032386
i0_LQ_c50190/f2p0/803	2.48905	69.0002	-4.7929	1.6324e-16	2.5113e-14
i0_LQ_c50237/f1p0/540	20.0115	58.3221	-1.5432	6.3731e-05	0.0018816
i0_LQ_c50355/f1p0/776	24.8316	2.55836	3.2789	2.0791e-06	9.0795e-05
i0_LQ_c5036/f3p11/832	0	14.1782	-4.8256	0.00018176	0.0046642
i0_LQ_c50976/f1p0/899	2.80791	29.4447	-3.3904	1.6287e-06	7.2728e-05
i0_LQ_c5123/f1p187/881	50.8504	113.432	-1.1575	1.6082e-05	0.000553
i0_LQ_c52054/f1p0/357	6.66436	42.4265	-2.6704	3.931e-07	1.9979e-05
i0_LQ_c52140/f1p0/562	1.16269	23.612	-4.344	2.4744e-06	0.00010573
i0_LQ_c52544/f1p0/959	23.1694	2.96607	2.9656	1.0959e-05	0.00039469
i0_LQ_c52824/f1p3/960	59.227	14.6436	2.016	8.3748e-09	5.6219e-07
i0_LQ_c52939/f2p14/887	2.19661	43.5664	-4.3099	1.7284e-10	1.4668e-08
i0_LQ_c54349/f1p1/771	14.6202	48.3428	-1.7253	6.6664e-05	0.0019517
i0_LQ_c55575/f1p1/723	15.7489	58.4991	-1.8932	2.4221e-06	0.00010374
i0_LQ_c55952/f1p4/777	33.0204	7.68807	2.1027	1.0484e-05	0.00038061
i0_LQ_c57639/f1p0/834	91.2031	25.638	1.8308	1.4762e-11	1.4176e-09
i0_LQ_c58129/f1p0/626	400.818	1751.63	-2.1277	7.0528e-174	1.6932e-170
i0_LQ_c5891/f1p5/984	29.7564	8.40401	1.8241	0.00011958	0.0032399
i0_LQ_c58915/f1p0/879	10.909	73.6686	-2.7555	9.8798e-12	9.6915e-10
i0_LQ_c59609/f1p14/922	10.3237	51.572	-2.3206	3.093e-07	1.5978e-05
i0_LQ_c59739/f1p0/625	16.6154	1.01441	4.0338	3.2376e-05	0.0010298
i0_LQ_c60713/f1p0/941	50.5433	156.109	-1.627	8.2044e-12	8.1356e-10
i0_LQ_c63084/f1p0/536	10.0548	122.305	-3.6045	1.0365e-23	2.4183e-21
i0_LQ_c63616/f1p4/785	1.03298	72.6359	-6.1358	5.4903e-18	9.4682e-16
i0_LQ_c64011/f1p0/993	60.7123	29.9531	1.0193	0.00018412	0.0047102
i0_LQ_c64408/f1p8/654	4.13852	30.1907	-2.8669	8.2834e-06	0.00030744
i0_LQ_c65332/f1p0/707	2860.84	351.368	3.0254	0	0
i0_LQ_c65953/f1p7/829	33.6685	627.948	-4.2212	3.3093e-128	5.6962e-125
i0_LQ_c66131/f1p1/888	38.541	11.3165	1.768	1.7451e-05	0.00059449
i0_LQ_c66363/f1p0/559	10.8001	223.395	-4.3705	1.0001e-47	5.6317e-45
i0_LQ_c66743/f1p4/900	23.3425	1.9005	3.6185	1.8606e-06	8.1961e-05
i0_LQ_c6712/f1p2/546	0.286781	22.462	-6.2914	1.5878e-06	7.1214e-05
i0_LQ_c6812/f2p5/867	0	31.1373	-5.9606	1.4927e-08	9.6037e-07
i0_LQ_c68315/f1p0/838	104.898	37.1563	1.4973	1.7984e-10	1.522e-08
i0_LQ_c69057/f1p4/601	320.911	120.58	1.4122	6.9048e-27	1.8472e-24
i0_LQ_c70105/f1p0/651	71.0072	198.136	-1.4805	1.1136e-12	1.208e-10
i0_LQ_c70227/f1p8/766	230.72	1896.76	-3.0393	2.3069e-291	9.5659e-288
i0_LQ_c70233/f1p0/598	46.8685	17.6665	1.4076	4.245e-05	0.0013123
i0_LQ_c70237/f1p0/455	16.2857	99.1592	-2.6061	2.1469e-14	2.7702e-12
i0_LQ_c74012/f1p20/298	10.0973	56.6534	-2.4882	1.9965e-08	1.2622e-06
i0_LQ_c74161/f1p21/313	27.8857	116.563	-2.0635	1.3182e-12	1.4182e-10
i0_LQ_c8025/f1p0/753	294.435	71.9155	2.0336	3.9477e-38	1.7231e-35
i0_LQ_c8487/f2p11/672	1.65088	24.7714	-3.9074	3.1293e-06	0.00013078
i0_LQ_c85076/f1p8/613	35.7137	611.867	-4.0987	1.05e-122	1.6806e-119
i0_LQ_c87063/f1p0/658	58.3529	10.8166	2.4316	2.2625e-10	1.8918e-08
i0_LQ_c87356/f1p0/889	8.82041	41.7687	-2.2435	6.7353e-06	0.00025645
i0_LQ_c88016/f1p0/931	0.518848	15.0253	-4.8559	0.00011433	0.0031285
i0_LQ_c88287/f1p0/998	3.27157	24.2687	-2.891	5.9364e-05	0.0017681
i0_LQ_c8868/f1p1/652	743.41	2462.31	-1.7278	8.372e-179	2.2464e-175
i0_LQ_c88773/f1p5/682	0.660352	29.7663	-5.4943	3.3762e-08	2.0547e-06
i0_LQ_c89167/f1p14/849	61.2806	16.6362	1.8811	1.8602e-08	1.1834e-06
i0_LQ_c90131/f1p0/840	131.453	8.92502	3.8806	6.2081e-31	1.9942e-28
i0_LQ_c91124/f1p0/600	28.3173	2.54739	3.4746	2.2371e-07	1.1865e-05
i0_LQ_c9282/f1p31/842	189.828	35.1267	2.4341	2.4696e-30	7.7958e-28
i0_LQ_c92862/f1p0/694	44.1365	15.1678	1.541	2.5027e-05	0.00082098
i0_LQ_c9322/f1p2/910	0.647145	14.8186	-4.5172	0.00016285	0.0042484
i0_LQ_c93875/f1p0/630	922.726	14498	-3.9738	0	0
i0_LQ_c9409/f1p10/781	124.083	60.2814	1.0415	5.7126e-08	3.3623e-06
i0_LQ_c94503/f1p0/982	197.414	9.00745	4.454	1.1936e-48	7.0252e-46
i0_LQ_c95242/f1p0/992	41.9889	2.35531	4.156	2.7859e-11	2.5855e-09
i0_LQ_c96058/f1p0/967	31.5526	1.83552	4.1035	8.778e-09	5.8667e-07
i0_LQ_c96263/f1p0/624	31.4945	7.9301	1.9897	3.0631e-05	0.00098084
i0_LQ_c96826/f1p0/768	25.0283	109.3	-2.1267	2.265e-12	2.3751e-10
i0_LQ_c96861/f1p0/614	0.849024	156.182	-7.5232	1.2481e-34	4.6474e-32
i0_LQ_c97719/f1p0/472	2384.47	5787.95	-1.2794	1.6959e-251	6.4464e-248
i0_LQ_c97764/f1p0/739	5.40168	29.0134	-2.4252	7.7796e-05	0.0022346
i0_LQ_c98769/f1p0/569	121.658	1097.38	-3.1732	5.8679e-177	1.487e-173
i1_HQ_c1007/f5p0/1993	47.8529	20.4263	1.2282	0.00015996	0.0041848
i1_HQ_c1035/f3p3/1214	56.8846	11.939	2.2524	1.845e-09	1.3563e-07
i1_HQ_c10384/f2p0/1730	31.9624	8.10147	1.9801	2.8177e-05	0.00090993
i1_HQ_c10387/f4p4/1410	18.9144	0	5.2414	3.5581e-06	0.00014641
i1_HQ_c10393/f2p0/1146	244.215	65.3389	1.9021	1.2562e-29	3.8586e-27
i1_HQ_c10418/f2p6/1924	0	34.5159	-6.1092	2.5427e-09	1.8323e-07
i1_HQ_c10448/f2p7/1206	57.444	130.169	-1.1802	2.5283e-06	0.00010758
i1_HQ_c1067/f12p0/1145	71.0845	217.055	-1.6105	1.3234e-15	1.9073e-13
i1_HQ_c10679/f2p0/1916	3.75457	27.4171	-2.8684	2.1452e-05	0.00071739
i1_HQ_c10689/f5p0/1395	48.0472	2.68993	4.1588	1.058e-12	1.1518e-10
i1_HQ_c1081/f3p1/1625	34.3732	10.7971	1.6706	9.0096e-05	0.0025407
i1_HQ_c10882/f3p0/1411	1.35938	18.3491	-3.7547	7.7257e-05	0.0022198
i1_HQ_c1095/f9p0/1830	30.6865	8.91284	1.7836	0.00011643	0.0031773
i1_HQ_c10983/f4p0/1332	112.92	12.2639	3.2028	1.1639e-23	2.6949e-21
i1_HQ_c11161/f4p0/1652	320.076	643.68	-1.0079	2.6239e-19	4.8653e-17
i1_HQ_c1119/f4p0/1969	34.7595	0.582331	5.8994	3.1431e-10	2.5488e-08
i1_HQ_c1120/f7p0/1773	85.7825	4.93804	4.1187	2.2141e-21	4.5086e-19
i1_HQ_c1132/f4p8/1411	14.9914	0.193704	6.2741	3.9231e-05	0.0012215
i1_HQ_c1138/f4p0/1229	1275.46	319.16	1.9987	5.6255e-156	1.2219e-152
i1_HQ_c11422/f4p0/1727	14.7994	0.0812177	7.5095	8.4024e-05	0.0023917
i1_HQ_c1146/f5p0/1910	15.2272	0.324871	5.5506	3.0658e-05	0.00098136
i1_HQ_c1187/f7p1/1267	59.8161	21.2145	1.4955	1.4934e-06	6.7481e-05
i1_HQ_c1191/f9p0/1858	33.0256	9.5309	1.7929	6.0616e-05	0.0018001
i1_HQ_c11967/f2p9/1346	133.192	0.893395	7.22	7.6976e-33	2.65e-30
i1_HQ_c12024/f7p0/1538	176.911	30.9448	2.5153	2.6639e-29	8.0205e-27
i1_HQ_c12280/f5p0/1283	0.0212256	21.3964	-9.9773	7.5783e-05	0.0021844
i1_HQ_c1249/f8p0/1298	68.2983	0	7.0938	8.9721e-18	1.5129e-15
i1_HQ_c12505/f2p2/1551	21.3761	1.98618	3.4279	7.5575e-06	0.00028303
i1_HQ_c1265/f6p4/1442	61.4561	0.71431	6.4269	1.0334e-16	1.6088e-14
i1_HQ_c1304/f9p0/1919	36.9505	1.91187	4.2725	3.2552e-10	2.628e-08
i1_HQ_c13106/f5p7/1228	16.6031	0.203044	6.3535	1.5533e-05	0.00053696
i1_HQ_c13148/f2p0/1697	123.136	263.039	-1.095	4.6934e-10	3.7103e-08
i1_HQ_c13156/f3p0/1315	345.355	102.369	1.7543	1.7007e-37	7.1497e-35
i1_HQ_c13167/f6p20/1332	63.049	3.96708	3.9903	6.8923e-16	1.0257e-13
i1_HQ_c13309/f3p17/1276	43.9176	4.91611	3.1592	5.0225e-10	3.9602e-08
i1_HQ_c1359/f7p0/1519	36.6283	8.52015	2.104	3.4315e-06	0.00014171
i1_HQ_c13787/f2p0/1294	53.0107	6.15387	3.1067	1.1616e-11	1.1345e-09
i1_HQ_c13858/f5p129/1270	60.3599	4.17013	3.8554	5.2127e-15	7.0243e-13
i1_HQ_c13867/f2p0/1855	50.3943	10.0462	2.3266	8.5111e-09	5.7008e-07
i1_HQ_c13958/f3p0/1172	44.495	106.983	-1.2657	5.3191e-06	0.00020835
i1_HQ_c1400/f8p0/1336	97.4656	1.20852	6.3336	1.146e-25	2.9202e-23
i1_HQ_c14122/f2p0/1757	15.3843	0.582737	4.7225	3.5693e-05	0.001124
i1_HQ_c14239/f2p0/1882	32.2341	3.65602	3.1402	1.0707e-07	6.0154e-06
i1_HQ_c1431/f4p4/1749	226.67	65.8306	1.7838	1.1353e-25	2.9012e-23
i1_HQ_c14340/f3p2/1910	15.1626	0	4.9224	3.6784e-05	0.0011556
i1_HQ_c14373/f2p3/1755	39.7843	102.918	-1.3712	1.6055e-06	7.1831e-05
i1_HQ_c14399/f2p0/1837	18.9615	0	5.245	3.4566e-06	0.0001425
i1_HQ_c14537/f3p0/1450	42.5455	16.2842	1.3855	0.00011349	0.0031082
i1_HQ_c14572/f3p10/1796	19.7643	1.0538	4.2292	4.5041e-06	0.00018006
i1_HQ_c15183/f2p3/1047	0.641485	21.3306	-5.0554	3.6795e-06	0.000151
i1_HQ_c15212/f2p1/1059	30.8479	3.37054	3.1941	1.6513e-07	8.9777e-06
i1_HQ_c15224/f2p0/1039	44.4771	1.4603	4.9287	1.5601e-12	1.6704e-10
i1_HQ_c1562/f7p0/1767	57.8119	17.5195	1.7224	2.2639e-07	1.1987e-05
i1_HQ_c1581/f6p0/1596	34.8354	9.79973	1.8297	3.0423e-05	0.000975
i1_HQ_c1584/f3p4/1992	69.4228	284.635	-2.0356	5.0411e-28	1.4371e-25
i1_HQ_c15848/f2p0/1098	4.93519	36.0014	-2.8669	1.1284e-06	5.2229e-05
i1_HQ_c1593/f3p6/1314	44.9025	11.8046	1.9274	1.0336e-06	4.8258e-05
i1_HQ_c16003/f2p1/1129	24.4245	0.00812177	11.554	0.00012791	0.0034451
i1_HQ_c16050/f4p1/1219	112.676	40.2454	1.4853	4.8568e-11	4.3696e-09
i1_HQ_c1616/f7p1/1988	97.4981	1.10212	6.467	1.5234e-25	3.8499e-23
i1_HQ_c1621/f2p0/1752	47.2505	10.4527	2.1765	7.6447e-08	4.4285e-06
i1_HQ_c1646/f5p0/1426	31.612	3.55287	3.1534	1.3509e-07	7.4558e-06
i1_HQ_c1662/f2p3/1250	59.7147	11.0456	2.4346	1.3614e-10	1.1673e-08
i1_HQ_c16673/f11p0/1330	80.0493	18.8108	2.0893	8.0995e-12	8.0491e-10
i1_HQ_c16678/f5p0/1834	327.328	25.7623	3.6674	6.3192e-72	6.0051e-69
i1_HQ_c16739/f11p0/1286	21.3525	4.2554	2.327	0.00017796	0.0045785
i1_HQ_c16750/f13p0/1717	44.7402	4.44383	3.3317	1.4628e-10	1.2495e-08
i1_HQ_c16763/f11p0/1381	130.078	16.6476	2.966	2.0095e-25	5.0226e-23
i1_HQ_c16804/f9p1/1723	34.1034	1.49156	4.515	1.0077e-09	7.6802e-08
i1_HQ_c16813/f8p2/1772	1.71644	56.7192	-5.0463	4.4957e-14	5.6183e-12
i1_HQ_c16827/f6p2/1479	145.387	4.66068	4.9632	1.8415e-37	7.7064e-35
i1_HQ_c1687/f4p1/1990	36.5307	2.33745	3.9661	8.5533e-10	6.5777e-08
i1_HQ_c1702/f5p0/1748	80.6157	33.1953	1.2801	4.677e-07	2.3418e-05
i1_HQ_c17026/f2p0/1138	72.2024	3.45378	4.3858	9.8199e-19	1.76e-16
i1_HQ_c17028/f2p0/1147	64.0541	2.84262	4.494	6.0685e-17	9.6956e-15
i1_HQ_c17175/f16p0/1354	310.93	0	9.2804	6.1119e-60	4.7656e-57
i1_HQ_c17188/f3p0/1294	24.8622	116.828	-2.2324	6.2064e-14	7.6307e-12
i1_HQ_c17438/f5p0/1794	14.048	0.638371	4.4598	9.1862e-05	0.0025825
i1_HQ_c17519/f6p0/1202	44.9171	9.684	2.2136	1.22e-07	6.7725e-06
i1_HQ_c17556/f3p0/1205	0.436776	43.5014	-6.638	3.0276e-11	2.7927e-09
i1_HQ_c17575/f5p0/1721	20.785	3.88343	2.4201	0.0001594	0.0041727
i1_HQ_c17580/f4p1/1287	16.556	0.73096	4.5014	2.1047e-05	0.00070539
i1_HQ_c17599/f6p0/1196	37.3641	2.68059	3.801	8.9106e-10	6.8254e-08
i1_HQ_c17610/f3p1/1475	52.3555	5.23042	3.3233	4.3099e-12	4.3931e-10
i1_HQ_c17650/f3p0/1725	37.8759	0.162435	7.8653	6.0169e-10	4.7036e-08
i1_HQ_c17653/f6p0/1408	57.9982	22.5501	1.3629	8.2942e-06	0.00030771
i1_HQ_c17657/f3p0/1293	235.437	0	8.8792	3.5404e-48	2.0572e-45
i1_HQ_c17663/f3p26/1872	1.10845	21.0508	-4.2473	9.946e-06	0.00036294
i1_HQ_c17681/f3p0/1277	49.8886	3.66089	3.7684	1.6403e-12	1.7502e-10
i1_HQ_c177/f5p0/1612	209.361	41.3021	2.3417	5.1034e-32	1.7117e-29
i1_HQ_c1773/f2p0/1318	30.7663	0	5.9433	3.2803e-09	2.3398e-07
i1_HQ_c17754/f4p0/1227	29.805	8.65619	1.7837	0.00014593	0.0038622
i1_HQ_c17900/f2p0/1161	23.9142	3.57358	2.7424	1.6266e-05	0.00055778
i1_HQ_c17949/f2p1/1499	20.0704	1.54517	3.6992	8.459e-06	0.00031332
i1_HQ_c17954/f2p0/1535	44.9511	0.73096	5.9424	8.5476e-13	9.429e-11
i1_HQ_c17988/f2p0/1527	13.4023	0	4.7444	0.00011295	0.0030963
i1_HQ_c18055/f2p1/1678	127.577	11.5926	3.4601	5.0207e-28	1.4358e-25
i1_HQ_c18076/f3p0/1830	61.2589	7.99995	2.9369	1.0823e-12	1.1755e-10
i1_HQ_c1813/f5p4/1881	119.358	42.5743	1.4872	1.2594e-11	1.2223e-09
i1_HQ_c18133/f2p0/1102	31.0672	7.53741	2.0433	2.6125e-05	0.0008512
i1_HQ_c18182/f2p0/1549	41.8399	3.88018	3.4307	3.7075e-10	2.9748e-08
i1_HQ_c18197/f3p0/1672	108.151	224.582	-1.0542	2.9136e-08	1.7996e-06
i1_HQ_c1821/f3p3/1854	565.382	172.32	1.7141	1.3091e-58	9.9522e-56
i1_HQ_c18252/f2p8/1471	27.8334	7.3697	1.9171	0.00012615	0.0034009
i1_HQ_c1830/f8p0/1762	35.2104	0.934004	5.2364	2.5409e-10	2.1034e-08
i1_HQ_c1833/f3p4/1390	23.0543	3.75876	2.6167	3.5081e-05	0.0011078
i1_HQ_c18334/f2p11/1198	32.4101	124.604	-1.9428	2.2817e-12	2.3899e-10
i1_HQ_c18346/f3p2/1371	75.8485	15.1097	2.3276	1.5969e-12	1.7059e-10
i1_HQ_c1839/f6p0/1304	28.0499	70.3386	-1.3263	0.00011791	0.0032071
i1_HQ_c18422/f3p0/1838	31.3148	0.2201	7.1525	6.5575e-09	4.4711e-07
i1_HQ_c1849/f4p1/1615	0	15.0781	-4.9144	0.00010737	0.0029639
i1_HQ_c1855/f3p0/1249	39.3721	8.51243	2.2095	7.4933e-07	3.602e-05
i1_HQ_c1892/f6p2/1356	44.1384	113.485	-1.3624	5.4646e-07	2.7034e-05
i1_HQ_c1907/f3p0/1309	99.2263	11.0009	3.1731	7.6937e-21	1.5292e-18
i1_HQ_c1917/f3p4/1388	834.736	61.8973	3.7534	4.4588e-183	1.2326e-179
i1_HQ_c19326/f2p2/1827	2.06832	21.331	-3.3664	4.7483e-05	0.0014483
i1_HQ_c1933/f3p0/1859	34.4039	11.6552	1.5616	0.00017474	0.0045083
i1_HQ_c1971/f8p0/1309	35.4463	12.3918	1.5162	0.00018576	0.0047481
i1_HQ_c1989/f2p0/1937	30.9743	7.34411	2.0764	2.2586e-05	0.00074871
i1_HQ_c1999/f5p0/1416	41.2394	9.11872	2.1771	5.0968e-07	2.5311e-05
i1_HQ_c2008/f5p5/1598	87.8268	0	7.4566	7.8671e-22	1.6386e-19
i1_HQ_c20145/f2p5/1419	98.8386	39.9514	1.3068	1.5326e-08	9.8392e-07
i1_HQ_c2022/f2p0/1696	81.5063	28.7917	1.5013	1.7879e-08	1.1398e-06
i1_HQ_c2047/f4p0/1966	17.0932	70.7926	-2.0502	3.7687e-08	2.286e-06
i1_HQ_c20513/f3p0/1978	66.3205	19.5881	1.7595	1.9345e-08	1.2272e-06
i1_HQ_c2054/f6p0/1447	85.5165	0.306597	8.1237	4.2887e-20	8.2369e-18
i1_HQ_c207/f13p0/1532	97.558	0	7.6082	8.8453e-24	2.0691e-21
i1_HQ_c20844/f3p10/1691	729.235	217.792	1.7434	1.264e-76	1.2534e-73
i1_HQ_c2124/f3p0/1429	34.634	8.68502	1.9956	1.1914e-05	0.00042541
i1_HQ_c21296/f2p19/1429	17.0748	0.690351	4.6284	1.4183e-05	0.00049537
i1_HQ_c2142/f4p3/1696	92.9544	16.8531	2.4635	7.6705e-16	1.136e-13
i1_HQ_c2144/f2p7/1328	33.2704	1.67309	4.3137	2.2645e-09	1.644e-07
i1_HQ_c21468/f2p4/1239	19.4044	1.43024	3.7621	1.0725e-05	0.00038794
i1_HQ_c21805/f2p0/1493	27.1607	0	5.7635	2.6055e-08	1.6247e-06
i1_HQ_c2189/f4p130/1143	154.73	26.3089	2.5561	3.1276e-26	8.1521e-24
i1_HQ_c2192/f4p0/1567	21.0251	0	5.394	9.8458e-07	4.611e-05
i1_HQ_c2234/f6p1/1622	28.0126	2.90638	3.2688	4.7951e-07	2.3969e-05
i1_HQ_c2239/f3p5/1886	14.1032	0.121827	6.8551	8.4049e-05	0.0023917
i1_HQ_c2280/f2p1/1114	106.841	29.8382	1.8402	2.3207e-13	2.7212e-11
i1_HQ_c23606/f2p19/1457	47.4515	4.82677	3.2973	4.885e-11	4.3906e-09
i1_HQ_c2386/f2p8/1613	18.8502	75.7067	-2.0058	2.1518e-08	1.3538e-06
i1_HQ_c239/f13p0/1369	186.971	13.0716	3.8383	5.2185e-43	2.6302e-40
i1_HQ_c2409/f2p0/1891	82.2562	10.1697	3.0159	7.0457e-17	1.114e-14
i1_HQ_c24104/f2p2/1308	213.28	64.0345	1.7358	1.6746e-23	3.8385e-21
i1_HQ_c2438/f5p0/1184	35.2345	8.44665	2.0605	6.801e-06	0.0002583
i1_HQ_c24443/f3p1/1116	32.3841	0	6.0172	1.3117e-09	9.8004e-08
i1_HQ_c24671/f2p2/1726	14.499	1.23654	3.5516	0.00018842	0.004803
i1_HQ_c2469/f6p0/1723	35.5882	7.46432	2.2533	1.9797e-06	8.687e-05
i1_HQ_c25284/f3p1/1128	321.814	106.86	1.5905	3.4607e-31	1.1235e-28
i1_HQ_c2563/f4p0/1958	23.8198	1.74618	3.7699	1.059e-06	4.9341e-05
i1_HQ_c25929/f2p2/2001	33.6322	3.2081	3.3901	2.2289e-08	1.4014e-06
i1_HQ_c2610/f2p8/1432	142.436	9.08664	3.9704	8.6227e-34	3.0728e-31
i1_HQ_c26431/f3p0/1448	31.6285	7.06026	2.1634	1.1701e-05	0.00041879
i1_HQ_c26669/f2p336/1181	20.9874	1.15126	4.1882	2.4105e-06	0.00010334
i1_HQ_c2837/f2p0/1823	19.7794	0.16609	6.8959	3.2986e-06	0.00013685
i1_HQ_c28905/f2p0/1179	21.8133	0	5.4471	6.1242e-07	2.9957e-05
i1_HQ_c2911/f2p0/1911	15.8206	1.48425	3.414	0.00012001	0.0032506
i1_HQ_c29277/f3p0/1022	151.313	0.324871	8.8634	1.2257e-31	4.0935e-29
i1_HQ_c29360/f4p0/1031	25.282	0	5.66	7.8048e-08	4.4979e-06
i1_HQ_c29406/f3p0/1548	546.127	99.4946	2.4565	9.3442e-85	1.0524e-81
i1_HQ_c2957/f3p0/1502	48.2255	10.9709	2.1361	7.7135e-08	4.4607e-06
i1_HQ_c29748/f8p0/1278	12.9585	43.9957	-1.7635	0.00010853	0.0029895
i1_HQ_c29775/f2p0/1035	37.8316	13.7165	1.4637	0.00016088	0.0042055
i1_HQ_c3111/f2p4/1111	49.6679	9.42126	2.3983	6.2715e-09	4.2889e-07
i1_HQ_c32024/f34p0/1784	184.078	77.2121	1.2534	6.0358e-14	7.441e-12
i1_HQ_c32070/f19p0/1816	138.623	11.5496	3.5853	4.9974e-31	1.6167e-28
i1_HQ_c32076/f13p0/1536	21.0964	0.89502	4.5589	1.4896e-06	6.7341e-05
i1_HQ_c32088/f13p0/1427	135.026	17.5215	2.946	3.502e-26	9.1021e-24
i1_HQ_c32127/f16p0/1753	76.6937	28.116	1.4477	9.5782e-08	5.4284e-06
i1_HQ_c32158/f2p0/1950	69.7473	11.3616	2.618	6.0787e-13	6.821e-11
i1_HQ_c32171/f11p0/1623	103.251	18.8019	2.4572	2.1993e-17	3.6152e-15
i1_HQ_c322/f14p0/1294	303.351	73.7973	2.0393	2.3477e-39	1.0983e-36
i1_HQ_c32214/f5p0/1374	1030.54	2708.28	-1.394	7.7317e-138	1.4695e-134
i1_HQ_c32336/f32p0/1706	6.99313	54.7079	-2.9677	9.6261e-10	7.3487e-08
i1_HQ_c32424/f29p0/1258	39.015	6.45356	2.5959	8.2557e-08	4.7308e-06
i1_HQ_c32547/f14p0/1058	473.566	5.8822	6.3311	6.1788e-118	9.5539e-115
i1_HQ_c32554/f18p0/1151	379.204	86.6151	2.1303	3.641e-51	2.3557e-48
i1_HQ_c32583/f4p1/1592	524.536	94.6045	2.4711	5.7766e-82	6.1999e-79
i1_HQ_c32598/f6p0/1757	60.4901	201.9	-1.7389	2.3882e-16	3.6312e-14
i1_HQ_c32675/f3p0/1814	1316.09	628.348	1.0666	2.8896e-72	2.7748e-69
i1_HQ_c32707/f3p0/1138	87.6438	34.8566	1.3302	6.9852e-08	4.0667e-06
i1_HQ_c32782/f6p0/1026	247.689	60.1308	2.0424	1.6858e-32	5.7816e-30
i1_HQ_c3288/f2p16/1734	22.6878	0.63959	5.1486	3.9672e-07	2.014e-05
i1_HQ_c32939/f13p0/1855	507.663	72.0182	2.8174	5.357e-90	6.6947e-87
i1_HQ_c33083/f4p1/1476	285.964	37.0239	2.9493	1.3614e-53	9.3379e-51
i1_HQ_c33149/f5p4/1514	28.7145	0	5.8437	1.0612e-08	6.9852e-07
i1_HQ_c33165/f4p0/1387	104.529	23.3095	2.1649	1.5689e-15	2.2294e-13
i1_HQ_c3334/f2p1/1296	135.593	61.3803	1.1434	1.4319e-09	1.0638e-07
i1_HQ_c33394/f2p3/1608	54.7587	5.02454	3.446	6.9778e-13	7.7536e-11
i1_HQ_c3386/f5p0/1819	18.8191	2.83328	2.7317	0.0001351	0.0036111
i1_HQ_c3403/f3p5/1643	30.6196	7.06757	2.1152	2.0623e-05	0.00069195
i1_HQ_c354/f7p0/1712	27.0744	3.53297	2.938	2.2022e-06	9.5303e-05
i1_HQ_c3542/f2p0/1575	69.4053	4.49094	3.95	3.0189e-17	4.9172e-15
i1_HQ_c36543/f2p0/1486	37.0094	8.62776	2.1008	3.1129e-06	0.00013021
i1_HQ_c368/f9p0/1789	41.9899	0	6.392	6.5846e-12	6.5866e-10
i1_HQ_c3729/f2p8/1203	41.4772	11.5605	1.8431	4.862e-06	0.0001926
i1_HQ_c374/f7p0/1484	80.4356	14.1526	2.5068	3.9012e-14	4.909e-12
i1_HQ_c3915/f3p3/1214	28.9932	6.07509	2.2547	1.7566e-05	0.00059707
i1_HQ_c3991/f5p3/1542	0.400456	15.9126	-5.3124	5.7219e-05	0.0017143
i1_HQ_c39991/f4p9/1058	70.6543	8.03487	3.1364	3.7206e-15	5.0735e-13
i1_HQ_c40003/f5p0/1043	95.751	15.675	2.6108	3.6627e-17	5.9036e-15
i1_HQ_c40327/f2p2/1033	65.2017	29.2762	1.1552	2.3782e-05	0.00078411
i1_HQ_c40374/f2p0/1090	57.4124	2.34476	4.6139	1.7789e-15	2.4954e-13
i1_HQ_c40415/f2p2/1066	60.7208	14.3613	2.08	2.8642e-09	2.05e-07
i1_HQ_c40482/f2p0/1011	42.4818	5.05377	3.0714	1.4956e-09	1.1093e-07
i1_HQ_c41/f21p0/1458	258.709	34.6272	2.9014	5.6297e-48	3.2301e-45
i1_HQ_c4113/f2p2/1825	23.2359	3.69419	2.653	2.8881e-05	0.00093034
i1_HQ_c4140/f3p1/1858	23.6604	0	5.5644	2.0329e-07	1.0845e-05
i1_HQ_c4146/f2p2/1781	22.5996	3.59754	2.6512	3.7383e-05	0.0011711
i1_HQ_c4222/f3p2/1409	73.1741	7.51792	3.2829	3.6284e-16	5.4443e-14
i1_HQ_c42243/f2p0/1365	131.83	40.7652	1.6933	1.0432e-14	1.3853e-12
i1_HQ_c4312/f2p0/1987	44.8582	7.13579	2.6522	6.2477e-09	4.2758e-07
i1_HQ_c43195/f11p3/1185	44.1308	16.9696	1.3788	8.914e-05	0.0025171
i1_HQ_c43199/f5p3/1242	68.7888	16.4486	2.0642	3.0962e-10	2.5175e-08
i1_HQ_c43201/f4p2/1723	70.2657	13.0013	2.4342	3.3163e-12	3.4302e-10
i1_HQ_c43215/f12p3/1568	64.7777	3.33196	4.2811	8.3019e-17	1.3013e-14
i1_HQ_c43260/f2p2/1875	12.7033	0	4.6671	0.00017725	0.0045628
i1_HQ_c43263/f3p0/1486	117.061	45.94	1.3494	3.1532e-10	2.5547e-08
i1_HQ_c43300/f4p1/1343	15.9291	0.50355	4.9834	2.2785e-05	0.00075423
i1_HQ_c43333/f4p0/1403	17.3107	2.39592	2.853	0.00018722	0.0047774
i1_HQ_c43354/f5p0/1509	95.9449	6.36991	3.9129	4.0081e-23	8.9621e-21
i1_HQ_c43399/f2p2/1100	45.8784	1.92161	4.5774	1.2276e-12	1.3238e-10
i1_HQ_c43408/f3p0/1075	33.8459	0	6.0809	5.7682e-10	4.5169e-08
i1_HQ_c43436/f11p0/1596	80.429	36.8233	1.1271	3.9317e-06	0.00015957
i1_HQ_c43477/f26p0/1412	215.848	40.1325	2.4272	3.6419e-34	1.3132e-31
i1_HQ_c43486/f62p0/1507	1072.57	328.717	1.7062	6.6182e-109	9.5836e-106
i1_HQ_c43498/f18p0/1240	264.015	130.785	1.0134	7.962e-15	1.0666e-12
i1_HQ_c43524/f3p0/1289	48.3462	6.02554	3.0042	1.6809e-10	1.4291e-08
i1_HQ_c43525/f23p0/1255	94.5798	40.0306	1.2404	9.1307e-08	5.1931e-06
i1_HQ_c43537/f16p0/1613	23.2128	3.20363	2.8571	1.4996e-05	0.00052057
i1_HQ_c43555/f4p0/1536	74.265	35.8487	1.0508	2.3925e-05	0.00078824
i1_HQ_c43580/f23p0/1774	118.382	257.99	-1.1239	2.5287e-10	2.0953e-08
i1_HQ_c43585/f17p0/1458	136.281	51.8933	1.393	4.1287e-12	4.2178e-10
i1_HQ_c43596/f20p0/1168	207.539	63.8371	1.7009	2.2159e-22	4.7566e-20
i1_HQ_c43599/f11p0/1270	32.7756	0	6.0346	1.052e-09	7.9909e-08
i1_HQ_c43600/f11p0/1569	84.9524	41.112	1.0471	6.5584e-06	0.00025034
i1_HQ_c43633/f4p0/1586	81.3851	29.8585	1.4466	3.9615e-08	2.3981e-06
i1_HQ_c43640/f2p0/1723	88.0532	310.781	-1.8194	5.5275e-26	1.4326e-23
i1_HQ_c43697/f3p0/1105	65.2805	1.25888	5.6964	6.0798e-18	1.0426e-15
i1_HQ_c43699/f4p0/1113	46.176	14.2492	1.6963	4.6024e-06	0.00018343
i1_HQ_c43713/f14p0/1081	88.9499	1.08791	6.3534	1.5013e-23	3.4587e-21
i1_HQ_c43721/f6p0/1096	33.1525	7.8034	2.0869	1.0983e-05	0.00039509
i1_HQ_c43723/f7p0/1115	69.7751	28.3044	1.3017	2.1248e-06	9.2349e-05
i1_HQ_c43736/f5p3/1078	17.3583	82.9046	-2.2558	1.9373e-10	1.6304e-08
i1_HQ_c43738/f4p0/1083	27.5579	5.65479	2.2849	2.4801e-05	0.00081385
i1_HQ_c43761/f9p0/1162	237.255	66.8828	1.8267	1.5497e-27	4.3368e-25
i1_HQ_c43778/f6p0/1246	46.7718	175.332	-1.9064	2.3002e-16	3.5032e-14
i1_HQ_c43790/f8p0/1104	66.0474	7.68279	3.1038	3.7193e-14	4.693e-12
i1_HQ_c43797/f2p0/1100	104.705	40.5297	1.3693	1.879e-09	1.3791e-07
i1_HQ_c43842/f6p0/1405	47.4774	12.9737	1.8716	7.9858e-07	3.8163e-05
i1_HQ_c43919/f15p0/1701	22.6185	3.65236	2.6306	3.9723e-05	0.0012355
i1_HQ_c43971/f2p0/1737	111.595	25.4711	2.1313	3.2355e-16	4.8869e-14
i1_HQ_c43993/f6p0/1054	122.917	11.4208	3.4279	6.8449e-27	1.8366e-24
i1_HQ_c43996/f6p3/1041	328.928	100.044	1.7171	6.7025e-35	2.506e-32
i1_HQ_c44078/f10p0/1270	47.6868	4.54819	3.3902	2.7329e-11	2.5389e-09
i1_HQ_c44148/f3p0/1881	0	16.8178	-5.0719	3.9215e-05	0.0012214
i1_HQ_c44158/f20p0/1116	160.291	8.33253	4.2658	3.8493e-39	1.7825e-36
i1_HQ_c44165/f7p0/1132	0	46.3518	-6.5346	6.3205e-12	6.3364e-10
i1_HQ_c4417/f2p0/1599	86.9278	10.5579	3.0415	7.2312e-18	1.2331e-15
i1_HQ_c44206/f39p0/1740	18.9483	58.2944	-1.6213	3.1184e-05	0.0009968
i1_HQ_c44207/f37p0/1917	54.0229	0.866593	5.9621	4.5346e-15	6.1652e-13
i1_HQ_c44550/f7p0/1766	94.9397	205.913	-1.117	1.9378e-08	1.2285e-06
i1_HQ_c448/f8p0/1381	93.9115	11.736	3.0004	5.6756e-19	1.0399e-16
i1_HQ_c4487/f3p1/1315	22.8119	68.8422	-1.5935	8.1258e-06	0.00030208
i1_HQ_c4615/f2p0/1117	19.5648	2.46415	2.9891	5.0183e-05	0.0015204
i1_HQ_c4669/f2p2/1476	56.9483	5.25844	3.4369	2.5736e-13	3.0062e-11
i1_HQ_c46923/f7p0/1562	146.882	5.57722	4.719	2.3649e-37	9.8512e-35
i1_HQ_c47030/f3p2/1247	37.9075	2.68262	3.8208	6.3352e-10	4.9355e-08
i1_HQ_c47040/f3p0/1440	105.359	4.33459	4.6033	4.597e-27	1.2407e-24
i1_HQ_c471/f7p0/1968	16.3663	1.59552	3.3586	0.00010098	0.0028078
i1_HQ_c474/f10p1/1993	28.6262	7.61457	1.9105	0.00010444	0.0028924
i1_HQ_c4774/f3p1/1443	61.8023	4.21804	3.873	2.2787e-15	3.1689e-13
i1_HQ_c483/f9p0/1828	51.5041	11.0822	2.2164	1.4348e-08	9.2526e-07
i1_HQ_c4912/f4p8/1524	57.0195	22.7211	1.3274	1.4081e-05	0.00049217
i1_HQ_c4962/f3p343/1343	49.9117	19.0342	1.3908	2.7763e-05	0.00089845
i1_HQ_c5002/f3p1/1714	35.325	119.596	-1.7594	1.8866e-10	1.5906e-08
i1_HQ_c5203/f4p1/1140	105.42	0	7.72	2.526e-25	6.262e-23
i1_HQ_c5207/f2p6/1729	16.539	0	5.0478	1.5485e-05	0.00053549
i1_HQ_c5403/f2p1/1113	26.9801	0.527915	5.6754	2.8743e-08	1.7777e-06
i1_HQ_c5508/f2p8/1131	28.4663	0	5.8312	1.2243e-08	7.9833e-07
i1_HQ_c5603/f3p0/1385	74.2556	1.5273	5.6034	3.3861e-20	6.5446e-18
i1_HQ_c59/f24p0/1234	85.4924	34.096	1.3262	1.0714e-07	6.0154e-06
i1_HQ_c61/f29p0/1183	273.306	62.9129	2.1191	3.7543e-37	1.5498e-34
i1_HQ_c631/f9p0/1130	368.523	0.0406089	13.148	1.1719e-37	4.9726e-35
i1_HQ_c6318/f4p0/1761	37.3655	2.12141	4.1386	3.5246e-10	2.838e-08
i1_HQ_c6342/f2p0/1247	65.2805	9.6243	2.7619	8.9197e-13	9.7686e-11
i1_HQ_c6387/f3p0/1335	34.3171	3.38881	3.3401	1.9258e-08	1.2226e-06
i1_HQ_c652/f5p0/1983	33.7166	10.9851	1.6179	0.00014447	0.0038302
i1_HQ_c6652/f2p19/1964	39.3107	6.42189	2.6139	6.6584e-08	3.8838e-06
i1_HQ_c6956/f3p4/1676	64.4442	11.554	2.4797	1.6609e-11	1.5833e-09
i1_HQ_c7005/f2p1/1924	51.2716	0.0812177	9.3021	3.5631e-11	3.2669e-09
i1_HQ_c726/f4p0/1400	33.5119	0	6.0666	6.9553e-10	5.4048e-08
i1_HQ_c7367/f9p0/1516	181.389	34.7653	2.3834	1.8416e-28	5.3849e-26
i1_HQ_c7415/f4p0/1172	14.4376	0	4.8518	5.8263e-05	0.0017393
i1_HQ_c7438/f3p0/1215	35.1873	0.0406089	9.759	1.0805e-07	6.0583e-06
i1_HQ_c7742/f2p18/1170	58.0496	22.358	1.3765	7.1558e-06	0.00026964
i1_HQ_c7751/f2p2/1517	742.28	36.3705	4.3511	4.6333e-176	1.1424e-172
i1_HQ_c7816/f2p2/1630	46.385	5.62473	3.0438	3.1279e-10	2.5388e-08
i1_HQ_c8186/f2p0/1354	13.1632	116.394	-3.1444	3.8041e-20	7.3216e-18
i1_HQ_c8198/f2p3/1906	33.1015	8.03365	2.0428	1.4264e-05	0.00049744
i1_HQ_c838/f6p3/1420	44.4766	15.9593	1.4786	3.806e-05	0.0011899
i1_HQ_c842/f5p0/1580	46.8864	17.206	1.4463	3.07e-05	0.00098235
i1_HQ_c8669/f2p0/1320	31.3667	5.19794	2.5932	1.5486e-06	6.9661e-05
i1_HQ_c8713/f2p4/1944	13.9098	0	4.798	8.1587e-05	0.002331
i1_HQ_c883/f3p0/1314	832.66	1.64669	8.982	1.6651e-163	3.705e-160
i1_HQ_c8999/f3p0/1703	41.3838	1.28365	5.0107	8.4229e-12	8.3341e-10
i1_HQ_c9251/f7p28/1177	46.9958	0	6.5545	4.5554e-13	5.1882e-11
i1_HQ_c932/f6p2/1593	154.401	42.1618	1.8727	5.3848e-19	9.9242e-17
i1_HQ_c9333/f2p2/1150	99.7961	33.0893	1.5926	9.6029e-11	8.3913e-09
i1_HQ_c934/f5p0/1765	29.6724	6.63305	2.1614	2.2043e-05	0.00073447
i1_HQ_c9447/f2p0/1290	35.4713	0.284262	6.9633	5.1195e-10	4.0332e-08
i1_HQ_c962/f4p0/1827	53.0729	19.0545	1.4778	6.8645e-06	0.0002605
i1_HQ_c9636/f4p3/1329	134.237	38.9147	1.7864	7.1726e-16	1.064e-13
i1_HQ_c964/f4p0/1755	162.07	36.8554	2.1367	6.6634e-23	1.4719e-20
i1_HQ_c967/f11p0/1884	86.8688	16.6135	2.3865	1.8179e-14	2.3591e-12
i1_HQ_c981/f12p0/1228	118.981	26.5294	2.1651	1.8164e-17	3.0073e-15
i1_HQ_c9816/f4p0/1468	2.71357	31.3111	-3.5284	4.8282e-07	2.4095e-05
i1_HQ_c9868/f2p29/1422	14.9994	0.0406089	8.5289	0.0001701	0.0044124
i1_HQ_c990/f7p0/1666	2.16973	22.7312	-3.3891	2.5305e-05	0.0008295
i1_HQ_c999/f6p0/1587	113.573	44.0813	1.3654	4.2295e-10	3.3669e-08
i1_HQ_c10265/f2p0/1264	57.1412	299.463	-2.3898	2.9427e-36	1.1774e-33
i1_HQ_c1044/f7p1/1488	41.1692	12.5522	1.7136	1.3356e-05	0.00046971
i1_HQ_c1051/f11p0/1787	71.1241	223.12	-1.6494	1.4176e-16	2.1919e-14
i1_HQ_c10597/f3p15/1394	20.0539	67.7705	-1.7568	1.6706e-06	7.4415e-05
i1_HQ_c1072/f4p0/1706	9.47558	36.2353	-1.9351	0.00016182	0.0042276
i1_HQ_c10864/f3p67/1772	15.0112	48.7554	-1.6995	7.5907e-05	0.0021869
i1_HQ_c11050/f4p10/1612	5.34838	352.788	-6.0436	5.8336e-81	6.1882e-78
i1_HQ_c1129/f6p0/1850	141.773	24.8421	2.5127	8.7599e-24	2.0544e-21
i1_HQ_c11464/f2p21/1472	3.48241	26.0234	-2.9016	3.0949e-05	0.00098961
i1_HQ_c11640/f2p5/1294	109.673	33.0394	1.7309	8.5838e-13	9.4576e-11
i1_HQ_c1166/f6p0/1991	27.0636	142.49	-2.3964	3.664e-18	6.3547e-16
i1_HQ_c12138/f2p0/1762	9.15908	41.0881	-2.1654	1.3171e-05	0.00046465
i1_HQ_c1222/f2p6/1677	34.144	5.42047	2.6551	3.9453e-07	2.004e-05
i1_HQ_c1267/f2p9/1940	120.639	57.574	1.0672	5.2408e-08	3.1026e-06
i1_HQ_c1284/f4p10/1955	57.7388	16.6529	1.7938	1.1311e-07	6.3188e-06
i1_HQ_c1355/f4p3/1242	1.44711	26.4388	-4.1914	8.1545e-07	3.8887e-05
i1_HQ_c14106/f7p41/1780	56.7299	153.264	-1.4338	1.142e-09	8.6244e-08
i1_HQ_c15041/f2p8/1845	39.4192	90.7832	-1.2035	6.2636e-05	0.0018528
i1_HQ_c15172/f3p0/1991	5.28281	49.6094	-3.2312	1.1752e-09	8.8454e-08
i1_HQ_c15516/f5p1/1286	12.5467	109.157	-3.121	7.3574e-19	1.3344e-16
i1_HQ_c1571/f4p3/1569	7.27425	41.683	-2.5186	1.229e-06	5.651e-05
i1_HQ_c16351/f3p0/1140	39.8942	149.725	-1.9081	3.2612e-14	4.1436e-12
i1_HQ_c1709/f4p5/1594	20.6284	78.9298	-1.9359	2.5595e-08	1.5982e-06
i1_HQ_c17493/f8p0/1834	0	37.0377	-6.2109	6.9085e-10	5.3729e-08
i1_HQ_c17582/f2p1/1113	1.20231	21.8256	-4.1821	7.5455e-06	0.00028269
i1_HQ_c17635/f2p0/1268	66.7936	19.0017	1.8136	9.2719e-09	6.1652e-07
i1_HQ_c17655/f3p0/1134	34.0058	121.912	-1.842	2.6406e-11	2.4581e-09
i1_HQ_c17770/f10p1/1584	79.5592	209.763	-1.3987	3.169e-12	3.2852e-10
i1_HQ_c18084/f6p1/1229	0.403286	22.546	-5.8049	1.4538e-06	6.5952e-05
i1_HQ_c18273/f6p0/1702	207.475	31.2087	2.7329	7.9371e-37	3.247e-34
i1_HQ_c1832/f3p2/1694	1.62824	26.2382	-4.0103	1.2827e-06	5.8683e-05
i1_HQ_c18395/f2p10/1367	147.823	30.8542	2.2603	2.7683e-22	5.8869e-20
i1_HQ_c1855/f4p0/1651	136.274	390.903	-1.5203	1.5583e-24	3.7808e-22
i1_HQ_c18556/f2p14/1390	0	35.3317	-6.1429	1.6654e-09	1.2302e-07
i1_HQ_c2053/f2p5/1727	0	15.6677	-4.9697	7.6206e-05	0.0021931
i1_HQ_c20557/f3p0/1559	76.8612	153.727	-1	1.3301e-05	0.00046852
i1_HQ_c21060/f3p7/1329	9.18927	73.9118	-3.0078	8.1037e-13	8.9501e-11
i1_HQ_c21953/f3p0/1564	26.5259	119.902	-2.1764	8.041e-14	9.7809e-12
i1_HQ_c22758/f2p3/1187	0	21.6892	-5.4389	2.4932e-06	0.00010633
i1_HQ_c23731/f2p6/1421	161.242	18.4669	3.1262	1.818e-32	6.2116e-30
i1_HQ_c23911/f4p0/1393	24.2859	63.84	-1.3943	0.00012577	0.0033915
i1_HQ_c27982/f2p38/1224	10.4241	122.624	-3.5562	1.6187e-23	3.7196e-21
i1_HQ_c2907/f5p1/1190	105.549	352.338	-1.7391	2.3545e-27	6.5289e-25
i1_HQ_c29708/f2p3/1772	3.481	37.24	-3.4193	6.195e-08	3.6368e-06
i1_HQ_c29888/f2p0/1619	20.5874	59.97	-1.5425	5.0558e-05	0.0015298
i1_HQ_c31001/f3p0/1036	18.3465	110.182	-2.5863	1.0786e-15	1.5719e-13
i1_HQ_c3285/f2p0/1240	0.715067	17.0285	-4.5737	5.0264e-05	0.0015219
i1_HQ_c333/f12p0/1293	0	31.0398	-5.956	1.5716e-08	1.0068e-06
i1_HQ_c33349/f5p0/1088	37.1212	0.243653	7.2513	3.0992e-10	2.5177e-08
i1_HQ_c3349/f5p48/1864	99.9244	28.263	1.8219	1.8578e-12	1.9638e-10
i1_HQ_c33736/f3p0/1930	11.0133	42.9573	-1.9637	3.2923e-05	0.0010451
i1_HQ_c34121/f3p7/1225	6.08467	42.9642	-2.8199	1.375e-07	7.5704e-06
i1_HQ_c34235/f2p0/1987	12.525	50.1109	-2.0003	5.4606e-06	0.00021353
i1_HQ_c34245/f2p20/1434	13.9499	136.698	-3.2927	2.1782e-24	5.2293e-22
i1_HQ_c35942/f2p0/1867	0	23.7655	-5.5708	7.9071e-07	3.7806e-05
i1_HQ_c39967/f2p13/1610	29.1809	6.93518	2.073	3.9685e-05	0.0012348
i1_HQ_c421/f8p0/1922	4.20408	53.9728	-3.6824	1.731e-11	1.6464e-09
i1_HQ_c44483/f3p0/1065	0	16.2842	-5.0254	5.3336e-05	0.0016069
i1_HQ_c44626/f2p0/1057	60.7854	28.2508	1.1054	7.5368e-05	0.0021738
i1_HQ_c4552/f2p0/1141	89.3531	36.5996	1.2877	1.0017e-07	5.6514e-06
i1_HQ_c4633/f4p3/1571	2.73716	82.5258	-4.9141	1.2866e-19	2.4201e-17
i1_HQ_c47087/f10p0/1418	166.831	73.1817	1.1888	5.4109e-12	5.4544e-10
i1_HQ_c47240/f4p0/1678	135.433	58.3042	1.2159	2.8294e-10	2.3234e-08
i1_HQ_c47246/f3p0/1692	1.67305	36.5358	-4.4488	3.6923e-09	2.6132e-07
i1_HQ_c47385/f32p7/1665	13.49	49.6724	-1.8805	1.5435e-05	0.000534
i1_HQ_c47433/f2p0/1639	19.9337	131.768	-2.7247	1.4817e-19	2.7699e-17
i1_HQ_c47490/f18p0/1537	4.32059	29.2664	-2.7599	1.7458e-05	0.0005945
i1_HQ_c47561/f5p4/1094	33.3034	98.4497	-1.5637	1.4978e-07	8.2216e-06
i1_HQ_c47586/f25p0/1692	313.649	137.938	1.1851	3.9656e-21	7.9861e-19
i1_HQ_c47601/f2p0/1111	149.966	449.442	-1.5835	8.0897e-30	2.5188e-27
i1_HQ_c47639/f3p0/1132	3.03998	23.5385	-2.9529	6.32e-05	0.0018677
i1_HQ_c47735/f3p0/1933	44.412	146.854	-1.7254	3.6312e-12	3.7263e-10
i1_HQ_c47819/f3p0/1619	0	14.3033	-4.8383	0.0001689	0.0043885
i1_HQ_c5399/f2p3/1829	0	93.1892	-7.5421	2.6868e-21	5.4348e-19
i1_HQ_c5767/f5p22/1927	201.316	15.7956	3.6719	5.7756e-45	3.0281e-42
i1_HQ_c646/f6p0/1425	13.7565	46.2462	-1.7492	8.0415e-05	0.002299
i1_HQ_c688/f6p1/1974	58.7704	171.981	-1.5491	5.6385e-12	5.6776e-10
i1_HQ_c7079/f6p7/1706	45.3831	194.013	-2.0959	2.1822e-20	4.2447e-18
i1_HQ_c7146/f3p18/1882	32.6544	81.4809	-1.3192	3.7203e-05	0.0011671
i1_HQ_c7188/f2p14/1107	74.6094	16.6375	2.1649	1.6443e-11	1.5691e-09
i1_HQ_c726/f6p0/1853	8.18459	57.0498	-2.8012	1.4645e-09	1.0871e-07
i1_HQ_c7731/f3p9/1760	6.86058	78.4433	-3.5152	1.8135e-15	2.5375e-13
i1_HQ_c811/f8p0/1819	48.7387	227.025	-2.2197	2.0161e-25	5.0252e-23
i1_HQ_c8131/f2p0/1467	0	14.5469	-4.8626	0.00014643	0.0038743
i1_HQ_c826/f8p0/1965	141.905	5.76362	4.6218	6.4494e-36	2.5252e-33
i1_HQ_c886/f6p0/1459	18.3111	53.3771	-1.5435	0.0001303	0.0034993
i1_HQ_c1035/f10p0/1584	40.9121	91.6546	-1.1637	9.7488e-05	0.0027239
i1_HQ_c10367/f2p0/1868	138.285	21.2864	2.6996	7.8984e-25	1.9266e-22
i1_HQ_c10516/f4p0/1722	73.9655	34.9216	1.0827	1.6723e-05	0.00057182
i1_HQ_c10626/f2p0/1144	31.246	9.19913	1.7641	0.00011237	0.003084
i1_HQ_c10737/f2p16/1434	168.28	37.6322	2.1608	5.324e-24	1.2583e-21
i1_HQ_c10972/f4p8/1517	41.0772	14.1311	1.5395	4.8379e-05	0.0014721
i1_HQ_c1102/f5p0/1206	0	19.7067	-5.3006	7.5693e-06	0.00028335
i1_HQ_c11047/f3p17/1804	0	55.1741	-6.7859	8.6044e-14	1.0438e-11
i1_HQ_c1145/f6p0/1233	17.2177	75.8066	-2.1384	4.4476e-09	3.1092e-07
i1_HQ_c11481/f2p7/1339	11.4246	62.4227	-2.4499	5.4324e-09	3.7459e-07
i1_HQ_c11655/f4p9/1526	120.495	59.4437	1.0194	1.3704e-07	7.5563e-06
i1_HQ_c1176/f6p0/1974	181.442	40.6198	2.1592	9.9102e-26	2.5396e-23
i1_HQ_c1192/f5p0/1583	10.2803	46.5881	-2.1801	3.1382e-06	0.00013097
i1_HQ_c1207/f5p0/1718	8.84258	48.2437	-2.4478	2.9697e-07	1.5376e-05
i1_HQ_c1209/f5p0/1567	56.8299	326.546	-2.5226	4.4907e-42	2.2145e-39
i1_HQ_c12093/f4p4/1144	62.4938	17.4001	1.8446	1.9862e-08	1.2566e-06
i1_HQ_c12138/f4p0/1375	12.3108	48.2027	-1.9692	1.0451e-05	0.00037955
i1_HQ_c12259/f6p1/1422	69.2742	27.1044	1.3538	1.2353e-06	5.6774e-05
i1_HQ_c1228/f5p0/1499	0	15.4525	-4.9498	8.6351e-05	0.0024465
i1_HQ_c1242/f5p0/1627	1.79238	30.7795	-4.102	1.2593e-07	6.9752e-06
i1_HQ_c12425/f4p7/1776	10.5477	40.9813	-1.958	5.1881e-05	0.0015657
i1_HQ_c12471/f2p2/1625	0.377344	14.434	-5.2574	0.0001292	0.0034737
i1_HQ_c1258/f3p8/1520	76.5084	12.229	2.6453	3.5071e-14	4.4376e-12
i1_HQ_c12592/f3p5/1823	46.1128	16.4592	1.4863	2.5749e-05	0.00084074
i1_HQ_c12646/f3p7/1376	150.666	66.5226	1.1794	7.2017e-11	6.3601e-09
i1_HQ_c12688/f4p0/1215	325.696	63.5046	2.3586	3.2475e-49	1.9751e-46
i1_HQ_c12785/f2p3/1426	27.8051	1.77989	3.9655	8.7205e-08	4.9784e-06
i1_HQ_c13009/f2p0/1796	25.5009	5.93783	2.1025	0.00010766	0.0029691
i1_HQ_c13132/f3p7/1518	30.5389	73.5455	-1.268	0.00015665	0.0041095
i1_HQ_c13366/f3p3/1685	36.6557	12.2379	1.5827	9.3328e-05	0.0026189
i1_HQ_c1339/f9p12/1242	9.19776	51.0348	-2.4721	1.1274e-07	6.302e-06
i1_HQ_c13439/f3p7/1858	51.9154	5.07895	3.3536	4.4798e-12	4.5511e-10
i1_HQ_c13480/f3p1/1828	10.5156	49.9611	-2.2483	8.1909e-07	3.902e-05
i1_HQ_c135/f11p0/1203	370.671	116.221	1.6733	6.3932e-38	2.7382e-35
i1_HQ_c1358/f7p0/1571	2.46547	20.1956	-3.0341	0.00017018	0.0044131
i1_HQ_c13822/f4p8/1983	70.8935	24.1217	1.5553	7.7231e-08	4.4621e-06
i1_HQ_c13997/f7p2/1457	1064.41	52.1227	4.352	1.3539e-251	5.3702e-248
i1_HQ_c14267/f6p13/1542	10.8817	69.4513	-2.6741	8.301e-11	7.2886e-09
i1_HQ_c1433/f9p0/1492	25.4434	84.6837	-1.7348	1.1511e-07	6.4148e-06
i1_HQ_c14444/f2p0/1673	328.306	738.507	-1.1696	1.0434e-28	3.0704e-26
i1_HQ_c1455/f12p0/1267	192.109	80.1554	1.2611	1.3511e-14	1.7709e-12
i1_HQ_c14555/f3p0/1996	9.56142	40.4651	-2.0814	2.6145e-05	0.00085123
i1_HQ_c1480/f7p0/1392	21.1534	0.541722	5.2872	9.3456e-07	4.3925e-05
i1_HQ_c1517/f4p5/1982	11.5764	44.967	-1.9577	2.2487e-05	0.00074625
i1_HQ_c1522/f3p14/1968	51.4485	10.1936	2.3355	5.5498e-09	3.8211e-07
i1_HQ_c15386/f2p0/1080	0	22.341	-5.4816	1.7359e-06	7.6986e-05
i1_HQ_c15405/f2p6/1044	46.2718	16.9745	1.4468	3.4467e-05	0.0010903
i1_HQ_c1566/f3p0/1431	4.96349	41.7926	-3.0738	5.1752e-08	3.0657e-06
i1_HQ_c1569/f6p0/1347	16.7446	72.4462	-2.1132	1.2911e-08	8.3832e-07
i1_HQ_c1637/f4p0/1926	0.952322	40.6832	-5.4168	1.1438e-10	9.8905e-09
i1_HQ_c1643/f5p8/1467	50.3429	21.104	1.2543	8.5783e-05	0.0024342
i1_HQ_c1647/f6p0/1975	5.72997	71.2483	-3.6363	1.478e-14	1.929e-12
i1_HQ_c1649/f6p0/1707	95.9548	46.8427	1.0345	2.0287e-06	8.8807e-05
i1_HQ_c1661/f2p0/1763	2.83763	59.2228	-4.3834	7.5166e-14	9.1675e-12
i1_HQ_c1675/f4p0/1326	6.58559	65.0851	-3.3049	1.8648e-12	1.969e-10
i1_HQ_c16919/f12p13/1569	1139.94	3121.42	-1.4532	2.398e-170	5.4692e-167
i1_HQ_c17017/f7p0/1433	14.7424	126.498	-3.1011	1.7871e-21	3.6474e-19
i1_HQ_c1709/f5p0/1796	16.4612	53.0368	-1.6879	4.0528e-05	0.0012593
i1_HQ_c17248/f2p0/1143	3.16733	34.9854	-3.4654	1.3039e-07	7.2095e-06
i1_HQ_c17275/f5p0/1344	2.65697	48.5901	-4.1928	2.2878e-11	2.1473e-09
i1_HQ_c17338/f6p0/1139	119.915	15.2381	2.9763	1.2475e-23	2.8813e-21
i1_HQ_c1742/f7p9/1924	15.6135	1.23735	3.6575	9.1021e-05	0.0025629
i1_HQ_c17504/f19p0/1678	193.648	511.132	-1.4003	1.2568e-27	3.5497e-25
i1_HQ_c1769/f7p0/1748	150.419	63.3722	1.2471	1.3523e-11	1.3055e-09
i1_HQ_c17874/f5p0/1417	11.2472	105.975	-3.2361	5.6765e-19	1.0399e-16
i1_HQ_c17977/f6p6/1902	0	31.2185	-5.9643	1.4301e-08	9.2396e-07
i1_HQ_c1799/f4p0/1813	1.24806	27.8297	-4.4789	2.5216e-07	1.3221e-05
i1_HQ_c18149/f5p34/1297	13.3537	50.1511	-1.909	1.1187e-05	0.00040211
i1_HQ_c18221/f3p5/1212	112.554	54.6859	1.0414	2.3571e-07	1.2437e-05
i1_HQ_c18266/f2p9/1100	0.545262	37.9165	-6.1197	4.2393e-10	3.3718e-08
i1_HQ_c18301/f2p0/1461	0	17.0228	-5.0894	3.4855e-05	0.0011014
i1_HQ_c18351/f4p5/1219	2.68858	29.482	-3.4549	1.3059e-06	5.9652e-05
i1_HQ_c18368/f2p12/1845	4.70501	27.2051	-2.5316	8.439e-05	0.0023991
i1_HQ_c1838/f7p4/1543	30.1347	89.4224	-1.5692	5.1444e-07	2.5534e-05
i1_HQ_c18391/f2p3/1271	72.4269	32.4201	1.1596	7.9757e-06	0.00029702
i1_HQ_c18396/f2p28/1144	71.5288	7.8501	3.1877	1.6525e-15	2.3373e-13
i1_HQ_c18425/f4p0/1762	408.217	1490.88	-1.8688	6.7884e-123	1.1059e-119
i1_HQ_c1844/f10p0/1459	28.955	215.58	-2.8963	4.5237e-33	1.5751e-30
i1_HQ_c18523/f2p0/1157	44.0757	12.871	1.7759	4.1065e-06	0.00016603
i1_HQ_c18543/f3p0/1182	3.91919	23.6819	-2.5952	0.00019552	0.0049602
i1_HQ_c18580/f3p4/1501	118.727	25.4175	2.2238	6.5067e-18	1.1137e-15
i1_HQ_c18643/f2p34/1423	15.1952	46.7948	-1.6227	0.00018843	0.004803
i1_HQ_c1868/f5p1/1245	0	26.5517	-5.7307	1.7309e-07	9.3825e-06
i1_HQ_c1870/f4p5/1773	0.655635	32.5801	-5.635	7.2516e-09	4.9076e-07
i1_HQ_c18742/f4p0/1435	7.45018	31.8678	-2.0968	0.00017611	0.0045397
i1_HQ_c18754/f2p4/1573	17.921	0.568524	4.9783	7.0482e-06	0.00026647
i1_HQ_c18768/f2p12/1338	192.715	532.556	-1.4665	5.6801e-31	1.831e-28
i1_HQ_c18775/f3p0/1816	164.124	72.3727	1.1813	9.8656e-12	9.6911e-10
i1_HQ_c18780/f4p1/1317	40.3918	11.3075	1.8368	6.7617e-06	0.00025724
i1_HQ_c1886/f8p5/1307	3.43006	23.7038	-2.7888	0.00010079	0.0028032
i1_HQ_c19029/f2p2/1088	2.70508	47.9481	-4.1477	3.6037e-11	3.3008e-09
i1_HQ_c19142/f3p33/1937	0.716482	36.8773	-5.6857	7.4027e-10	5.728e-08
i1_HQ_c1926/f5p3/1781	70.2034	28.7332	1.2888	2.3121e-06	9.959e-05
i1_HQ_c1986/f3p0/1123	1.41928	31.2566	-4.4609	4.7978e-08	2.8616e-06
i1_HQ_c1991/f9p10/1958	110.995	40.4684	1.4556	1.1902e-10	1.0273e-08
i1_HQ_c2004/f4p1/1290	102.672	38.2962	1.4228	1.0463e-09	7.9545e-08
i1_HQ_c20140/f2p4/1852	0.330176	13.9695	-5.4029	0.00015893	0.0041627
i1_HQ_c2029/f2p1/1831	1.19005	81.6348	-6.1001	4.9853e-20	9.5546e-18
i1_HQ_c20503/f3p0/1781	102.322	36.1663	1.5004	2.8395e-10	2.3274e-08
i1_HQ_c20673/f2p5/1324	49.4278	194.141	-1.9737	7.9337e-19	1.4304e-16
i1_HQ_c2090/f7p8/1938	0	16.2082	-5.0187	5.5728e-05	0.0016735
i1_HQ_c20949/f4p0/1949	64.3065	11.6645	2.4628	2.0507e-11	1.9386e-09
i1_HQ_c21140/f2p6/1284	55.3497	10.9372	2.3393	1.4292e-09	1.0626e-07
i1_HQ_c21171/f2p11/1381	9.13597	56.1365	-2.6193	8.0623e-09	5.4241e-07
i1_HQ_c21187/f2p0/1446	19.6672	62.5076	-1.6682	1.0151e-05	0.00036982
i1_HQ_c21452/f2p4/1599	0	16.7012	-5.0619	4.1936e-05	0.0012977
i1_HQ_c2147/f5p7/1939	549.822	91.0772	2.5938	4.8225e-90	6.1104e-87
i1_HQ_c21492/f2p0/1313	64.7399	5.65844	3.5162	3.7486e-15	5.1041e-13
i1_HQ_c2168/f2p6/1905	60.1618	17.4297	1.7873	6.573e-08	3.8414e-06
i1_HQ_c2188/f13p7/1813	125.848	21.2994	2.5628	1.0899e-21	2.2546e-19
i1_HQ_c2192/f4p5/1344	0.639126	21.4248	-5.067	3.4747e-06	0.00014317
i1_HQ_c2230/f7p7/1755	2.93715	69.3189	-4.5608	2.9681e-16	4.4905e-14
i1_HQ_c22964/f3p0/1337	0.585826	21.9584	-5.2282	2.3783e-06	0.00010215
i1_HQ_c2335/f3p0/1527	2.61924	107.901	-5.3644	9.687e-26	2.4964e-23
i1_HQ_c2339/f5p2/1176	23.1019	97.7992	-2.0818	6.244e-11	5.5628e-09
i1_HQ_c2379/f5p2/1393	21.0303	3.98698	2.3991	0.00015632	0.0041038
i1_HQ_c2382/f7p0/1812	6.14552	64.2501	-3.3861	1.4562e-12	1.5629e-10
i1_HQ_c2411/f3p2/1413	1.96785	18.6951	-3.248	0.00018114	0.004651
i1_HQ_c2434/f3p3/1746	180.379	20.345	3.1483	2.5593e-36	1.0331e-33
i1_HQ_c24364/f2p0/1872	15.2933	48.407	-1.6623	0.00010745	0.0029641
i1_HQ_c2466/f9p8/1276	104.106	48.2584	1.1092	2.0696e-07	1.1035e-05
i1_HQ_c2524/f6p2/1448	0.917889	22.3917	-4.6085	3.1989e-06	0.00013307
i1_HQ_c2526/f6p0/1760	4.92434	27.0776	-2.4591	0.00011759	0.0031993
i1_HQ_c25462/f2p0/1400	99.14	42.1748	1.2331	5.0785e-08	3.0133e-06
i1_HQ_c2559/f7p0/1353	63.09	22.2537	1.5034	7.0865e-07	3.4133e-05
i1_HQ_c2579/f3p0/1171	227.791	69.9602	1.7031	1.9153e-24	4.6224e-22
i1_HQ_c27309/f3p12/1563	125.566	265.082	-1.078	7.3289e-10	5.6806e-08
i1_HQ_c3002/f3p0/1877	12.9552	50.7002	-1.9685	6.2091e-06	0.0002385
i1_HQ_c30453/f2p0/1058	159.405	10.1567	3.9722	1.2719e-37	5.372e-35
i1_HQ_c30589/f2p0/1057	94.0298	305.209	-1.6986	4.3004e-23	9.5921e-21
i1_HQ_c31531/f3p0/1512	487.647	139.044	1.8103	3.28e-54	2.3018e-51
i1_HQ_c3231/f4p14/1541	86.8353	201.637	-1.2154	1.7413e-09	1.2831e-07
i1_HQ_c32928/f25p0/1729	143.819	325.828	-1.1799	9.7735e-14	1.1794e-11
i1_HQ_c32935/f19p0/1390	29.1069	99.627	-1.7752	4.7676e-09	3.3176e-07
i1_HQ_c32939/f13p0/1189	38.191	188.258	-2.3014	2.3833e-22	5.092e-20
i1_HQ_c32959/f8p0/1640	9.2053	55.7267	-2.5978	1.0819e-08	7.111e-07
i1_HQ_c32960/f18p0/1897	285.561	128.779	1.1489	1.2322e-18	2.1999e-16
i1_HQ_c33016/f7p0/1184	11.4618	84.1071	-2.8754	9.1476e-14	1.1068e-11
i1_HQ_c33121/f3p0/1987	16.8828	74.4438	-2.1406	5.9631e-09	4.0933e-07
i1_HQ_c33229/f5p0/1569	54.9054	198.543	-1.8544	1.2285e-17	2.0564e-15
i1_HQ_c33246/f13p0/1124	29.5922	80.2565	-1.4394	9.8559e-06	0.00035994
i1_HQ_c33284/f3p0/1087	0.440077	18.6399	-5.4045	1.2847e-05	0.00045444
i1_HQ_c33314/f4p0/1583	24.5132	111.075	-2.1799	6.1304e-13	6.8622e-11
i1_HQ_c33364/f4p0/1434	2.40981	29.3476	-3.6063	8.7394e-07	4.131e-05
i1_HQ_c33409/f16p0/1129	34.9449	3.68404	3.2457	2.0553e-08	1.2949e-06
i1_HQ_c33458/f6p0/1862	12.792	67.9837	-2.41	1.7069e-09	1.2599e-07
i1_HQ_c33575/f3p0/1351	6.3573	51.3511	-3.0139	2.3159e-09	1.6768e-07
i1_HQ_c33957/f20p0/1373	59.168	161.69	-1.4503	2.6936e-10	2.2218e-08
i1_HQ_c34297/f5p0/1968	0.271216	44.7632	-7.3667	3.8857e-11	3.5519e-09
i1_HQ_c34348/f4p0/1732	0	60.1458	-6.9104	8.0769e-15	1.0804e-12
i1_HQ_c34498/f3p10/1271	2.48198	23.4289	-3.2387	2.846e-05	0.00091873
i1_HQ_c34680/f2p8/1686	135.546	41.6005	1.7041	3.4485e-15	4.7166e-13
i1_HQ_c34686/f2p0/1244	202.863	35.6448	2.5087	2.8612e-33	1.0001e-30
i1_HQ_c34721/f4p2/1647	160.098	404.64	-1.3377	1.3159e-20	2.5929e-18
i1_HQ_c34747/f2p9/1616	54.6002	15.8086	1.7882	2.6289e-07	1.372e-05
i1_HQ_c34814/f2p0/1888	0	15.5077	-4.9549	8.3624e-05	0.0023825
i1_HQ_c34868/f2p7/1140	3.05554	31.0402	-3.3446	9.9776e-07	4.6679e-05
i1_HQ_c34902/f2p11/1286	21.1313	147.383	-2.8021	2.4013e-22	5.1184e-20
i1_HQ_c34909/f3p5/1540	60.9901	227.02	-1.8962	1.4162e-20	2.7785e-18
i1_HQ_c34940/f2p0/1222	23.8269	2.71917	3.1314	5.0266e-06	0.00019843
i1_HQ_c35053/f2p0/1175	1.32542	20.0068	-3.916	2.7507e-05	0.00089112
i1_HQ_c35073/f2p0/1972	7.3799	50.2328	-2.767	1.7465e-08	1.115e-06
i1_HQ_c35438/f2p2/1418	1.67682	32.3145	-4.2684	4.1971e-08	2.5257e-06
i1_HQ_c356/f14p0/1661	172.144	376.523	-1.1291	1.6438e-14	2.1392e-12
i1_HQ_c3620/f4p0/1436	12.7141	65.5313	-2.3658	5.1315e-09	3.5545e-07
i1_HQ_c3651/f2p0/1125	32.8096	6.81823	2.2666	4.6318e-06	0.00018444
i1_HQ_c3670/f2p20/1253	3.00885	31.0479	-3.3672	9.2006e-07	4.3265e-05
i1_HQ_c3771/f2p7/1340	51.1707	107.598	-1.0723	9.4873e-05	0.0026566
i1_HQ_c3974/f3p0/1689	148.233	48.6645	1.6069	2.116e-15	2.9472e-13
i1_HQ_c4072/f4p0/1449	0	15.7599	-4.9782	7.2239e-05	0.0020955
i1_HQ_c41850/f2p2/1592	0.343855	16.0937	-5.5486	4.8609e-05	0.0014772
i1_HQ_c4470/f3p4/1095	754.806	275.311	1.455	2.6871e-63	2.2911e-60
i1_HQ_c44963/f2p0/1747	33.7407	330.824	-3.2935	1.2771e-56	9.3204e-54
i1_HQ_c4555/f3p3/1636	0.566016	14.7004	-4.6989	0.00015035	0.0039642
i1_HQ_c46664/f3p1/1038	164.359	78.9948	1.057	2.7706e-10	2.2791e-08
i1_HQ_c46672/f4p2/1472	232.304	477.063	-1.0382	1.6712e-15	2.36e-13
i1_HQ_c46724/f3p0/1026	0.921191	17.3522	-4.2355	6.1211e-05	0.0018166
i1_HQ_c46780/f3p2/1059	0.283008	103.108	-8.5091	1.5659e-21	3.2247e-19
i1_HQ_c47033/f2p0/1589	8.82513	81.2486	-3.2027	9.0703e-15	1.208e-12
i1_HQ_c47052/f2p0/1015	111.587	54.2084	1.0416	2.644e-07	1.3783e-05
i1_HQ_c47064/f2p0/1028	187.276	982.668	-2.3915	5.5806e-115	8.4851e-112
i1_HQ_c489/f9p0/1320	31.4922	85.9267	-1.4481	4.2712e-06	0.00017165
i1_HQ_c4948/f6p27/1678	45.8893	99.6607	-1.1189	9.0655e-05	0.0025557
i1_HQ_c50942/f16p0/1837	14.9188	71.2625	-2.256	3.5772e-09	2.5376e-07
i1_HQ_c50952/f13p0/2001	0	14.9319	-4.9003	0.00011693	0.0031862
i1_HQ_c50974/f15p0/1796	7.18604	32.213	-2.1644	0.00011492	0.0031435
i1_HQ_c50981/f13p0/1770	86.6367	35.7106	1.2786	1.7902e-07	9.675e-06
i1_HQ_c51059/f12p4/1676	64.2027	186.023	-1.5348	1.172e-12	1.2683e-10
i1_HQ_c51131/f8p0/1105	65.0654	165.848	-1.3499	1.8972e-09	1.3911e-07
i1_HQ_c51179/f6p0/1767	4.09937	32.3868	-2.9819	2.389e-06	0.00010251
i1_HQ_c51193/f2p0/1249	23.5477	2.7009	3.1241	5.829e-06	0.00022571
i1_HQ_c5121/f2p0/1469	4.97622	47.9087	-3.2672	1.849e-09	1.3581e-07
i1_HQ_c51252/f4p0/1099	106.626	27.281	1.9666	2.5746e-14	3.2942e-12
i1_HQ_c51278/f29p0/1557	1008.5	418.808	1.2678	3.3219e-70	3.0611e-67
i1_HQ_c51284/f11p0/1817	14.8725	53.2407	-1.8399	1.0786e-05	0.00038954
i1_HQ_c51387/f2p2/1105	88.4933	35.6448	1.3119	7.9862e-08	4.5851e-06
i1_HQ_c51494/f28p0/1348	29.9696	75.3258	-1.3296	6.5093e-05	0.0019125
i1_HQ_c51521/f4p0/1071	118.695	45.3865	1.3869	1.1087e-10	9.6237e-09
i1_HQ_c51563/f18p0/1395	40.1357	166.197	-2.0499	3.4942e-17	5.6519e-15
i1_HQ_c51572/f11p0/1164	6.2724	45.4421	-2.8569	4.8057e-08	2.8636e-06
i1_HQ_c51585/f10p0/1908	0	27.1604	-5.7634	1.246e-07	6.9056e-06
i1_HQ_c51635/f9p0/1070	53.2602	192.125	-1.8509	4.5164e-17	7.254e-15
i1_HQ_c51641/f10p0/1167	94.2473	239.827	-1.3475	5.5367e-13	6.2435e-11
i1_HQ_c51666/f8p0/1143	24.0392	71.5366	-1.5733	6.7813e-06	0.00025777
i1_HQ_c51667/f10p0/1136	324.368	65.8753	2.2998	9.2678e-48	5.2515e-45
i1_HQ_c51670/f11p0/1108	28.946	125.683	-2.1184	6.1955e-14	7.6275e-12
i1_HQ_c51801/f4p0/1140	7.21481	58.3135	-3.0148	1.9269e-10	1.6232e-08
i1_HQ_c51836/f2p6/1175	21.2709	83.0171	-1.9645	7.7302e-09	5.2084e-07
i1_HQ_c5191/f2p3/1178	3.36402	34.4302	-3.3554	2.4691e-07	1.2975e-05
i1_HQ_c51943/f3p3/1352	274.215	2024.9	-2.8845	5.5315e-294	2.403e-290
i1_HQ_c51963/f2p5/1099	1026.5	112.421	3.1908	3.2384e-200	1.0187e-196
i1_HQ_c521/f7p0/1356	4.61209	31.973	-2.7934	6.1678e-06	0.00023741
i1_HQ_c52140/f5p0/1049	13.3995	0	4.7441	0.00011316	0.003101
i1_HQ_c52751/f2p5/1398	2.90319	46.2364	-3.9933	1.3736e-10	1.1755e-08
i1_HQ_c5332/f2p0/1510	93.0832	5.51184	4.0779	5.893e-23	1.3049e-20
i1_HQ_c54899/f12p0/1137	59.0114	271.908	-2.2041	7.5945e-30	2.3727e-27
i1_HQ_c54950/f9p0/1040	179.646	415.96	-1.2113	6.6842e-18	1.1419e-15
i1_HQ_c5545/f2p0/1412	51.3235	166.505	-1.6979	2.7306e-13	3.1742e-11
i1_HQ_c5719/f2p0/1613	13.7084	121.276	-3.1452	6.2722e-21	1.2493e-18
i1_HQ_c5775/f3p5/1582	77.9588	409.219	-2.3921	5.7191e-49	3.4553e-46
i1_HQ_c58318/f21p0/1545	157.165	326.091	-1.053	2.4514e-11	2.2885e-09
i1_HQ_c58390/f3p13/1216	144.544	52.0151	1.4745	1.2433e-13	1.4846e-11
i1_HQ_c58493/f22p10/1377	12.4835	78.4133	-2.6511	6.6108e-12	6.6056e-10
i1_HQ_c58537/f3p11/1394	6.11156	222.603	-5.1868	6.5202e-51	4.1596e-48
i1_HQ_c58547/f4p2/1064	19.4587	60.5941	-1.6388	1.8407e-05	0.00062287
i1_HQ_c58591/f12p0/1814	88.7744	15.044	2.561	9.505e-16	1.3963e-13
i1_HQ_c58614/f15p0/1618	53.0258	22.518	1.2356	6.6015e-05	0.0019352
i1_HQ_c58637/f9p0/1279	0	28.0514	-5.81	7.7158e-08	4.4607e-06
i1_HQ_c58714/f3p11/1899	106.33	35.4117	1.5862	2.6552e-11	2.4692e-09
i1_HQ_c58715/f10p0/1291	1244.75	372.34	1.7412	2.9319e-129	5.1438e-126
i1_HQ_c58730/f13p10/1289	83.8887	24.9144	1.7515	2.9673e-10	2.4256e-08
i1_HQ_c58740/f20p3/1362	425.108	933.792	-1.1353	5.5211e-34	1.9752e-31
i1_HQ_c58813/f38p6/1267	1.69805	197.721	-6.8634	3.9163e-45	2.0772e-42
i1_HQ_c58817/f16p0/1387	36.8146	140.587	-1.9331	1.1308e-13	1.3573e-11
i1_HQ_c58829/f2p3/1864	0.638655	33.5088	-5.7134	4.3474e-09	3.0414e-07
i1_HQ_c58864/f5p10/1096	2.40557	33.6907	-3.8079	7.2348e-08	4.1986e-06
i1_HQ_c58867/f8p0/1143	10.0553	55.1375	-2.4551	4.0249e-08	2.4301e-06
i1_HQ_c58877/f5p1/1731	0	18.2569	-5.1904	1.7209e-05	0.00058735
i1_HQ_c58885/f9p11/1163	44.8884	132.61	-1.5628	1.1052e-09	8.374e-08
i1_HQ_c58912/f26p0/1471	539.073	148.148	1.8634	8.2853e-62	6.8714e-59
i1_HQ_c58925/f10p5/1254	85.5684	335.563	-1.9714	2.5791e-31	8.4032e-29
i1_HQ_c58994/f32p0/1782	87.2023	245.828	-1.4952	1.3131e-15	1.8954e-13
i1_HQ_c59004/f17p9/1077	139.817	584.263	-2.0631	8.9773e-57	6.6047e-54
i1_HQ_c59006/f22p3/1705	60.1986	27.9791	1.1054	8.169e-05	0.0023333
i1_HQ_c59016/f38p0/1587	23.2533	448.841	-4.2707	7.9381e-93	1.0345e-89
i1_HQ_c59073/f6p14/1619	0.0349043	39.4377	-10.142	1.102e-07	6.1717e-06
i1_HQ_c59238/f22p2/1250	100.25	34.2609	1.549	1.8516e-10	1.5655e-08
i1_HQ_c59392/f18p2/1730	33.1063	92.9188	-1.4889	9.7631e-07	4.5746e-05
i1_HQ_c6081/f6p1/1220	19.8554	79.3952	-1.9995	1.0598e-08	6.9806e-07
i1_HQ_c61845/f4p0/1525	31.137	77.9816	-1.3245	5.138e-05	0.0015526
i1_HQ_c6208/f7p5/1989	21.4586	104.351	-2.2818	6.1101e-13	6.8478e-11
i1_HQ_c63390/f2p0/1316	202.667	443.952	-1.1313	6.8081e-17	1.0783e-14
i1_HQ_c647/f19p0/1696	6.03184	68.4146	-3.5036	1.1984e-13	1.4347e-11
i1_HQ_c6472/f4p4/1442	19.8172	71.3591	-1.8483	3.1725e-07	1.637e-05
i1_HQ_c6591/f2p0/1618	35.8279	10.3739	1.7881	3.0427e-05	0.000975
i1_HQ_c6790/f2p8/1366	2.96498	22.0429	-2.8942	0.00012862	0.0034602
i1_HQ_c6872/f6p14/1319	150.569	43.3146	1.7975	9.757e-18	1.6423e-15
i1_HQ_c7112/f2p0/1512	1.98955	60.6286	-4.9295	7.7772e-15	1.0434e-12
i1_HQ_c718/f11p0/1908	338.245	125.36	1.432	9.6157e-29	2.8481e-26
i1_HQ_c7221/f4p4/1760	16.955	0	5.0836	1.1945e-05	0.00042615
i1_HQ_c7483/f2p0/1178	122.16	47.6984	1.3568	1.1192e-10	9.706e-09
i1_HQ_c7526/f2p0/1763	0	15.7229	-4.9748	7.3804e-05	0.0021354
i1_HQ_c7550/f5p0/1421	1.13203	87.3643	-6.2701	2.8469e-21	5.746e-19
i1_HQ_c7677/f5p28/1293	166.421	62.7407	1.4074	1.2246e-14	1.612e-12
i1_HQ_c7693/f3p13/1470	79.6663	7.47203	3.4144	6.0718e-18	1.0426e-15
i1_HQ_c7766/f4p3/1332	0	22.4445	-5.4883	1.6391e-06	7.3154e-05
i1_HQ_c7824/f2p0/1184	48.6344	20.397	1.2536	0.00011382	0.0031163
i1_HQ_c8081/f3p12/1262	140.94	51.4112	1.4549	4.007e-13	4.5809e-11
i1_HQ_c8130/f2p0/1645	0.983452	16.5343	-4.0715	0.00011166	0.0030663
i1_HQ_c8133/f2p0/1316	35.7109	10.8816	1.7145	4.9804e-05	0.0015105
i1_HQ_c8214/f3p15/1622	4.09277	24.9058	-2.6053	0.00012871	0.0034617
i1_HQ_c8286/f3p0/1458	2.63197	28.2756	-3.4253	2.3521e-06	0.00010112
i1_HQ_c8287/f4p34/1171	17.8531	141.126	-2.9827	6.9216e-23	1.5252e-20
i1_HQ_c8604/f2p1/1368	4.65595	46.2092	-3.311	2.8386e-09	2.0344e-07
i1_HQ_c8845/f3p8/1645	0.84808	26.7361	-4.9784	2.3494e-07	1.2403e-05
i1_HQ_c8900/f5p0/1313	3.12394	24.6922	-2.9826	3.796e-05	0.0011872
i1_HQ_c907/f6p0/1431	6.90162	53.1895	-2.9461	1.8985e-09	1.3911e-07
i1_HQ_c9115/f4p9/1350	3.44751	36.2061	-3.3926	1.0468e-07	5.8949e-06
i1_HQ_c9328/f4p0/1390	5.19036	31.5052	-2.6017	1.687e-05	0.00057642
i1_HQ_c9681/f2p64/1403	82.2246	12.8803	2.6744	2.8349e-15	3.9008e-13
i1_HQ_c9685/f2p0/1702	1.26363	26.2073	-4.3743	6.626e-07	3.2051e-05
i1_HQ_c9721/f10p2/1987	13.324	56.6961	-2.0892	6.0243e-07	2.9516e-05
i1_HQ_c9744/f2p0/1484	2.16878	25.2587	-3.5418	5.9576e-06	0.00023001
i1_HQ_c9856/f4p0/2014	37.9419	13.7859	1.4606	0.0001607	0.0042018
i1_HQ_c999/f6p0/1671	69.8836	149.283	-1.095	2.6992e-06	0.00011411
i1_LQ_c10303/f1p8/1479	79.5252	1.86801	5.4118	1.7221e-21	3.5304e-19
i1_LQ_c10350/f1p39/1226	80.1908	233.345	-1.541	1.3642e-15	1.9598e-13
i1_LQ_c10631/f1p0/1813	51.906	173.839	-1.7438	2.4115e-14	3.0942e-12
i1_LQ_c10842/f2p0/1652	140.679	1.60567	6.4531	3.8746e-36	1.5369e-33
i1_LQ_c10993/f1p7/1375	69.2501	0.256648	8.0759	1.2112e-16	1.876e-14
i1_LQ_c11058/f1p9/1276	45.3794	0	6.504	1.0728e-12	1.1665e-10
i1_LQ_c11172/f1p1/1612	56.1639	9.21009	2.6084	1.1329e-10	9.806e-09
i1_LQ_c11189/f1p1/1525	14.0499	0.807304	4.1213	0.00012153	0.003285
i1_LQ_c11218/f1p7/1858	44.5388	0.914918	5.6053	1.0056e-12	1.0973e-10
i1_LQ_c11249/f1p2/1139	15.4598	0	4.9504	3.049e-05	0.00097668
i1_LQ_c11291/f1p0/1579	33.2464	9.77659	1.7658	6.7119e-05	0.0019632
i1_LQ_c11758/f1p0/1155	41.1465	10.1279	2.0224	1.5055e-06	6.7959e-05
i1_LQ_c11838/f1p200/1564	22.5991	0	5.4982	3.8245e-07	1.9481e-05
i1_LQ_c11889/f1p0/1158	745.861	1961.75	-1.3952	1.7364e-100	2.4002e-97
i1_LQ_c11982/f1p3/1194	54.4238	21.9962	1.307	2.6847e-05	0.00087222
i1_LQ_c12048/f1p2/1184	16.7904	0	5.0696	1.3235e-05	0.00046655
i1_LQ_c12110/f1p0/1239	65.6909	157.095	-1.2579	4.1407e-08	2.495e-06
i1_LQ_c12185/f1p2/1164	5.32196	130.653	-4.6176	2.1621e-29	6.5749e-27
i1_LQ_c12285/f1p0/1623	1.25656	33.1953	-4.7234	1.1812e-08	7.7191e-07
i1_LQ_c12400/f1p10/1691	14.59	0.994511	3.8748	0.00011757	0.0031993
i1_LQ_c12629/f1p1/1340	61.3122	22.715	1.4325	2.1718e-06	9.4079e-05
i1_LQ_c12705/f1p3/1324	73.1623	22.3917	1.7081	6.916e-09	4.6979e-07
i1_LQ_c12767/f1p0/1943	28.8442	3.64911	2.9827	8.7118e-07	4.1201e-05
i1_LQ_c12796/f1p0/1237	1.42589	22.7483	-3.9958	6.6913e-06	0.00025499
i1_LQ_c12903/f1p0/1416	70.984	0.0406089	10.771	2.9839e-12	3.0969e-10
i1_LQ_c13061/f1p2/1328	14.9513	1.3807	3.4368	0.00017822	0.0045837
i1_LQ_c13124/f1p1/1869	20.0388	0	5.3247	1.7902e-06	7.9088e-05
i1_LQ_c13182/f1p4/1292	13.7764	0.577864	4.5753	9.9611e-05	0.0027755
i1_LQ_c13280/f1p0/1278	19.4804	0.852786	4.5137	3.9077e-06	0.00015879
i1_LQ_c13499/f2p2/1319	25.565	0	5.6761	6.6105e-08	3.8608e-06
i1_LQ_c13720/f1p76/1907	51.8532	21.091	1.2978	4.5239e-05	0.0013854
i1_LQ_c13729/f1p1/1516	50.7306	0.0812177	9.2868	4.3113e-11	3.9213e-09
i1_LQ_c13983/f2p11/1231	35.7882	10.1587	1.8168	2.569e-05	0.00083951
i1_LQ_c14076/f1p4/1707	30.4677	5.81357	2.3898	5.5876e-06	0.00021756
i1_LQ_c14081/f1p0/1204	28.2338	6.4162	2.1376	3.9001e-05	0.0012152
i1_LQ_c14197/f1p4/1807	0	20.6951	-5.3712	4.3434e-06	0.00017432
i1_LQ_c14237/f1p4/1770	2.16831	25.64	-3.5638	4.7849e-06	0.00018979
i1_LQ_c14426/f1p0/1157	48.2401	10.071	2.26	2.9284e-08	1.8051e-06
i1_LQ_c14522/f1p0/1476	10.1175	39.6899	-1.9719	6.2381e-05	0.0018462
i1_LQ_c14544/f1p0/1970	24.2863	1.53095	3.9876	5.4673e-07	2.7034e-05
i1_LQ_c14611/f1p0/1699	21.8751	2.49298	3.1333	1.2204e-05	0.0004344
i1_LQ_c14761/f1p1/1779	12.6321	48.5715	-1.943	1.1831e-05	0.00042292
i1_LQ_c14834/f1p22/1640	15.2678	65.6621	-2.1046	6.7139e-08	3.9137e-06
i1_LQ_c149/f1p7/1868	45.7666	1.23004	5.2175	5.6473e-13	6.3525e-11
i1_LQ_c15321/f1p0/1007	70.2808	33.1173	1.0855	2.627e-05	0.00085477
i1_LQ_c15422/f1p0/1015	21.6647	2.91694	2.8928	2.6053e-05	0.00084944
i1_LQ_c15633/f1p0/1072	8.9605	140.66	-3.9725	5.3857e-29	1.6056e-26
i1_LQ_c15695/f1p0/1075	102.088	32.7027	1.6423	2.4533e-11	2.2885e-09
i1_LQ_c15698/f1p0/1012	142.134	49.4429	1.5234	6.0216e-14	7.4335e-12
i1_LQ_c15809/f1p0/1038	80.3865	21.3079	1.9156	7.3987e-11	6.5214e-09
i1_LQ_c15820/f1p0/1039	22.4883	3.30231	2.7676	2.6882e-05	0.00087306
i1_LQ_c15975/f1p3/1052	26.9343	0	5.7514	2.9718e-08	1.8281e-06
i1_LQ_c16096/f1p0/1065	17.9238	1.42131	3.6566	2.7581e-05	0.00089322
i1_LQ_c16172/f1p0/1033	19.0559	1.54314	3.6263	1.6245e-05	0.00055755
i1_LQ_c16258/f1p0/1074	25.2976	391.966	-3.9537	2.0308e-77	2.0817e-74
i1_LQ_c16332/f1p0/1072	81.1766	18.5477	2.1298	3.3947e-12	3.5033e-10
i1_LQ_c16460/f1p0/1097	31.3672	9.80582	1.6775	0.00017656	0.0045476
i1_LQ_c16499/f1p0/1052	31.7417	7.28807	2.1228	1.3979e-05	0.00048937
i1_LQ_c16729/f1p0/1297	188.387	29.6433	2.6679	7.2417e-33	2.5025e-30
i1_LQ_c17153/f1p0/1591	6.6205	35.3996	-2.4187	1.3201e-05	0.00046552
i1_LQ_c17631/f3p0/1121	56.6388	0.162435	8.4458	2.1212e-13	2.5034e-11
i1_LQ_c18250/f1p0/1421	38.1216	3.74089	3.3492	3.0686e-09	2.1922e-07
i1_LQ_c18426/f1p2/1595	17.0366	0	5.0906	1.1353e-05	0.00040743
i1_LQ_c18473/f1p2/1278	511.581	1180.06	-1.2058	2.1108e-47	1.16e-44
i1_LQ_c18517/f1p0/1548	15.4051	0.957557	4.0079	6.4708e-05	0.001903
i1_LQ_c18531/f1p0/1557	47.4887	102.191	-1.1056	8.9078e-05	0.0025167
i1_LQ_c18561/f1p4/1707	141.862	35.5295	1.9974	7.4626e-19	1.3508e-16
i1_LQ_c18737/f1p1/1671	13.5372	45.3268	-1.7434	9.8782e-05	0.0027567
i1_LQ_c18894/f2p0/1524	122.413	28.5578	2.0998	2.2769e-17	3.7359e-15
i1_LQ_c18896/f1p1/1289	59.7463	1.72182	5.1168	1.9656e-16	3.0036e-14
i1_LQ_c19007/f1p0/1468	28.9442	2.02313	3.8386	6.327e-08	3.7095e-06
i1_LQ_c19094/f1p0/1339	47.542	7.12686	2.7379	1.2525e-09	9.3814e-08
i1_LQ_c19233/f1p0/1510	43.2129	3.91957	3.4627	1.6668e-10	1.4185e-08
i1_LQ_c19236/f1p4/1643	0	16.953	-5.0835	3.6282e-05	0.0011402
i1_LQ_c19273/f1p3/1135	115.056	0	7.8462	3.4977e-27	9.5823e-25
i1_LQ_c19327/f1p8/1745	33.4313	7.37173	2.1811	5.987e-06	0.00023104
i1_LQ_c19408/f1p0/1737	22.6784	3.77053	2.5885	4.468e-05	0.0013719
i1_LQ_c19419/f1p1/1445	0	15.4959	-4.9538	8.4198e-05	0.0023944
i1_LQ_c19444/f1p0/1776	19.9676	3.65886	2.4482	0.00019669	0.0049857
i1_LQ_c19575/f1p0/1592	15.4305	1.10903	3.7984	8.2476e-05	0.0023528
i1_LQ_c19692/f1p0/1584	28.7498	117.045	-2.0254	2.3518e-12	2.4605e-10
i1_LQ_c19714/f1p0/1416	28.7494	4.75002	2.5975	4.1483e-06	0.00016745
i1_LQ_c19931/f1p1/1184	317.354	47.6257	2.7363	1.8286e-55	1.3033e-52
i1_LQ_c19986/f1p1/1401	77.1607	0.331368	7.8633	9.9334e-19	1.7769e-16
i1_LQ_c20043/f1p2/1733	1.44287	17.6072	-3.6092	0.0001386	0.003696
i1_LQ_c20158/f1p1/1776	39.5777	11.4253	1.7925	1.1357e-05	0.00040744
i1_LQ_c20239/f1p18/1138	52.947	0.493398	6.7457	2.1025e-14	2.7167e-12
i1_LQ_c20523/f1p0/1481	47.5557	122.911	-1.3699	1.6177e-07	8.8265e-06
i1_LQ_c20568/f1p18/1549	40.0334	9.54146	2.0689	1.5268e-06	6.8818e-05
i1_LQ_c20626/f1p1/1517	152.038	29.7322	2.3543	7.8762e-24	1.8519e-21
i1_LQ_c21285/f1p0/1375	31.4568	1.16669	4.7529	3.286e-09	2.342e-07
i1_LQ_c21327/f1p40/1865	6.74974	56.705	-3.0706	2.3092e-10	1.9274e-08
i1_LQ_c21520/f1p1/1781	1.34948	20.1989	-3.9038	2.5705e-05	0.0008396
i1_LQ_c21833/f1p1/1130	98.2273	23.4805	2.0647	5.3939e-14	6.6767e-12
i1_LQ_c21912/f1p0/1309	35.5548	3.92931	3.1777	2.0424e-08	1.2886e-06
i1_LQ_c21925/f1p1/1423	73.0967	18.7938	1.9596	3.0896e-10	2.5144e-08
i1_LQ_c21926/f1p0/1279	14.282	0	4.8361	6.4334e-05	0.0018956
i1_LQ_c21978/f1p2/1684	52.1532	14.8742	1.8099	4.0002e-07	2.0285e-05
i1_LQ_c22121/f1p0/1303	23.9613	0	5.5826	1.7007e-07	9.2299e-06
i1_LQ_c22162/f1p3/1942	40.4654	4.33622	3.2222	1.781e-09	1.3114e-07
i1_LQ_c22269/f1p0/1908	24.1948	2.61115	3.2119	3.3773e-06	0.00013986
i1_LQ_c22299/f1p1/1754	108.759	40.1187	1.4388	2.5022e-10	2.0752e-08
i1_LQ_c22304/f1p6/1826	12.7693	0	4.6746	0.00016985	0.0044069
i1_LQ_c22305/f1p2/1267	32.9978	8.52908	1.9519	2.4519e-05	0.00080607
i1_LQ_c22313/f1p1/1089	19.9837	3.41521	2.5488	0.00014344	0.0038074
i1_LQ_c22375/f1p0/1529	26.6494	3.16262	3.0749	1.6679e-06	7.4335e-05
i1_LQ_c22406/f1p3/1195	41.3913	6.53843	2.6623	2.254e-08	1.4152e-06
i1_LQ_c22513/f1p1/1326	2.82583	60.3793	-4.4173	3.8178e-14	4.8107e-12
i1_LQ_c22534/f1p0/1926	13.7259	0	4.7788	9.178e-05	0.002581
i1_LQ_c22703/f1p30/1284	42.0625	11.0091	1.9338	2.1645e-06	9.3851e-05
i1_LQ_c22747/f1p0/1252	76.3291	9.831	2.9568	1.5731e-15	2.2319e-13
i1_LQ_c22789/f1p0/1954	22.1312	2.51288	3.1387	1.07e-05	0.00038737
i1_LQ_c22885/f1p1/1603	39.4513	11.2893	1.8051	1.0751e-05	0.0003886
i1_LQ_c22908/f1p0/1867	14.3693	0	4.8449	6.0855e-05	0.0018066
i1_LQ_c23014/f1p2/1841	17.971	0	5.1676	6.3597e-06	0.00024367
i1_LQ_c23019/f1p0/1873	36.6019	0.530758	6.1077	1.1812e-10	1.0204e-08
i1_LQ_c23022/f1p0/1557	57.9223	15.8212	1.8723	4.9597e-08	2.9457e-06
i1_LQ_c23026/f1p0/1921	39.5022	0.616443	6.0018	2.0749e-11	1.9595e-09
i1_LQ_c23034/f1p0/1787	7.48509	34.0757	-2.1867	6.4681e-05	0.0019028
i1_LQ_c23096/f1p0/1484	115.151	27.5409	2.0639	3.8721e-16	5.8004e-14
i1_LQ_c23268/f1p11/1906	37.5693	88.8904	-1.2425	4.5176e-05	0.0013844
i1_LQ_c23587/f1p3/1754	16.456	57.0291	-1.7931	8.0169e-06	0.00029827
i1_LQ_c23721/f1p0/1342	24.3071	0.165684	7.1968	3.3372e-07	1.7171e-05
i1_LQ_c24159/f1p4/1744	17.2196	1.63085	3.4004	6.1583e-05	0.0018264
i1_LQ_c24182/f1p0/1728	56.4365	10.1279	2.4783	2.9932e-10	2.4425e-08
i1_LQ_c24220/f1p0/1349	191.262	414.162	-1.1146	1.8422e-15	2.5736e-13
i1_LQ_c24474/f1p2/1359	16.1862	0.934004	4.1152	3.7347e-05	0.0011708
i1_LQ_c24618/f1p4/1187	35.8439	5.78067	2.6324	2.285e-07	1.2085e-05
i1_LQ_c24711/f1p4/1156	25.5231	6.46168	1.9818	0.00018108	0.0046507
i1_LQ_c24716/f1p0/1666	162.722	483.76	-1.5719	1.3377e-31	4.4217e-29
i1_LQ_c24783/f1p4/1319	23.5727	3.06313	2.944	9.8145e-06	0.00035886
i1_LQ_c24867/f1p0/1351	61.0707	0.263958	7.854	3.7109e-15	5.0679e-13
i1_LQ_c25001/f1p0/1263	21.8666	4.43571	2.3015	0.00016274	0.0042467
i1_LQ_c25352/f1p4/1877	42.8266	11.6763	1.8749	2.6965e-06	0.00011405
i1_LQ_c25490/f1p0/1650	15.0211	77.6161	-2.3694	1.9503e-10	1.6383e-08
i1_LQ_c25511/f1p0/1373	34.3873	0.32812	6.7115	6.9912e-10	5.4281e-08
i1_LQ_c25570/f1p4/1817	7.86054	60.9174	-2.9542	1.2164e-10	1.0479e-08
i1_LQ_c25727/f1p3/1538	38.3636	10.5242	1.866	9.4794e-06	0.000348
i1_LQ_c25783/f1p0/1744	15.9536	0.487306	5.0329	2.2027e-05	0.0007342
i1_LQ_c25806/f1p0/1885	26.5084	134.05	-2.3382	1.1082e-16	1.7223e-14
i1_LQ_c25845/f1p6/1704	239.268	0	8.9025	8.5409e-49	5.0595e-46
i1_LQ_c25890/f1p0/1243	183.104	29.7911	2.6197	1.8608e-31	6.1062e-29
i1_LQ_c25921/f1p1/1313	3.46449	26.6033	-2.9409	2.1994e-05	0.00073336
i1_LQ_c25977/f1p1/1321	24.9891	116.984	-2.2269	6.5698e-14	8.0666e-12
i1_LQ_c26002/f1p0/1159	82.96	9.55202	3.1185	1.8753e-17	3.0992e-15
i1_LQ_c26096/f1p1/1369	0	45.2383	-6.4995	1.0978e-11	1.0746e-09
i1_LQ_c26117/f1p0/1130	1.74993	21.6628	-3.6298	2.2666e-05	0.00075111
i1_LQ_c26144/f1p0/1649	15.8546	1.71816	3.206	0.00017095	0.0044278
i1_LQ_c26145/f1p1/1513	20.6506	0.928319	4.4754	2.0829e-06	9.0916e-05
i1_LQ_c26148/f1p2/1882	42.0559	5.6491	2.8962	4.5594e-09	3.177e-07
i1_LQ_c26232/f1p0/1508	19.803	2.03207	3.2847	2.2269e-05	0.0007403
i1_LQ_c26242/f1p3/1731	406.386	49.8251	3.0279	4.3079e-77	4.3187e-74
i1_LQ_c26379/f1p9/1736	24.6689	0.73096	5.0768	1.2856e-07	7.1122e-06
i1_LQ_c26390/f1p0/1478	12.092	234.378	-4.2767	2.168e-49	1.3455e-46
i1_LQ_c26415/f1p1/1304	5.44932	37.0856	-2.7667	1.2864e-06	5.8794e-05
i1_LQ_c26777/f1p5/1814	93.2898	1.45217	6.0054	7.2741e-25	1.7791e-22
i1_LQ_c26824/f1p0/1545	63.1093	27.9178	1.1767	2.5479e-05	0.00083313
i1_LQ_c26867/f1p3/1303	18.1899	0	5.1851	5.556e-06	0.00021651
i1_LQ_c27091/f1p1/1640	17.3423	2.35531	2.8803	0.00017315	0.0044723
i1_LQ_c27102/f1p0/1984	2.81687	23.8228	-3.0802	3.8635e-05	0.001205
i1_LQ_c27136/f1p0/1776	156.496	0.98639	7.3098	4.9015e-38	2.1092e-35
i1_LQ_c27149/f1p0/1079	106.405	26.2678	2.0182	1.1055e-14	1.4634e-12
i1_LQ_c27417/f1p3/1399	105.54	318.177	-1.592	9.1911e-22	1.9057e-19
i1_LQ_c27483/f1p0/1880	40.7895	2.39511	4.09	6.3441e-11	5.6464e-09
i1_LQ_c27613/f1p3/1760	20.7799	2.29034	3.1816	1.7896e-05	0.00060715
i1_LQ_c27650/f1p2/1504	5.53988	50.2669	-3.1817	1.2222e-09	9.1691e-08
i1_LQ_c2767/f1p0/1830	74.1811	35.6603	1.0567	2.2456e-05	0.00074571
i1_LQ_c27772/f1p2/1486	75.9607	26.0132	1.546	3.0119e-08	1.8516e-06
i1_LQ_c27820/f1p1/1309	29.088	1.91714	3.9234	4.835e-08	2.8773e-06
i1_LQ_c27926/f1p10/1431	17.0654	0.259491	6.0392	1.071e-05	0.00038756
i1_LQ_c27988/f1p0/1223	146.874	57.2975	1.358	1.4756e-12	1.5819e-10
i1_LQ_c28011/f1p0/1384	22.8468	0.899893	4.6661	4.9543e-07	2.4644e-05
i1_LQ_c28033/f1p1/1626	23.5368	0.0406089	9.1789	6.0912e-06	0.00023457
i1_LQ_c28057/f1p2/1283	0	14.1481	-4.8225	0.00018499	0.0047312
i1_LQ_c28081/f1p33/1976	40.0876	6.70412	2.58	6.022e-08	3.5398e-06
i1_LQ_c28259/f1p0/1845	23.3953	1.29948	4.1702	6.5738e-07	3.1866e-05
i1_LQ_c28311/f1p0/1477	0.779687	34.5988	-5.4717	2.6798e-09	1.9265e-07
i1_LQ_c28364/f1p0/1694	138.557	309.877	-1.1612	8.6007e-13	9.461e-11
i1_LQ_c28374/f1p0/1090	162.116	10.5177	3.9461	4.2361e-38	1.8402e-35
i1_LQ_c28518/f1p16/1631	7.77706	87.1349	-3.486	6.7178e-17	1.0658e-14
i1_LQ_c28633/f1p0/1257	17.904	0.852786	4.392	1.0733e-05	0.0003881
i1_LQ_c28783/f1p0/1679	42.9229	4.30454	3.3178	3.6642e-10	2.9426e-08
i1_LQ_c28920/f1p0/1895	18.9304	3.05257	2.6326	0.00016951	0.0043995
i1_LQ_c28965/f1p0/1289	36.1307	7.3096	2.3054	1.2255e-06	5.6379e-05
i1_LQ_c29979/f1p0/1023	10.7463	224.599	-4.3854	4.625e-48	2.6704e-45
i1_LQ_c3009/f1p0/1621	18.9823	1.26578	3.9066	1.0671e-05	0.00038661
i1_LQ_c30105/f1p0/1032	1.03062	20.023	-4.2801	1.5674e-05	0.00054122
i1_LQ_c30604/f1p4/1041	87.148	7.13701	3.6101	3.3945e-20	6.5471e-18
i1_LQ_c3076/f1p0/1726	15.3777	1.41238	3.4446	0.00014223	0.0037785
i1_LQ_c30839/f1p0/1037	44.7223	15.1016	1.5663	1.8095e-05	0.00061307
i1_LQ_c31176/f1p1/1063	169.445	0.178273	9.8925	7.8089e-31	2.4822e-28
i1_LQ_c3130/f1p0/1432	21.1482	2.23511	3.2421	1.2994e-05	0.00045911
i1_LQ_c31437/f1p0/1024	161.928	38.2129	2.0832	2.7968e-22	5.9337e-20
i1_LQ_c31530/f1p0/1025	34.9788	10.7244	1.7056	6.2876e-05	0.0018593
i1_LQ_c31864/f1p0/1031	16.5956	1.09197	3.9258	3.7434e-05	0.0011723
i1_LQ_c32519/f1p0/1189	125.839	12.1396	3.3738	3.4431e-27	9.461e-25
i1_LQ_c32962/f1p2/1710	415.558	106.708	1.9614	5.6743e-51	3.6454e-48
i1_LQ_c33240/f1p3/1621	500.37	75.3368	2.7316	2.9926e-86	3.4558e-83
i1_LQ_c33385/f2p4/1952	23.0279	1.94679	3.5642	2.4575e-06	0.00010506
i1_LQ_c33527/f1p0/1428	25.5717	68.4186	-1.4198	5.5041e-05	0.001655
i1_LQ_c33559/f1p4/1641	0.348571	16.8742	-5.5972	3.1576e-05	0.0010079
i1_LQ_c33682/f1p0/1688	24.7354	0	5.6285	1.0766e-07	6.0402e-06
i1_LQ_c33688/f1p0/1080	25.7556	122.054	-2.2446	1.379e-14	1.8049e-12
i1_LQ_c33753/f1p217/1532	19.7459	0.0211166	9.869	7.881e-05	0.0022588
i1_LQ_c33870/f1p5/1287	87.1825	32.429	1.4268	1.7671e-08	1.1274e-06
i1_LQ_c33891/f1p1/1629	48.301	8.34187	2.5336	3.7836e-09	2.6737e-07
i1_LQ_c34180/f1p0/1100	23.6783	1.05583	4.4871	3.7011e-07	1.8884e-05
i1_LQ_c34232/f1p0/1385	16.3362	0.406089	5.3301	1.616e-05	0.00055507
i1_LQ_c34408/f1p1/1625	15.597	1.45826	3.4189	0.00013298	0.003565
i1_LQ_c34447/f1p1/1561	51.6683	4.00931	3.6879	9.4662e-13	1.0355e-10
i1_LQ_c34455/f1p12/1396	20.4223	3.08343	2.7275	7.0855e-05	0.0020612
i1_LQ_c34487/f1p3/1434	18.5781	1.14964	4.0143	1.1386e-05	0.00040831
i1_LQ_c34546/f1p0/1327	53.1678	12.7004	2.0657	3.1028e-08	1.8997e-06
i1_LQ_c34569/f1p0/1551	24.6042	5.10941	2.2677	7.2528e-05	0.0021012
i1_LQ_c34627/f1p0/1249	37.6985	5.86676	2.6839	8.4656e-08	4.8451e-06
i1_LQ_c34767/f1p0/1269	13.3759	53.3475	-1.9958	2.8273e-06	0.00011881
i1_LQ_c34832/f1p1/1453	92.6488	15.1792	2.6097	1.1926e-16	1.8503e-14
i1_LQ_c34842/f1p1/1704	33.3379	1.25441	4.7321	1.1503e-09	8.68e-08
i1_LQ_c34846/f1p8/1152	37.5816	2.98313	3.6551	1.2782e-09	9.566e-08
i1_LQ_c35071/f1p3/1302	29.7479	280.433	-3.2368	1.6978e-47	9.387e-45
i1_LQ_c35086/f1p21/1812	5.263	63.6374	-3.5959	4.7086e-13	5.3361e-11
i1_LQ_c35186/f1p0/1421	55.8483	14.3065	1.9648	3.5794e-08	2.174e-06
i1_LQ_c35234/f1p8/1757	17.4003	2.24202	2.9562	0.00014154	0.0037635
i1_LQ_c35447/f1p0/1275	23.7057	4.95266	2.259	0.00010169	0.0028245
i1_LQ_c35774/f1p1/1697	75.9919	36.3478	1.064	1.627e-05	0.00055778
i1_LQ_c35994/f1p0/1826	23.4925	5.15408	2.1884	0.00014364	0.0038103
i1_LQ_c36181/f1p4/1489	24.6929	0	5.626	1.1038e-07	6.178e-06
i1_LQ_c36227/f1p0/1372	59.059	23.1706	1.3499	7.8453e-06	0.00029284
i1_LQ_c3624/f1p0/1381	0	24.1006	-5.591	6.5785e-07	3.1871e-05
i1_LQ_c36259/f1p2/1797	16.4088	1.78679	3.199	0.0001333	0.0035714
i1_LQ_c36307/f1p0/1228	0	42.3023	-6.4027	4.7609e-11	4.2875e-09
i1_LQ_c36385/f1p21/1079	18.9615	0	5.245	3.4566e-06	0.0001425
i1_LQ_c36574/f1p0/1573	26.7518	6.1161	2.129	6.4775e-05	0.0019044
i1_LQ_c36594/f1p2/1400	297.951	1.45867	7.6743	1.0459e-68	9.2637e-66
i1_LQ_c37012/f1p0/1628	25.7009	0.0812177	8.3058	6.2313e-07	3.0383e-05
i1_LQ_c37047/f1p0/1265	73.5311	4.17053	4.1401	1.3477e-18	2.3919e-16
i1_LQ_c37074/f1p0/1682	56.1507	6.02636	3.2199	1.3857e-12	1.489e-10
i1_LQ_c37141/f1p1/1173	43.1111	8.69883	2.3092	1.1319e-07	6.3195e-06
i1_LQ_c37191/f1p0/1502	17.0569	0	5.0923	1.121e-05	0.0004028
i1_LQ_c37279/f1p0/1614	34.4803	3.70597	3.2178	2.8422e-08	1.7639e-06
i1_LQ_c37458/f1p13/1755	18.8672	1.46192	3.6899	1.6019e-05	0.00055126
i1_LQ_c37668/f1p0/1867	57.0053	0.860502	6.0498	8.6209e-16	1.2706e-13
i1_LQ_c37724/f1p0/1564	78.5031	28.7109	1.4512	6.4627e-08	3.7842e-06
i1_LQ_c37825/f1p0/1421	33.3949	0.446698	6.2242	8.1293e-10	6.269e-08
i1_LQ_c37828/f1p1/1793	24.2844	2.71511	3.1609	3.7446e-06	0.00015326
i1_LQ_c37878/f1p3/1824	20.453	3.09521	2.7242	7.0657e-05	0.0020561
i1_LQ_c37916/f1p7/1499	64.0791	18.7503	1.7729	2.8894e-08	1.7858e-06
i1_LQ_c3804/f1p2/1121	67.5328	28.7917	1.2299	7.1545e-06	0.00026964
i1_LQ_c38047/f1p0/1537	33.8204	8.39264	2.0107	1.3832e-05	0.00048497
i1_LQ_c38049/f1p1/1368	30.5606	0	5.9336	3.6878e-09	2.6132e-07
i1_LQ_c38196/f1p3/1466	40.7357	3.31206	3.6205	2.9792e-10	2.4332e-08
i1_LQ_c38251/f1p2/1805	49.9495	17.2576	1.5332	7.8581e-06	0.0002932
i1_LQ_c38265/f1p1/1456	50.1202	8.70573	2.5254	2.0545e-09	1.4982e-07
i1_LQ_c38321/f1p3/1579	30.4616	1.34212	4.5044	7.9131e-09	5.3277e-07
i1_LQ_c3839/f1p0/1791	22.0987	89.2116	-2.0133	1.0961e-09	8.3121e-08
i1_LQ_c38536/f1p3/1138	31.9799	2.92384	3.4512	4.0219e-08	2.4299e-06
i1_LQ_c38809/f1p0/1355	63.04	135.163	-1.1004	7.2576e-06	0.00027292
i1_LQ_c38834/f1p17/1657	941.112	87.9438	3.4197	1.148e-193	3.3785e-190
i1_LQ_c38905/f1p0/1925	14.5509	0	4.863	5.4215e-05	0.0016312
i1_LQ_c38921/f1p0/1576	18.6314	0.203044	6.5198	5.09e-06	0.00020039
i1_LQ_c38982/f1p37/1326	113.689	6.85275	4.0523	1.3636e-27	3.8393e-25
i1_LQ_c38984/f1p5/1324	1.11694	17.0837	-3.935	0.0001038	0.0028774
i1_LQ_c39010/f1p2/1212	18.9615	0.162435	6.8671	5.1597e-06	0.00020272
i1_LQ_c39065/f1p0/1306	18.6026	2.30009	3.0157	7.2171e-05	0.0020941
i1_LQ_c39090/f1p14/1444	29.0022	6.39305	2.1816	2.4776e-05	0.00081345
i1_LQ_c39120/f1p0/1565	74.1853	26.0607	1.5093	7.0042e-08	4.0751e-06
i1_LQ_c39172/f1p0/1123	39.7084	9.21537	2.1073	1.3065e-06	5.9652e-05
i1_LQ_c39181/f1p0/1718	15.5135	1.31816	3.5569	0.00011132	0.0030578
i1_LQ_c39437/f1p0/1416	25.8952	4.22332	2.6162	1.1607e-05	0.00041573
i1_LQ_c39441/f1p1/1419	111.477	39.3776	1.5013	4.5177e-11	4.0887e-09
i1_LQ_c39450/f1p0/1396	16.4395	1.35187	3.6041	6.4417e-05	0.0018969
i1_LQ_c39459/f1p1/1249	16.1786	0.324871	5.6381	1.7306e-05	0.00059019
i1_LQ_c3972/f1p13/1424	45.0709	9.61334	2.2291	1.0378e-07	5.8476e-06
i1_LQ_c39732/f1p22/1535	374.049	37.6826	3.3113	2.5152e-76	2.4673e-73
i1_LQ_c40315/f1p1/1190	64.4041	13.1589	2.2911	1.0777e-10	9.3728e-09
i1_LQ_c4106/f1p0/1825	22.8293	1.34009	4.0905	1.0114e-06	4.7294e-05
i1_LQ_c41451/f1p0/1042	33.6779	0.162435	7.6958	4.0114e-09	2.8172e-07
i1_LQ_c41553/f1p0/1015	72.4722	18.3775	1.9795	2.8872e-10	2.3644e-08
i1_LQ_c4160/f1p0/1779	109.035	5.4022	4.3351	2.3989e-27	6.6318e-25
i1_LQ_c41658/f1p0/1584	107.983	48.7704	1.1467	6.2579e-08	3.6713e-06
i1_LQ_c41761/f1p0/1059	73.5792	27.4248	1.4238	2.3633e-07	1.2462e-05
i1_LQ_c41807/f1p72/1488	136.494	1.70882	6.3197	2.7009e-35	1.0224e-32
i1_LQ_c41857/f1p0/1058	27.7348	0.73096	5.2458	1.9802e-08	1.2536e-06
i1_LQ_c41948/f1p0/1016	0.0316025	47.3012	-10.548	1.7045e-08	1.0889e-06
i1_LQ_c42142/f1p4/1061	92.2568	31.2453	1.562	7.9029e-10	6.1047e-08
i1_LQ_c42620/f1p6/1059	17.9842	1.3007	3.7894	2.1635e-05	0.00072323
i1_LQ_c43125/f1p0/1055	26.798	0	5.7441	3.2171e-08	1.9658e-06
i1_LQ_c43197/f1p0/1530	34.1704	4.3285	2.9808	8.6908e-08	4.9646e-06
i1_LQ_c4398/f1p0/1783	52.6465	23.0321	1.1927	0.00010387	0.0028784
i1_LQ_c4474/f1p1/1516	31.346	5.21134	2.5886	1.5948e-06	7.1494e-05
i1_LQ_c44944/f1p0/2026	15.2404	0	4.9298	3.5018e-05	0.0011062
i1_LQ_c45120/f1p0/1062	24.4858	3.08262	2.9897	5.7182e-06	0.00022189
i1_LQ_c45314/f1p2/1249	404.906	33.5669	3.5925	2.3835e-87	2.7877e-84
i1_LQ_c45466/f1p0/1453	76.8546	34.2739	1.165	3.9319e-06	0.00015957
i1_LQ_c45530/f1p0/1809	38.5938	5.8026	2.7336	4.5518e-08	2.7265e-06
i1_LQ_c45803/f1p0/1133	126.666	1.10984	6.8345	4.2504e-32	1.4308e-29
i1_LQ_c4597/f1p1/1836	0	20.1538	-5.333	5.885e-06	0.00022749
i1_LQ_c4682/f1p38/1422	134.933	50.7712	1.4102	3.536e-12	3.6368e-10
i1_LQ_c47121/f1p6/1005	13.8141	0.974613	3.8252	0.00018916	0.004819
i1_LQ_c47243/f1p0/1007	88.6598	0.996948	6.4746	2.2832e-23	5.1944e-21
i1_LQ_c47301/f1p0/1001	29.6191	5.12525	2.5308	3.9796e-06	0.00016129
i1_LQ_c47342/f1p0/1013	21.5558	4.26393	2.3378	0.00015966	0.0041782
i1_LQ_c47469/f1p0/1004	59.0562	180.772	-1.614	2.7313e-13	3.1742e-11
i1_LQ_c47580/f1p0/1006	31.212	3.69419	3.0788	2.142e-07	1.1394e-05
i1_LQ_c47583/f1p0/1022	38.7499	11.0753	1.8069	1.2727e-05	0.00045066
i1_LQ_c47664/f1p0/1007	34.9109	4.19977	3.0553	4.5618e-08	2.7307e-06
i1_LQ_c47667/f1p11/1008	66.8073	25.7294	1.3766	1.4649e-06	6.6356e-05
i1_LQ_c47697/f1p2/1011	48.7712	14.3764	1.7623	1.4192e-06	6.4477e-05
i1_LQ_c4856/f1p5/1423	40.5173	3.53297	3.5196	4.8901e-10	3.8625e-08
i1_LQ_c5108/f1p0/1491	16.1937	54.0764	-1.7396	2.1827e-05	0.00072887
i1_LQ_c5113/f1p0/1651	18.9144	2.35531	3.0055	6.435e-05	0.0018956
i1_LQ_c5176/f1p0/1608	221.905	450.423	-1.0213	2.6608e-14	3.3959e-12
i1_LQ_c5303/f1p2/1351	20.5709	66.2972	-1.6883	4.4351e-06	0.00017769
i1_LQ_c5323/f1p0/1099	40.2631	88.2435	-1.132	0.00019551	0.0049602
i1_LQ_c5454/f1p0/1599	37.1212	0	6.2142	9.3524e-11	8.1881e-09
i1_LQ_c5556/f1p6/1111	54.1408	18.9392	1.5153	3.8835e-06	0.00015802
i1_LQ_c5717/f1p0/1473	36.1793	0	6.1771	1.5735e-10	1.3403e-08
i1_LQ_c6043/f1p1/1629	65.3748	0.893395	6.1933	8.0843e-18	1.376e-15
i1_LQ_c6094/f1p6/1815	19.8898	1.49238	3.7363	8.6995e-06	0.00032144
i1_LQ_c6147/f1p0/1294	18.7705	0.597763	4.9728	4.2881e-06	0.00017225
i1_LQ_c6222/f1p2/1291	16.8729	1.45299	3.5376	5.7535e-05	0.001722
i1_LQ_c6481/f1p0/1951	53.2593	14.6732	1.8598	1.9117e-07	1.0259e-05
i1_LQ_c665/f7p0/1296	112.121	6.43732	4.1224	1.8451e-27	5.1477e-25
i1_LQ_c6747/f1p1/1722	42.5927	11.4517	1.895	2.4781e-06	0.00010583
i1_LQ_c6936/f1p1/1214	43.9955	3.15978	3.7995	2.9601e-11	2.7332e-09
i1_LQ_c7095/f1p0/1337	33.9176	6.50595	2.3822	1.7217e-06	7.647e-05
i1_LQ_c7315/f1p2/1633	151.83	24.3625	2.6397	1.492e-26	3.9338e-24
i1_LQ_c7434/f1p2/1483	20.9638	0.0889334	7.881	4.1919e-06	0.00016884
i1_LQ_c7656/f1p1/1511	19.878	2.39755	3.0515	3.7303e-05	0.0011698
i1_LQ_c7821/f1p0/1510	33.0836	8.04259	2.0404	1.4533e-05	0.00050585
i1_LQ_c7836/f1p8/1230	77.7031	25.2092	1.624	7.3277e-09	4.9518e-07
i1_LQ_c7965/f1p65/1443	10.8029	52.9832	-2.2941	2.6396e-07	1.3768e-05
i1_LQ_c8354/f1p0/1959	0	27.7489	-5.7944	9.0769e-08	5.1657e-06
i1_LQ_c8402/f1p4/1288	57.7879	11.9699	2.2714	1.1554e-09	8.711e-08
i1_LQ_c841/f5p0/1954	29.1493	4.3951	2.7295	2.0475e-06	8.9503e-05
i1_LQ_c8554/f1p5/1164	247.23	81.7944	1.5958	1.9486e-24	4.6904e-22
i1_LQ_c8555/f1p26/1488	26.0839	6.57864	1.9873	0.00014998	0.0039557
i1_LQ_c8586/f1p0/1373	94.7638	0.203044	8.8664	2.0439e-20	3.9927e-18
i1_LQ_c8690/f1p1/1296	15.0966	69.8196	-2.2094	8.4253e-09	5.6516e-07
i1_LQ_c8915/f1p0/1490	50.5985	16.8722	1.5844	4.3488e-06	0.00017446
i1_LQ_c8940/f1p3/1465	43.153	5.10616	3.0792	1.0683e-09	8.1078e-08
i1_LQ_c9005/f1p0/1443	40.6649	4.92545	3.0455	3.7942e-09	2.6791e-07
i1_LQ_c9124/f1p29/1509	151.602	26.5119	2.5156	2.3917e-25	5.9453e-23
i1_LQ_c9185/f1p0/1699	54.654	2.39836	4.5102	1.0665e-14	1.4142e-12
i1_LQ_c9215/f1p0/1661	45.8529	0.901923	5.6679	4.6909e-13	5.3293e-11
i1_LQ_c9288/f1p1/1692	16.0329	1.507	3.4113	0.00010852	0.0029895
i1_LQ_c9313/f2p6/1273	18.37	1.32101	3.7976	1.7431e-05	0.00059421
i1_LQ_c9343/f1p9/1361	73.7476	0	7.2045	6.2984e-19	1.1446e-16
i1_LQ_c9494/f1p1/1384	33.6242	11.2649	1.5777	0.00018797	0.0047941
i1_LQ_c9644/f1p15/1874	13.2834	0.122233	6.7639	0.00012979	0.0034877
i1_LQ_c9709/f1p0/1747	96.8892	4.58474	4.4014	1.2521e-24	3.0459e-22
i1_LQ_c9903/f1p0/1891	0	21.2665	-5.4105	3.1556e-06	0.00013157
i1_LQ_c9925/f1p0/1513	40.0914	12.5794	1.6722	2.321e-05	0.00076606
i1_LQ_c9974/f1p2/1633	20.1407	2.15227	3.2262	2.1686e-05	0.00072466
i1_LQ_c10020/f1p1/1634	25.9598	6.37681	2.0254	0.00013121	0.0035205
i1_LQ_c10341/f1p13/1446	6.84455	39.3329	-2.5227	2.3934e-06	0.00010266
i1_LQ_c11283/f1p0/1299	0	34.522	-6.1094	2.5347e-09	1.828e-07
i1_LQ_c11649/f1p7/1207	123.883	43.923	1.4959	4.3074e-12	4.3931e-10
i1_LQ_c11882/f1p1/1912	46.2378	113.471	-1.2952	1.6923e-06	7.5311e-05
i1_LQ_c12100/f1p1/1883	0	14.2103	-4.8289	0.00017836	0.0045862
i1_LQ_c12333/f1p4/1644	104.15	27.5592	1.9181	1.185e-13	1.4205e-11
i1_LQ_c13435/f1p6/1659	63.5518	161.215	-1.343	3.7499e-09	2.6519e-07
i1_LQ_c14327/f1p14/1292	18.3455	160.337	-3.1276	5.2587e-27	1.4152e-24
i1_LQ_c14424/f1p15/1758	506.811	214.159	1.2428	3.1031e-35	1.1698e-32
i1_LQ_c14449/f2p3/1431	12.8721	50.3891	-1.9689	6.6084e-06	0.00025193
i1_LQ_c14454/f1p0/1454	12.3401	228.321	-4.2096	1.0136e-47	5.6729e-45
i1_LQ_c14527/f1p0/1522	107.286	24.6293	2.123	1.3786e-15	1.9775e-13
i1_LQ_c14916/f1p1/1313	65.7654	17.4549	1.9137	3.9341e-09	2.7671e-07
i1_LQ_c1518/f2p1/1906	0	15.3977	-4.9446	8.9147e-05	0.0025171
i1_LQ_c15261/f1p25/1214	76.2324	4.68545	4.0241	5.7583e-19	1.0527e-16
i1_LQ_c1609/f4p4/1278	17.0059	66.1104	-1.9588	2.7222e-07	1.4167e-05
i1_LQ_c16663/f1p0/1036	26.1311	3.73602	2.8062	5.2389e-06	0.00020548
i1_LQ_c16826/f1p0/1051	13.6551	52.85	-1.9525	4.5162e-06	0.00018047
i1_LQ_c17954/f9p0/1330	7.18982	331.116	-5.5252	8.9318e-76	8.6684e-73
i1_LQ_c18975/f1p8/1235	4.70972	58.2433	-3.6284	3.756e-12	3.85e-10
i1_LQ_c19493/f1p3/1651	1.82587	22.9107	-3.6494	1.2607e-05	0.00044716
i1_LQ_c19683/f1p0/1563	16.4541	0.934004	4.1389	3.1373e-05	0.0010021
i1_LQ_c2021/f2p1/1155	0.800441	15.8423	-4.3068	0.00011873	0.0032256
i1_LQ_c2098/f6p0/1231	11.1316	61.2881	-2.4609	6.7643e-09	4.6052e-07
i1_LQ_c21043/f1p0/1663	0	14.248	-4.8327	0.00017446	0.0045022
i1_LQ_c21367/f1p5/1435	14.1957	0	4.8274	6.7974e-05	0.001985
i1_LQ_c21377/f1p0/1530	4.90547	35.3423	-2.8489	1.5388e-06	6.9255e-05
i1_LQ_c21952/f1p34/1122	375.959	174.907	1.104	7.7819e-23	1.7107e-20
i1_LQ_c22107/f1p5/1205	0	57.5574	-6.8469	2.7551e-14	3.5055e-12
i1_LQ_c22272/f1p8/1884	0.328289	31.867	-6.601	1.259e-08	8.1863e-07
i1_LQ_c22775/f1p1/1641	36.3877	10.6042	1.7788	2.7986e-05	0.00090439
i1_LQ_c23052/f1p21/1416	7.17189	48.6295	-2.7614	3.054e-08	1.8749e-06
i1_LQ_c2370/f1p0/1678	3.64184	23.3387	-2.68	0.00016323	0.0042571
i1_LQ_c23753/f1p1/1856	513.511	47.886	3.4227	1.2226e-106	1.7427e-103
i1_LQ_c2425/f1p3/1498	14.8386	92.8672	-2.6458	8.4586e-14	1.0275e-11
i1_LQ_c24390/f1p0/1430	12.5302	50.3842	-2.0076	4.8599e-06	0.0001926
i1_LQ_c24890/f1p9/1469	86.1636	28.9505	1.5735	2.3963e-09	1.7309e-07
i1_LQ_c25429/f1p0/1420	6.27995	46.3989	-2.8853	2.9243e-08	1.8038e-06
i1_LQ_c25495/f1p1/1108	56.2346	19.048	1.5618	1.5976e-06	7.155e-05
i1_LQ_c25528/f1p33/1614	24.7542	1.38679	4.1579	3.1834e-07	1.6417e-05
i1_LQ_c25682/f1p12/1401	109.692	52.9093	1.0519	2.7739e-07	1.4411e-05
i1_LQ_c25751/f1p0/1624	39.2933	7.74289	2.3433	3.3263e-07	1.7125e-05
i1_LQ_c25850/f1p7/1729	26.8471	2.03044	3.7249	2.446e-07	1.2861e-05
i1_LQ_c25960/f1p3/1926	0.557054	19.7721	-5.1495	7.8806e-06	0.00029392
i1_LQ_c2614/f1p15/1384	284.319	101.752	1.4824	1.7646e-25	4.4347e-23
i1_LQ_c26144/f1p10/1539	13.4665	49.8133	-1.8872	1.4245e-05	0.00049707
i1_LQ_c26264/f1p5/1615	39.1796	13.5431	1.5325	7.5949e-05	0.0021871
i1_LQ_c2658/f1p31/1525	12.7023	0.402028	4.9817	0.0001554	0.0040831
i1_LQ_c27068/f2p0/1890	0	39.1449	-6.2908	2.3513e-10	1.9572e-08
i1_LQ_c27312/f1p10/1680	1.74522	28.7486	-4.042	3.7266e-07	1.9004e-05
i1_LQ_c27344/f1p3/1547	622.044	198.791	1.6458	3.4369e-61	2.7747e-58
i1_LQ_c27444/f1p9/1521	42.763	93.9592	-1.1357	0.0001156	0.0031603
i1_LQ_c27495/f1p66/1815	34.4039	133.665	-1.958	2.6949e-13	3.1439e-11
i1_LQ_c28284/f1p6/1753	0	18.3877	-5.2007	1.5975e-05	0.00054996
i1_LQ_c28520/f1p18/1790	31.5176	0	5.9781	2.141e-09	1.5588e-07
i1_LQ_c29474/f1p0/1248	313.314	144.626	1.1153	1.5177e-19	2.8314e-17
i1_LQ_c29564/f1p0/1759	13.949	60.5564	-2.1181	1.907e-07	1.0243e-05
i1_LQ_c30269/f1p0/1506	79.4078	25.9868	1.6115	5.9687e-09	4.0941e-07
i1_LQ_c30499/f1p0/1131	70.2294	15.5463	2.1755	5.687e-11	5.0814e-09
i1_LQ_c30536/f1p0/1457	5.66016	29.9287	-2.4026	6.6446e-05	0.0019466
i1_LQ_c3104/f1p41/1654	48.6481	5.66413	3.1025	8.2473e-11	7.2484e-09
i1_LQ_c31107/f2p0/1037	69.0978	178.752	-1.3712	2.5646e-10	2.1211e-08
i1_LQ_c31319/f1p5/2024	4.8833	49.0165	-3.3273	8.6422e-10	6.6364e-08
i1_LQ_c31463/f1p0/1072	0.094336	16.3694	-7.439	6.7194e-05	0.0019647
i1_LQ_c3156/f1p2/1292	36.6189	93.1235	-1.3466	7.0971e-06	0.00026798
i1_LQ_c31842/f1p0/1090	41.246	10.1201	2.027	1.4166e-06	6.4392e-05
i1_LQ_c32394/f1p9/1053	15.0277	162.053	-3.4308	1.1807e-29	3.6389e-27
i1_LQ_c32422/f1p2/1020	125.032	23.5548	2.4082	2.5269e-20	4.9047e-18
i1_LQ_c3517/f1p70/1707	29.4012	0.506393	5.8595	7.1212e-09	4.8266e-07
i1_LQ_c35366/f1p19/1255	47.9821	15.7826	1.6042	6.5111e-06	0.00024874
i1_LQ_c35602/f1p7/1677	15.1461	0	4.9209	3.717e-05	0.0011665
i1_LQ_c35871/f1p4/1906	0.264141	17.8902	-6.0817	1.7826e-05	0.00060521
i1_LQ_c35960/f1p20/1937	14.7126	51.1278	-1.7971	2.2886e-05	0.00075673
i1_LQ_c36400/f1p9/1633	54.5734	1.25888	5.438	3.0691e-15	4.204e-13
i1_LQ_c36530/f1p0/1821	40.1923	11.7323	1.7764	1.0865e-05	0.00039199
i1_LQ_c36616/f1p0/1284	51.6815	22.6159	1.1923	0.00012065	0.0032662
i1_LQ_c37288/f1p31/1236	0	19.7489	-5.3037	7.3912e-06	0.00027737
i1_LQ_c37452/f1p14/1183	31.8846	196.67	-2.6248	3.1292e-27	8.6246e-25
i1_LQ_c38142/f1p3/1350	0.283008	20.0202	-6.1445	5.7023e-06	0.00022146
i1_LQ_c3815/f2p15/1905	0	15.3883	-4.9438	8.9632e-05	0.0025292
i1_LQ_c38190/f1p6/1819	16.3159	0.909233	4.1655	3.2918e-05	0.0010451
i1_LQ_c38481/f1p0/1636	0	15.4586	-4.9503	8.6046e-05	0.0024386
i1_LQ_c38582/f1p0/1132	23.1397	83.7456	-1.8556	2.7656e-08	1.7186e-06
i1_LQ_c39098/f1p1/1949	2.98573	22.9846	-2.9445	7.9104e-05	0.0022658
i1_LQ_c39128/f1p7/1748	0	14.9307	-4.9002	0.00011701	0.0031874
i1_LQ_c39631/f1p1/1328	14.7994	0.9137	4.0177	8.9213e-05	0.0025182
i1_LQ_c39634/f1p59/1226	123.775	37.9035	1.7073	4.9713e-14	6.1872e-12
i1_LQ_c39970/f1p1/1975	106.498	0.689133	7.2718	1.7087e-26	4.4921e-24
i1_LQ_c40089/f1p0/1124	0.267914	15.541	-5.8582	6.3279e-05	0.0018694
i1_LQ_c40946/f1p3/1125	69.1893	19.3745	1.8364	3.8558e-09	2.7205e-07
i1_LQ_c41272/f1p0/1556	158.052	592.199	-1.9057	2.2818e-51	1.4869e-48
i1_LQ_c41658/f1p3/1852	1.97257	35.5397	-4.1713	1.1352e-08	7.4342e-07
i1_LQ_c41823/f1p0/1940	12.4707	44.2218	-1.8262	6.6694e-05	0.001952
i1_LQ_c42110/f1p0/1730	53.8861	23.9304	1.1711	0.00010532	0.002916
i1_LQ_c43057/f1p0/1387	316.829	109.699	1.5302	2.5479e-29	7.6968e-27
i1_LQ_c43360/f1p0/1552	31.2502	1.84283	4.0839	1.0769e-08	7.083e-07
i1_LQ_c43515/f1p11/1542	0	21.4171	-5.4207	2.9012e-06	0.00012169
i1_LQ_c43574/f1p51/1960	25.0198	0.19005	7.0406	1.9238e-07	1.0318e-05
i1_LQ_c43689/f1p0/1219	152.458	30.2528	2.3333	1.1165e-23	2.598e-21
i1_LQ_c43899/f1p13/1189	215.05	32.8554	2.7105	7.9923e-38	3.4071e-35
i1_LQ_c43952/f1p20/1698	75.8872	29.4865	1.3638	3.3773e-07	1.7358e-05
i1_LQ_c44518/f3p1/1053	0.40706	14.1725	-5.1217	0.00015667	0.0041095
i1_LQ_c45187/f1p6/1058	3.72627	51.3296	-3.784	3.3314e-11	3.0668e-09
i1_LQ_c45487/f1p2/1077	3.25035	22.9627	-2.8206	0.00011704	0.0031874
i1_LQ_c45504/f1p0/1029	141.55	696.618	-2.2991	5.484e-78	5.6852e-75
i1_LQ_c4563/f1p35/1777	97.1991	29.5994	1.7154	2.1601e-11	2.0336e-09
i1_LQ_c45772/f1p1/1085	4.49228	33.6696	-2.9059	2.1063e-06	9.164e-05
i1_LQ_c46619/f1p5/1078	2.76074	21.9609	-2.9918	9.9656e-05	0.0027755
i1_LQ_c47412/f1p3/1822	30.3342	97.5401	-1.685	2.7192e-08	1.691e-06
i1_LQ_c47536/f6p0/1459	6.62522	95.5807	-3.8507	8.3217e-20	1.5882e-17
i1_LQ_c4769/f1p13/1939	0.568846	15.0131	-4.722	0.00012574	0.0033915
i1_LQ_c48365/f1p18/1694	16.0324	0	5.0029	2.1267e-05	0.00071192
i1_LQ_c50188/f1p0/1009	97.6759	23.4841	2.0563	7.2424e-14	8.8567e-12
i1_LQ_c50307/f1p4/993	0	27.5787	-5.7855	9.9465e-08	5.6151e-06
i1_LQ_c50428/f1p0/1013	15.523	1.43715	3.4331	0.00013479	0.0036059
i1_LQ_c50500/f1p0/1018	21.6624	651.136	-4.9097	6.9925e-143	1.3573e-139
i1_LQ_c5221/f2p0/1739	10.4104	39.136	-1.9105	0.00010329	0.002864
i1_LQ_c5873/f1p3/1114	0.715067	17.7526	-4.6338	3.2895e-05	0.0010449
i1_LQ_c6685/f1p3/1737	21.3643	0	5.4171	8.024e-07	3.8325e-05
i1_LQ_c6877/f1p5/1842	20.3888	2.19288	3.2169	1.9727e-05	0.00066407
i1_LQ_c7159/f2p0/1873	35.2538	9.24136	1.9316	1.4636e-05	0.00050905
i1_LQ_c7170/f1p6/1823	0.451398	26.1663	-5.8572	2.0962e-07	1.1164e-05
i1_LQ_c7548/f1p16/1826	163.04	13.8777	3.5544	5.4277e-36	2.1343e-33
i1_LQ_c8341/f1p8/1201	3.03384	52.2535	-4.1063	5.6575e-12	5.6904e-10
i1_LQ_c8578/f1p1/1748	31.2375	4.0219	2.9573	3.4032e-07	1.7481e-05
i1_LQ_c8624/f1p3/1729	253.252	23.6376	3.4214	1.6125e-53	1.0978e-50
i1_LQ_c10233/f1p6/1122	53.3668	118.819	-1.1548	1.0596e-05	0.00038421
i1_LQ_c10254/f1p15/1367	57.6629	13.9439	2.048	9.6745e-09	6.4048e-07
i1_LQ_c10526/f1p0/1911	0.315554	23.1795	-6.1988	1.0603e-06	4.9351e-05
i1_LQ_c10548/f1p2/1493	3.96211	27.0256	-2.77	3.5325e-05	0.0011139
i1_LQ_c11034/f1p0/1391	4.29181	34.6666	-3.0139	9.1832e-07	4.3206e-05
i1_LQ_c11070/f1p12/1304	4.2904	29.452	-2.7792	1.5182e-05	0.00052622
i1_LQ_c11295/f1p0/1551	72.3099	27.8768	1.3751	5.5327e-07	2.7342e-05
i1_LQ_c1144/f3p12/1115	1145.98	2729.5	-1.2521	6.5544e-115	9.8023e-112
i1_LQ_c11733/f3p4/1186	129.636	36.0249	1.8474	5.8669e-16	8.7455e-14
i1_LQ_c11798/f1p12/1112	159.841	37.5157	2.0911	4.2179e-22	8.8866e-20
i1_LQ_c11829/f4p5/1284	164.899	80.0604	1.0424	3.8319e-10	3.0664e-08
i1_LQ_c12061/f1p3/1327	64.8348	28.0083	1.2109	1.3486e-05	0.00047374
i1_LQ_c12274/f1p0/1797	140.139	56.6051	1.3079	1.5765e-11	1.506e-09
i1_LQ_c12287/f1p0/1884	39.9249	2.99531	3.7365	2.9597e-10	2.4216e-08
i1_LQ_c12347/f1p2/1743	36.8325	11.364	1.6965	4.2629e-05	0.0013156
i1_LQ_c12433/f1p0/1802	28.8413	5.85661	2.3	1.4973e-05	0.00052017
i1_LQ_c12513/f1p0/1179	31.6497	4.62941	2.7733	6.181e-07	3.0186e-05
i1_LQ_c12520/f1p0/1320	52.73	166.842	-1.6618	6.5311e-13	7.2838e-11
i1_LQ_c12524/f1p0/1797	0	21.5316	-5.4284	2.7218e-06	0.00011498
i1_LQ_c12641/f1p0/1539	38.8711	4.62901	3.0699	7.4232e-09	5.0126e-07
i1_LQ_c12648/f1p0/1705	6.08939	54.5605	-3.1635	2.729e-10	2.249e-08
i1_LQ_c12920/f1p5/1578	4.63237	33.9742	-2.8746	2.1811e-06	9.4435e-05
i1_LQ_c13295/f1p0/1995	37.7504	5.98453	2.6572	9.5703e-08	5.4284e-06
i1_LQ_c13355/f1p28/1926	15.556	58.703	-1.916	1.8825e-06	8.2847e-05
i1_LQ_c13510/f1p0/1103	4.08616	27.1284	-2.731	3.9567e-05	0.0012315
i1_LQ_c13523/f1p0/1769	16.0432	1.13664	3.8191	5.7927e-05	0.0017315
i1_LQ_c13554/f1p0/1667	174.71	42.6393	2.0347	2.5817e-23	5.8299e-21
i1_LQ_c13725/f1p0/1520	0	23.716	-5.5678	8.1254e-07	3.8769e-05
i1_LQ_c13738/f1p0/1647	82.8006	33.4361	1.3082	2.1923e-07	1.1642e-05
i1_LQ_c13863/f1p0/1564	6.74549	32.7799	-2.2808	5.5065e-05	0.0016552
i1_LQ_c13923/f1p14/1590	7.37519	44.9914	-2.6089	2.5975e-07	1.358e-05
i1_LQ_c13952/f1p0/1153	5.42809	29.0183	-2.4184	8.0043e-05	0.0022897
i1_LQ_c14264/f1p4/1512	7.17472	116.56	-4.022	1.6698e-24	4.0406e-22
i1_LQ_c14527/f1p0/1324	83.8906	299.573	-1.8363	1.9226e-25	4.8185e-23
i1_LQ_c14736/f1p0/1451	22.702	4.32566	2.3918	8.7847e-05	0.002485
i1_LQ_c14991/f1p16/1902	3.69042	41.3545	-3.4862	8.7226e-09	5.8382e-07
i1_LQ_c15693/f1p0/1046	3.36402	27.6197	-3.0374	1.0865e-05	0.00039199
i1_LQ_c16181/f1p0/1014	0	15.3497	-4.9401	9.1666e-05	0.0025786
i1_LQ_c16310/f1p0/1070	341.898	75.6462	2.1762	2.1833e-47	1.1927e-44
i1_LQ_c16311/f1p0/972	16.0734	55.9196	-1.7987	9.344e-06	0.00034331
i1_LQ_c16352/f1p0/1065	53.263	207.573	-1.9624	7.2705e-20	1.3905e-17
i1_LQ_c16475/f1p0/1036	163.417	335.55	-1.038	2.4346e-11	2.2757e-09
i1_LQ_c16794/f1p0/1071	11.4481	64.6753	-2.4981	1.8375e-09	1.3519e-07
i1_LQ_c16818/f1p0/1048	96.4632	35.7585	1.4317	2.865e-09	2.05e-07
i1_LQ_c17867/f1p0/1357	5.27055	180.288	-5.0962	2.2469e-41	1.0788e-38
i1_LQ_c18067/f6p1/1230	248.505	23.8756	3.3797	4.3138e-52	2.8725e-49
i1_LQ_c1807/f4p0/1195	0	14.9035	-4.8976	0.00011889	0.0032288
i1_LQ_c18572/f1p16/1881	16.7781	0	5.0685	1.3337e-05	0.00046938
i1_LQ_c18817/f1p1/1372	8.95484	50.9329	-2.5079	8.8998e-08	5.0776e-06
i1_LQ_c19024/f1p16/1324	97.6849	6.57864	3.8923	1.9014e-23	4.3364e-21
i1_LQ_c19270/f1p1/1414	17.5856	93.0885	-2.4042	1.9559e-12	2.0581e-10
i1_LQ_c19380/f1p2/1478	149.684	30.9176	2.2754	1.0696e-22	2.3288e-20
i1_LQ_c19522/f1p0/1223	0	14.938	-4.9009	0.00011651	0.0031787
i1_LQ_c19585/f1p22/1333	1.45325	113.543	-6.2878	3.7537e-27	1.0222e-24
i1_LQ_c19609/f1p0/1458	35.568	5.10413	2.8008	1.0992e-07	6.1597e-06
i1_LQ_c19820/f1p1/1643	23.8	0	5.5729	1.8713e-07	1.0066e-05
i1_LQ_c19960/f1p1/1832	8.6308	35.9263	-2.0575	8.5267e-05	0.0024218
i1_LQ_c20445/f1p0/1573	14.7183	69.3116	-2.2355	7.2455e-09	4.9071e-07
i1_LQ_c20605/f1p0/1131	8.13553	41.4653	-2.3496	3.7137e-06	0.0001522
i1_LQ_c20824/f1p0/1841	22.8227	2.78049	3.0371	1.036e-05	0.00037699
i1_LQ_c20902/f1p0/1956	146.61	72.6184	1.0136	7.0733e-09	4.7976e-07
i1_LQ_c21136/f1p0/1832	31.7667	6.62899	2.2607	6.7665e-06	0.00025731
i1_LQ_c2115/f3p1/1271	52.6866	17.8622	1.5605	3.4455e-06	0.00014217
i1_LQ_c21484/f1p0/1759	72.1599	26.1663	1.4635	1.875e-07	1.008e-05
i1_LQ_c21716/f1p0/1625	485.95	2148.12	-2.1442	4.1096e-215	1.3886e-211
i1_LQ_c21730/f1p1/1200	40.0272	7.66736	2.3842	2.0046e-07	1.0713e-05
i1_LQ_c21754/f1p7/1819	37.4136	1.91308	4.2896	2.435e-10	2.0231e-08
i1_LQ_c22221/f1p26/1878	3.96211	100.32	-4.6622	4.84e-23	1.0743e-20
i1_LQ_c22274/f1p13/1196	4.28898	24.6999	-2.5258	0.00018342	0.004695
i1_LQ_c22305/f1p2/1396	67.8379	158.3	-1.2225	8.1849e-08	4.6932e-06
i1_LQ_c22729/f1p1/1612	1.0509	16.5372	-3.976	0.00012662	0.0034124
i1_LQ_c22800/f1p0/1659	16.3673	0.771569	4.4069	2.5354e-05	0.00083063
i1_LQ_c22917/f1p33/1693	4.61633	28.6353	-2.633	3.597e-05	0.0011312
i1_LQ_c23074/f1p3/1711	0	20.9501	-5.3889	3.7656e-06	0.00015405
i1_LQ_c23680/f1p3/1865	22.3496	2.53237	3.1417	9.6028e-06	0.00035183
i1_LQ_c23982/f1p0/1142	30.2724	4.30048	2.8154	9.1016e-07	4.2888e-05
i1_LQ_c24208/f1p1/1362	65.4427	12.9721	2.3348	4.8955e-11	4.3957e-09
i1_LQ_c24651/f1p3/1626	10.7798	39.1778	-1.8617	0.00013932	0.0037109
i1_LQ_c24792/f1p4/1146	54.1441	2.08648	4.6977	9.2836e-15	1.2346e-12
i1_LQ_c24815/f1p2/1647	45.8562	12.5201	1.8729	1.2184e-06	5.6082e-05
i1_LQ_c24863/f1p7/1149	0	16.2911	-5.026	5.3124e-05	0.0016011
i1_LQ_c24968/f1p54/1223	71.3722	11.5642	2.6257	3.0394e-13	3.5172e-11
i1_LQ_c25165/f1p0/1522	0	21.0228	-5.3939	3.6157e-06	0.00014865
i1_LQ_c25392/f1p1/1260	2.29236	22.0336	-3.2648	4.6074e-05	0.0014091
i1_LQ_c25690/f1p0/1099	58.1444	0.196141	8.2116	4.8898e-14	6.0941e-12
i1_LQ_c25693/f1p4/1837	5.1998	31.424	-2.5953	1.7804e-05	0.0006047
i1_LQ_c25778/f1p4/1368	0.78063	45.0791	-5.8517	9.568e-12	9.4161e-10
i1_LQ_c2587/f2p0/1113	2387.25	13.8647	7.4278	0	0
i1_LQ_c25943/f1p26/1977	6.08467	39.1514	-2.6858	1.0123e-06	4.7311e-05
i1_LQ_c25975/f1p11/1360	0	24.3166	-5.6039	5.8437e-07	2.8755e-05
i1_LQ_c26041/f1p0/1652	41.4517	16.3057	1.3461	0.00018604	0.004754
i1_LQ_c26239/f1p6/1763	26.6461	7.03386	1.9215	0.00017243	0.0044563
i1_LQ_c26260/f1p34/1308	0.488189	37.1945	-6.2515	6.4517e-10	5.022e-08
i1_LQ_c26330/f1p6/1474	5.62525	27.8942	-2.31	0.00017528	0.0045209
i1_LQ_c26368/f1p2/1733	6.4073	41.9441	-2.7107	3.6144e-07	1.8483e-05
i1_LQ_c26529/f1p36/1078	21.8246	192.578	-3.1414	3.0834e-32	1.0457e-29
i1_LQ_c26835/f1p1/1246	48.7448	11.3859	2.098	8.9115e-08	5.0811e-06
i1_LQ_c27135/f1p12/1522	3.47298	42.6885	-3.6196	2.8388e-09	2.0344e-07
i1_LQ_c27487/f1p0/1198	21.2402	2.3074	3.2025	1.3717e-05	0.00048129
i1_LQ_c27504/f1p21/1802	52.0018	8.07873	2.6864	3.0852e-10	2.513e-08
i1_LQ_c27574/f1p0/1306	0.849024	17.0151	-4.3249	6.5121e-05	0.0019127
i1_LQ_c27661/f1p0/1126	24.0203	5.72951	2.0678	0.00019699	0.0049882
i1_LQ_c27822/f1p14/1657	66.5507	25.1263	1.4053	1.1003e-06	5.0981e-05
i1_LQ_c28034/f1p0/1122	14.1084	56.2579	-1.9955	1.5204e-06	6.8565e-05
i1_LQ_c28178/f1p0/1286	16.6975	1.09644	3.9287	3.5297e-05	0.0011138
i1_LQ_c28205/f1p0/1912	21.5369	3.98576	2.4339	0.00011573	0.0031604
i1_LQ_c28239/f1p10/1750	0	19.5572	-5.2896	8.235e-06	0.00030576
i1_LQ_c28243/f1p0/1949	5.52667	46.6182	-3.0764	8.7429e-09	5.8475e-07
i1_LQ_c28403/f1p2/1608	0	43.8767	-6.4554	2.1633e-11	2.0345e-09
i1_LQ_c28438/f2p0/1436	60.0958	17.9532	1.743	1.057e-07	5.9488e-06
i1_LQ_c28555/f1p0/1613	279.778	51.1834	2.4505	3.3994e-44	1.7229e-41
i1_LQ_c28591/f1p0/1462	3.07347	91.4597	-4.8952	1.5319e-21	3.1619e-19
i1_LQ_c28613/f1p0/1260	29.0427	5.9025	2.2988	1.406e-05	0.00049162
i1_LQ_c28617/f1p0/1382	19.4497	0	5.2817	2.5638e-06	0.00010894
i1_LQ_c2880/f1p8/1424	51.7824	317.643	-2.6169	8.6623e-43	4.3183e-40
i1_LQ_c28810/f1p0/1491	547.875	1160.9	-1.0833	2.2131e-38	9.8969e-36
i1_LQ_c28860/f1p0/1962	17.314	84.2135	-2.2821	1.001e-10	8.7304e-09
i1_LQ_c2907/f1p10/1934	22.8302	4.23307	2.4312	7.2855e-05	0.00211
i1_LQ_c29108/f1p0/1785	3.8173	90.144	-4.5616	1.1368e-20	2.2496e-18
i1_LQ_c29481/f1p0/1337	70.7619	24.2386	1.5457	8.9424e-08	5.0956e-06
i1_LQ_c29761/f1p0/1347	97.5505	509.938	-2.3861	2.1743e-60	1.71e-57
i1_LQ_c2991/f1p7/1667	20.885	71.9435	-1.7844	5.8618e-07	2.8813e-05
i1_LQ_c3124/f1p0/1527	81.8209	20.3934	2.0044	1.4966e-11	1.4342e-09
i1_LQ_c31694/f1p11/1033	69.2134	4.12992	4.0669	1.8836e-17	3.1073e-15
i1_LQ_c3191/f1p18/1859	7.39217	65.055	-3.1376	6.6269e-12	6.6144e-10
i1_LQ_c32180/f1p0/1051	38.1523	12.7699	1.579	6.8803e-05	0.0020073
i1_LQ_c32181/f1p0/1052	13.9594	0	4.8032	7.9044e-05	0.0022648
i1_LQ_c32854/f1p2/1042	53.2866	16.1026	1.7265	6.4636e-07	3.1415e-05
i1_LQ_c33326/f1p0/1320	106.597	1060.88	-3.315	1.7837e-178	4.6491e-175
i1_LQ_c3472/f1p0/1246	61.0693	15.2113	2.0053	5.4908e-09	3.7834e-07
i1_LQ_c34866/f2p0/1211	45.7742	100.504	-1.1346	6.7809e-05	0.0019808
i1_LQ_c35218/f1p2/1193	68.7186	10.6842	2.6852	4.6789e-13	5.3223e-11
i1_LQ_c36115/f1p3/1392	45.7529	17.6243	1.3763	6.7508e-05	0.0019726
i1_LQ_c3632/f1p0/1815	90.3654	16.2813	2.4726	1.7019e-15	2.3961e-13
i1_LQ_c36372/f1p0/1173	105.057	37.3179	1.4932	1.8761e-10	1.5848e-08
i1_LQ_c36379/f1p1/1909	329.977	122.876	1.4252	6.4727e-28	1.8338e-25
i1_LQ_c36496/f1p0/1213	53.6574	24.6601	1.1216	0.00017215	0.0044516
i1_LQ_c36515/f1p8/1607	0.379231	14.2834	-5.2351	0.00014123	0.0037573
i1_LQ_c36544/f1p0/1642	23.3316	3.98617	2.5492	3.9792e-05	0.0012373
i1_LQ_c36550/f1p0/1237	37.2655	10.629	1.8098	1.8303e-05	0.00061981
i1_LQ_c36897/f1p0/1408	30.3818	1.35552	4.4863	8.4938e-09	5.6934e-07
i1_LQ_c3690/f1p0/1104	31.6238	3.58536	3.1408	1.4084e-07	7.7403e-06
i1_LQ_c36987/f1p2/1381	56.3186	16.8121	1.7441	2.6212e-07	1.3696e-05
i1_LQ_c37253/f1p0/1289	47.1713	15.6202	1.5945	8.4436e-06	0.00031287
i1_LQ_c37464/f1p0/1196	35.6283	9.02898	1.9804	9.7922e-06	0.00035819
i1_LQ_c37521/f1p0/1860	16.0239	1.24791	3.6826	7.0883e-05	0.0020614
i1_LQ_c37556/f1p0/1182	23.8396	2.4012	3.3115	3.0468e-06	0.0001275
i1_LQ_c37788/f1p1/1532	3.07252	35.5051	-3.5305	8.2803e-08	4.742e-06
i1_LQ_c37962/f1p11/1917	40.348	2.90841	3.7942	1.962e-10	1.6466e-08
i1_LQ_c37980/f1p0/1518	2.84517	22.2878	-2.9697	9.4339e-05	0.002644
i1_LQ_c38073/f1p0/1812	77.4093	15.4496	2.3249	9.7725e-13	1.0677e-10
i1_LQ_c38115/f1p0/1796	0.190087	20.4429	-6.7488	5.4912e-06	0.00021463
i1_LQ_c38327/f1p0/1915	24.6344	3.67064	2.7466	1.1957e-05	0.00042625
i1_LQ_c38554/f1p1/1527	10.7972	53.8478	-2.3182	1.7343e-07	9.3955e-06
i1_LQ_c38706/f1p0/1641	207.563	15.1106	3.7799	3.9541e-47	2.1472e-44
i1_LQ_c38798/f1p10/1289	1.85889	28.2004	-3.9232	6.3048e-07	3.0709e-05
i1_LQ_c38966/f1p1/1112	4.26116	28.41	-2.7371	2.5376e-05	0.00083063
i1_LQ_c39416/f1p0/1918	21.8756	85.0102	-1.9583	5.5619e-09	3.8254e-07
i1_LQ_c39442/f1p6/1539	43.7092	9.03832	2.2738	1.1814e-07	6.5719e-06
i1_LQ_c39470/f1p4/1721	82.419	23.8987	1.786	2.6049e-10	2.1525e-08
i1_LQ_c39775/f1p0/1889	17.3696	2.06334	3.0735	0.00011048	0.0030385
i1_LQ_c39843/f1p8/1073	0.333006	16.1274	-5.5978	4.728e-05	0.001443
i1_LQ_c39874/f1p0/1898	44.8025	11.204	1.9996	6.1481e-07	3.0058e-05
i1_LQ_c39928/f1p0/1303	5.28281	34.896	-2.7237	3.2536e-06	0.00013516
i1_LQ_c39952/f1p1/1449	20.053	59.9253	-1.5793	3.5933e-05	0.0011308
i1_LQ_c39957/f1p0/1658	166.873	39.5644	2.0765	7.8391e-23	1.7191e-20
i1_LQ_c40459/f1p1/1768	269.925	67.963	1.9897	2.9214e-34	1.0618e-31
i1_LQ_c40589/f1p3/1320	0	26.1074	-5.7064	2.2018e-07	1.1685e-05
i1_LQ_c40591/f1p7/1965	0.992886	17.9552	-4.1766	4.915e-05	0.0014921
i1_LQ_c40611/f1p1/1168	402.224	97.482	2.0448	9.1239e-52	6.0316e-49
i1_LQ_c40709/f1p1/1831	16.1461	80.1778	-2.312	1.9491e-10	1.6383e-08
i1_LQ_c40744/f1p0/1288	93.4209	2.12263	5.4598	5.6176e-25	1.3776e-22
i1_LQ_c41296/f1p6/1829	20.6119	3.04404	2.7594	5.9745e-05	0.0017771
i1_LQ_c41396/f1p0/1249	7.2983	80.235	-3.4586	1.3886e-15	1.9886e-13
i1_LQ_c41435/f1p8/1263	12.258	115.116	-3.2313	1.9087e-20	3.7366e-18
i1_LQ_c41709/f1p2/1204	22.8703	82.0815	-1.8436	4.4312e-08	2.6613e-06
i1_LQ_c41756/f1p0/1939	19.5323	3.41196	2.5172	0.00018747	0.0047825
[truncated: 1,321 more rows]

## Sheet: TableS12
Table S12 Information of photoreceptor genes in A. spinulosa
Gene ID	Root FPKM	Rachis FPKM	Pinna FPKM	Rachis vs Root log2(Fold Change)*	Pinna vs Root log2(Fold Change)*	Pinna vs Rachis log2(Fold Change)*	Swiss-Prot Annotation	Gene Name
i4_HQ_c49458/f7p3/4457	0	0	4.54		4.9166		Q01549	PHY4
i4_HQ_c83931/f54p7/4494	4.81	6.35	3.84				P42496	PHY1
i4_HQ_c32314/f8p0/4640	0.42	1.11	0.61				Q01549	PHY2
i3_HQ_c19547/f2p1/3597	1.29	13.86	18.71	2.9169	3.1752		P93025	PHOT2
i3_HQ_c16687/f3p0/3133	0	3.33	7.49		5.0955		Q43125	CRY1.1
i2_HQ_c2239/f7p0/2876	6.05	10.8	6.26				Q43125	CRY1.2
i3_HQ_c16607/f20p0/3306	5.86	20.59	15.46	1.308			Q43125	CRY2.1
i3_HQ_c32084/f22p0/3272	8.77	14.4	0.47		-4.8866		Q43125	CRY2.2
i3_HQ_c6168/f3p1/3459	0	1.11	2.83				Q43125	CRY4
i2_HQ_c12867/f2p0/2891	1.9	1.67	3.73				Q43125	CRY5
i2_HQ_c1953/f24p5/2387	3.54	25.7	13.48	2.3541	1.2478		Q94BT6	ADO1
i3_HQ_c32468/f5p3/3069	2.4	4.86	6.05				Q94BT6
i2_HQ_c40752/f2p13/2864	2.35	4.51	5.23				Q94BT6
i2_HQ_c1974/f8p3/2363	0	3.38	6.64		4.4722		Q9FN03	UVR8
i2_HQ_c81833/f3p2/2342	8.8	10.01	3.69				Q9FN03
*Only the log2(Fold Change) of the significant DEGs was showed

## Sheet: TableS13
Table S13 Information of ASR genes in A. spinulosa
Gene ID	Root FPKM	Rachis FPKM	Pinna FPKM	Rachis vs Root log2(Fold Change)*	Pinna vs Root log2(Fold Change)*	Pinna vs Rachis log2(Fold Change)*	Swiss-Prot Annotation
i0_HQ_c28854/f2p0/884	146.75	70.89	215.55	-1.5646		-1.46	Q08655
i0_HQ_c757/f3p6/688	1463.37	3622.15	2304.07				A2ZBV1
i0_HQ_c170336/f2p0/614	115.42	80.16	233.33			-1.3998	P37219
i0_HQ_c11896/f2p2/733	19.66	0.78	0				A2ZBV1
i0_HQ_c1108/f4p23/733	164.22	9.33	16.03	-4.6564	-4.0463		A2ZBV1
i0_HQ_c342/f12p0/855	102.96	285.9	278.77				A2ZBV1
i1_HQ_c18266/f2p9/1100	386.68	42.4	0.67	-3.7006	-9.8481	6.1197	A2ZBV1
i0_HQ_c40808/f49p0/661	1602.01	20673.7	3865.14	3.1678		2.5615	P37219
i3_HQ_c17984/f3p2/3446	0	52.64	4.74	8.1442	4.5826	3.622	P37219
i0_HQ_c70918/f3p0/702	41.29	584.07	114.31	3.3022		2.4961	P37219
*Only the log2(Fold Change) of the significant DEGs was showed

## Sheet: TableS14
Table S14 The results of qPR-PCR experiment and the primer pairs
Sample	Root				Rachis				Pinna
qRT-PCR	Ct Value	∆Ct	–∆∆Ct	2–∆∆Ct	Ct Value	∆Ct	–∆∆Ct	2–∆∆Ct	Ct Value	∆Ct	–∆∆Ct	2–∆∆Ct	Source Sequence	Primer_L	Primer_R
beta-actin-rep1	18.19				18.99				21.15				i1_HQ_c31832/f2p0/1435	CTGCGGGTATCCATGAAACT	TTCATACTGCTGGGTGCAAG
beta-actin-rep2	18.21				19				21.17
beta-actin-rep3	18.19				19.02				21.21
ASR-rep1	17.53	-0.66	0.01	1.00696	16.02	-2.97	2.32	4.99332	18.79	-2.36	1.71	3.27161	i0_HQ_c40808/f49p0/661	AATGGGGAGGAGGGCTACTA	TGGTAGTTGGTCACGTGGTG
ASR-rep2	17.56	-0.65	0	1	15.98	-3.02	2.37	5.16941	18.77	-2.4	1.75	3.36359
ASR-rep3	17.52	-0.67	0.02	1.01396	16.03	-2.99	2.34	5.06303	18.79	-2.42	1.77	3.41054

## Sheet: TableS15
Table S15 Genes information of CRY and ABA signaling, proton pump and membrane protein related to stomata movement
Gene ID	Root FPKM	Rachis FPKM	Pinna FPKM	Rachis vs Root log2(Fold Change)*	Pinna vs Root log2(Fold Change)*	Pinna vs Rachis log2(Fold Change)*	Swiss-Prot Annotation	Gene Name
i3_HQ_c49680/f2p0/3087	0.38	0.36	0.33				O82804	ELF3
i3_HQ_c6405/f3p9/3371	0.04	0	2.8				Q657D6
i3_HQ_c34027/f2p0/3309	0.57	0	0.65				Q657D6
i2_HQ_c47957/f20p5/2826	2.34	10.3	9.17	1.6324	1.2899		P93471	COP1
i3_HQ_c48108/f3p0/3087	3.9	5.56	7.4				P93471
i4_HQ_c67130/f3p0/4859	1.2	1.14	0.59				Q9LJR3	SPA
i4_HQ_c1375/f10p14/4835	1.92	0.51	0.35				Q9SYX2
i4_HQ_c82869/f10p3/4645	0.66	1.7	0.41				Q9LJR3
i4_HQ_c23355/f2p1/4516	0.13	0.63	0				Q9AWL7	GI
i4_HQ_c32562/f2p6/4142	1.61	4.82	2.55				Q9AWL7
i4_HQ_c17804/f4p1/4368	0.59	1.66	1.01				Q9AWL7
i4_HQ_c48888/f39p0/4188	0.99	3.02	1.37				Q9AWL7
i4_HQ_c84743/f19p4/4516	4.05	5	2.93				Q9AWL7
i1_HQ_c14960/f5p0/1686	4.23	11.28	14.87				Q9SSE5	CO
i1_HQ_c2554/f7p0/1441	2.75	11.86	26.9		2.609		Q940T9
i1_HQ_c6314/f2p1/1459	4.28	9.3	6.35				O22800
i1_HQ_c11655/f4p9/1526	1.77	44.23	99.24	4.1378	5.1295	1.0194	Q940T9
i2_HQ_c2880/f2p1/2456	0	1.65	1.71				Q8RWD0
i2_HQ_c37722/f2p2/2910	0.78	0	0.42				Q9LUA9
i2_HQ_c12601/f2p6/2442	0	3.81	3.48				Q8RWD0
i2_HQ_c17794/f2p0/2958	0.48	0.43	0				Q940T9
i3_HQ_c12767/f2p0/3428	1.57	3.82	1.93				Q940T9
i4_HQ_c17953/f3p0/4453	0.27	1.5	2.79				Q39057
i0_LQ_c10117/f1p9/813	4.57	3.98	2.82				Q9XFK7	FT
i0_LQ_c9543/f1p0/877	2.47	2.4	1.58				Q9XFK7
i0_LQ_c66612/f1p3/773	4.69	3.68	3.78				Q9XFK7
i1_LQ_c38174/f1p34/1109	9.17	6.74	4.27				Q9XFK7
i3_HQ_c62277/f14p0/3665	12.93	26.68	66.18		1.6763	1.1629	Q7XPY2	P-type H+-ATPase
i4_HQ_c80141/f25p47/4255	16.92	11.71	10.88				Q7XPY2
i2_HQ_c2009/f2p4/2658	1.03	0.7	4.63				Q7XPY2
i4_HQ_c84444/f9p3/4088	4.81	3.15	2.98				Q9LV11
i3_HQ_c49393/f19p0/3950	8.33	2.72	2.7		-2.3036		Q9LV11
i3_HQ_c49868/f68p0/3269	0	3.26	0.82				P07038
i3_HQ_c14371/f2p0/3876	0.42	0.08	0.5				Q7XPY2
i3_HQ_c58962/f2p0/3064	0	0.1	0.32				Q9SU58
i3_HQ_c1047/f8p4/3756	3.64	0.03	0.06	-7.2885	-6.6852		Q7XPY2
i3_HQ_c1686/f3p7/3185	0.33	0.01	0				P07038
i3_HQ_c7597/f2p0/3341	9.91	0.02	0	-9.1378	-6.2788		Q03194
i0_HQ_c9141/f2p0/490	9.09	57.58	72.94		2.302		Q9SZ13	V-type H+-ATPase
i0_HQ_c25539/f2p0/682	62.37	215.68	178.17	1.2683			Q9SZY7
i0_HQ_c16101/f3p0/589	24.32	62.51	47.64				Q9FLN5
i0_HQ_c1874/f4p21/638	19.88	32.71	41.39				O82702
i0_HQ_c22066/f3p3/578	27.08	70.52	93.45		1.0916		Q9ZQX4
i0_HQ_c391/f23p0/837	85.96	248.61	206.36	1.0163			P68161
i0_HQ_c84623/f14p0/595	109.02	287.97	347.71				O82702
i1_HQ_c18147/f3p79/1219	0	20.04	14.22	5.0216	4.4415		P0CAN7
i1_HQ_c2064/f4p1/1924	10.94	25.72	13.21				Q9SZN1
i1_HQ_c32716/f2p6/1069	10.13	28.48	48.29		1.5681		P59229
i1_HQ_c6009/f8p2/1577	17.52	35.36	42.75				Q84ZC0
i1_HQ_c759/f5p6/1440	31.36	40.9	41.24				Q9SDS7
i1_HQ_c5523/f4p0/1235	28.93	38.59	35.17				Q9LHA4
i1_HQ_c23549/f2p0/1360	4.61	9.05	9.62				Q9SDS7
i1_HQ_c5047/f2p0/1359	0	0.19	3.67				Q9SWE7
i2_HQ_c19278/f2p1/2511	0.79	2.26	5.45				P49087
i2_HQ_c39125/f2p23/2182	5.92	26.25	26.03	1.6426	1.4557		P09469
i3_HQ_c2572/f6p4/3263	9.13	12.27	11.83				Q8W4S4
i3_HQ_c59631/f41p0/3362	6.47	11.4	8				Q9SJT7
i0_HQ_c650/f2p6/893	13.04	79.78	72.71	2.0985	1.7924		Q40412	ZEP
i1_HQ_c18380/f3p20/1723	3.27	18.91	8.48	2.0252			O81360
i1_HQ_c35058/f2p11/1742	0.89	6.54	14.52		3.3479		O81360
i2_HQ_c68049/f26p1/2587	8.86	25.69	69.32	1.0311	2.2883	1.2849	Q0JCU7
i2_HQ_c33074/f3p0/2134	0.09	3.41	4.64				Q5MBR5	NCED
i0_HQ_c13917/f2p0/820	10.69	33.2	64.61		1.9069		Q9S9W2	SDR
i1_HQ_c12176/f3p0/1180	25.18	69.89	65.27				Q9M2E2
i1_HQ_c30507/f2p0/1018	17.15	48.63	17.83				Q9SCU0
i1_HQ_c46956/f2p0/1047	32.75	88.53	63.14				Q08632
i4_HQ_c2320/f5p1/4935	0.63	0.4	0.59				O23887	AAO3
i4_HQ_c27763/f2p1/4710	0.34	0.21	0				O54754
[truncated: 34 more rows]
