# Supplementary material for: First Multi-Organ Full-Length Transcriptome of Tree Fern Alsophila spinulosa Highlights the Stress-Resistant and Light-Adapted Genes
Source: Front Genet. 2022 Feb 4;12:784546. doi: 10.3389/fgene.2021.784546 (PMC8854977; doi:10.3389/fgene.2021.784546)
Supplement: Supplementary file 2 [file DataSheet3.xlsx]

## Sheet: TableS5
Table S5 The co-transcribed genes in the chloroplast of A. spinulosa
Gene ID	Harbor Chloroplast Genes	Functional Classification*
i2_HQ_Rachis_c13237/f2p1/2745	psbK, psbI, ycf12	Photosynthesis and other
i0_HQ_Pinna_c89437/f6p0/562	trnY-GUA, trnE-UUC	Gene expression
i3_HQ_Pinna_c59892/f2p4/3624	psbC, psbD	Photosynthesis
i4_HQ_Pinna_c24765/f2p1/4142	rps14, psaB	Gene expression
i5_HQ_Root_c1046/f3p1/5671	psaB, psaA	Photosynthesis
i2_HQ_Pinna_c62079/f4p2/2390	ndhJ, ndhK, ndhC	Photosynthesis
i3_HQ_Rachis_c49314/f3p5/3110	ndhJ, ndhK, ndhC, trnV-UAC	Photosynthesis and gene expression
i3_HQ_Rachis_c17855/f2p7/3192	rbcL, trnR-UCG, accD	Photosynthesis, gene expression, and other
i1_HQ_Rachis_c8140/f2p13/1547	psbJ, psbL, psbF, psbE	Photosynthesis
i1_HQ_Pinna_c17760/f3p2/1868	petL, petG, psaJ, rpl33	Photosynthesis
i0_HQ_Rachis_c1895/f6p0/619	psaJ, rpl33	Photosynthesis and gene expression
i2_HQ_Pinna_c16309/f2p2/2125	rpoA, rps11, rpl36, infA	Gene expression
i4_HQ_Root_c7330/f2p8/4815	rpl14, rpl16, rps3, rpl22, rps19	Gene expression
i2_HQ_Pinna_c34231/f4p8/2491	rpl14, rpl16	Gene expression
i4_HQ_Rachis_c12475/f2p3/4386	rpl14, rpl16, rps3, rpl22, rps19	Gene expression
i2_HQ_Root_c20783/f3p3/2974	rps3, rpl22, rps19	Gene expression
i2_HQ_Rachis_c39531/f3p2/2872	rps3, rpl22, rps19	Gene expression
i7_HQ_Pinna_c646/f46p0/7458	rrn5, rrn4.5, rrn23, trnA-UGC, trnI-GAU, rrn16	Gene expression
i5_HQ_Pinna_c1200/f2p0/5621	trnI-GAU, rrn16	Gene expression
i4_HQ_Root_c51086/f2p62/4884	rrn16, trnI-GAU, trnA-UGC	Gene expression
i3_HQ_Rachis_c28198/f2p19/3599	rps7, psbA, trnH-GUG	Gene expression and photosynthesis
i3_HQ_Pinna_c1349/f4p0/3794	psaC, ndhD	Photosynthesis
* Photosynthesis, ribosomal genes-related genes are categorized as photosynthesis and gene expression, respectively. The remaining genes are classified as other.

## Sheet: TableS6
Table S6 Transcription factor predicted in three-organ full-length transcriptomes
Root				Rachis				Pinna
Gene ID	Family	Type		Gene ID	Family	Type		Gene ID	Family	Type
i10_LQ_Root_c10/f1p0/10840-2F	IWS1	TR		i10_LQ_Rachis_c15/f1p0/10753-2F	SNF2	TR		i10_LQ_Pinna_c24/f1p0/10104-0F	RWP-RK	TF
i10_LQ_Root_c32/f1p0/10209-2F	PHD	TR		i12_LQ_Rachis_c3/f1p0/12533-1F	C3H	TF		i10_LQ_Pinna_c3/f1p0/10227-1F	NAC	TF
i10_LQ_Root_c40/f1p0/10521-0F	C3H	TF		i13_LQ_Rachis_c2/f1p0/13145-1F	NAC	TF		i10_LQ_Pinna_c32/f1p0/10001-2F	MYB	TF
i11_LQ_Root_c36/f1p0/11516-1F	SNF2	TR		i4_LQ_Rachis_c58165/f1p3/4551-0F	SNF2	TR		i10_LQ_Pinna_c6/f1p0/10294-1F	B3-ARF	TF
i11_LQ_Root_c8/f1p0/11715-1F	bZIP	TF		i4_LQ_Rachis_c58169/f1p1/4181-2F	bZIP	TF		i12_LQ_Pinna_c6/f1p0/12946-2F	C2H2	TF
i12_LQ_Root_c23/f1p0/12754-0F	CAMTA	TF		i4_LQ_Rachis_c58185/f1p0/4267-2F	Others	TR		i4_LQ_Pinna_c66402/f1p0/4045-1F	GARP-G2-like	TF
i13_LQ_Root_c15/f1p0/13568-2F	SNF2	TR		i4_LQ_Rachis_c58194/f1p1/4519-0F	C2H2	TF		i4_LQ_Pinna_c66508/f1p0/4042-2F	C3H	TF
i13_LQ_Root_c16/f1p0/13336-0F	SET	TR		i4_LQ_Rachis_c58198/f1p20/4195-1F	Jumonji	TR		i4_LQ_Pinna_c66566/f1p0/4052-2F	HB-BELL	TF
i13_LQ_Root_c3/f1p0/13299-0F	AUX/IAA	TR		i4_LQ_Rachis_c58257/f1p6/4349-0F	GRAS	TF		i4_LQ_Pinna_c66616/f1p0/4018-1F	HB-BELL	TF
i13_LQ_Root_c3/f1p0/13299-2F	B3-ARF	TF		i4_LQ_Rachis_c58271/f1p3/4187-1F	Jumonji	TR		i4_LQ_Pinna_c66652/f1p0/4053-2F	SET	TR
i13_LQ_Root_c4/f1p0/13485-1F	HB-HD-ZIP	TF		i4_LQ_Rachis_c58296/f1p4/4404-1F	SWI/SNF-BAF60b	TR		i4_LQ_Pinna_c67020/f1p0/4435-1F	GARP-ARR-B	TF
i5_LQ_Root_c11398/f1p22/5147-0F	SNF2	TR		i4_LQ_Rachis_c58419/f1p0/4940-1F	Others	TR		i4_LQ_Pinna_c67595/f1p0/4991-0F	PHD	TR
i5_LQ_Root_c11398/f1p22/5147-2F	SNF2	TR		i4_LQ_Rachis_c58445/f1p0/4142-2F	C2C2-GATA	TF		i4_LQ_Pinna_c69217/f1p0/4328-1F	SBP	TF
i5_LQ_Root_c11400/f1p2/5224-1F	NAC	TF		i4_LQ_Rachis_c58490/f1p5/4739-1F	SNF2	TR		i4_LQ_Pinna_c69622/f1p0/4087-0F	Others	TR
i5_LQ_Root_c11400/f1p2/5224-2F	NAC	TF		i4_LQ_Rachis_c58564/f1p0/4575-0F	Others	TR		i4_LQ_Pinna_c69622/f1p0/4087-2F	GARP-G2-like	TF
i5_LQ_Root_c11426/f1p1/5496-0F	Jumonji	TR		i4_LQ_Rachis_c58564/f1p0/4575-2F	Others	TR		i4_LQ_Pinna_c69651/f1p0/4897-2F	SBP	TF
i5_LQ_Root_c11440/f1p8/5898-2F	SNF2	TR		i4_LQ_Rachis_c58626/f1p1/4365-0F	Others	TR		i4_LQ_Pinna_c69657/f1p21/4349-2F	NF-X1	TF
i5_LQ_Root_c11469/f1p49/5953-1F	SNF2	TR		i4_LQ_Rachis_c58692/f1p2/4356-0F	C3H	TF		i4_LQ_Pinna_c69677/f1p6/4739-0F	B3-ARF	TF
i5_LQ_Root_c11547/f1p3/5957-1F	PHD	TR		i4_LQ_Rachis_c58734/f1p1/4714-2F	Others	TR		i4_LQ_Pinna_c69748/f1p0/4417-0F	Jumonji	TR
i5_LQ_Root_c11559/f1p0/5371-1F	NAC	TF		i4_LQ_Rachis_c58758/f1p9/4635-1F	MYB-related	TF		i4_LQ_Pinna_c69752/f1p8/4260-0F	AUX/IAA	TR
i5_LQ_Root_c11559/f1p0/5371-2F	NAC	TF		i4_LQ_Rachis_c60565/f1p0/4084-2F	Others	TR		i4_LQ_Pinna_c69752/f1p8/4260-1F	B3-ARF	TF
i5_LQ_Root_c11599/f1p49/5708-0F	Jumonji	TR		i4_LQ_Rachis_c60621/f1p0/4450-0F	C2C2-GATA	TF		i4_LQ_Pinna_c69761/f1p13/4988-0F	Others	TR
i5_LQ_Root_c11645/f2p3/5417-0F	SNF2	TR		i4_LQ_Rachis_c60650/f1p1/4125-1F	C2H2	TF		i4_LQ_Pinna_c69874/f1p2/4695-1F	Others	TR
i5_LQ_Root_c11661/f1p2/5769-0F	SWI/SNF-BAF60b	TR		i4_LQ_Rachis_c60748/f1p11/4438-0F	RWP-RK	TF		i4_LQ_Pinna_c69926/f1p3/4292-0F	CAMTA	TF
i5_LQ_Root_c11666/f1p8/5240-0F	PHD	TR		i4_LQ_Rachis_c60799/f1p0/4431-0F	Others	TR		i4_LQ_Pinna_c70346/f1p24/4553-2F	GRAS	TF
i5_LQ_Root_c11768/f1p9/5375-2F	IWS1	TR		i4_LQ_Rachis_c60870/f1p9/4309-1F	TRAF	TR		i4_LQ_Pinna_c70366/f1p7/4713-2F	C3H	TF
i5_LQ_Root_c11773/f1p0/5554-2F	Others	TR		i4_LQ_Rachis_c60892/f1p6/3693-1F	bZIP	TF		i4_LQ_Pinna_c70381/f1p0/4155-0F	PHD	TR
i5_LQ_Root_c11780/f1p10/5597-2F	LOB	TF		i4_LQ_Rachis_c60905/f1p8/4612-1F	Others	TR		i4_LQ_Pinna_c70415/f1p5/4483-2F	Trihelix	TF
i5_LQ_Root_c11802/f1p9/5383-0F	CPP	TF		i4_LQ_Rachis_c60912/f1p1/4161-1F	Others	TR		i4_LQ_Pinna_c70445/f1p0/4767-1F	Jumonji	TR
i5_LQ_Root_c11812/f1p1/6033-0F	Others	TR		i4_LQ_Rachis_c64801/f1p0/4018-0F	bZIP	TF		i4_LQ_Pinna_c70481/f1p0/4223-1F	GRAS	TF
i5_LQ_Root_c11854/f1p3/5804-0F	bHLH	TF		i4_LQ_Rachis_c65075/f1p2/4038-0F	B3-ARF	TF		i4_LQ_Pinna_c70532/f1p0/4714-2F	bZIP	TF
i5_LQ_Root_c11876/f1p4/5138-1F	SNF2	TR		i4_LQ_Rachis_c70480/f1p1/4884-1F	RWP-RK	TF		i4_LQ_Pinna_c70593/f1p0/4364-0F	SBP	TF
i5_LQ_Root_c11905/f1p0/5257-2F	SET	TR		i4_LQ_Rachis_c70490/f1p4/5022-2F	SWI/SNF-BAF60b	TR		i4_LQ_Pinna_c70635/f1p14/4485-0F	C2H2	TF
i5_LQ_Root_c11928/f1p1/5138-0F	BES1	TF		i4_LQ_Rachis_c70514/f1p4/3953-0F	SET	TR		i4_LQ_Pinna_c70641/f1p0/4940-2F	Others	TR
i5_LQ_Root_c11928/f1p1/5138-1F	BES1	TF		i4_LQ_Rachis_c70519/f1p0/4179-1F	SET	TR		i4_LQ_Pinna_c70651/f1p1/4373-0F	TRAF	TR
i5_LQ_Root_c11951/f1p1/5575-0F	C2H2	TF		i4_LQ_Rachis_c70565/f1p14/4322-0F	C3H	TF		i4_LQ_Pinna_c70661/f1p3/4173-0F	SNF2	TR
i5_LQ_Root_c11989/f1p1/5127-1F	Jumonji	TR		i4_LQ_Rachis_c70568/f1p23/4277-2F	GNAT	TR		i4_LQ_Pinna_c70734/f1p6/4784-1F	RWP-RK	TF
i5_LQ_Root_c11989/f1p1/5127-2F	Jumonji	TR		i4_LQ_Rachis_c70596/f1p0/4064-1F	Others	TR		i4_LQ_Pinna_c70739/f1p0/4402-2F	HB-BELL	TF
i5_LQ_Root_c12000/f1p0/5359-2F	Others	TR		i4_LQ_Rachis_c70627/f1p11/5089-0F	SNF2	TR		i4_LQ_Pinna_c70792/f1p0/4857-1F	Others	TR
i5_LQ_Root_c12030/f1p3/5461-0F	SNF2	TR		i4_LQ_Rachis_c70658/f1p4/3644-0F	HB-HD-ZIP	TF		i4_LQ_Pinna_c70792/f1p0/4857-2F	Others	TR
i5_LQ_Root_c12030/f1p3/5461-2F	SNF2	TR		i4_LQ_Rachis_c70712/f1p0/4352-2F	bHLH	TF		i4_LQ_Pinna_c70861/f1p9/4413-2F	MYB	TF
i5_LQ_Root_c12040/f1p0/5714-0F	PHD	TR		i4_LQ_Rachis_c70751/f1p44/4456-1F	AUX/IAA	TR		i4_LQ_Pinna_c70976/f1p20/4238-1F	Trihelix	TF
i5_LQ_Root_c12061/f1p2/5345-2F	IWS1	TR		i4_LQ_Rachis_c70812/f1p0/4524-0F	B3	TF		i4_LQ_Pinna_c70983/f1p3/4572-0F	Jumonji	TR
i5_LQ_Root_c12062/f1p0/5388-1F	SNF2	TR		i4_LQ_Rachis_c70812/f1p0/4524-2F	AP2/ERF-ERF	TF		i4_LQ_Pinna_c71024/f1p0/4207-0F	SNF2	TR
i5_LQ_Root_c12145/f1p12/5099-1F	SNF2	TR		i4_LQ_Rachis_c70880/f1p9/4465-2F	C2H2	TF		i4_LQ_Pinna_c71094/f1p1/4243-0F	Others	TR
i5_LQ_Root_c12157/f1p24/5895-1F	SNF2	TR		i4_LQ_Rachis_c70920/f1p2/4078-0F	SWI/SNF-BAF60b	TR		i4_LQ_Pinna_c71149/f1p1/4746-1F	IWS1	TR
i5_LQ_Root_c12157/f1p24/5895-2F	SNF2	TR		i4_LQ_Rachis_c70920/f1p2/4078-2F	SWI/SNF-BAF60b	TR		i4_LQ_Pinna_c71198/f1p1/4115-1F	SBP	TF
i5_LQ_Root_c12165/f1p25/5199-2F	SET	TR		i4_LQ_Rachis_c71976/f1p12/4633-1F	C3H	TF		i4_LQ_Pinna_c71235/f1p0/4876-1F	Others	TR
i5_LQ_Root_c12756/f1p3/5527-1F	WRKY	TF		i4_LQ_Rachis_c72153/f1p9/4618-1F	B3-ARF	TF		i4_LQ_Pinna_c71265/f1p0/4169-2F	ARID	TR
i5_LQ_Root_c12767/f1p2/5502-2F	GNAT	TR		i4_LQ_Rachis_c72196/f1p4/4228-2F	SET	TR		i4_LQ_Pinna_c71352/f1p338/4519-0F	Trihelix	TF
i5_LQ_Root_c12774/f1p2/5853-2F	MYB	TF		i4_LQ_Rachis_c72197/f1p5/4373-2F	HB-HD-ZIP	TF		i4_LQ_Pinna_c71428/f1p0/4136-1F	bZIP	TF
i5_LQ_Root_c12821/f1p0/5199-2F	SBP	TF		i4_LQ_Rachis_c72317/f1p4/4508-1F	MYB	TF		i4_LQ_Pinna_c71513/f1p2/4253-1F	SET	TR
i5_LQ_Root_c12826/f1p4/5428-0F	TUB	TF		i4_LQ_Rachis_c72420/f1p0/4740-1F	SNF2	TR		i4_LQ_Pinna_c71560/f1p0/4955-1F	Jumonji	TR
i5_LQ_Root_c12826/f1p4/5428-1F	TUB	TF		i4_LQ_Rachis_c72434/f1p6/4121-0F	GRAS	TF		i4_LQ_Pinna_c71561/f1p1/4231-1F	Trihelix	TF
i5_LQ_Root_c12841/f1p71/5269-1F	Others	TR		i4_LQ_Rachis_c72583/f1p0/4157-0F	Others	TR		i4_LQ_Pinna_c71608/f1p0/4299-0F	bZIP	TF
i5_LQ_Root_c12844/f1p0/5215-0F	Others	TR		i4_LQ_Rachis_c72605/f1p0/4827-0F	Others	TR		i4_LQ_Pinna_c71618/f1p0/4152-0F	MYB	TF
i5_LQ_Root_c12847/f1p0/5509-1F	MYB-related	TF		i4_LQ_Rachis_c72605/f1p0/4827-1F	Others	TR		i4_LQ_Pinna_c71654/f1p1/4708-0F	bHLH	TF
i5_LQ_Root_c12884/f1p0/5243-2F	PHD	TR		i4_LQ_Rachis_c72710/f1p5/4583-1F	DDT	TR		i4_LQ_Pinna_c71661/f1p0/4118-1F	B3	TF
i5_LQ_Root_c12889/f1p4/5145-2F	Others	TR		i4_LQ_Rachis_c72715/f1p9/4646-1F	GRAS	TF		i4_LQ_Pinna_c71722/f1p7/4700-1F	SNF2	TR
i5_LQ_Root_c12898/f1p10/5093-2F	Tify	TF		i4_LQ_Rachis_c73213/f1p2/4601-2F	bHLH	TF		i4_LQ_Pinna_c72181/f1p0/4265-1F	SNF2	TR
i5_LQ_Root_c12960/f1p5/5657-2F	Others	TR		i4_LQ_Rachis_c73296/f1p0/4661-1F	zn-clus	TF		i4_LQ_Pinna_c72186/f1p0/4347-0F	HB-BELL	TF
i5_LQ_Root_c12979/f1p25/5240-0F	bHLH	TF		i4_LQ_Rachis_c73347/f1p2/4242-0F	HSF	TF		i4_LQ_Pinna_c72191/f1p0/4124-0F	Jumonji	TR
i5_LQ_Root_c13007/f1p2/5263-1F	Others	TR		i4_LQ_Rachis_c73397/f1p9/4290-0F	B3	TF		i4_LQ_Pinna_c72195/f1p0/4344-2F	PHD	TR
i5_LQ_Root_c13021/f1p1/5154-1F	Others	TR		i4_LQ_Rachis_c73515/f1p0/4091-1F	Others	TR		i4_LQ_Pinna_c72213/f1p1/4301-1F	Others	TR
i5_LQ_Root_c13067/f1p5/5203-2F	MYB	TF		i4_LQ_Rachis_c73537/f1p1/4733-2F	MYB-related	TF		i4_LQ_Pinna_c72267/f1p5/4840-1F	HB-BELL	TF
i5_LQ_Root_c13288/f1p0/5091-0F	Jumonji	TR		i4_LQ_Rachis_c73651/f1p0/4121-2F	C2H2	TF		i4_LQ_Pinna_c72309/f1p8/4578-1F	C2H2	TF
i5_LQ_Root_c13317/f1p2/5406-2F	SET	TR		i4_LQ_Rachis_c73813/f1p1/4710-0F	TAZ	TR		i4_LQ_Pinna_c72433/f1p1/4827-0F	MYB	TF
i5_LQ_Root_c13319/f1p3/5272-1F	C2H2	TF		i4_LQ_Rachis_c73859/f1p4/4203-1F	Trihelix	TF		i4_LQ_Pinna_c72458/f1p0/4712-0F	C3H	TF
i5_LQ_Root_c13327/f1p0/5547-0F	C2H2	TF		i4_LQ_Rachis_c73999/f1p0/4671-2F	PHD	TR		i4_LQ_Pinna_c72623/f1p2/4311-1F	TAZ	TR
i5_LQ_Root_c13327/f1p0/5547-2F	Jumonji	TR		i4_LQ_Rachis_c74006/f1p1/4630-0F	TAZ	TR		i4_LQ_Pinna_c72660/f1p0/4463-0F	MYB	TF
i5_LQ_Root_c13360/f1p20/5482-2F	SBP	TF		i4_LQ_Rachis_c74095/f1p0/4989-0F	C3H	TF		i4_LQ_Pinna_c72751/f1p0/4210-1F	bZIP	TF
i5_LQ_Root_c13390/f1p7/5702-1F	TAZ	TR		i4_LQ_Rachis_c74095/f1p0/4989-1F	C3H	TF		i4_LQ_Pinna_c72764/f1p4/4310-2F	BBR-BPC	TF
i5_LQ_Root_c13396/f1p5/5157-1F	SET	TR		i4_LQ_Rachis_c74095/f1p0/4989-2F	C3H	TF		i4_LQ_Pinna_c72765/f1p0/4362-1F	C3H	TF
i5_LQ_Root_c13453/f1p0/5312-0F	Jumonji	TR		i4_LQ_Rachis_c74103/f1p5/4074-2F	C3H	TF		i4_LQ_Pinna_c72892/f1p22/4520-2F	SET	TR
i5_LQ_Root_c13497/f1p0/5679-0F	SNF2	TR		i4_LQ_Rachis_c74139/f1p9/4667-1F	SNF2	TR		i4_LQ_Pinna_c72908/f1p7/4300-1F	Others	TR
i5_LQ_Root_c13503/f1p33/5280-1F	Jumonji	TR		i4_LQ_Rachis_c74156/f1p4/4987-2F	Others	TR		i4_LQ_Pinna_c73048/f1p0/4751-2F	RWP-RK	TF
i5_LQ_Root_c13516/f1p2/5172-0F	SNF2	TR		i4_LQ_Rachis_c74222/f1p1/4706-0F	WRKY	TF		i4_LQ_Pinna_c73062/f1p109/4450-0F	TUB	TF
i5_LQ_Root_c13516/f1p2/5172-2F	SNF2	TR		i4_LQ_Rachis_c74226/f1p0/4916-0F	C2H2	TF		i4_LQ_Pinna_c73092/f1p0/4961-0F	HB-BELL	TF
i5_LQ_Root_c13840/f1p0/5990-0F	Jumonji	TR		i4_LQ_Rachis_c74226/f1p0/4916-1F	zn-clus	TF		i4_LQ_Pinna_c73111/f1p0/4610-1F	Jumonji	TR
i5_LQ_Root_c13852/f1p0/5623-1F	B3-ARF	TF		i4_LQ_Rachis_c74277/f1p7/4077-2F	MYB-related	TF		i4_LQ_Pinna_c73118/f1p0/4259-2F	SBP	TF
i5_LQ_Root_c13875/f1p0/5450-0F	SNF2	TR		i4_LQ_Rachis_c74283/f1p0/4846-0F	TRAF	TR		i4_LQ_Pinna_c73119/f1p2/4856-2F	SET	TR
i5_LQ_Root_c13895/f1p2/5297-2F	HSF	TF		i4_LQ_Rachis_c74305/f1p0/4356-1F	Others	TR		i4_LQ_Pinna_c73222/f1p0/4209-0F	bZIP	TF
i5_LQ_Root_c13960/f1p8/5333-1F	Others	TR		i4_LQ_Rachis_c74311/f1p0/4237-1F	TRAF	TR		i4_LQ_Pinna_c73223/f1p0/4241-2F	Others	TR
i5_LQ_Root_c13997/f1p0/5428-1F	SBP	TF		i4_LQ_Rachis_c74353/f1p10/4805-2F	B3-ARF	TF		i4_LQ_Pinna_c73290/f1p0/4257-2F	MYB	TF
i5_LQ_Root_c14010/f1p0/5153-2F	SBP	TF		i4_LQ_Rachis_c74382/f1p0/4621-2F	AP2/ERF-ERF	TF		i4_LQ_Pinna_c73669/f1p1/4485-1F	Others	TR
i5_LQ_Root_c14075/f1p0/5738-0F	SET	TR		i4_LQ_Rachis_c74400/f1p6/4262-2F	SNF2	TR		i4_LQ_Pinna_c73684/f1p1/4310-1F	HB-BELL	TF
i5_LQ_Root_c14103/f1p4/5312-2F	Trihelix	TF		i4_LQ_Rachis_c74404/f1p0/4668-1F	Others	TR		i4_LQ_Pinna_c73689/f1p8/4431-1F	SBP	TF
i5_LQ_Root_c14202/f1p5/5502-1F	SNF2	TR		i4_LQ_Rachis_c74449/f1p3/4864-0F	SET	TR		i4_LQ_Pinna_c73689/f1p8/4431-2F	SBP	TF
i5_LQ_Root_c14202/f1p5/5502-2F	SNF2	TR		i4_LQ_Rachis_c74471/f1p9/4845-2F	GRAS	TF		i4_LQ_Pinna_c73709/f1p2/4733-1F	PHD	TR
i5_LQ_Root_c14272/f1p11/5496-2F	Others	TR		i4_LQ_Rachis_c74501/f1p0/4687-2F	Others	TR		i4_LQ_Pinna_c73739/f1p1/4190-0F	DDT	TR
i5_LQ_Root_c14274/f1p26/5304-1F	TAZ	TR		i4_LQ_Rachis_c74505/f1p3/4451-2F	SBP	TF		i4_LQ_Pinna_c73773/f1p45/4324-2F	B3	TF
i5_LQ_Root_c14372/f1p48/5840-1F	ULT	TF		i4_LQ_Rachis_c74508/f1p0/4796-2F	Others	TR		i4_LQ_Pinna_c73827/f1p2/4200-1F	GRAS	TF
i5_LQ_Root_c14484/f1p1/5272-1F	SWI/SNF-BAF60b	TR		i4_LQ_Rachis_c74525/f1p0/4741-0F	zn-clus	TF		i4_LQ_Pinna_c73891/f1p8/4968-0F	SBP	TF
i5_LQ_Root_c14493/f1p17/5489-0F	Others	TR		i4_LQ_Rachis_c74552/f1p0/4231-0F	Others	TR		i4_LQ_Pinna_c73895/f1p0/4697-0F	Others	TR
i5_LQ_Root_c14496/f1p1/5680-2F	Rcd1-like	TR		i4_LQ_Rachis_c74563/f1p4/4314-1F	PHD	TR		i4_LQ_Pinna_c73902/f1p3/4398-0F	Others	TR
i5_LQ_Root_c14513/f2p0/5694-2F	MYB-related	TF		i4_LQ_Rachis_c74563/f1p4/4314-2F	TAZ	TR		i4_LQ_Pinna_c73917/f1p1/4308-0F	MYB-related	TF
i5_LQ_Root_c14543/f1p1/5256-0F	ARID	TR		i4_LQ_Rachis_c74691/f1p10/4259-2F	SNF2	TR		i4_LQ_Pinna_c73928/f1p0/4557-2F	C2H2	TF
i5_LQ_Root_c14617/f1p32/5199-0F	PHD	TR		i4_LQ_Rachis_c74845/f1p2/4170-2F	C3H	TF		i4_LQ_Pinna_c76277/f1p0/4058-2F	SNF2	TR
i5_LQ_Root_c14683/f1p2/5630-1F	C3H	TF		i4_LQ_Rachis_c74887/f1p30/4748-1F	HB-HD-ZIP	TF		i4_LQ_Pinna_c77144/f1p0/4015-0F	Others	TR
i5_LQ_Root_c14723/f1p9/5558-0F	SNF2	TR		i4_LQ_Rachis_c74946/f1p8/4727-2F	HB-BELL	TF		i4_LQ_Pinna_c78282/f1p0/4083-2F	GRAS	TF
i5_LQ_Root_c14771/f1p9/5211-2F	Others	TR		i4_LQ_Rachis_c75033/f1p3/3500-0F	LUG	TR		i4_LQ_Pinna_c78308/f1p0/4044-0F	zn-clus	TF
i5_LQ_Root_c14809/f1p0/5445-2F	C2H2	TF		i4_LQ_Rachis_c75079/f1p3/4262-0F	Others	TR		i4_LQ_Pinna_c78550/f1p0/4525-2F	CAMTA	TF
i5_LQ_Root_c14817/f1p2/5666-1F	Jumonji	TR		i4_LQ_Rachis_c75099/f1p0/4481-1F	SNF2	TR		i4_LQ_Pinna_c79074/f1p1/4580-2F	B3-ARF	TF
i5_LQ_Root_c14817/f1p2/5666-2F	PHD	TR		i4_LQ_Rachis_c75141/f1p0/4382-1F	zn-clus	TF		i4_LQ_Pinna_c79725/f1p0/4413-2F	Jumonji	TR
i5_LQ_Root_c14829/f1p4/5813-2F	bHLH	TF		i4_LQ_Rachis_c75142/f1p3/4340-0F	PHD	TR		i4_LQ_Pinna_c80753/f1p0/4085-1F	bHLH	TF
i5_LQ_Root_c14898/f1p0/6048-2F	SNF2	TR		i4_LQ_Rachis_c75162/f1p1/4491-0F	Jumonji	TR		i4_LQ_Pinna_c82026/f1p0/4219-0F	MYB-related	TF
i5_LQ_Root_c14933/f1p0/5272-1F	SET	TR		i4_LQ_Rachis_c75170/f1p8/4196-0F	SNF2	TR		i4_LQ_Pinna_c82026/f1p0/4219-2F	MYB-related	TF
i5_LQ_Root_c15405/f1p5/5120-2F	SNF2	TR		i4_LQ_Rachis_c75186/f1p0/4143-2F	HB-BELL	TF		i4_LQ_Pinna_c83388/f1p12/4006-2F	C3H	TF
i5_LQ_Root_c15425/f1p7/5071-0F	Others	TR		i4_LQ_Rachis_c75245/f1p0/4643-0F	CAMTA	TF		i4_LQ_Pinna_c83450/f1p0/4001-0F	Rcd1-like	TR
i5_LQ_Root_c15486/f1p12/5055-0F	Trihelix	TF		i4_LQ_Rachis_c75281/f1p2/3753-1F	HB-HD-ZIP	TF		i4_LQ_Pinna_c83450/f1p0/4001-1F	Rcd1-like	TR
i5_LQ_Root_c15488/f1p4/5052-0F	Others	TR		i4_LQ_Rachis_c75320/f1p3/4495-1F	PHD	TR		i4_LQ_Pinna_c83450/f1p0/4001-2F	Rcd1-like	TR
i5_LQ_Root_c15498/f1p5/5048-1F	Others	TR		i4_LQ_Rachis_c75325/f1p7/4943-2F	SET	TR		i4_LQ_Pinna_c83459/f1p0/4022-2F	HB-other	TF
i5_LQ_Root_c15519/f1p0/5044-2F	SNF2	TR		i4_LQ_Rachis_c75341/f1p3/4451-2F	HB-HD-ZIP	TF		i4_LQ_Pinna_c83558/f1p0/4034-0F	Rcd1-like	TR
i5_LQ_Root_c15534/f1p0/5125-2F	Jumonji	TR		i4_LQ_Rachis_c75349/f1p5/4182-2F	Others	TR		i4_LQ_Pinna_c83558/f1p0/4034-1F	Rcd1-like	TR
i5_LQ_Root_c15545/f1p8/5038-2F	SNF2	TR		i4_LQ_Rachis_c75387/f1p3/4070-2F	HB-HD-ZIP	TF		i4_LQ_Pinna_c83558/f1p0/4034-2F	Rcd1-like	TR
i5_LQ_Root_c15558/f1p0/5027-0F	SET	TR		i4_LQ_Rachis_c75468/f1p1/4743-1F	zn-clus	TF		i4_LQ_Pinna_c83597/f1p0/4018-0F	SNF2	TR
i5_LQ_Root_c15569/f1p0/5039-1F	HB-BELL	TF		i4_LQ_Rachis_c75487/f1p0/4372-1F	SNF2	TR		i4_LQ_Pinna_c83654/f1p2/4026-1F	bZIP	TF
i5_LQ_Root_c15614/f1p0/5057-1F	TAZ	TR		i4_LQ_Rachis_c75495/f1p5/4286-0F	SBP	TF		i4_LQ_Pinna_c83692/f1p6/4003-1F	Others	TR
i5_LQ_Root_c15614/f1p0/5057-2F	TAZ	TR		i4_LQ_Rachis_c75526/f1p0/4984-2F	SWI/SNF-SWI3	TR		i4_LQ_Pinna_c83692/f1p6/4003-2F	GARP-G2-like	TF
i5_LQ_Root_c15672/f1p10/5021-2F	B3-ARF	TF		i4_LQ_Rachis_c75575/f1p4/4608-2F	HB-BELL	TF		i4_LQ_Pinna_c83694/f1p0/4013-2F	C2H2	TF
i5_LQ_Root_c15673/f1p3/5033-0F	AP2/ERF-RAV	TF		i4_LQ_Rachis_c75610/f1p0/4522-0F	C3H	TF		i4_LQ_Pinna_c83700/f1p0/4013-2F	MADS-M-type	TF
i5_LQ_Root_c15681/f1p7/5144-0F	WRKY	TF		i4_LQ_Rachis_c75646/f1p17/5055-0F	MYB	TF		i4_LQ_Pinna_c83863/f1p0/4019-1F	SWI/SNF-BAF60b	TR
i5_LQ_Root_c15743/f1p8/5012-1F	C3H	TF		i4_LQ_Rachis_c75652/f1p1/4585-1F	TAZ	TR		i4_LQ_Pinna_c83906/f1p2/4052-0F	LUG	TR
i5_LQ_Root_c15743/f1p8/5012-2F	C3H	TF		i4_LQ_Rachis_c75731/f1p0/4367-1F	Jumonji	TR		i4_LQ_Pinna_c83937/f1p2/4015-0F	bZIP	TF
i5_LQ_Root_c15765/f1p0/5037-2F	SNF2	TR		i4_LQ_Rachis_c75785/f1p0/4859-1F	Jumonji	TR		i4_LQ_Pinna_c83962/f1p10/4004-2F	mTERF	TR
i5_LQ_Root_c15774/f1p34/5038-0F	C2H2	TF		i4_LQ_Rachis_c75841/f1p0/5028-2F	SNF2	TR		i4_LQ_Pinna_c83963/f1p3/4022-1F	NF-X1	TF
i5_LQ_Root_c15780/f1p0/5042-0F	Others	TR		i4_LQ_Rachis_c75926/f1p2/4596-2F	C3H	TF		i4_LQ_Pinna_c83963/f1p3/4022-2F	NF-X1	TF
i5_LQ_Root_c15781/f1p1/5015-0F	mTERF	TR		i4_LQ_Rachis_c75946/f1p9/4226-2F	GRAS	TF		i4_LQ_Pinna_c83997/f1p2/4019-2F	TRAF	TR
i5_LQ_Root_c15781/f1p1/5015-2F	mTERF	TR		i4_LQ_Rachis_c76081/f1p2/4831-1F	Trihelix	TF		i4_LQ_Pinna_c84019/f1p3/4011-2F	PHD	TR
i5_LQ_Root_c15791/f1p0/5111-2F	WRKY	TF		i4_LQ_Rachis_c76083/f1p1/4635-1F	Others	TR		i5_LQ_Pinna_c10024/f1p102/5050-2F	RB	TR
i5_LQ_Root_c15811/f1p0/5091-2F	SNF2	TR		i4_LQ_Rachis_c76102/f1p6/4332-1F	SNF2	TR		i5_LQ_Pinna_c10073/f1p0/5042-2F	C2H2	TF
i5_LQ_Root_c15868/f1p0/5032-1F	C2H2	TF		i4_LQ_Rachis_c76157/f1p0/4296-1F	zn-clus	TF		i5_LQ_Pinna_c10092/f1p3/5036-1F	WRKY	TF
i5_LQ_Root_c15875/f1p11/5106-0F	Others	TR		i4_LQ_Rachis_c76170/f1p13/4315-0F	SNF2	TR		i5_LQ_Pinna_c10092/f1p3/5036-2F	WRKY	TF
i5_LQ_Root_c15916/f1p0/5034-1F	TRAF	TR		i4_LQ_Rachis_c76234/f1p6/4578-0F	C2H2	TF		i5_LQ_Pinna_c10100/f1p3/5049-1F	Others	TR
i5_LQ_Root_c15936/f1p0/5056-1F	Jumonji	TR		i4_LQ_Rachis_c76260/f1p7/4692-1F	PHD	TR		i5_LQ_Pinna_c10134/f1p1/5025-0F	RB	TR
i5_LQ_Root_c15940/f1p2/5019-0F	SNF2	TR		i4_LQ_Rachis_c76268/f1p7/4180-0F	Others	TR		i5_LQ_Pinna_c10150/f1p1/5043-0F	Others	TR
i5_LQ_Root_c15940/f1p2/5019-1F	SNF2	TR		i4_LQ_Rachis_c76280/f1p0/4589-0F	MYB-related	TF		i5_LQ_Pinna_c10182/f1p0/5026-1F	SNF2	TR
i5_LQ_Root_c15970/f1p10/5046-1F	BES1	TF		i4_LQ_Rachis_c76284/f1p10/4578-1F	RWP-RK	TF		i5_LQ_Pinna_c10208/f1p1/5022-0F	HB-HD-ZIP	TF
i5_LQ_Root_c15990/f1p2/5025-1F	SNF2	TR		i4_LQ_Rachis_c76295/f1p18/4095-0F	TAZ	TR		i5_LQ_Pinna_c10229/f1p17/5044-2F	MYB-related	TF
i5_LQ_Root_c15995/f1p0/5025-0F	Tify	TF		i4_LQ_Rachis_c76295/f1p18/4095-2F	TAZ	TR		i5_LQ_Pinna_c10233/f1p1/5045-2F	Jumonji	TR
i5_LQ_Root_c16069/f1p3/5046-0F	Jumonji	TR		i4_LQ_Rachis_c76300/f1p4/4580-0F	E2F-DP	TF		i5_LQ_Pinna_c10276/f1p1/5034-1F	TAZ	TR
i5_LQ_Root_c16092/f1p1/5024-0F	Others	TR		i4_LQ_Rachis_c76414/f1p6/4186-2F	bZIP	TF		i5_LQ_Pinna_c10276/f1p1/5034-2F	TAZ	TR
i5_LQ_Root_c16126/f1p20/5028-1F	AP2/ERF-RAV	TF		i4_LQ_Rachis_c76420/f1p9/4377-2F	Others	TR		i5_LQ_Pinna_c10304/f1p2/5033-0F	bHLH	TF
i5_LQ_Root_c16139/f1p0/5040-2F	Others	TR		i4_LQ_Rachis_c76475/f1p0/4555-0F	Jumonji	TR		i5_LQ_Pinna_c10328/f1p0/5063-0F	C3H	TF
i5_LQ_Root_c16171/f1p0/5037-0F	TAZ	TR		i4_LQ_Rachis_c76538/f1p3/4573-1F	SBP	TF		i5_LQ_Pinna_c10380/f1p4/5007-2F	SNF2	TR
i5_LQ_Root_c16210/f1p1/5037-2F	SET	TR		i4_LQ_Rachis_c76547/f1p0/4155-1F	SNF2	TR		i5_LQ_Pinna_c1071/f2p1/5853-1F	bZIP	TF
i5_LQ_Root_c16235/f1p1/5056-2F	C2H2	TF		i4_LQ_Rachis_c76717/f1p5/4941-1F	SBP	TF		i5_LQ_Pinna_c11135/f1p0/5033-0F	NAC	TF
i5_LQ_Root_c16306/f1p1/5016-0F	C2C2-LSD	TF		i4_LQ_Rachis_c76807/f1p22/4299-2F	C3H	TF		i5_LQ_Pinna_c11135/f1p0/5033-2F	NAC	TF
i5_LQ_Root_c16337/f1p15/5032-0F	FAR1	TF		i4_LQ_Rachis_c76855/f1p0/4584-2F	zn-clus	TF		i5_LQ_Pinna_c11206/f1p1/5337-1F	SET	TR
i5_LQ_Root_c16375/f1p21/5055-0F	SET	TR		i4_LQ_Rachis_c76956/f1p6/4668-0F	TRAF	TR		i5_LQ_Pinna_c11212/f1p0/5811-0F	PHD	TR
i5_LQ_Root_c16377/f1p1/5032-1F	SET	TR		i4_LQ_Rachis_c77068/f1p2/4667-1F	HSF	TF		i5_LQ_Pinna_c11467/f1p0/5058-0F	Others	TR
i5_LQ_Root_c16388/f1p0/5008-0F	Others	TR		i4_LQ_Rachis_c77100/f1p1/4162-2F	Jumonji	TR		i5_LQ_Pinna_c1719/f1p3/5088-1F	SNF2	TR
i5_LQ_Root_c16414/f1p16/5033-0F	B3-ARF	TF		i4_LQ_Rachis_c77150/f1p1/4740-1F	DDT	TR		i5_LQ_Pinna_c1729/f1p6/5502-2F	PHD	TR
i5_LQ_Root_c16414/f1p16/5033-2F	AUX/IAA	TR		i4_LQ_Rachis_c77202/f1p2/3509-1F	GARP-G2-like	TF		i5_LQ_Pinna_c1781/f1p0/5573-1F	MYB	TF
i5_LQ_Root_c16435/f1p5/5036-2F	SNF2	TR		i4_LQ_Rachis_c77202/f1p2/3509-2F	Others	TR		i5_LQ_Pinna_c1783/f1p0/5065-1F	bZIP	TF
i5_LQ_Root_c18115/f1p8/5623-1F	SNF2	TR		i4_LQ_Rachis_c77238/f1p0/4880-1F	Others	TR		i5_LQ_Pinna_c1806/f1p2/5578-0F	SET	TR
i5_LQ_Root_c18129/f1p11/5195-1F	SBP	TF		i4_LQ_Rachis_c77248/f1p1/4278-1F	zn-clus	TF		i5_LQ_Pinna_c1833/f1p4/5545-1F	B3-ARF	TF
i5_LQ_Root_c18151/f1p8/6000-0F	C2C2-Dof	TF		i4_LQ_Rachis_c77343/f1p4/4522-2F	MYB	TF		i5_LQ_Pinna_c1840/f1p0/5534-1F	Others	TR
i5_LQ_Root_c18162/f1p9/5418-1F	B3	TF		i4_LQ_Rachis_c77369/f1p0/4775-0F	AP2/ERF-ERF	TF		i5_LQ_Pinna_c1852/f1p0/5056-0F	SNF2	TR
i5_LQ_Root_c18163/f1p0/5159-2F	Others	TR		i4_LQ_Rachis_c77396/f1p16/4335-1F	GRAS	TF		i5_LQ_Pinna_c1852/f1p0/5056-1F	SNF2	TR
i5_LQ_Root_c18245/f1p0/5428-1F	AUX/IAA	TR		i4_LQ_Rachis_c77396/f1p16/4335-2F	GRAS	TF		i5_LQ_Pinna_c1885/f1p3/5270-0F	SBP	TF
i5_LQ_Root_c18277/f1p12/5060-0F	Others	TR		i4_LQ_Rachis_c77532/f1p0/4749-2F	SNF2	TR		i5_LQ_Pinna_c1885/f1p3/5270-2F	SBP	TF
i5_LQ_Root_c18288/f1p0/5465-0F	SWI/SNF-BAF60b	TR		i4_LQ_Rachis_c77627/f1p3/4284-1F	CAMTA	TF		i5_LQ_Pinna_c2010/f1p0/5118-1F	Others	TR
i5_LQ_Root_c18293/f1p8/5174-0F	bZIP	TF		i4_LQ_Rachis_c77653/f1p0/4349-0F	Others	TR		i5_LQ_Pinna_c2014/f1p39/5658-2F	bHLH	TF
i5_LQ_Root_c18296/f1p0/5389-0F	SNF2	TR		i4_LQ_Rachis_c77671/f1p18/4396-2F	MYB	TF		i5_LQ_Pinna_c2033/f1p0/5352-0F	NAC	TF
i5_LQ_Root_c18296/f1p0/5389-1F	SNF2	TR		i4_LQ_Rachis_c77696/f1p14/4555-1F	Jumonji	TR		i5_LQ_Pinna_c2044/f1p9/5957-1F	PHD	TR
i5_LQ_Root_c18343/f1p10/5289-1F	Jumonji	TR		i4_LQ_Rachis_c77844/f1p0/4103-1F	MYB	TF		i5_LQ_Pinna_c2050/f1p0/5390-0F	MYB	TF
i5_LQ_Root_c18375/f1p19/5067-0F	Others	TR		i4_LQ_Rachis_c77982/f1p6/4346-2F	HB-HD-ZIP	TF		i5_LQ_Pinna_c2067/f1p0/5948-0F	NAC	TF
i5_LQ_Root_c18379/f1p16/5353-0F	Others	TR		i4_LQ_Rachis_c77983/f1p23/4322-0F	IWS1	TR		i5_LQ_Pinna_c2067/f1p0/5948-1F	NAC	TF
i5_LQ_Root_c18393/f1p2/5431-1F	SWI/SNF-BAF60b	TR		i4_LQ_Rachis_c79981/f1p7/4683-1F	Others	TR		i5_LQ_Pinna_c2070/f1p0/5259-1F	Trihelix	TF
i5_LQ_Root_c18572/f1p16/5666-0F	TAZ	TR		i4_LQ_Rachis_c80475/f1p1/4048-1F	Others	TR		i5_LQ_Pinna_c2071/f1p3/5713-0F	Others	TR
i5_LQ_Root_c18596/f1p8/5768-2F	HB-other	TF		i4_LQ_Rachis_c80636/f1p2/4195-1F	C3H	TF		i5_LQ_Pinna_c2076/f1p3/5392-1F	Jumonji	TR
i5_LQ_Root_c18606/f1p25/5689-1F	SNF2	TR		i4_LQ_Rachis_c80978/f1p23/4029-2F	HB-BELL	TF		i5_LQ_Pinna_c2102/f1p4/5777-1F	RWP-RK	TF
i5_LQ_Root_c18608/f1p1/5516-1F	AUX/IAA	TR		i4_LQ_Rachis_c80989/f1p1/4060-2F	Others	TR		i5_LQ_Pinna_c2103/f1p2/5544-0F	TAZ	TR
i5_LQ_Root_c18618/f1p7/5556-2F	SET	TR		i4_LQ_Rachis_c81058/f1p4/4142-0F	SNF2	TR		i5_LQ_Pinna_c2105/f1p1/5504-1F	C3H	TF
i5_LQ_Root_c18669/f1p9/5089-0F	SET	TR		i4_LQ_Rachis_c81107/f1p0/4028-0F	LUG	TR		i5_LQ_Pinna_c2133/f1p4/5757-2F	SET	TR
i5_LQ_Root_c18702/f1p4/5532-0F	CAMTA	TF		i4_LQ_Rachis_c81114/f1p1/4026-2F	zn-clus	TF		i5_LQ_Pinna_c2156/f1p0/5420-1F	Others	TR
i5_LQ_Root_c18743/f1p20/5848-2F	Others	TR		i4_LQ_Rachis_c81165/f1p0/4033-2F	zn-clus	TF		i5_LQ_Pinna_c2162/f1p0/5693-1F	MYB	TF
i5_LQ_Root_c18755/f1p42/5275-1F	SNF2	TR		i4_LQ_Rachis_c81368/f1p3/4093-2F	Trihelix	TF		i5_LQ_Pinna_c2165/f1p0/5522-1F	C3H	TF
i5_LQ_Root_c18760/f1p20/5371-2F	SET	TR		i4_LQ_Rachis_c81514/f1p21/4177-0F	bHLH	TF		i5_LQ_Pinna_c2182/f1p3/5352-0F	C3H	TF
i5_LQ_Root_c18766/f1p1/5493-2F	bZIP	TF		i4_LQ_Rachis_c81661/f1p10/4030-1F	bHLH	TF		i5_LQ_Pinna_c2199/f1p2/5149-1F	bZIP	TF
i5_LQ_Root_c18768/f1p9/5135-0F	SNF2	TR		i4_LQ_Rachis_c81800/f1p3/3944-1F	PHD	TR		i5_LQ_Pinna_c2200/f1p9/5326-1F	MYB	TF
i5_LQ_Root_c18768/f1p9/5135-1F	SNF2	TR		i4_LQ_Rachis_c82007/f1p1/4238-2F	B3-ARF	TF		i5_LQ_Pinna_c2245/f1p3/5403-1F	SNF2	TR
i5_LQ_Root_c18782/f1p0/5570-1F	B3-ARF	TF		i4_LQ_Rachis_c82032/f1p0/4060-0F	Others	TR		i5_LQ_Pinna_c2245/f1p3/5403-2F	MYB-related	TF
i5_LQ_Root_c18851/f1p22/5420-0F	BBR-BPC	TF		i4_LQ_Rachis_c82484/f1p3/3726-0F	Alfin-like	TF		i5_LQ_Pinna_c2253/f1p0/5083-2F	Others	TR
i5_LQ_Root_c18895/f1p5/5122-0F	SNF2	TR		i4_LQ_Rachis_c82514/f1p0/4056-0F	PHD	TR		i5_LQ_Pinna_c2256/f1p1/5489-2F	C2H2	TF
i5_LQ_Root_c18895/f1p5/5122-2F	SNF2	TR		i4_LQ_Rachis_c82541/f1p4/4046-2F	SET	TR		i5_LQ_Pinna_c2279/f1p0/5196-1F	PHD	TR
i5_LQ_Root_c18926/f1p9/5651-1F	PHD	TR		i4_LQ_Rachis_c82754/f1p14/4028-2F	Others	TR		i5_LQ_Pinna_c2327/f1p1/5929-0F	SNF2	TR
i5_LQ_Root_c18926/f1p9/5651-2F	SNF2	TR		i4_LQ_Rachis_c82893/f1p5/4374-2F	SBP	TF		i5_LQ_Pinna_c2343/f1p0/5600-0F	Others	TR
i5_LQ_Root_c18929/f1p21/5875-2F	Others	TR		i4_LQ_Rachis_c83149/f1p9/3831-2F	B3-ARF	TF		i5_LQ_Pinna_c2354/f1p6/5291-0F	WRKY	TF
i5_LQ_Root_c18968/f1p18/5400-1F	Others	TR		i4_LQ_Rachis_c83973/f1p1/4318-2F	Others	TR		i5_LQ_Pinna_c2354/f1p6/5291-2F	WRKY	TF
i5_LQ_Root_c18978/f1p7/6016-0F	SNF2	TR		i4_LQ_Rachis_c85875/f1p3/4678-1F	Jumonji	TR		i5_LQ_Pinna_c2386/f1p8/5071-1F	Jumonji	TR
i5_LQ_Root_c19019/f1p8/5373-1F	C3H	TF		i4_LQ_Rachis_c85902/f1p9/4592-1F	ARID	TR		i5_LQ_Pinna_c2427/f1p0/5281-0F	CAMTA	TF
i5_LQ_Root_c19043/f1p11/5261-1F	C3H	TF		i4_LQ_Rachis_c85949/f1p6/4083-0F	C2H2	TF		i5_LQ_Pinna_c2443/f1p0/5264-1F	C2H2	TF
i5_LQ_Root_c19043/f1p11/5261-2F	C3H	TF		i4_LQ_Rachis_c85993/f1p11/4166-2F	SET	TR		i5_LQ_Pinna_c2443/f1p0/5264-2F	SET	TR
i5_LQ_Root_c19061/f1p28/5620-1F	B3-ARF	TF		i4_LQ_Rachis_c86846/f1p15/4110-1F	Others	TR		i5_LQ_Pinna_c2458/f1p0/5380-1F	PHD	TR
i5_LQ_Root_c19082/f1p0/5256-2F	Others	TR		i4_LQ_Rachis_c86853/f1p2/4306-2F	C2H2	TF		i5_LQ_Pinna_c2479/f1p2/5058-0F	Others	TR
i5_LQ_Root_c19142/f1p25/5147-1F	Others	TR		i4_LQ_Rachis_c87166/f1p7/4072-2F	Jumonji	TR		i5_LQ_Pinna_c2479/f1p2/5058-1F	GARP-G2-like	TF
i5_LQ_Root_c19206/f1p22/5938-1F	ARID	TR		i4_LQ_Rachis_c89089/f1p2/4009-2F	SNF2	TR		i5_LQ_Pinna_c2493/f1p0/5873-0F	Tify	TF
i5_LQ_Root_c19270/f1p3/5528-2F	SWI/SNF-BAF60b	TR		i4_LQ_Rachis_c89112/f1p7/4016-1F	C2H2	TF		i5_LQ_Pinna_c2517/f1p0/5226-0F	NAC	TF
i5_LQ_Root_c19290/f1p4/5379-0F	bZIP	TF		i4_LQ_Rachis_c89201/f1p7/4024-2F	C2H2	TF		i5_LQ_Pinna_c2517/f1p0/5226-2F	NAC	TF
i5_LQ_Root_c19340/f1p0/5678-1F	MYB-related	TF		i4_LQ_Rachis_c89308/f1p0/4008-2F	C2H2	TF		i5_LQ_Pinna_c2524/f1p8/5149-1F	Others	TR
i5_LQ_Root_c19368/f1p2/5365-0F	PHD	TR		i4_LQ_Rachis_c89372/f1p4/4010-0F	Others	TR		i5_LQ_Pinna_c2537/f1p0/5122-0F	Others	TR
i5_LQ_Root_c19403/f1p10/5071-2F	MYB	TF		i4_LQ_Rachis_c89504/f1p1/4089-2F	Jumonji	TR		i5_LQ_Pinna_c2543/f1p0/5221-1F	bZIP	TF
i5_LQ_Root_c19471/f1p0/5088-2F	PHD	TR		i4_LQ_Rachis_c89552/f1p2/4103-0F	TUB	TF		i5_LQ_Pinna_c2599/f1p0/5221-0F	HMG	TR
i5_LQ_Root_c19474/f1p7/5438-2F	Others	TR		i4_LQ_Rachis_c89552/f1p2/4103-2F	TUB	TF		i5_LQ_Pinna_c2652/f1p6/5511-1F	SET	TR
i5_LQ_Root_c19518/f1p0/5260-0F	SNF2	TR		i4_LQ_Rachis_c89589/f1p0/4004-2F	GARP-G2-like	TF		i5_LQ_Pinna_c2656/f1p3/5616-0F	TAZ	TR
i5_LQ_Root_c19561/f1p2/5628-0F	WRKY	TF		i4_LQ_Rachis_c89698/f1p13/4200-0F	SNF2	TR		i5_LQ_Pinna_c2656/f1p3/5616-1F	TAZ	TR
i5_LQ_Root_c19576/f1p24/5976-1F	Others	TR		i4_LQ_Rachis_c89699/f1p0/4048-0F	C2C2-GATA	TF		i5_LQ_Pinna_c2664/f1p4/5208-1F	SNF2	TR
i5_LQ_Root_c19579/f1p1/5851-0F	C3H	TF		i4_LQ_Rachis_c89704/f1p1/4003-0F	MYB-related	TF		i5_LQ_Pinna_c2706/f1p6/5736-2F	DDT	TR
i5_LQ_Root_c19600/f1p0/5350-0F	C3H	TF		i4_LQ_Rachis_c89704/f1p1/4003-1F	MYB	TF		i5_LQ_Pinna_c2718/f1p9/5397-0F	IWS1	TR
i5_LQ_Root_c19618/f1p6/5125-2F	SET	TR		i5_LQ_Rachis_c10699/f1p0/5298-0F	Jumonji	TR		i5_LQ_Pinna_c2764/f1p0/5719-0F	PHD	TR
i5_LQ_Root_c19645/f1p9/5191-1F	Others	TR		i5_LQ_Rachis_c10720/f1p0/5773-2F	SET	TR		i5_LQ_Pinna_c2792/f1p0/5438-2F	Others	TR
i5_LQ_Root_c19653/f1p0/5104-1F	SBP	TF		i5_LQ_Rachis_c10916/f1p4/5553-0F	SNF2	TR		i5_LQ_Pinna_c2817/f1p0/5139-0F	C2C2-GATA	TF
i5_LQ_Root_c19658/f1p8/5352-0F	SBP	TF		i5_LQ_Rachis_c11006/f1p0/5019-0F	Trihelix	TF		i5_LQ_Pinna_c2825/f1p2/5755-0F	Others	TR
i5_LQ_Root_c19681/f1p6/5346-1F	SET	TR		i5_LQ_Rachis_c11022/f1p0/5011-2F	IWS1	TR		i5_LQ_Pinna_c2825/f1p2/5755-2F	Others	TR
i5_LQ_Root_c19681/f1p6/5346-2F	SET	TR		i5_LQ_Rachis_c11065/f1p0/5027-0F	Jumonji	TR		i5_LQ_Pinna_c2848/f1p1/5239-0F	SNF2	TR
i5_LQ_Root_c19690/f1p16/5970-2F	Others	TR		i5_LQ_Rachis_c11065/f1p0/5027-1F	Jumonji	TR		i5_LQ_Pinna_c2848/f1p1/5239-2F	SNF2	TR
i5_LQ_Root_c19694/f1p4/5916-0F	SNF2	TR		i5_LQ_Rachis_c1344/f2p8/5406-0F	C2H2	TF		i5_LQ_Pinna_c2882/f1p6/5208-1F	SNF2	TR
i5_LQ_Root_c19698/f1p0/5544-2F	SNF2	TR		i5_LQ_Rachis_c1875/f2p10/5585-1F	Others	TR		i5_LQ_Pinna_c2898/f1p0/5958-2F	SNF2	TR
i5_LQ_Root_c19763/f1p0/5209-0F	IWS1	TR		i5_LQ_Rachis_c1894/f1p6/5232-2F	Others	TR		i5_LQ_Pinna_c2914/f1p0/5094-2F	bZIP	TF
i5_LQ_Root_c19778/f1p0/5355-2F	PHD	TR		i5_LQ_Rachis_c1906/f1p2/5501-1F	Others	TR		i5_LQ_Pinna_c2951/f1p0/5614-0F	SNF2	TR
i5_LQ_Root_c19783/f1p1/5863-1F	TAZ	TR		i5_LQ_Rachis_c1927/f1p15/5408-1F	Others	TR		i5_LQ_Pinna_c2978/f1p0/5850-0F	TRAF	TR
i5_LQ_Root_c19783/f1p1/5863-2F	TAZ	TR		i5_LQ_Rachis_c1934/f1p0/5287-2F	PHD	TR		i5_LQ_Pinna_c3002/f1p2/5624-0F	SWI/SNF-SWI3	TR
i5_LQ_Root_c19803/f1p0/6018-0F	TAZ	TR		i5_LQ_Rachis_c1940/f1p2/5288-1F	SNF2	TR		i5_LQ_Pinna_c3026/f1p0/5594-1F	Jumonji	TR
i5_LQ_Root_c19803/f1p0/6018-2F	TAZ	TR		i5_LQ_Rachis_c1950/f1p2/5142-1F	PHD	TR		i5_LQ_Pinna_c3039/f1p1/5347-2F	Jumonji	TR
i5_LQ_Root_c19823/f1p0/5762-2F	TAZ	TR		i5_LQ_Rachis_c1963/f1p6/5414-0F	B3-ARF	TF		i5_LQ_Pinna_c3060/f1p2/5079-0F	SET	TR
i5_LQ_Root_c19891/f1p7/5057-1F	NAC	TF		i5_LQ_Rachis_c1983/f1p10/5212-0F	B3-ARF	TF		i5_LQ_Pinna_c3103/f1p0/5948-1F	MYB-related	TF
i5_LQ_Root_c19891/f1p7/5057-2F	NAC	TF		i5_LQ_Rachis_c1988/f1p2/5112-0F	Jumonji	TR		i5_LQ_Pinna_c3105/f1p1/5910-1F	PHD	TR
i5_LQ_Root_c19927/f1p60/5116-0F	MYB-related	TF		i5_LQ_Rachis_c2029/f1p1/5078-2F	HB-HD-ZIP	TF		i5_LQ_Pinna_c3106/f1p1/5543-0F	C3H	TF
i5_LQ_Root_c19936/f1p23/5084-1F	Others	TR		i5_LQ_Rachis_c2035/f1p1/5087-0F	Others	TR		i5_LQ_Pinna_c3115/f1p0/5351-1F	SNF2	TR
i5_LQ_Root_c20040/f1p0/5573-1F	Others	TR		i5_LQ_Rachis_c2046/f1p0/5606-1F	SNF2	TR		i5_LQ_Pinna_c3115/f1p0/5351-2F	SNF2	TR
i5_LQ_Root_c20055/f1p0/5288-0F	SNF2	TR		i5_LQ_Rachis_c2046/f1p0/5606-2F	SNF2	TR		i5_LQ_Pinna_c3129/f1p0/5750-0F	C3H	TF
i5_LQ_Root_c20056/f1p16/5643-0F	Others	TR		i5_LQ_Rachis_c2085/f1p3/5219-2F	Others	TR		i5_LQ_Pinna_c3172/f1p0/5159-2F	B3	TF
i5_LQ_Root_c20087/f1p0/5545-0F	B3-ARF	TF		i5_LQ_Rachis_c2102/f1p2/5893-2F	TAZ	TR		i5_LQ_Pinna_c3225/f1p0/5372-0F	SET	TR
i5_LQ_Root_c20088/f1p0/5941-1F	SNF2	TR		i5_LQ_Rachis_c2151/f1p5/5197-2F	Jumonji	TR		i5_LQ_Pinna_c3241/f1p4/5115-2F	IWS1	TR
i5_LQ_Root_c20092/f1p0/5548-0F	PHD	TR		i5_LQ_Rachis_c2164/f1p1/5088-1F	Jumonji	TR		i5_LQ_Pinna_c3284/f1p0/5375-0F	SWI/SNF-SWI3	TR
i5_LQ_Root_c20105/f1p23/5545-2F	Others	TR		i5_LQ_Rachis_c2178/f1p0/5375-0F	C2H2	TF		i5_LQ_Pinna_c3289/f1p0/5319-0F	Jumonji	TR
i5_LQ_Root_c20170/f1p0/5634-1F	SET	TR		i5_LQ_Rachis_c2209/f1p9/5063-0F	Others	TR		i5_LQ_Pinna_c3364/f1p2/5711-0F	Others	TR
i5_LQ_Root_c20175/f1p39/5009-0F	SBP	TF		i5_LQ_Rachis_c2211/f1p0/5150-0F	MYB	TF		i5_LQ_Pinna_c3364/f1p2/5711-2F	Others	TR
i5_LQ_Root_c20248/f1p24/5537-2F	BBR-BPC	TF		i5_LQ_Rachis_c2225/f1p2/5828-0F	AUX/IAA	TR		i5_LQ_Pinna_c3373/f1p4/5974-0F	C3H	TF
i5_LQ_Root_c20254/f1p0/5161-0F	IWS1	TR		i5_LQ_Rachis_c2225/f1p2/5828-1F	B3-ARF	TF		i5_LQ_Pinna_c3448/f1p1/5724-1F	SNF2	TR
i5_LQ_Root_c20265/f1p13/5142-2F	bZIP	TF		i5_LQ_Rachis_c2229/f1p4/5158-0F	C2H2	TF		i5_LQ_Pinna_c3448/f1p1/5724-2F	SNF2	TR
i5_LQ_Root_c20301/f1p0/5499-2F	PHD	TR		i5_LQ_Rachis_c2268/f1p16/5278-0F	C2H2	TF		i5_LQ_Pinna_c3493/f1p0/6015-1F	C3H	TF
i5_LQ_Root_c20373/f1p0/5596-1F	B3	TF		i5_LQ_Rachis_c2269/f1p0/5683-2F	SET	TR		i5_LQ_Pinna_c3496/f1p1/6004-0F	SET	TR
i5_LQ_Root_c20373/f1p0/5596-2F	B3	TF		i5_LQ_Rachis_c2279/f1p1/5888-2F	SNF2	TR		i5_LQ_Pinna_c3521/f1p2/5385-2F	Jumonji	TR
i5_LQ_Root_c20383/f1p1/5602-1F	B3-ARF	TF		i5_LQ_Rachis_c2301/f1p5/5070-2F	IWS1	TR		i5_LQ_Pinna_c3539/f1p0/5547-2F	Others	TR
i5_LQ_Root_c20383/f1p1/5602-2F	AUX/IAA	TR		i5_LQ_Rachis_c2313/f1p5/5091-1F	MYB	TF		i5_LQ_Pinna_c3543/f1p128/5895-2F	SET	TR
i5_LQ_Root_c20419/f1p0/5865-2F	SNF2	TR		i5_LQ_Rachis_c2331/f1p0/5596-0F	SET	TR		i5_LQ_Pinna_c3544/f1p0/5072-1F	IWS1	TR
i5_LQ_Root_c20474/f1p3/5400-1F	MYB	TF		i5_LQ_Rachis_c2351/f1p14/5453-2F	SNF2	TR		i5_LQ_Pinna_c3546/f1p0/5126-2F	Others	TR
i5_LQ_Root_c20477/f1p2/5948-1F	Jumonji	TR		i5_LQ_Rachis_c2445/f1p1/5648-1F	Others	TR		i5_LQ_Pinna_c3552/f1p0/5148-2F	NAC	TF
i5_LQ_Root_c20504/f1p10/5226-2F	PHD	TR		i5_LQ_Rachis_c2502/f1p0/5296-2F	PHD	TR		i5_LQ_Pinna_c3561/f1p0/6017-0F	Others	TR
i5_LQ_Root_c20536/f1p2/5371-0F	SNF2	TR		i5_LQ_Rachis_c2535/f1p5/5416-2F	zn-clus	TF		i5_LQ_Pinna_c3572/f1p0/5743-2F	PHD	TR
i5_LQ_Root_c20559/f1p3/5957-1F	IWS1	TR		i5_LQ_Rachis_c2544/f1p0/5598-2F	SNF2	TR		i5_LQ_Pinna_c3623/f1p7/5366-0F	Jumonji	TR
i5_LQ_Root_c20614/f1p1/5732-0F	WRKY	TF		i5_LQ_Rachis_c2569/f1p3/5862-0F	MYB-related	TF		i5_LQ_Pinna_c3671/f1p0/5460-0F	PHD	TR
i5_LQ_Root_c20614/f1p1/5732-1F	WRKY	TF		i5_LQ_Rachis_c2600/f1p0/5211-1F	TAZ	TR		i5_LQ_Pinna_c3686/f1p0/5668-2F	Jumonji	TR
i5_LQ_Root_c20614/f1p1/5732-2F	WRKY	TF		i5_LQ_Rachis_c2601/f1p5/5910-0F	HB-BELL	TF		i5_LQ_Pinna_c3719/f1p3/5144-1F	B3-ARF	TF
i5_LQ_Root_c20634/f1p0/5767-0F	MYB-related	TF		i5_LQ_Rachis_c2603/f1p6/5448-1F	Others	TR		i5_LQ_Pinna_c3725/f1p1/5097-0F	B3	TF
i5_LQ_Root_c20647/f1p1/5458-2F	HB-HD-ZIP	TF		i5_LQ_Rachis_c2609/f1p18/5273-2F	bZIP	TF		i5_LQ_Pinna_c3725/f1p1/5097-2F	AP2/ERF-ERF	TF
i5_LQ_Root_c20664/f1p3/5453-2F	SET	TR		i5_LQ_Rachis_c2625/f1p4/5284-0F	SET	TR		i5_LQ_Pinna_c3763/f1p0/5204-2F	bZIP	TF
i5_LQ_Root_c20685/f1p0/5741-2F	SET	TR		i5_LQ_Rachis_c2650/f1p0/5790-2F	IWS1	TR		i5_LQ_Pinna_c3782/f1p0/5682-0F	B3-ARF	TF
i5_LQ_Root_c20746/f1p6/5465-2F	SNF2	TR		i5_LQ_Rachis_c2653/f1p0/5814-2F	Others	TR		i5_LQ_Pinna_c3782/f1p0/5682-1F	AUX/IAA	TR
i5_LQ_Root_c20764/f1p1/5750-0F	SNF2	TR		i5_LQ_Rachis_c2686/f1p2/5568-2F	PHD	TR		i5_LQ_Pinna_c3803/f1p4/5506-2F	IWS1	TR
i5_LQ_Root_c20786/f1p0/5332-1F	Others	TR		i5_LQ_Rachis_c2739/f1p7/5305-0F	DDT	TR		i5_LQ_Pinna_c3834/f1p1/5316-1F	Trihelix	TF
i5_LQ_Root_c20866/f1p6/5787-1F	GNAT	TR		i5_LQ_Rachis_c2739/f1p7/5305-2F	PHD	TR		i5_LQ_Pinna_c3863/f1p3/5824-0F	TAZ	TR
i5_LQ_Root_c20886/f1p1/5872-0F	C2H2	TF		i5_LQ_Rachis_c2742/f1p1/6046-2F	IWS1	TR		i5_LQ_Pinna_c3863/f1p3/5824-2F	TAZ	TR
i5_LQ_Root_c20903/f1p3/5889-2F	C2H2	TF		i5_LQ_Rachis_c2759/f1p5/5722-2F	MYB	TF		i5_LQ_Pinna_c3958/f1p0/5820-0F	SNF2	TR
i5_LQ_Root_c20927/f1p13/5612-0F	Others	TR		i5_LQ_Rachis_c2775/f1p0/5440-0F	NAC	TF		i5_LQ_Pinna_c4022/f1p7/5928-0F	B3-ARF	TF
i5_LQ_Root_c20927/f1p13/5612-1F	GARP-G2-like	TF		i5_LQ_Rachis_c2775/f1p0/5440-1F	NAC	TF		i5_LQ_Pinna_c4057/f1p0/5085-1F	C3H	TF
i5_LQ_Root_c20927/f1p13/5612-2F	GARP-G2-like	TF		i5_LQ_Rachis_c2781/f1p0/5162-1F	MYB	TF		i5_LQ_Pinna_c4064/f1p0/5570-0F	NAC	TF
i5_LQ_Root_c20975/f1p7/5659-2F	SET	TR		i5_LQ_Rachis_c2913/f1p0/5928-0F	MYB	TF		i5_LQ_Pinna_c4064/f1p0/5570-2F	NAC	TF
i5_LQ_Root_c20980/f1p36/5385-1F	SNF2	TR		i5_LQ_Rachis_c2921/f1p0/5504-1F	Others	TR		i5_LQ_Pinna_c4073/f1p2/5339-1F	Others	TR
i5_LQ_Root_c20988/f1p8/5551-1F	Others	TR		i5_LQ_Rachis_c2944/f1p0/5276-0F	B3-ARF	TF		i5_LQ_Pinna_c4079/f1p3/5698-2F	MYB-related	TF
i5_LQ_Root_c21015/f1p1/5687-1F	ARID	TR		i5_LQ_Rachis_c2944/f1p0/5276-1F	AUX/IAA	TR		i5_LQ_Pinna_c4095/f1p0/5348-0F	C2H2	TF
i5_LQ_Root_c21071/f1p0/5234-2F	MYB-related	TF		i5_LQ_Rachis_c2947/f1p1/5494-2F	SET	TR		i5_LQ_Pinna_c4105/f1p0/5480-1F	SNF2	TR
i5_LQ_Root_c21075/f1p0/5448-1F	C2H2	TF		i5_LQ_Rachis_c2952/f1p7/5390-2F	Others	TR		i5_LQ_Pinna_c4159/f1p0/5268-2F	bHLH	TF
i5_LQ_Root_c21105/f1p3/5139-0F	IWS1	TR		i5_LQ_Rachis_c2973/f1p11/5983-1F	SNF2	TR		i5_LQ_Pinna_c4171/f1p0/5134-2F	HSF	TF
i5_LQ_Root_c21179/f1p0/5126-2F	C2H2	TF		i5_LQ_Rachis_c3000/f1p23/5260-1F	Jumonji	TR		i5_LQ_Pinna_c4212/f1p8/5738-1F	CAMTA	TF
i5_LQ_Root_c21188/f1p0/5686-2F	Others	TR		i5_LQ_Rachis_c3001/f1p0/5709-0F	SNF2	TR		i5_LQ_Pinna_c4250/f1p12/5371-2F	MYB	TF
i5_LQ_Root_c21190/f1p6/5316-0F	PHD	TR		i5_LQ_Rachis_c3038/f1p9/5117-2F	Others	TR		i5_LQ_Pinna_c4256/f1p0/5408-1F	C2H2	TF
i5_LQ_Root_c21194/f1p0/5333-2F	SBP	TF		i5_LQ_Rachis_c3043/f1p6/5093-1F	SET	TR		i5_LQ_Pinna_c4256/f1p0/5408-2F	SET	TR
i5_LQ_Root_c21207/f1p15/5242-1F	SNF2	TR		i5_LQ_Rachis_c3047/f1p5/5659-1F	IWS1	TR		i5_LQ_Pinna_c4294/f1p0/5517-1F	SNF2	TR
i5_LQ_Root_c21207/f1p15/5242-2F	SNF2	TR		i5_LQ_Rachis_c3059/f1p0/5167-0F	SET	TR		i5_LQ_Pinna_c4298/f1p0/5899-1F	SNF2	TR
i5_LQ_Root_c21266/f1p4/5749-1F	SNF2	TR		i5_LQ_Rachis_c3095/f1p0/5187-1F	Others	TR		i5_LQ_Pinna_c4344/f1p0/5317-1F	HB-BELL	TF
i5_LQ_Root_c21266/f1p4/5749-2F	SNF2	TR		i5_LQ_Rachis_c3160/f1p0/5542-0F	SET	TR		i5_LQ_Pinna_c4354/f1p2/5134-1F	Jumonji	TR
i5_LQ_Root_c21303/f1p0/5705-0F	SET	TR		i5_LQ_Rachis_c3197/f1p0/5686-0F	DDT	TR		i5_LQ_Pinna_c4366/f1p0/5829-1F	SNF2	TR
i5_LQ_Root_c21325/f1p24/5357-2F	Others	TR		i5_LQ_Rachis_c3209/f1p11/5375-1F	Others	TR		i5_LQ_Pinna_c4450/f1p7/5120-1F	IWS1	TR
i5_LQ_Root_c21330/f1p0/5364-1F	zn-clus	TF		i5_LQ_Rachis_c3221/f1p0/5176-2F	SBP	TF		i5_LQ_Pinna_c4486/f1p2/5053-1F	Others	TR
i5_LQ_Root_c21351/f1p0/5609-0F	SNF2	TR		i5_LQ_Rachis_c3233/f1p0/5931-0F	Jumonji	TR		i5_LQ_Pinna_c4490/f1p7/5767-0F	Others	TR
i5_LQ_Root_c21357/f1p6/5847-1F	SET	TR		i5_LQ_Rachis_c3233/f1p0/5931-2F	Jumonji	TR		i5_LQ_Pinna_c4490/f1p7/5767-2F	Others	TR
i5_LQ_Root_c21367/f1p10/5243-0F	NAC	TF		i5_LQ_Rachis_c3244/f1p15/5741-0F	SNF2	TR		i5_LQ_Pinna_c4509/f1p22/5799-2F	IWS1	TR
i5_LQ_Root_c21367/f1p10/5243-1F	NAC	TF		i5_LQ_Rachis_c3282/f1p0/5860-0F	Tify	TF		i5_LQ_Pinna_c4511/f1p4/5485-0F	Others	TR
i5_LQ_Root_c21368/f1p2/5209-0F	Trihelix	TF		i5_LQ_Rachis_c3309/f1p3/5939-2F	zn-clus	TF		i5_LQ_Pinna_c4511/f1p4/5485-1F	Others	TR
i5_LQ_Root_c21376/f1p6/5037-0F	Jumonji	TR		i5_LQ_Rachis_c3347/f1p0/5294-1F	TRAF	TR		i5_LQ_Pinna_c4531/f1p2/5216-1F	zn-clus	TF
i5_LQ_Root_c21514/f1p2/5508-0F	bZIP	TF		i5_LQ_Rachis_c3397/f1p0/5810-1F	zn-clus	TF		i5_LQ_Pinna_c4616/f1p0/5148-2F	SNF2	TR
i5_LQ_Root_c21566/f1p3/5838-2F	Others	TR		i5_LQ_Rachis_c3402/f1p6/5905-1F	Jumonji	TR		i5_LQ_Pinna_c4624/f1p4/5820-0F	SNF2	TR
i5_LQ_Root_c21618/f1p18/5076-0F	bHLH	TF		i5_LQ_Rachis_c3415/f1p3/5105-2F	TRAF	TR		i5_LQ_Pinna_c4624/f1p4/5820-2F	SNF2	TR
i5_LQ_Root_c21634/f1p1/5259-0F	NAC	TF		i5_LQ_Rachis_c3426/f1p0/5449-0F	mTERF	TR		i5_LQ_Pinna_c4628/f1p1/5608-0F	SNF2	TR
i5_LQ_Root_c21634/f1p1/5259-2F	NAC	TF		i5_LQ_Rachis_c3426/f1p0/5449-2F	mTERF	TR		i5_LQ_Pinna_c4628/f1p1/5608-2F	SNF2	TR
i5_LQ_Root_c21635/f1p16/5049-1F	Others	TR		i5_LQ_Rachis_c3469/f1p1/5586-1F	PHD	TR		i5_LQ_Pinna_c4659/f1p5/5837-2F	SET	TR
i5_LQ_Root_c21648/f1p4/5167-2F	FAR1	TF		i5_LQ_Rachis_c3475/f1p0/5219-1F	Jumonji	TR		i5_LQ_Pinna_c4685/f1p2/5086-1F	Others	TR
i5_LQ_Root_c21657/f1p12/5277-2F	SNF2	TR		i5_LQ_Rachis_c3530/f1p3/5155-0F	Others	TR		i5_LQ_Pinna_c4694/f1p0/5304-0F	bZIP	TF
i5_LQ_Root_c21691/f1p0/5240-0F	Jumonji	TR		i5_LQ_Rachis_c3554/f1p0/5478-2F	Others	TR		i5_LQ_Pinna_c4696/f1p5/5791-1F	Others	TR
i5_LQ_Root_c21705/f1p16/5245-0F	C3H	TF		i5_LQ_Rachis_c3565/f1p0/5173-0F	TRAF	TR		i5_LQ_Pinna_c4697/f1p1/5786-1F	AP2/ERF-ERF	TF
i5_LQ_Root_c21705/f1p16/5245-1F	C3H	TF		i5_LQ_Rachis_c3577/f1p12/5552-0F	Jumonji	TR		i5_LQ_Pinna_c4736/f1p5/5288-1F	Jumonji	TR
i5_LQ_Root_c21705/f1p16/5245-2F	C3H	TF		i5_LQ_Rachis_c3582/f1p10/5334-1F	HB-other	TF		i5_LQ_Pinna_c4741/f1p0/5665-1F	PHD	TR
i5_LQ_Root_c21746/f1p32/5097-1F	GRAS	TF		i5_LQ_Rachis_c3592/f1p0/5295-1F	SNF2	TR		i5_LQ_Pinna_c4756/f1p0/4793-0F	Trihelix	TF
i5_LQ_Root_c21810/f1p1/5175-1F	TRAF	TR		i5_LQ_Rachis_c3601/f1p4/5190-2F	Jumonji	TR		i5_LQ_Pinna_c4756/f1p0/4793-1F	Trihelix	TF
i5_LQ_Root_c21828/f1p0/5675-2F	RWP-RK	TF		i5_LQ_Rachis_c3676/f1p0/5497-2F	zn-clus	TF		i5_LQ_Pinna_c4761/f1p0/5188-1F	Others	TR
i5_LQ_Root_c21837/f1p0/5447-2F	MYB-related	TF		i5_LQ_Rachis_c3693/f1p8/5171-0F	Others	TR		i5_LQ_Pinna_c4797/f1p6/5509-0F	AP2/ERF-RAV	TF
i5_LQ_Root_c21851/f1p0/5476-2F	Others	TR		i5_LQ_Rachis_c3707/f1p0/5677-0F	Others	TR		i5_LQ_Pinna_c4847/f1p1/6009-1F	C2H2	TF
i5_LQ_Root_c21854/f1p2/5535-1F	bHLH	TF		i5_LQ_Rachis_c3739/f1p27/5456-1F	SNF2	TR		i5_LQ_Pinna_c4911/f1p2/5536-2F	MYB	TF
i5_LQ_Root_c21860/f1p0/5185-1F	SNF2	TR		i5_LQ_Rachis_c3766/f1p20/5790-0F	TAZ	TR		i5_LQ_Pinna_c4921/f1p0/5261-1F	SBP	TF
i5_LQ_Root_c21863/f1p0/5962-1F	C2H2	TF		i5_LQ_Rachis_c3766/f1p20/5790-1F	TAZ	TR		i5_LQ_Pinna_c4924/f1p0/5587-2F	SET	TR
i5_LQ_Root_c21879/f1p25/5479-2F	SWI/SNF-SWI3	TR		i5_LQ_Rachis_c3766/f1p20/5790-2F	PHD	TR		i5_LQ_Pinna_c4933/f1p3/5967-1F	SNF2	TR
i5_LQ_Root_c21911/f1p0/5565-1F	B3	TF		i5_LQ_Rachis_c3768/f1p2/5549-0F	SNF2	TR		i5_LQ_Pinna_c4952/f1p0/5934-0F	SBP	TF
i5_LQ_Root_c22014/f1p2/5194-1F	IWS1	TR		i5_LQ_Rachis_c3795/f1p1/5621-1F	SET	TR		i5_LQ_Pinna_c4956/f1p2/5152-0F	C2H2	TF
i5_LQ_Root_c22021/f1p6/5055-1F	TRAF	TR		i5_LQ_Rachis_c3807/f1p29/4841-1F	SBP	TF		i5_LQ_Pinna_c4965/f1p0/5367-2F	Trihelix	TF
i5_LQ_Root_c22025/f1p9/5909-0F	Others	TR		i5_LQ_Rachis_c3846/f1p0/5189-0F	SBP	TF		i5_LQ_Pinna_c4992/f1p0/5891-1F	PHD	TR
i5_LQ_Root_c22025/f1p9/5909-1F	Tify	TF		i5_LQ_Rachis_c3846/f1p0/5189-2F	SBP	TF		i5_LQ_Pinna_c5018/f1p0/5944-0F	C3H	TF
i5_LQ_Root_c22050/f1p12/5109-0F	TAZ	TR		i5_LQ_Rachis_c3878/f1p0/5321-2F	SNF2	TR		i5_LQ_Pinna_c5027/f1p17/5336-0F	SBP	TF
i5_LQ_Root_c22050/f1p12/5109-1F	TAZ	TR		i5_LQ_Rachis_c3889/f1p0/5280-1F	SNF2	TR		i5_LQ_Pinna_c5055/f1p1/5461-2F	Others	TR
i5_LQ_Root_c22072/f1p7/5895-1F	SET	TR		i5_LQ_Rachis_c3920/f1p0/5193-2F	DDT	TR		i5_LQ_Pinna_c5077/f1p8/5504-0F	DDT	TR
i5_LQ_Root_c22073/f1p34/5290-0F	SET	TR		i5_LQ_Rachis_c3927/f1p0/5797-1F	Others	TR		i5_LQ_Pinna_c5160/f1p9/5239-0F	SNF2	TR
i5_LQ_Root_c22078/f1p5/5997-1F	IWS1	TR		i5_LQ_Rachis_c4003/f1p0/5327-1F	MYB	TF		i5_LQ_Pinna_c5193/f1p3/5077-1F	MYB	TF
i5_LQ_Root_c22119/f1p65/5536-0F	SET	TR		i5_LQ_Rachis_c4050/f1p3/5219-0F	B3	TF		i5_LQ_Pinna_c5200/f1p3/5385-0F	HB-BELL	TF
i5_LQ_Root_c22132/f1p17/5741-0F	Jumonji	TR		i5_LQ_Rachis_c4050/f1p3/5219-1F	AP2/ERF-ERF	TF		i5_LQ_Pinna_c5223/f1p1/5159-1F	SNF2	TR
i5_LQ_Root_c22132/f1p17/5741-2F	PHD	TR		i5_LQ_Rachis_c4051/f1p0/5177-1F	PHD	TR		i5_LQ_Pinna_c5223/f1p1/5159-2F	SNF2	TR
i5_LQ_Root_c22134/f1p8/5193-0F	B3	TF		i5_LQ_Rachis_c4062/f1p0/5918-2F	TAZ	TR		i5_LQ_Pinna_c5234/f1p0/5617-1F	IWS1	TR
i5_LQ_Root_c22136/f1p0/5182-1F	Others	TR		i5_LQ_Rachis_c4068/f1p0/5594-0F	SNF2	TR		i5_LQ_Pinna_c5239/f1p0/5250-1F	bZIP	TF
i5_LQ_Root_c22146/f1p27/5622-1F	Others	TR		i5_LQ_Rachis_c4081/f1p0/5798-2F	IWS1	TR		i5_LQ_Pinna_c5250/f1p2/5515-2F	IWS1	TR
i5_LQ_Root_c22153/f1p5/5216-1F	Others	TR		i5_LQ_Rachis_c4085/f1p22/5181-0F	Jumonji	TR		i5_LQ_Pinna_c5292/f1p1/5694-1F	Others	TR
i5_LQ_Root_c22153/f1p5/5216-2F	Others	TR		i5_LQ_Rachis_c4118/f1p14/5238-1F	Jumonji	TR		i5_LQ_Pinna_c5347/f1p1/5056-1F	HSF	TF
i5_LQ_Root_c22170/f1p23/5338-0F	WRKY	TF		i5_LQ_Rachis_c4197/f1p2/5428-1F	GNAT	TR		i5_LQ_Pinna_c5358/f1p0/5480-1F	Jumonji	TR
i5_LQ_Root_c22223/f1p5/5450-2F	DDT	TR		i5_LQ_Rachis_c4199/f1p10/5216-2F	SNF2	TR		i5_LQ_Pinna_c5374/f1p13/5175-2F	SNF2	TR
i5_LQ_Root_c22224/f1p17/5637-2F	PHD	TR		i5_LQ_Rachis_c4224/f1p11/5495-0F	bZIP	TF		i5_LQ_Pinna_c5382/f1p0/5855-0F	Others	TR
i5_LQ_Root_c22244/f1p3/5964-0F	GARP-ARR-B	TF		i5_LQ_Rachis_c4247/f1p5/5329-0F	C2H2	TF		i5_LQ_Pinna_c5384/f1p0/5361-0F	NAC	TF
i5_LQ_Root_c22254/f1p12/5620-2F	Others	TR		i5_LQ_Rachis_c4247/f1p5/5329-2F	SET	TR		i5_LQ_Pinna_c5384/f1p0/5361-1F	NAC	TF
i5_LQ_Root_c22272/f1p6/5574-2F	PHD	TR		i5_LQ_Rachis_c4252/f1p0/5406-0F	SWI/SNF-SWI3	TR		i5_LQ_Pinna_c5399/f1p0/5242-0F	DDT	TR
i5_LQ_Root_c22294/f1p2/5283-2F	NAC	TF		i5_LQ_Rachis_c4257/f1p0/5391-0F	Others	TR		i5_LQ_Pinna_c5409/f1p4/5644-1F	SNF2	TR
i5_LQ_Root_c22296/f1p0/5803-0F	IWS1	TR		i5_LQ_Rachis_c4257/f1p0/5391-2F	Others	TR		i5_LQ_Pinna_c5409/f1p4/5644-2F	SNF2	TR
i5_LQ_Root_c22298/f1p0/5290-2F	SWI/SNF-BAF60b	TR		i5_LQ_Rachis_c4281/f1p4/5883-0F	ARID	TR		i5_LQ_Pinna_c5422/f1p1/5695-2F	Others	TR
i5_LQ_Root_c22332/f1p6/5734-2F	SNF2	TR		i5_LQ_Rachis_c4284/f1p0/5575-0F	Others	TR		i5_LQ_Pinna_c5445/f1p0/5437-2F	SET	TR
i5_LQ_Root_c22367/f1p1/5058-0F	Others	TR		i5_LQ_Rachis_c4289/f1p0/5236-2F	C2H2	TF		i5_LQ_Pinna_c5461/f1p6/5561-2F	bHLH	TF
i5_LQ_Root_c22392/f1p0/5946-1F	SET	TR		i5_LQ_Rachis_c4297/f1p0/6077-0F	mTERF	TR		i5_LQ_Pinna_c5462/f1p0/5062-0F	B3-ARF	TF
i5_LQ_Root_c22438/f1p71/5833-2F	Jumonji	TR		i5_LQ_Rachis_c4309/f1p13/5524-0F	Others	TR		i5_LQ_Pinna_c5475/f1p0/5524-0F	Jumonji	TR
i5_LQ_Root_c22520/f1p6/5803-2F	C3H	TF		i5_LQ_Rachis_c4320/f1p0/5836-2F	Others	TR		i5_LQ_Pinna_c5475/f1p0/5524-2F	Jumonji	TR
i5_LQ_Root_c22666/f1p0/5161-0F	SNF2	TR		i5_LQ_Rachis_c4331/f1p55/5518-0F	Others	TR		i5_LQ_Pinna_c5525/f1p0/5620-1F	TAZ	TR
i5_LQ_Root_c22666/f1p0/5161-1F	SNF2	TR		i5_LQ_Rachis_c4339/f1p0/5877-1F	PHD	TR		i5_LQ_Pinna_c5525/f1p0/5620-2F	TAZ	TR
i5_LQ_Root_c22758/f1p2/5603-0F	PHD	TR		i5_LQ_Rachis_c4339/f1p0/5877-2F	DDT	TR		i5_LQ_Pinna_c5550/f1p2/5777-0F	ARID	TR
i5_LQ_Root_c22784/f1p5/5262-0F	SBP	TF		i5_LQ_Rachis_c4344/f1p9/5433-1F	GARP-G2-like	TF		i5_LQ_Pinna_c5550/f1p2/5777-1F	PHD	TR
i5_LQ_Root_c22785/f1p0/5978-0F	FAR1	TF		i5_LQ_Rachis_c4347/f1p11/5373-1F	IWS1	TR		i5_LQ_Pinna_c5550/f1p2/5777-2F	Jumonji	TR
i5_LQ_Root_c22812/f1p0/5405-2F	Others	TR		i5_LQ_Rachis_c4364/f1p0/5764-0F	TAZ	TR		i5_LQ_Pinna_c5551/f1p0/5738-0F	DDT	TR
i5_LQ_Root_c22826/f1p3/5387-0F	SNF2	TR		i5_LQ_Rachis_c4364/f1p0/5764-1F	PHD	TR		i5_LQ_Pinna_c5595/f1p0/5481-1F	SET	TR
i5_LQ_Root_c22826/f1p3/5387-2F	PHD	TR		i5_LQ_Rachis_c4374/f1p1/5467-0F	SBP	TF		i5_LQ_Pinna_c5658/f1p0/5455-0F	IWS1	TR
i5_LQ_Root_c22857/f1p3/5302-0F	MYB	TF		i5_LQ_Rachis_c4386/f1p0/5155-2F	AUX/IAA	TR		i5_LQ_Pinna_c5691/f1p0/5145-0F	S1Fa-like	TF
i5_LQ_Root_c22861/f1p0/5392-2F	PHD	TR		i5_LQ_Rachis_c4392/f1p0/5318-2F	zn-clus	TF		i5_LQ_Pinna_c5767/f1p0/5736-0F	SBP	TF
i5_LQ_Root_c22882/f1p3/5391-1F	SET	TR		i5_LQ_Rachis_c4441/f1p20/5828-2F	SWI/SNF-SWI3	TR		i5_LQ_Pinna_c5767/f1p0/5736-2F	SBP	TF
i5_LQ_Root_c22918/f1p58/5482-0F	bHLH	TF		i5_LQ_Rachis_c4457/f1p33/5128-2F	B3-ARF	TF		i5_LQ_Pinna_c5822/f1p2/5529-0F	SNF2	TR
i5_LQ_Root_c22927/f1p16/5706-0F	C3H	TF		i5_LQ_Rachis_c4465/f1p2/5114-0F	Others	TR		i5_LQ_Pinna_c5825/f1p0/5942-1F	SWI/SNF-SWI3	TR
i5_LQ_Root_c22979/f1p43/5223-0F	NAC	TF		i5_LQ_Rachis_c4537/f1p0/5966-2F	PHD	TR		i5_LQ_Pinna_c5892/f1p0/5125-1F	Jumonji	TR
i5_LQ_Root_c22989/f1p19/5876-0F	SBP	TF		i5_LQ_Rachis_c4547/f1p0/5057-1F	Others	TR		i5_LQ_Pinna_c5896/f1p1/5755-0F	C3H	TF
i5_LQ_Root_c23011/f1p59/5726-0F	SNF2	TR		i5_LQ_Rachis_c4547/f1p0/5057-2F	Others	TR		i5_LQ_Pinna_c5933/f1p0/5182-1F	Jumonji	TR
i5_LQ_Root_c23076/f1p4/5501-0F	NAC	TF		i5_LQ_Rachis_c4554/f1p0/5412-0F	C2H2	TF		i5_LQ_Pinna_c5943/f1p0/5571-2F	TAZ	TR
i5_LQ_Root_c23076/f1p4/5501-2F	NAC	TF		i5_LQ_Rachis_c4580/f1p0/5133-0F	SNF2	TR		i5_LQ_Pinna_c5956/f1p0/5167-1F	C3H	TF
i5_LQ_Root_c23122/f1p54/5254-0F	SNF2	TR		i5_LQ_Rachis_c4580/f1p0/5133-2F	SNF2	TR		i5_LQ_Pinna_c5973/f1p0/5836-1F	C3H	TF
i5_LQ_Root_c23127/f1p19/5971-2F	C3H	TF		i5_LQ_Rachis_c4583/f1p0/5740-2F	Others	TR		i5_LQ_Pinna_c5983/f1p0/5100-0F	Jumonji	TR
i5_LQ_Root_c23145/f1p0/5312-1F	IWS1	TR		i5_LQ_Rachis_c4614/f1p6/5592-2F	MYB	TF		i5_LQ_Pinna_c5988/f1p0/5145-2F	TRAF	TR
i5_LQ_Root_c23183/f1p87/5246-1F	SNF2	TR		i5_LQ_Rachis_c4623/f1p0/5952-2F	C3H	TF		i5_LQ_Pinna_c6026/f1p0/5570-0F	C2H2	TF
i5_LQ_Root_c23183/f1p87/5246-2F	SNF2	TR		i5_LQ_Rachis_c4627/f1p0/5786-2F	IWS1	TR		i5_LQ_Pinna_c6069/f1p1/5311-1F	NAC	TF
i5_LQ_Root_c23206/f1p1/5858-1F	Others	TR		i5_LQ_Rachis_c4630/f1p2/5400-1F	SET	TR		i5_LQ_Pinna_c6069/f1p1/5311-2F	NAC	TF
i5_LQ_Root_c23296/f1p0/5310-1F	DDT	TR		i5_LQ_Rachis_c4642/f1p0/5794-1F	SET	TR		i5_LQ_Pinna_c6085/f1p0/5700-1F	CAMTA	TF
i5_LQ_Root_c23376/f1p11/5078-0F	SBP	TF		i5_LQ_Rachis_c4657/f1p9/5421-1F	C3H	TF		i5_LQ_Pinna_c6105/f1p0/5300-1F	Jumonji	TR
i5_LQ_Root_c23384/f1p0/5400-2F	SNF2	TR		i5_LQ_Rachis_c4658/f1p0/5110-1F	TUB	TF		i5_LQ_Pinna_c6122/f1p5/5240-1F	GRAS	TF
i5_LQ_Root_c23499/f1p2/5377-1F	PHD	TR		i5_LQ_Rachis_c4661/f1p17/5278-2F	SWI/SNF-BAF60b	TR		i5_LQ_Pinna_c6183/f1p0/5400-1F	DDT	TR
i5_LQ_Root_c23502/f1p0/5946-2F	TRAF	TR		i5_LQ_Rachis_c4673/f1p2/5410-0F	SBP	TF		i5_LQ_Pinna_c6196/f1p2/5114-1F	C2H2	TF
i5_LQ_Root_c23506/f1p4/5796-1F	SNF2	TR		i5_LQ_Rachis_c4695/f1p3/5343-0F	AP2/ERF-RAV	TF		i5_LQ_Pinna_c6216/f1p4/5367-1F	Jumonji	TR
i5_LQ_Root_c23522/f1p0/5615-0F	CAMTA	TF		i5_LQ_Rachis_c4729/f1p7/5505-0F	Jumonji	TR		i5_LQ_Pinna_c6224/f1p2/5069-2F	SET	TR
i5_LQ_Root_c23569/f1p3/5889-0F	bZIP	TF		i5_LQ_Rachis_c4734/f1p0/5250-0F	SBP	TF		i5_LQ_Pinna_c6227/f1p3/5686-2F	Pseudo ARR-B	TR
i5_LQ_Root_c23580/f1p0/5190-1F	Others	TR		i5_LQ_Rachis_c4752/f1p0/5317-1F	SNF2	TR		i5_LQ_Pinna_c6230/f1p21/5150-2F	MYB	TF
i5_LQ_Root_c23629/f1p3/5829-1F	CPP	TF		i5_LQ_Rachis_c4774/f1p5/5178-0F	IWS1	TR		i5_LQ_Pinna_c6231/f1p0/5696-0F	SNF2	TR
i5_LQ_Root_c23672/f1p0/5966-1F	NAC	TF		i5_LQ_Rachis_c4804/f1p7/5093-2F	SBP	TF		i5_LQ_Pinna_c6231/f1p0/5696-1F	SNF2	TR
i5_LQ_Root_c23706/f1p11/5221-2F	IWS1	TR		i5_LQ_Rachis_c4843/f1p14/5391-1F	SBP	TF		i5_LQ_Pinna_c6277/f1p0/5819-1F	Trihelix	TF
i5_LQ_Root_c23730/f1p18/5248-1F	SBP	TF		i5_LQ_Rachis_c4843/f1p14/5391-2F	SBP	TF		i5_LQ_Pinna_c6346/f1p0/5285-2F	RWP-RK	TF
i5_LQ_Root_c23754/f1p19/5776-0F	Jumonji	TR		i5_LQ_Rachis_c4849/f1p1/5697-0F	SET	TR		i5_LQ_Pinna_c6349/f1p0/5440-2F	Others	TR
i5_LQ_Root_c23754/f1p19/5776-1F	C2H2	TF		i5_LQ_Rachis_c4852/f1p2/5743-0F	Jumonji	TR		i5_LQ_Pinna_c6388/f1p4/5213-0F	SWI/SNF-BAF60b	TR
i5_LQ_Root_c23771/f1p12/5063-2F	B3	TF		i5_LQ_Rachis_c4868/f1p0/6016-1F	MYB-related	TF		i5_LQ_Pinna_c6424/f1p2/5393-2F	MYB	TF
i5_LQ_Root_c23775/f1p46/5049-0F	C3H	TF		i5_LQ_Rachis_c4868/f1p0/6016-2F	SWI/SNF-SWI3	TR		i5_LQ_Pinna_c6436/f1p0/5122-0F	Trihelix	TF
i5_LQ_Root_c23783/f1p13/5395-1F	SET	TR		i5_LQ_Rachis_c4875/f1p25/5114-1F	Others	TR		i5_LQ_Pinna_c6441/f1p0/5376-2F	PHD	TR
i5_LQ_Root_c23811/f1p4/5986-0F	C3H	TF		i5_LQ_Rachis_c4882/f1p0/5317-1F	Others	TR		i5_LQ_Pinna_c6484/f1p45/5434-2F	Others	TR
i5_LQ_Root_c23831/f1p9/5453-1F	PHD	TR		i5_LQ_Rachis_c4924/f1p0/5162-2F	MYB-related	TF		i5_LQ_Pinna_c6527/f1p0/5663-2F	PHD	TR
i5_LQ_Root_c23836/f1p0/5133-2F	Jumonji	TR		i5_LQ_Rachis_c4927/f1p2/5919-2F	Others	TR		i5_LQ_Pinna_c6534/f1p41/5501-1F	PHD	TR
i5_LQ_Root_c23839/f1p6/5078-2F	Others	TR		i5_LQ_Rachis_c5037/f1p0/5210-0F	IWS1	TR		i5_LQ_Pinna_c6579/f1p0/5265-1F	RWP-RK	TF
i5_LQ_Root_c23886/f1p8/5294-1F	Others	TR		i5_LQ_Rachis_c5057/f1p3/5779-1F	Jumonji	TR		i5_LQ_Pinna_c6587/f1p0/5483-2F	B3	TF
i5_LQ_Root_c23892/f1p3/5756-1F	Others	TR		i5_LQ_Rachis_c5059/f1p6/5264-1F	SET	TR		i5_LQ_Pinna_c6635/f1p0/5115-0F	C3H	TF
i5_LQ_Root_c23939/f1p2/5606-2F	MYB-related	TF		i5_LQ_Rachis_c5060/f1p0/5470-1F	IWS1	TR		i5_LQ_Pinna_c6645/f1p1/5537-0F	Others	TR
i5_LQ_Root_c24011/f1p0/5599-1F	C2H2	TF		i5_LQ_Rachis_c5106/f1p0/5749-2F	SNF2	TR		i5_LQ_Pinna_c6645/f1p1/5537-2F	Others	TR
i5_LQ_Root_c24069/f1p0/5588-1F	SNF2	TR		i5_LQ_Rachis_c5111/f1p0/5211-0F	B3-ARF	TF		i5_LQ_Pinna_c6673/f1p9/5371-0F	SWI/SNF-BAF60b	TR
i5_LQ_Root_c24092/f1p12/5267-2F	Others	TR		i5_LQ_Rachis_c5124/f1p10/5107-2F	TRAF	TR		i5_LQ_Pinna_c6688/f1p3/5622-0F	NAC	TF
i5_LQ_Root_c24158/f1p6/5308-2F	Others	TR		i5_LQ_Rachis_c5134/f1p1/5829-1F	HB-other	TF		i5_LQ_Pinna_c6713/f1p2/5153-0F	Others	TR
i5_LQ_Root_c24178/f1p0/5266-1F	IWS1	TR		i5_LQ_Rachis_c5229/f1p43/5133-0F	zn-clus	TF		i5_LQ_Pinna_c6713/f1p2/5153-1F	Others	TR
i5_LQ_Root_c24182/f1p14/6006-0F	B3	TF		i5_LQ_Rachis_c5240/f1p0/5058-1F	BES1	TF		i5_LQ_Pinna_c6735/f1p0/5374-1F	MYB-related	TF
i5_LQ_Root_c24182/f1p14/6006-1F	AUX/IAA	TR		i5_LQ_Rachis_c5245/f1p0/5163-1F	HB-other	TF		i5_LQ_Pinna_c6742/f1p0/5939-1F	SET	TR
i5_LQ_Root_c24186/f1p2/5877-1F	Others	TR		i5_LQ_Rachis_c5274/f1p0/5298-1F	PHD	TR		i5_LQ_Pinna_c6746/f1p0/5878-1F	SET	TR
i5_LQ_Root_c24201/f1p1/5317-2F	SNF2	TR		i5_LQ_Rachis_c5276/f1p0/5183-0F	C2H2	TF		i5_LQ_Pinna_c6766/f1p0/5390-2F	Others	TR
i5_LQ_Root_c24204/f1p149/5405-1F	Others	TR		i5_LQ_Rachis_c5302/f1p33/5273-1F	PHD	TR		i5_LQ_Pinna_c6771/f1p4/5208-2F	Others	TR
i5_LQ_Root_c24302/f1p3/5356-2F	Others	TR		i5_LQ_Rachis_c5375/f1p0/5300-2F	Others	TR		i5_LQ_Pinna_c6788/f1p1/5393-0F	SNF2	TR
i5_LQ_Root_c24346/f1p12/5115-2F	C3H	TF		i5_LQ_Rachis_c5423/f1p2/5442-2F	SNF2	TR		i5_LQ_Pinna_c6794/f1p0/5711-2F	SNF2	TR
i5_LQ_Root_c24395/f1p1/5244-1F	PHD	TR		i5_LQ_Rachis_c5428/f1p17/5165-0F	B3-ARF	TF		i5_LQ_Pinna_c6798/f1p6/5187-0F	Jumonji	TR
i5_LQ_Root_c24491/f1p25/5271-1F	C3H	TF		i5_LQ_Rachis_c5429/f1p0/5126-0F	zn-clus	TF		i5_LQ_Pinna_c6834/f1p3/5354-0F	PHD	TR
i5_LQ_Root_c24525/f1p64/5922-0F	IWS1	TR		i5_LQ_Rachis_c5455/f1p2/5420-0F	Others	TR		i5_LQ_Pinna_c6866/f1p1/5608-1F	C3H	TF
i5_LQ_Root_c24537/f1p1/5157-2F	Others	TR		i5_LQ_Rachis_c5485/f1p0/5211-1F	Others	TR		i5_LQ_Pinna_c6875/f1p0/5314-0F	Others	TR
i5_LQ_Root_c24547/f1p2/5459-2F	CPP	TF		i5_LQ_Rachis_c5551/f1p1/5113-2F	ARID	TR		i5_LQ_Pinna_c6886/f1p0/5656-2F	Others	TR
i5_LQ_Root_c25167/f1p16/5475-1F	Jumonji	TR		i5_LQ_Rachis_c5625/f1p22/5126-0F	Jumonji	TR		i5_LQ_Pinna_c6973/f1p0/5463-0F	NAC	TF
i5_LQ_Root_c25177/f1p0/5064-2F	MYB-related	TF		i5_LQ_Rachis_c5629/f1p3/5926-2F	GRAS	TF		i5_LQ_Pinna_c6977/f1p0/5227-0F	NAC	TF
i5_LQ_Root_c25348/f1p1/5027-1F	GRAS	TF		i5_LQ_Rachis_c5631/f1p2/5358-0F	SNF2	TR		i5_LQ_Pinna_c6977/f1p0/5227-2F	NAC	TF
i5_LQ_Root_c25349/f1p4/5027-0F	WRKY	TF		i5_LQ_Rachis_c5633/f1p1/5474-2F	Others	TR		i5_LQ_Pinna_c6986/f1p0/5105-1F	C2H2	TF
i5_LQ_Root_c25349/f1p4/5027-2F	WRKY	TF		i5_LQ_Rachis_c5642/f1p0/5827-1F	SET	TR		i5_LQ_Pinna_c6994/f1p0/5687-0F	PHD	TR
i5_LQ_Root_c25691/f1p0/5019-1F	Others	TR		i5_LQ_Rachis_c5674/f1p5/5146-2F	Jumonji	TR		i5_LQ_Pinna_c6994/f1p0/5687-1F	SET	TR
i5_LQ_Root_c25806/f1p2/5033-0F	SNF2	TR		i5_LQ_Rachis_c5793/f1p0/5441-1F	IWS1	TR		i5_LQ_Pinna_c7000/f1p0/5214-0F	Others	TR
i5_LQ_Root_c25858/f1p0/5032-1F	WRKY	TF		i5_LQ_Rachis_c5799/f1p0/5889-0F	IWS1	TR		i5_LQ_Pinna_c7001/f1p1/5593-2F	PHD	TR
i5_LQ_Root_c25967/f1p4/5055-0F	Jumonji	TR		i5_LQ_Rachis_c5805/f1p0/5248-2F	Others	TR		i5_LQ_Pinna_c7005/f1p1/5873-0F	Others	TR
i5_LQ_Root_c25967/f1p4/5055-2F	PHD	TR		i5_LQ_Rachis_c5818/f1p14/5393-1F	SET	TR		i5_LQ_Pinna_c7025/f1p2/5306-0F	zn-clus	TF
i5_LQ_Root_c25978/f1p0/5021-2F	SNF2	TR		i5_LQ_Rachis_c5867/f1p1/5834-1F	SNF2	TR		i5_LQ_Pinna_c7040/f1p1/5113-2F	Trihelix	TF
i5_LQ_Root_c25999/f1p9/5000-2F	Others	TR		i5_LQ_Rachis_c5896/f1p0/5288-0F	Jumonji	TR		i5_LQ_Pinna_c7086/f1p0/5640-0F	Others	TR
i5_LQ_Root_c26048/f1p2/5030-0F	Jumonji	TR		i5_LQ_Rachis_c5915/f1p15/5788-1F	C3H	TF		i5_LQ_Pinna_c7090/f1p5/5178-1F	Others	TR
i5_LQ_Root_c26076/f1p7/5031-2F	SNF2	TR		i5_LQ_Rachis_c5949/f1p0/5145-1F	Others	TR		i5_LQ_Pinna_c7220/f1p0/5359-1F	bHLH	TF
i5_LQ_Root_c26085/f1p0/5035-0F	PHD	TR		i5_LQ_Rachis_c5966/f1p8/5853-2F	SNF2	TR		i5_LQ_Pinna_c7263/f1p1/5428-2F	SNF2	TR
i5_LQ_Root_c26088/f1p12/5031-0F	Jumonji	TR		i5_LQ_Rachis_c6012/f1p6/5795-0F	TAZ	TR		i5_LQ_Pinna_c7379/f1p0/5872-0F	Others	TR
i5_LQ_Root_c26300/f1p21/5164-2F	SNF2	TR		i5_LQ_Rachis_c6023/f1p10/5649-1F	Others	TR		i5_LQ_Pinna_c7383/f1p0/5418-1F	PHD	TR
i5_LQ_Root_c26614/f1p2/5432-1F	Jumonji	TR		i5_LQ_Rachis_c6040/f1p7/5396-0F	Others	TR		i5_LQ_Pinna_c7406/f1p18/5349-2F	MED7	TR
i5_LQ_Root_c27312/f1p12/5700-1F	Others	TR		i5_LQ_Rachis_c6047/f1p4/5407-1F	SBP	TF		i5_LQ_Pinna_c7423/f1p1/5251-0F	RWP-RK	TF
i5_LQ_Root_c27700/f1p14/5070-1F	SNF2	TR		i5_LQ_Rachis_c6087/f1p7/5444-0F	Others	TR		i5_LQ_Pinna_c7431/f1p0/5112-0F	ARID	TR
i5_LQ_Root_c27700/f1p14/5070-2F	SNF2	TR		i5_LQ_Rachis_c6092/f1p0/5472-0F	IWS1	TR		i5_LQ_Pinna_c7434/f1p2/5442-1F	NAC	TF
i5_LQ_Root_c27757/f1p0/5014-2F	HB-other	TF		i5_LQ_Rachis_c6099/f1p0/5393-2F	Others	TR		i5_LQ_Pinna_c7439/f1p0/5496-0F	Jumonji	TR
i5_LQ_Root_c27794/f1p1/5014-1F	Jumonji	TR		i5_LQ_Rachis_c6134/f1p0/5438-2F	Others	TR		i5_LQ_Pinna_c7441/f1p5/5108-0F	RWP-RK	TF
i5_LQ_Root_c27799/f1p15/5007-2F	B3-ARF	TF		i5_LQ_Rachis_c6142/f1p5/5502-2F	NF-YC	TF		i5_LQ_Pinna_c7481/f1p0/5244-0F	TAZ	TR
i5_LQ_Root_c27813/f1p0/5030-0F	IWS1	TR		i5_LQ_Rachis_c6143/f1p9/5174-0F	WRKY	TF		i5_LQ_Pinna_c7481/f1p0/5244-1F	TAZ	TR
i6_LQ_Root_c1021/f1p0/6961-2F	GRAS	TF		i5_LQ_Rachis_c6146/f1p0/5202-2F	BBR-BPC	TF		i5_LQ_Pinna_c7510/f1p9/5333-2F	Jumonji	TR
i6_LQ_Root_c1024/f1p1/6587-2F	Others	TR		i5_LQ_Rachis_c6208/f1p5/5628-0F	TAZ	TR		i5_LQ_Pinna_c7526/f1p0/5245-2F	PHD	TR
i6_LQ_Root_c1034/f1p0/6378-1F	C3H	TF		i5_LQ_Rachis_c6218/f1p0/5239-1F	Jumonji	TR		i5_LQ_Pinna_c7557/f1p0/5672-0F	SBP	TF
i6_LQ_Root_c1056/f1p0/6268-0F	SBP	TF		i5_LQ_Rachis_c6221/f1p1/5521-0F	SET	TR		i5_LQ_Pinna_c7557/f1p0/5672-1F	SBP	TF
i6_LQ_Root_c1084/f1p7/6151-0F	MYB-related	TF		i5_LQ_Rachis_c6273/f1p28/5205-2F	TRAF	TR		i5_LQ_Pinna_c7559/f1p140/5118-1F	SNF2	TR
i6_LQ_Root_c1131/f1p1/6524-1F	SNF2	TR		i5_LQ_Rachis_c6285/f1p1/5383-2F	zn-clus	TF		i5_LQ_Pinna_c7573/f1p0/5539-0F	Jumonji	TR
i6_LQ_Root_c1131/f1p1/6524-2F	MYB-related	TF		i5_LQ_Rachis_c6306/f1p4/5476-2F	Jumonji	TR		i5_LQ_Pinna_c7573/f1p0/5539-1F	Jumonji	TR
i6_LQ_Root_c1151/f1p0/6808-2F	SRS	TF		i5_LQ_Rachis_c6314/f1p26/5223-0F	GARP-ARR-B	TF		i5_LQ_Pinna_c7578/f1p0/5188-2F	C3H	TF
i6_LQ_Root_c1200/f1p0/6519-2F	CAMTA	TF		i5_LQ_Rachis_c6328/f1p3/5737-1F	SNF2	TR		i5_LQ_Pinna_c7586/f1p0/5753-0F	PHD	TR
i6_LQ_Root_c1209/f1p4/6230-1F	IWS1	TR		i5_LQ_Rachis_c6328/f1p3/5737-2F	PHD	TR		i5_LQ_Pinna_c7591/f1p0/5283-0F	BBR-BPC	TF
i6_LQ_Root_c1213/f1p55/6133-1F	MYB-related	TF		i5_LQ_Rachis_c6381/f1p0/5528-2F	bZIP	TF		i5_LQ_Pinna_c7591/f1p0/5283-1F	BBR-BPC	TF
i6_LQ_Root_c1322/f1p39/6531-2F	MYB-related	TF		i5_LQ_Rachis_c6420/f1p10/5143-2F	Others	TR		i5_LQ_Pinna_c7598/f1p0/5900-0F	Others	TR
i6_LQ_Root_c1324/f1p0/6380-0F	SNF2	TR		i5_LQ_Rachis_c6427/f1p4/5490-1F	TRAF	TR		i5_LQ_Pinna_c7612/f1p0/5778-2F	PHD	TR
i6_LQ_Root_c1335/f1p25/6996-0F	SET	TR		i5_LQ_Rachis_c6476/f1p8/5635-0F	TAZ	TR		i5_LQ_Pinna_c7645/f1p93/5284-0F	PHD	TR
i6_LQ_Root_c1337/f1p4/6810-1F	Others	TR		i5_LQ_Rachis_c6476/f1p8/5635-2F	TAZ	TR		i5_LQ_Pinna_c7656/f1p1/5318-0F	zn-clus	TF
i6_LQ_Root_c1360/f1p2/6465-1F	SNF2	TR		i5_LQ_Rachis_c6484/f1p0/5299-0F	PHD	TR		i5_LQ_Pinna_c7666/f1p0/5228-2F	SBP	TF
i6_LQ_Root_c1374/f1p45/6454-0F	TAZ	TR		i5_LQ_Rachis_c6536/f1p0/5702-1F	TAZ	TR		i5_LQ_Pinna_c7693/f1p0/5525-2F	TAZ	TR
i6_LQ_Root_c1374/f1p45/6454-1F	TAZ	TR		i5_LQ_Rachis_c6616/f1p0/5854-1F	zn-clus	TF		i5_LQ_Pinna_c7711/f1p15/5279-1F	Jumonji	TR
i6_LQ_Root_c1501/f1p64/6925-2F	Pseudo ARR-B	TR		i5_LQ_Rachis_c6631/f1p7/5280-2F	AP2/ERF-ERF	TF		i5_LQ_Pinna_c7731/f1p5/5780-1F	Jumonji	TR
i6_LQ_Root_c1519/f1p3/6371-0F	TAZ	TR		i5_LQ_Rachis_c6635/f1p0/5801-2F	Jumonji	TR		i5_LQ_Pinna_c7731/f1p5/5780-2F	Jumonji	TR
i6_LQ_Root_c1521/f1p0/6501-0F	HB-other	TF		i5_LQ_Rachis_c6680/f1p1/5441-0F	SNF2	TR		i5_LQ_Pinna_c7735/f1p0/5307-0F	SBP	TF
i6_LQ_Root_c1522/f1p0/6638-2F	TAZ	TR		i5_LQ_Rachis_c6690/f1p0/5296-2F	Others	TR		i5_LQ_Pinna_c7745/f1p5/5859-0F	B3-ARF	TF
i6_LQ_Root_c1577/f1p25/6360-1F	TAZ	TR		i5_LQ_Rachis_c6697/f1p6/5606-0F	Jumonji	TR		i5_LQ_Pinna_c7795/f1p0/5066-2F	Jumonji	TR
i6_LQ_Root_c1577/f1p25/6360-2F	TAZ	TR		i5_LQ_Rachis_c6735/f1p0/5174-1F	SNF2	TR		i5_LQ_Pinna_c7813/f1p3/5993-1F	SET	TR
i6_LQ_Root_c1580/f1p53/6127-2F	GARP-G2-like	TF		i5_LQ_Rachis_c6735/f1p0/5174-2F	SNF2	TR		i5_LQ_Pinna_c7816/f1p2/5726-1F	bHLH	TF
i6_LQ_Root_c1611/f1p5/6716-2F	SBP	TF		i5_LQ_Rachis_c6736/f1p0/5582-0F	MYB-related	TF		i5_LQ_Pinna_c7850/f1p1/5859-2F	RWP-RK	TF
i6_LQ_Root_c1631/f1p6/6779-0F	TAZ	TR		i5_LQ_Rachis_c6765/f1p0/6038-1F	Jumonji	TR		i5_LQ_Pinna_c7879/f1p0/5088-1F	BES1	TF
i6_LQ_Root_c1674/f1p12/6389-2F	AP2/ERF-ERF	TF		i5_LQ_Rachis_c6787/f1p4/5634-2F	Others	TR		i5_LQ_Pinna_c7899/f1p22/5333-2F	C2H2	TF
i6_LQ_Root_c1814/f1p16/7054-2F	PHD	TR		i5_LQ_Rachis_c6792/f1p0/5193-0F	TAZ	TR		i5_LQ_Pinna_c7935/f1p0/5261-0F	Trihelix	TF
i6_LQ_Root_c1825/f1p40/6109-1F	WRKY	TF		i5_LQ_Rachis_c6803/f1p1/5168-2F	Others	TR		i5_LQ_Pinna_c7974/f1p0/5833-2F	SNF2	TR
i6_LQ_Root_c1905/f1p21/6732-1F	SNF2	TR		i5_LQ_Rachis_c6804/f1p6/5302-0F	Jumonji	TR		i5_LQ_Pinna_c7990/f1p1/5556-0F	IWS1	TR
i6_LQ_Root_c1950/f1p1/6456-1F	MYB	TF		i5_LQ_Rachis_c6822/f1p4/5138-1F	zn-clus	TF		i5_LQ_Pinna_c8002/f1p0/5631-0F	C3H	TF
i6_LQ_Root_c1956/f1p18/6617-0F	SWI/SNF-BAF60b	TR		i5_LQ_Rachis_c6830/f1p8/5399-0F	Jumonji	TR		i5_LQ_Pinna_c8011/f1p0/5169-2F	MYB	TF
i6_LQ_Root_c1957/f1p5/6557-0F	MYB	TF		i5_LQ_Rachis_c6870/f1p0/5557-0F	SNF2	TR		i5_LQ_Pinna_c8020/f1p0/5811-1F	C2C2-GATA	TF
i6_LQ_Root_c2003/f1p5/6406-0F	PHD	TR		i5_LQ_Rachis_c6874/f1p0/5420-2F	SET	TR		i5_LQ_Pinna_c8024/f1p14/5515-0F	C2H2	TF
i6_LQ_Root_c2029/f1p24/6216-0F	GARP-G2-like	TF		i5_LQ_Rachis_c6881/f1p13/5601-1F	SET	TR		i5_LQ_Pinna_c8041/f1p0/5105-2F	zn-clus	TF
i6_LQ_Root_c2034/f1p1/6169-1F	PHD	TR		i5_LQ_Rachis_c6885/f1p0/5988-2F	PHD	TR		i5_LQ_Pinna_c8104/f1p90/5382-1F	Jumonji	TR
i6_LQ_Root_c2044/f1p15/6639-1F	Jumonji	TR		i5_LQ_Rachis_c6909/f1p8/5443-2F	bZIP	TF		i5_LQ_Pinna_c8127/f1p0/5825-0F	zn-clus	TF
i6_LQ_Root_c2045/f1p8/6527-0F	TAZ	TR		i5_LQ_Rachis_c6977/f1p15/5864-0F	bZIP	TF		i5_LQ_Pinna_c8232/f1p6/5149-1F	SNF2	TR
i6_LQ_Root_c2045/f1p8/6527-2F	TAZ	TR		i5_LQ_Rachis_c6994/f1p28/5689-0F	zn-clus	TF		i5_LQ_Pinna_c8235/f1p0/5100-1F	AP2/ERF-RAV	TF
i6_LQ_Root_c2054/f1p2/7026-1F	SNF2	TR		i5_LQ_Rachis_c7000/f1p0/5240-2F	Others	TR		i5_LQ_Pinna_c8268/f1p0/5454-2F	SET	TR
i6_LQ_Root_c2073/f1p22/6441-1F	HB-other	TF		i5_LQ_Rachis_c7001/f1p5/5241-2F	SNF2	TR		i5_LQ_Pinna_c8277/f1p5/5827-2F	SET	TR
i6_LQ_Root_c2080/f1p23/6950-0F	PHD	TR		i5_LQ_Rachis_c7004/f1p0/5177-1F	TRAF	TR		i5_LQ_Pinna_c8288/f1p0/5398-1F	Others	TR
i6_LQ_Root_c2085/f1p18/6168-0F	C3H	TF		i5_LQ_Rachis_c7027/f1p3/5492-2F	SET	TR		i5_LQ_Pinna_c8346/f1p1/5689-0F	PHD	TR
i6_LQ_Root_c2092/f1p25/6260-0F	MADS-M-type	TF		i5_LQ_Rachis_c7083/f1p0/5265-0F	SNF2	TR		i5_LQ_Pinna_c8346/f1p1/5689-2F	SET	TR
i6_LQ_Root_c2102/f1p41/6256-1F	C2C2-LSD	TF		i5_LQ_Rachis_c7083/f1p0/5265-2F	SNF2	TR		i5_LQ_Pinna_c8399/f1p5/5778-2F	C3H	TF
i6_LQ_Root_c2158/f1p7/6084-2F	Jumonji	TR		i5_LQ_Rachis_c7103/f1p0/5560-1F	SET	TR		i5_LQ_Pinna_c8409/f1p0/5137-1F	SBP	TF
i6_LQ_Root_c2160/f1p0/6700-1F	MYB	TF		i5_LQ_Rachis_c7124/f1p0/5337-0F	C2H2	TF		i5_LQ_Pinna_c8409/f1p0/5137-2F	SBP	TF
i6_LQ_Root_c2197/f1p11/6463-1F	SNF2	TR		i5_LQ_Rachis_c7135/f1p7/5217-2F	SNF2	TR		i5_LQ_Pinna_c8413/f1p0/5479-0F	bZIP	TF
i6_LQ_Root_c2197/f1p11/6463-2F	SNF2	TR		i5_LQ_Rachis_c7149/f1p10/5451-2F	C2H2	TF		i5_LQ_Pinna_c8418/f1p5/5182-1F	Jumonji	TR
i6_LQ_Root_c2199/f1p3/6751-0F	SNF2	TR		i5_LQ_Rachis_c7174/f1p28/5502-2F	zn-clus	TF		i5_LQ_Pinna_c8438/f1p22/5549-1F	Others	TR
i6_LQ_Root_c2199/f1p3/6751-2F	SNF2	TR		i5_LQ_Rachis_c7187/f1p12/5399-2F	IWS1	TR		i5_LQ_Pinna_c8440/f1p4/5732-1F	SBP	TF
i6_LQ_Root_c2283/f1p0/6626-2F	WRKY	TF		i5_LQ_Rachis_c7195/f1p6/5568-0F	SNF2	TR		i5_LQ_Pinna_c8449/f1p0/5397-0F	PHD	TR
i6_LQ_Root_c2287/f1p40/6374-2F	TAZ	TR		i5_LQ_Rachis_c7205/f1p10/5118-2F	Others	TR		i5_LQ_Pinna_c8453/f1p0/5439-1F	SET	TR
i6_LQ_Root_c2305/f1p0/6421-0F	DDT	TR		i5_LQ_Rachis_c7251/f1p0/5787-2F	SNF2	TR		i5_LQ_Pinna_c8462/f1p0/5364-2F	TRAF	TR
i6_LQ_Root_c2341/f1p31/6129-0F	ARID	TR		i5_LQ_Rachis_c7303/f1p0/5121-0F	SNF2	TR		i5_LQ_Pinna_c8530/f1p1/5315-2F	MADS-M-type	TF
i6_LQ_Root_c2341/f1p31/6129-1F	Jumonji	TR		i5_LQ_Rachis_c7303/f1p0/5121-1F	SNF2	TR		i5_LQ_Pinna_c8575/f1p1/5180-0F	NAC	TF
i6_LQ_Root_c2353/f1p0/6658-1F	SET	TR		i5_LQ_Rachis_c7311/f1p0/5931-1F	MYB	TF		i5_LQ_Pinna_c8575/f1p1/5180-1F	NAC	TF
i6_LQ_Root_c2363/f1p0/6335-0F	BBR-BPC	TF		i5_LQ_Rachis_c7321/f1p1/5255-1F	DDT	TR		i5_LQ_Pinna_c8582/f1p2/5530-1F	Others	TR
i6_LQ_Root_c2378/f1p14/6138-1F	B3-ARF	TF		i5_LQ_Rachis_c7334/f1p0/5408-1F	Jumonji	TR		i5_LQ_Pinna_c8587/f1p0/5197-1F	RWP-RK	TF
i6_LQ_Root_c2388/f1p16/6497-1F	PHD	TR		i5_LQ_Rachis_c7344/f1p8/5604-0F	Trihelix	TF		i5_LQ_Pinna_c8659/f1p0/5151-0F	HB-HD-ZIP	TF
i6_LQ_Root_c2466/f1p27/6229-2F	IWS1	TR		i5_LQ_Rachis_c7371/f1p3/5302-2F	Others	TR		i5_LQ_Pinna_c8665/f1p2/5214-2F	LUG	TR
i6_LQ_Root_c2467/f1p73/6099-2F	SWI/SNF-BAF60b	TR		i5_LQ_Rachis_c7402/f1p8/5240-0F	Others	TR		i5_LQ_Pinna_c8686/f1p0/5166-0F	Jumonji	TR
i6_LQ_Root_c2488/f1p12/6390-0F	Others	TR		i5_LQ_Rachis_c7407/f1p2/5073-0F	C3H	TF		i5_LQ_Pinna_c8706/f1p0/5980-1F	Whirly	TF
i6_LQ_Root_c2493/f1p12/6140-0F	WRKY	TF		i5_LQ_Rachis_c7407/f1p2/5073-2F	C3H	TF		i5_LQ_Pinna_c8735/f1p2/5709-1F	SET	TR
i6_LQ_Root_c2493/f1p12/6140-2F	WRKY	TF		i5_LQ_Rachis_c7408/f1p5/5557-1F	SET	TR		i5_LQ_Pinna_c8750/f1p2/5837-0F	IWS1	TR
i6_LQ_Root_c2524/f1p7/6953-0F	Others	TR		i5_LQ_Rachis_c7416/f1p2/5133-0F	Others	TR		i5_LQ_Pinna_c8756/f1p0/5376-2F	TAZ	TR
i6_LQ_Root_c2547/f1p24/6274-0F	Others	TR		i5_LQ_Rachis_c7421/f1p0/5117-1F	IWS1	TR		i5_LQ_Pinna_c8801/f1p53/5361-1F	PHD	TR
i6_LQ_Root_c2559/f1p7/6780-2F	DDT	TR		i5_LQ_Rachis_c7559/f1p3/5830-1F	C3H	TF		i5_LQ_Pinna_c8815/f1p5/5524-0F	SNF2	TR
i6_LQ_Root_c2595/f1p2/6832-0F	SWI/SNF-SWI3	TR		i5_LQ_Rachis_c7580/f1p41/5603-0F	IWS1	TR		i5_LQ_Pinna_c8815/f1p5/5524-1F	PHD	TR
i6_LQ_Root_c2596/f1p4/6147-0F	PHD	TR		i5_LQ_Rachis_c7585/f1p0/5163-0F	SBP	TF		i5_LQ_Pinna_c8821/f1p0/5150-0F	DDT	TR
i6_LQ_Root_c2616/f1p78/6711-0F	TAZ	TR		i5_LQ_Rachis_c7612/f1p27/5265-2F	Others	TR		i5_LQ_Pinna_c8853/f1p0/5456-1F	PHD	TR
i6_LQ_Root_c2641/f1p39/6177-0F	Others	TR		i5_LQ_Rachis_c7624/f1p0/5301-0F	ARID	TR		i5_LQ_Pinna_c8876/f1p2/5794-0F	SBP	TF
i6_LQ_Root_c2641/f1p39/6177-1F	Others	TR		i5_LQ_Rachis_c7699/f1p0/5126-2F	Others	TR		i5_LQ_Pinna_c8945/f1p2/5883-0F	bZIP	TF
i6_LQ_Root_c2686/f1p0/6731-1F	SWI/SNF-SWI3	TR		i5_LQ_Rachis_c7700/f1p4/5393-1F	DDT	TR		i5_LQ_Pinna_c8961/f1p0/5367-0F	Jumonji	TR
i6_LQ_Root_c2706/f1p1/6096-1F	IWS1	TR		i5_LQ_Rachis_c7716/f1p0/5187-0F	MED7	TR		i5_LQ_Pinna_c9017/f1p0/5833-0F	TAZ	TR
i6_LQ_Root_c2732/f1p0/6542-0F	MYB	TF		i5_LQ_Rachis_c7721/f1p1/5861-1F	SET	TR		i5_LQ_Pinna_c9017/f1p0/5833-1F	TAZ	TR
i6_LQ_Root_c2761/f1p0/6180-0F	IWS1	TR		i5_LQ_Rachis_c7736/f1p0/5412-2F	MYB	TF		i5_LQ_Pinna_c9022/f1p0/5528-2F	TAZ	TR
i6_LQ_Root_c2776/f1p2/6618-2F	MYB	TF		i5_LQ_Rachis_c7758/f1p0/5691-1F	Others	TR		i5_LQ_Pinna_c9028/f1p43/5743-0F	TAZ	TR
i6_LQ_Root_c2778/f1p0/6320-0F	TAZ	TR		i5_LQ_Rachis_c7758/f1p0/5691-2F	Others	TR		i5_LQ_Pinna_c9062/f1p3/5780-2F	Others	TR
i6_LQ_Root_c2778/f1p0/6320-1F	TAZ	TR		i5_LQ_Rachis_c7772/f1p3/5489-0F	IWS1	TR		i5_LQ_Pinna_c9115/f1p0/5791-0F	PHD	TR
i6_LQ_Root_c2811/f1p0/6652-2F	SBP	TF		i5_LQ_Rachis_c7784/f1p4/5453-2F	SBP	TF		i5_LQ_Pinna_c9115/f1p0/5791-2F	SNF2	TR
i6_LQ_Root_c2827/f1p3/6064-2F	B3-ARF	TF		i5_LQ_Rachis_c7846/f1p2/5225-0F	PHD	TR		i5_LQ_Pinna_c9124/f1p29/5199-2F	zn-clus	TF
i6_LQ_Root_c2909/f1p57/6083-0F	NAC	TF		i5_LQ_Rachis_c7900/f1p0/5078-1F	Others	TR		i5_LQ_Pinna_c9143/f1p0/5097-0F	Trihelix	TF
i6_LQ_Root_c2909/f1p57/6083-2F	NAC	TF		i5_LQ_Rachis_c7988/f1p0/5102-1F	SBP	TF		i5_LQ_Pinna_c9209/f1p46/5755-0F	Others	TR
i6_LQ_Root_c2936/f1p16/6775-1F	SET	TR		i5_LQ_Rachis_c8008/f1p0/5184-2F	PHD	TR		i5_LQ_Pinna_c9239/f1p1/5736-0F	C3H	TF
i6_LQ_Root_c2944/f1p0/6496-2F	IWS1	TR		i5_LQ_Rachis_c8009/f1p0/5179-0F	B3-ARF	TF		i5_LQ_Pinna_c9243/f1p0/5407-1F	GNAT	TR
i6_LQ_Root_c2945/f1p1/6685-0F	Others	TR		i5_LQ_Rachis_c8037/f1p2/5456-1F	TAZ	TR		i5_LQ_Pinna_c9260/f1p0/5309-0F	SNF2	TR
i6_LQ_Root_c3005/f1p1/6088-0F	SNF2	TR		i5_LQ_Rachis_c8065/f1p0/5136-0F	PHD	TR		i5_LQ_Pinna_c9260/f1p0/5309-2F	SNF2	TR
i6_LQ_Root_c3059/f1p2/6133-2F	SET	TR		i5_LQ_Rachis_c8065/f1p0/5136-1F	DDT	TR		i5_LQ_Pinna_c9298/f1p0/5572-0F	GRAS	TF
i6_LQ_Root_c3098/f1p0/6672-0F	SNF2	TR		i5_LQ_Rachis_c8120/f1p11/5297-2F	Others	TR		i5_LQ_Pinna_c9322/f1p4/5277-1F	MYB	TF
i6_LQ_Root_c3098/f1p0/6672-1F	SNF2	TR		i5_LQ_Rachis_c8123/f1p0/5182-1F	Others	TR		i5_LQ_Pinna_c9334/f1p0/5662-1F	TAZ	TR
i6_LQ_Root_c3105/f1p0/6917-1F	HB-BELL	TF		i5_LQ_Rachis_c8142/f1p0/5293-2F	Others	TR		i5_LQ_Pinna_c9334/f1p0/5662-2F	TAZ	TR
i6_LQ_Root_c3114/f1p0/6225-2F	DDT	TR		i5_LQ_Rachis_c8177/f1p0/5059-1F	AP2/ERF-ERF	TF		i5_LQ_Pinna_c9351/f1p1/5200-2F	Others	TR
i6_LQ_Root_c3153/f1p2/6626-1F	HB-HD-ZIP	TF		i5_LQ_Rachis_c8189/f1p6/5319-2F	AP2/ERF-ERF	TF		i5_LQ_Pinna_c9360/f1p1/5212-2F	TRAF	TR
i6_LQ_Root_c3192/f1p11/6274-0F	SET	TR		i5_LQ_Rachis_c8193/f1p7/5236-2F	C3H	TF		i5_LQ_Pinna_c9400/f1p0/5112-1F	WRKY	TF
i6_LQ_Root_c3192/f1p11/6274-1F	PHD	TR		i5_LQ_Rachis_c8199/f1p0/5788-2F	TAZ	TR		i5_LQ_Pinna_c9400/f1p0/5112-2F	WRKY	TF
i6_LQ_Root_c3252/f1p0/6280-0F	C2H2	TF		i5_LQ_Rachis_c8218/f1p0/5104-0F	SBP	TF		i5_LQ_Pinna_c9414/f1p0/5964-2F	Jumonji	TR
i6_LQ_Root_c3281/f1p4/6651-0F	Jumonji	TR		i5_LQ_Rachis_c8237/f1p0/5722-2F	SNF2	TR		i5_LQ_Pinna_c9424/f1p0/5210-2F	PHD	TR
i6_LQ_Root_c3302/f1p17/6099-2F	bHLH	TF		i5_LQ_Rachis_c8299/f1p1/5619-1F	zn-clus	TF		i5_LQ_Pinna_c9427/f1p12/5366-2F	Others	TR
i6_LQ_Root_c3306/f1p1/6539-0F	SNF2	TR		i5_LQ_Rachis_c8327/f1p3/5474-1F	SET	TR		i5_LQ_Pinna_c9451/f1p5/5852-2F	SET	TR
i6_LQ_Root_c3333/f1p33/6511-2F	SNF2	TR		i5_LQ_Rachis_c8383/f1p19/5462-1F	Jumonji	TR		i5_LQ_Pinna_c9456/f1p16/5569-0F	PHD	TR
i6_LQ_Root_c3382/f1p3/6068-2F	PHD	TR		i5_LQ_Rachis_c8392/f1p0/5085-1F	C2H2	TF		i5_LQ_Pinna_c9464/f1p0/5233-2F	PHD	TR
i6_LQ_Root_c3432/f1p12/6636-2F	MYB-related	TF		i5_LQ_Rachis_c8449/f1p21/5285-0F	C2H2	TF		i5_LQ_Pinna_c9467/f1p2/5338-0F	PHD	TR
i6_LQ_Root_c3470/f1p1/6193-0F	TAZ	TR		i5_LQ_Rachis_c8470/f1p2/5445-0F	SNF2	TR		i5_LQ_Pinna_c9467/f1p2/5338-2F	DDT	TR
i6_LQ_Root_c3537/f1p0/6644-0F	SNF2	TR		i5_LQ_Rachis_c8470/f1p2/5445-2F	SNF2	TR		i5_LQ_Pinna_c9613/f1p3/5052-0F	B3-ARF	TF
i6_LQ_Root_c3630/f1p9/6864-1F	Others	TR		i5_LQ_Rachis_c8540/f1p2/5114-2F	B3-ARF	TF		i5_LQ_Pinna_c9694/f1p0/5011-2F	MYB-related	TF
i6_LQ_Root_c3632/f1p0/6374-0F	ARID	TR		i5_LQ_Rachis_c8543/f1p0/5184-1F	Others	TR		i5_LQ_Pinna_c9718/f1p0/5066-1F	TUB	TF
i6_LQ_Root_c3634/f1p44/6089-2F	TAZ	TR		i5_LQ_Rachis_c8554/f1p0/5538-1F	ARID	TR		i5_LQ_Pinna_c9718/f1p0/5066-2F	TUB	TF
i6_LQ_Root_c3645/f1p4/6141-1F	HB-other	TF		i5_LQ_Rachis_c8558/f1p0/5096-1F	Jumonji	TR		i5_LQ_Pinna_c9783/f1p3/5115-1F	SNF2	TR
i6_LQ_Root_c3659/f1p29/6407-2F	C3H	TF		i5_LQ_Rachis_c8580/f1p7/5755-2F	MYB-related	TF		i5_LQ_Pinna_c9801/f1p0/5018-1F	MYB-related	TF
i6_LQ_Root_c3664/f1p0/6202-2F	TAZ	TR		i5_LQ_Rachis_c8596/f1p0/5207-0F	HB-BELL	TF		i5_LQ_Pinna_c9865/f1p1/5050-0F	C3H	TF
i6_LQ_Root_c3665/f1p0/6754-2F	bHLH	TF		i5_LQ_Rachis_c8610/f1p0/5095-0F	GRAS	TF		i5_LQ_Pinna_c9865/f1p1/5050-2F	C3H	TF
i6_LQ_Root_c3688/f1p1/6581-1F	TRAF	TR		i5_LQ_Rachis_c8638/f1p5/5572-1F	Others	TR		i5_LQ_Pinna_c9874/f1p8/5017-2F	SBP	TF
i6_LQ_Root_c3702/f1p3/6735-2F	bHLH	TF		i5_LQ_Rachis_c8667/f1p0/5881-2F	Others	TR		i5_LQ_Pinna_c9907/f1p0/5045-2F	DDT	TR
i6_LQ_Root_c3730/f1p11/6582-1F	HB-HD-ZIP	TF		i5_LQ_Rachis_c8683/f1p0/5408-1F	C2H2	TF		i5_LQ_Pinna_c9923/f1p0/5096-2F	ARID	TR
i6_LQ_Root_c3789/f1p1/6744-2F	MYB	TF		i5_LQ_Rachis_c8685/f1p6/5842-0F	C3H	TF		i5_LQ_Pinna_c9925/f1p0/5118-1F	B3-ARF	TF
i6_LQ_Root_c3791/f1p1/6295-1F	Jumonji	TR		i5_LQ_Rachis_c8726/f1p23/5803-0F	PHD	TR		i5_LQ_Pinna_c9925/f1p0/5118-2F	AUX/IAA	TR
i6_LQ_Root_c3857/f1p16/6883-0F	TAZ	TR		i5_LQ_Rachis_c8744/f1p3/5336-0F	TAZ	TR		i5_LQ_Pinna_c9978/f1p2/5006-0F	HB-HD-ZIP	TF
i6_LQ_Root_c3857/f1p16/6883-1F	TAZ	TR		i5_LQ_Rachis_c8744/f1p3/5336-1F	TAZ	TR		i6_LQ_Pinna_c1001/f1p0/6648-2F	C3H	TF
i6_LQ_Root_c3911/f1p2/6105-1F	SNF2	TR		i5_LQ_Rachis_c8758/f1p0/5294-1F	SBP	TF		i6_LQ_Pinna_c1006/f1p0/6243-0F	Jumonji	TR
i6_LQ_Root_c3923/f1p6/6769-1F	SNF2	TR		i5_LQ_Rachis_c8865/f1p6/5304-1F	S1Fa-like	TF		i6_LQ_Pinna_c1032/f1p0/6315-0F	MYB-related	TF
i6_LQ_Root_c3924/f1p0/6149-2F	TAZ	TR		i5_LQ_Rachis_c8919/f1p0/5112-1F	Others	TR		i6_LQ_Pinna_c1032/f1p0/6315-2F	MYB	TF
i6_LQ_Root_c3943/f1p5/6806-0F	SWI/SNF-SWI3	TR		i5_LQ_Rachis_c8978/f1p3/5165-0F	TUB	TF		i6_LQ_Pinna_c1053/f1p0/6073-1F	IWS1	TR
i6_LQ_Root_c3962/f1p17/6215-2F	Others	TR		i5_LQ_Rachis_c9010/f1p0/5323-2F	SNF2	TR		i6_LQ_Pinna_c1063/f1p1/6626-1F	HB-other	TF
i6_LQ_Root_c3980/f1p5/6352-0F	NF-YA	TF		i5_LQ_Rachis_c9015/f1p0/5442-1F	SNF2	TR		i6_LQ_Pinna_c1081/f1p1/6130-2F	MADS-M-type	TF
i6_LQ_Root_c3987/f1p6/6200-0F	Others	TR		i5_LQ_Rachis_c9015/f1p0/5442-2F	MYB-related	TF		i6_LQ_Pinna_c1107/f1p3/6590-0F	IWS1	TR
i6_LQ_Root_c4099/f1p0/6139-1F	PHD	TR		i5_LQ_Rachis_c9057/f1p0/5531-0F	Others	TR		i6_LQ_Pinna_c1110/f1p0/6460-1F	Others	TR
i6_LQ_Root_c4102/f1p5/6151-1F	SBP	TF		i5_LQ_Rachis_c9081/f1p3/5384-1F	Others	TR		i6_LQ_Pinna_c1119/f1p0/6546-2F	IWS1	TR
i6_LQ_Root_c4110/f1p0/6577-2F	SNF2	TR		i5_LQ_Rachis_c9227/f1p8/5027-1F	SBP	TF		i6_LQ_Pinna_c1130/f1p0/6105-1F	PHD	TR
i6_LQ_Root_c4122/f1p3/6488-1F	SNF2	TR		i5_LQ_Rachis_c9246/f1p0/5043-2F	Jumonji	TR		i6_LQ_Pinna_c1142/f1p1/6256-0F	IWS1	TR
i6_LQ_Root_c4155/f1p41/6998-1F	MYB	TF		i5_LQ_Rachis_c9258/f1p2/5022-2F	Others	TR		i6_LQ_Pinna_c1208/f1p0/6738-0F	ARID	TR
i6_LQ_Root_c4178/f1p1/6279-0F	IWS1	TR		i5_LQ_Rachis_c9277/f1p4/5048-1F	Others	TR		i6_LQ_Pinna_c1208/f1p0/6738-2F	PHD	TR
i6_LQ_Root_c4253/f1p19/6118-2F	C2H2	TF		i5_LQ_Rachis_c9289/f1p27/5034-1F	CAMTA	TF		i6_LQ_Pinna_c1210/f1p0/6225-2F	mTERF	TR
i6_LQ_Root_c4289/f1p21/6979-0F	DDT	TR		i5_LQ_Rachis_c9313/f1p5/5031-2F	MYB-related	TF		i6_LQ_Pinna_c1214/f1p0/6601-0F	SNF2	TR
i6_LQ_Root_c4337/f1p7/6788-1F	NAC	TF		i5_LQ_Rachis_c9327/f1p5/5112-1F	Others	TR		i6_LQ_Pinna_c1264/f1p0/6155-1F	IWS1	TR
i6_LQ_Root_c4390/f1p4/6257-0F	PHD	TR		i5_LQ_Rachis_c9391/f1p0/4968-0F	MYB	TF		i6_LQ_Pinna_c1288/f1p0/6515-1F	PHD	TR
i6_LQ_Root_c4411/f1p2/6911-0F	SNF2	TR		i5_LQ_Rachis_c9452/f1p0/5049-0F	HB-BELL	TF		i6_LQ_Pinna_c1320/f1p0/6624-0F	IWS1	TR
i6_LQ_Root_c4437/f1p3/6578-0F	TUB	TF		i5_LQ_Rachis_c9457/f1p0/5070-0F	Others	TR		i6_LQ_Pinna_c1402/f1p0/6113-2F	C2H2	TF
i6_LQ_Root_c4438/f1p0/6365-0F	HB-other	TF		i5_LQ_Rachis_c9491/f1p2/5025-1F	Others	TR		i6_LQ_Pinna_c1433/f1p0/6162-2F	C3H	TF
i6_LQ_Root_c4448/f1p2/6307-0F	Jumonji	TR		i5_LQ_Rachis_c9514/f1p3/5051-2F	HB-HD-ZIP	TF		i6_LQ_Pinna_c1456/f1p1/6053-0F	MYB-related	TF
i6_LQ_Root_c4448/f1p2/6307-1F	C2H2	TF		i5_LQ_Rachis_c9530/f1p24/5034-0F	C3H	TF		i6_LQ_Pinna_c1456/f1p1/6053-1F	SWI/SNF-SWI3	TR
i6_LQ_Root_c4448/f1p2/6307-2F	Jumonji	TR		i5_LQ_Rachis_c9536/f1p12/5046-2F	zn-clus	TF		i6_LQ_Pinna_c1472/f1p0/6130-1F	SNF2	TR
i6_LQ_Root_c4451/f1p20/6611-1F	SNF2	TR		i5_LQ_Rachis_c9566/f1p1/5111-1F	C3H	TF		i6_LQ_Pinna_c1475/f1p0/6699-1F	GARP-G2-like	TF
i6_LQ_Root_c4451/f1p20/6611-2F	SNF2	TR		i5_LQ_Rachis_c9567/f1p0/5080-1F	Alfin-like	TF		i6_LQ_Pinna_c1485/f1p0/6730-2F	C2H2	TF
i6_LQ_Root_c4476/f1p6/6442-2F	DDT	TR		i5_LQ_Rachis_c9609/f1p24/5055-1F	C2H2	TF		i6_LQ_Pinna_c1487/f1p1/6875-0F	Jumonji	TR
i6_LQ_Root_c4568/f1p33/6433-2F	PHD	TR		i5_LQ_Rachis_c9621/f1p0/5042-0F	CAMTA	TF		i6_LQ_Pinna_c1487/f1p1/6875-1F	C2H2	TF
i6_LQ_Root_c4572/f1p19/6860-2F	MYB-related	TF		i5_LQ_Rachis_c9625/f1p1/5013-0F	zn-clus	TF		i6_LQ_Pinna_c1534/f1p3/6576-1F	SET	TR
i6_LQ_Root_c4608/f1p51/6640-0F	ARID	TR		i5_LQ_Rachis_c9704/f1p0/5028-1F	MYB-related	TF		i6_LQ_Pinna_c1542/f1p3/6760-2F	C3H	TF
i6_LQ_Root_c4681/f1p30/6112-0F	IWS1	TR		i5_LQ_Rachis_c9717/f1p5/5040-0F	Jumonji	TR		i6_LQ_Pinna_c1558/f1p3/6897-1F	Others	TR
i6_LQ_Root_c4728/f1p2/6093-2F	bZIP	TF		i5_LQ_Rachis_c9723/f1p13/5068-1F	MYB	TF		i6_LQ_Pinna_c1560/f1p0/6608-0F	C3H	TF
i6_LQ_Root_c4736/f1p82/6186-0F	SBP	TF		i5_LQ_Rachis_c9751/f1p0/5043-0F	Others	TR		i6_LQ_Pinna_c1619/f1p0/6224-0F	IWS1	TR
i6_LQ_Root_c4736/f1p82/6186-2F	SBP	TF		i5_LQ_Rachis_c9767/f1p15/5045-1F	DDT	TR		i6_LQ_Pinna_c1625/f1p0/6506-1F	DDT	TR
i6_LQ_Root_c4753/f1p1/6371-0F	SBP	TF		i5_LQ_Rachis_c9768/f1p0/5056-1F	Others	TR		i6_LQ_Pinna_c1654/f1p5/6457-1F	C3H	TF
i6_LQ_Root_c4753/f1p1/6371-1F	SBP	TF		i5_LQ_Rachis_c9868/f1p0/5053-1F	SBP	TF		i6_LQ_Pinna_c1666/f1p0/6163-1F	SET	TR
i6_LQ_Root_c4756/f1p0/6335-2F	HB-other	TF		i5_LQ_Rachis_c9907/f1p5/5026-2F	Others	TR		i6_LQ_Pinna_c1706/f1p1/6367-0F	PHD	TR
i6_LQ_Root_c4775/f1p37/6484-0F	LUG	TR		i5_LQ_Rachis_c9948/f1p9/5059-0F	SET	TR		i6_LQ_Pinna_c1736/f1p0/6259-2F	SET	TR
i6_LQ_Root_c4859/f1p2/6149-2F	SET	TR		i5_LQ_Rachis_c9956/f1p3/5009-2F	GRAS	TF		i6_LQ_Pinna_c1759/f1p2/6513-1F	PHD	TR
i6_LQ_Root_c4884/f1p53/6509-0F	TAZ	TR		i6_LQ_Rachis_c1023/f1p0/6620-1F	bZIP	TF		i6_LQ_Pinna_c1771/f1p1/6080-0F	DDT	TR
i6_LQ_Root_c4937/f1p1/6880-0F	Jumonji	TR		i6_LQ_Rachis_c1040/f1p0/6471-0F	C2H2	TF		i6_LQ_Pinna_c1790/f1p1/6306-0F	SWI/SNF-SWI3	TR
i6_LQ_Root_c4956/f1p0/6204-0F	C2H2	TF		i6_LQ_Rachis_c1053/f1p0/6883-0F	C2H2	TF		i6_LQ_Pinna_c1804/f1p1/6250-2F	PHD	TR
i6_LQ_Root_c4959/f1p28/6979-1F	PHD	TR		i6_LQ_Rachis_c1064/f1p0/6630-0F	ARID	TR		i6_LQ_Pinna_c1814/f1p1/6188-1F	Jumonji	TR
i6_LQ_Root_c4987/f1p5/6398-1F	HB-other	TF		i6_LQ_Rachis_c1064/f1p0/6630-1F	PHD	TR		i6_LQ_Pinna_c1827/f1p5/6972-1F	SNF2	TR
i6_LQ_Root_c5059/f1p3/6097-2F	Others	TR		i6_LQ_Rachis_c1065/f1p0/6193-2F	SNF2	TR		i6_LQ_Pinna_c1828/f1p0/6286-2F	GRAS	TF
i6_LQ_Root_c5170/f1p2/6646-0F	C3H	TF		i6_LQ_Rachis_c1075/f1p0/6095-1F	Others	TR		i6_LQ_Pinna_c1848/f1p2/6560-2F	IWS1	TR
i6_LQ_Root_c5174/f1p13/6376-1F	bZIP	TF		i6_LQ_Rachis_c1099/f1p0/6861-0F	Others	TR		i6_LQ_Pinna_c1890/f1p0/6746-0F	PHD	TR
i6_LQ_Root_c5188/f1p0/6386-0F	SWI/SNF-BAF60b	TR		i6_LQ_Rachis_c1114/f1p0/6230-1F	bZIP	TF		i6_LQ_Pinna_c1890/f1p0/6746-2F	DDT	TR
i6_LQ_Root_c5191/f1p4/6526-0F	SNF2	TR		i6_LQ_Rachis_c1115/f1p0/6169-0F	SET	TR		i6_LQ_Pinna_c1900/f1p0/6641-0F	ARID	TR
i6_LQ_Root_c5234/f1p25/6999-1F	Trihelix	TF		i6_LQ_Rachis_c1126/f1p0/6873-0F	Others	TR		i6_LQ_Pinna_c1900/f1p0/6641-1F	Jumonji	TR
i6_LQ_Root_c5242/f1p0/6188-1F	PHD	TR		i6_LQ_Rachis_c1136/f1p0/6709-2F	HB-BELL	TF		i6_LQ_Pinna_c1930/f1p1/6047-0F	SNF2	TR
i6_LQ_Root_c530/f2p0/6952-2F	AP2/ERF-ERF	TF		i6_LQ_Rachis_c1158/f1p0/6405-1F	IWS1	TR		i6_LQ_Pinna_c1935/f1p0/6285-0F	SET	TR
i6_LQ_Root_c5332/f1p0/6277-2F	IWS1	TR		i6_LQ_Rachis_c1173/f1p0/6321-1F	Jumonji	TR		i6_LQ_Pinna_c1935/f1p0/6285-1F	PHD	TR
i6_LQ_Root_c5361/f1p15/6446-1F	TRAF	TR		i6_LQ_Rachis_c1176/f1p0/6585-0F	DDT	TR		i6_LQ_Pinna_c1998/f1p0/6074-0F	HB-BELL	TF
i6_LQ_Root_c5430/f1p0/6018-0F	FAR1	TF		i6_LQ_Rachis_c1209/f1p0/6637-0F	MYB	TF		i6_LQ_Pinna_c2044/f1p9/6031-0F	C3H	TF
i6_LQ_Root_c5430/f1p0/6018-2F	FAR1	TF		i6_LQ_Rachis_c1247/f1p0/6521-2F	IWS1	TR		i6_LQ_Pinna_c2077/f1p7/6072-1F	SNF2	TR
i6_LQ_Root_c5471/f1p0/6026-0F	SNF2	TR		i6_LQ_Rachis_c1262/f1p0/6203-1F	DDT	TR		i6_LQ_Pinna_c2085/f1p0/6041-0F	Others	TR
i6_LQ_Root_c5471/f1p0/6026-1F	SNF2	TR		i6_LQ_Rachis_c1291/f1p0/6273-2F	HB-other	TF		i6_LQ_Pinna_c2170/f1p5/6659-2F	HB-other	TF
i6_LQ_Root_c5543/f1p1/6078-1F	MYB-related	TF		i6_LQ_Rachis_c1298/f1p3/6316-2F	Others	TR		i6_LQ_Pinna_c262/f1p0/6477-2F	C3H	TF
i6_LQ_Root_c5551/f1p1/6010-0F	SNF2	TR		i6_LQ_Rachis_c1301/f1p0/6082-2F	SNF2	TR		i6_LQ_Pinna_c270/f1p0/6515-1F	HB-other	TF
i6_LQ_Root_c5564/f1p0/6030-1F	SNF2	TR		i6_LQ_Rachis_c1306/f1p0/6446-2F	Others	TR		i6_LQ_Pinna_c273/f1p0/6236-1F	SWI/SNF-BAF60b	TR
i6_LQ_Root_c5598/f1p10/6070-0F	SBP	TF		i6_LQ_Rachis_c1314/f1p10/6927-1F	PHD	TR		i6_LQ_Pinna_c305/f1p0/6122-1F	SBP	TF
i6_LQ_Root_c5614/f1p0/6055-2F	MYB-related	TF		i6_LQ_Rachis_c1318/f1p0/6676-0F	zn-clus	TF		i6_LQ_Pinna_c305/f1p0/6122-2F	SBP	TF
i6_LQ_Root_c5628/f1p18/6050-1F	SET	TR		i6_LQ_Rachis_c1325/f1p0/6094-1F	C3H	TF		i6_LQ_Pinna_c314/f1p0/6101-0F	SET	TR
i6_LQ_Root_c5654/f1p7/6101-0F	SNF2	TR		i6_LQ_Rachis_c1370/f1p0/6533-0F	Others	TR		i6_LQ_Pinna_c316/f1p0/6391-0F	HB-other	TF
i6_LQ_Root_c5664/f1p10/6058-0F	DDT	TR		i6_LQ_Rachis_c1460/f1p0/6203-1F	IWS1	TR		i6_LQ_Pinna_c318/f1p0/6539-1F	PHD	TR
i6_LQ_Root_c5679/f1p15/6078-0F	Jumonji	TR		i6_LQ_Rachis_c1485/f1p0/6196-0F	HB-other	TF		i6_LQ_Pinna_c343/f1p0/6704-1F	HB-other	TF
i6_LQ_Root_c5733/f1p29/6063-0F	MYB-related	TF		i6_LQ_Rachis_c1491/f1p9/6671-2F	HB-other	TF		i6_LQ_Pinna_c354/f1p0/6274-2F	PHD	TR
i6_LQ_Root_c5760/f1p1/6050-0F	SNF2	TR		i6_LQ_Rachis_c1523/f1p0/6115-1F	zn-clus	TF		i6_LQ_Pinna_c361/f1p0/6148-0F	C2H2	TF
i6_LQ_Root_c5780/f1p0/6041-0F	Others	TR		i6_LQ_Rachis_c1524/f1p11/6127-1F	PHD	TR		i6_LQ_Pinna_c387/f1p0/6341-0F	HB-other	TF
i6_LQ_Root_c5808/f1p0/6059-2F	DDT	TR		i6_LQ_Rachis_c1581/f1p0/6219-1F	SWI/SNF-BAF60b	TR		i6_LQ_Pinna_c409/f1p0/6580-0F	DDT	TR
i6_LQ_Root_c5824/f1p11/6028-0F	PHD	TR		i6_LQ_Rachis_c1598/f1p4/6240-1F	MYB	TF		i6_LQ_Pinna_c409/f1p0/6580-1F	PHD	TR
i6_LQ_Root_c5834/f1p14/6047-1F	B3	TF		i6_LQ_Rachis_c1602/f1p0/6218-0F	SNF2	TR		i6_LQ_Pinna_c416/f1p0/6338-1F	GRAS	TF
i6_LQ_Root_c5834/f1p14/6047-2F	AP2/ERF-ERF	TF		i6_LQ_Rachis_c1620/f1p0/6424-0F	SET	TR		i6_LQ_Pinna_c445/f1p0/6545-0F	HSF	TF
i6_LQ_Root_c591/f1p0/6222-2F	PHD	TR		i6_LQ_Rachis_c1648/f1p0/6919-0F	SNF2	TR		i6_LQ_Pinna_c447/f1p0/6690-2F	IWS1	TR
i6_LQ_Root_c6090/f1p7/6101-0F	PHD	TR		i6_LQ_Rachis_c1658/f1p0/6547-0F	SET	TR		i6_LQ_Pinna_c488/f1p0/6123-0F	Others	TR
i6_LQ_Root_c6207/f1p2/6027-1F	SET	TR		i6_LQ_Rachis_c1687/f1p0/6065-2F	SNF2	TR		i6_LQ_Pinna_c488/f1p0/6123-2F	Others	TR
i6_LQ_Root_c630/f1p0/6166-0F	bZIP	TF		i6_LQ_Rachis_c1689/f1p0/6143-2F	PHD	TR		i6_LQ_Pinna_c548/f1p0/6876-1F	PHD	TR
i6_LQ_Root_c639/f1p0/6240-0F	GNAT	TR		i6_LQ_Rachis_c1718/f1p9/6757-2F	PHD	TR		i6_LQ_Pinna_c548/f1p0/6876-2F	DDT	TR
i6_LQ_Root_c639/f1p0/6240-2F	GNAT	TR		i6_LQ_Rachis_c1723/f1p14/6719-0F	DDT	TR		i6_LQ_Pinna_c590/f1p0/6206-1F	C3H	TF
i6_LQ_Root_c647/f1p0/6947-2F	PHD	TR		i6_LQ_Rachis_c1738/f1p6/6190-0F	DDT	TR		i6_LQ_Pinna_c604/f1p0/7000-2F	SNF2	TR
i6_LQ_Root_c675/f1p0/6510-1F	MYB-related	TF		i6_LQ_Rachis_c1753/f1p0/6113-2F	TAZ	TR		i6_LQ_Pinna_c609/f1p0/6418-0F	Others	TR
i6_LQ_Root_c681/f1p0/6239-0F	SNF2	TR		i6_LQ_Rachis_c1757/f1p0/6438-1F	IWS1	TR		i6_LQ_Pinna_c643/f1p0/6620-0F	Others	TR
i6_LQ_Root_c686/f1p0/6072-2F	SWI/SNF-BAF60b	TR		i6_LQ_Rachis_c1767/f1p0/6739-0F	IWS1	TR		i6_LQ_Pinna_c653/f1p0/6301-0F	IWS1	TR
i6_LQ_Root_c710/f1p0/6318-0F	PHD	TR		i6_LQ_Rachis_c1768/f1p26/6188-1F	SNF2	TR		i6_LQ_Pinna_c662/f1p0/6397-1F	C3H	TF
i6_LQ_Root_c710/f1p0/6318-2F	SET	TR		i6_LQ_Rachis_c1768/f1p26/6188-2F	SNF2	TR		i6_LQ_Pinna_c663/f1p0/6570-0F	TAZ	TR
i6_LQ_Root_c732/f1p0/6589-2F	SBP	TF		i6_LQ_Rachis_c1852/f1p21/6070-0F	AP2/ERF-ERF	TF		i6_LQ_Pinna_c663/f1p0/6570-1F	TAZ	TR
i6_LQ_Root_c739/f1p0/6209-1F	Others	TR		i6_LQ_Rachis_c1873/f1p4/6053-2F	Others	TR		i6_LQ_Pinna_c673/f1p0/6654-1F	HB-other	TF
i6_LQ_Root_c743/f1p0/6261-0F	SNF2	TR		i6_LQ_Rachis_c1903/f1p0/6027-1F	ARID	TR		i6_LQ_Pinna_c675/f1p0/6722-2F	TAZ	TR
i6_LQ_Root_c743/f1p0/6261-2F	SNF2	TR		i6_LQ_Rachis_c1936/f1p9/6023-1F	TAZ	TR		i6_LQ_Pinna_c683/f1p0/6924-1F	Trihelix	TF
i6_LQ_Root_c745/f1p0/6218-1F	SET	TR		i6_LQ_Rachis_c1936/f1p9/6023-2F	TAZ	TR		i6_LQ_Pinna_c699/f1p0/6370-0F	Jumonji	TR
i6_LQ_Root_c749/f1p0/6325-1F	TAZ	TR		i6_LQ_Rachis_c1953/f1p0/6042-0F	Others	TR		i6_LQ_Pinna_c704/f1p0/6946-2F	MYB-related	TF
i6_LQ_Root_c749/f1p0/6325-2F	TAZ	TR		i6_LQ_Rachis_c1969/f1p0/6057-2F	SET	TR		i6_LQ_Pinna_c748/f1p0/6144-0F	SNF2	TR
i6_LQ_Root_c760/f1p0/6256-1F	SET	TR		i6_LQ_Rachis_c2100/f1p4/6014-2F	Others	TR		i6_LQ_Pinna_c789/f1p0/6930-2F	SNF2	TR
i6_LQ_Root_c764/f1p0/6452-0F	DDT	TR		i6_LQ_Rachis_c298/f1p0/6083-2F	SET	TR		i6_LQ_Pinna_c849/f1p0/6718-1F	HB-other	TF
i6_LQ_Root_c812/f1p0/6111-1F	AUX/IAA	TR		i6_LQ_Rachis_c316/f1p0/6192-2F	GRAS	TF		i6_LQ_Pinna_c875/f1p0/6414-0F	C3H	TF
i6_LQ_Root_c825/f1p6/6336-1F	TAZ	TR		i6_LQ_Rachis_c331/f1p0/6289-0F	DBB	TF		i6_LQ_Pinna_c899/f1p0/6655-2F	SWI/SNF-SWI3	TR
i6_LQ_Root_c831/f1p0/6406-2F	Others	TR		i6_LQ_Rachis_c362/f1p0/6098-0F	GARP-G2-like	TF		i6_LQ_Pinna_c906/f1p0/6583-1F	MYB	TF
i6_LQ_Root_c833/f1p0/6488-0F	IWS1	TR		i6_LQ_Rachis_c374/f1p0/6856-0F	zn-clus	TF		i6_LQ_Pinna_c952/f1p0/6659-1F	bZIP	TF
i6_LQ_Root_c892/f1p2/6137-2F	FAR1	TF		i6_LQ_Rachis_c386/f1p0/7025-2F	Others	TR		i6_LQ_Pinna_c963/f1p1/6667-0F	SNF2	TR
i6_LQ_Root_c953/f1p0/6254-0F	SET	TR		i6_LQ_Rachis_c411/f1p0/6632-0F	NAC	TF		i6_LQ_Pinna_c964/f1p0/6838-1F	C2C2-Dof	TF
i6_LQ_Root_c953/f1p0/6254-1F	PHD	TR		i6_LQ_Rachis_c445/f1p0/6499-2F	HB-other	TF		i6_LQ_Pinna_c987/f1p0/6353-0F	SET	TR
i6_LQ_Root_c964/f1p1/6853-0F	TAZ	TR		i6_LQ_Rachis_c447/f1p0/6330-0F	PHD	TR		i6_LQ_Pinna_c987/f1p0/6353-2F	PHD	TR
i6_LQ_Root_c964/f1p1/6853-2F	TAZ	TR		i6_LQ_Rachis_c447/f1p0/6330-2F	SET	TR		i7_LQ_Pinna_c113/f1p0/7465-2F	C3H	TF
i6_LQ_Root_c967/f1p53/6971-0F	C2H2	TF		i6_LQ_Rachis_c448/f1p0/6962-2F	DDT	TR		i7_LQ_Pinna_c134/f1p0/7131-0F	PHD	TR
i7_LQ_Root_c1007/f1p0/7192-0F	B3-ARF	TF		i6_LQ_Rachis_c455/f1p0/6174-2F	zn-clus	TF		i7_LQ_Pinna_c135/f1p0/7993-2F	Others	TR
i7_LQ_Root_c1039/f1p1/7200-0F	HB-BELL	TF		i6_LQ_Rachis_c461/f1p0/6485-0F	ARID	TR		i7_LQ_Pinna_c142/f1p0/7508-1F	Others	TR
i7_LQ_Root_c1045/f1p2/7821-1F	IWS1	TR		i6_LQ_Rachis_c466/f1p0/6138-0F	SET	TR		i7_LQ_Pinna_c142/f1p0/7508-2F	Others	TR
i7_LQ_Root_c1051/f1p0/7268-1F	SET	TR		i6_LQ_Rachis_c477/f1p0/6270-0F	Others	TR		i7_LQ_Pinna_c201/f1p0/7507-2F	SNF2	TR
i7_LQ_Root_c1064/f1p7/7985-2F	MYB	TF		i6_LQ_Rachis_c573/f1p0/6748-2F	C3H	TF		i7_LQ_Pinna_c204/f1p0/7824-0F	C2H2	TF
i7_LQ_Root_c1077/f1p5/7257-1F	MYB	TF		i6_LQ_Rachis_c575/f1p0/6258-1F	SNF2	TR		i7_LQ_Pinna_c207/f1p0/7085-0F	SBP	TF
i7_LQ_Root_c1101/f1p2/7951-2F	C3H	TF		i6_LQ_Rachis_c591/f1p0/6444-0F	SNF2	TR		i7_LQ_Pinna_c239/f1p0/7709-0F	Others	TR
i7_LQ_Root_c1106/f1p11/7526-2F	NAC	TF		i6_LQ_Rachis_c595/f1p0/6190-2F	Others	TR		i7_LQ_Pinna_c241/f1p0/7183-1F	MYB	TF
i7_LQ_Root_c1147/f1p0/7832-2F	MYB	TF		i6_LQ_Rachis_c656/f1p0/6238-1F	Others	TR		i7_LQ_Pinna_c256/f1p0/7410-1F	SNF2	TR
i7_LQ_Root_c1153/f1p0/8007-0F	SNF2	TR		i6_LQ_Rachis_c732/f1p12/6192-0F	SWI/SNF-SWI3	TR		i7_LQ_Pinna_c259/f1p3/7270-2F	SNF2	TR
i7_LQ_Root_c1162/f1p0/7350-1F	B3-ARF	TF		i6_LQ_Rachis_c751/f1p8/6821-1F	TAZ	TR		i7_LQ_Pinna_c274/f1p0/7112-1F	SNF2	TR
i7_LQ_Root_c1164/f1p0/7155-1F	PHD	TR		i6_LQ_Rachis_c751/f1p8/6821-2F	TAZ	TR		i7_LQ_Pinna_c296/f1p0/7853-1F	TAZ	TR
i7_LQ_Root_c1169/f1p4/7708-0F	MYB	TF		i6_LQ_Rachis_c757/f1p0/6095-1F	Others	TR		i7_LQ_Pinna_c296/f1p0/7853-2F	PHD	TR
i7_LQ_Root_c1181/f1p2/7178-1F	B3-ARF	TF		i6_LQ_Rachis_c793/f1p0/6781-2F	SNF2	TR		i7_LQ_Pinna_c318/f1p0/7467-0F	MYB	TF
i7_LQ_Root_c1192/f1p0/7169-2F	ARID	TR		i6_LQ_Rachis_c802/f1p0/6423-2F	Others	TR		i7_LQ_Pinna_c322/f1p0/7313-0F	MYB	TF
i7_LQ_Root_c1207/f1p0/7655-0F	HB-HD-ZIP	TF		i6_LQ_Rachis_c828/f1p0/6060-1F	Others	TR		i7_LQ_Pinna_c332/f1p3/7838-0F	C3H	TF
i7_LQ_Root_c1237/f1p2/7245-0F	RWP-RK	TF		i6_LQ_Rachis_c831/f1p0/6065-2F	MYB	TF		i7_LQ_Pinna_c349/f1p0/7731-0F	PHD	TR
i7_LQ_Root_c1272/f1p12/7915-1F	SET	TR		i6_LQ_Rachis_c875/f1p0/6503-1F	TAZ	TR		i7_LQ_Pinna_c395/f1p0/7183-2F	SNF2	TR
i7_LQ_Root_c1320/f1p0/7322-2F	SNF2	TR		i6_LQ_Rachis_c875/f1p0/6503-2F	TAZ	TR		i7_LQ_Pinna_c396/f1p0/7848-2F	MYB	TF
i7_LQ_Root_c1326/f1p0/7275-1F	SET	TR		i6_LQ_Rachis_c884/f1p0/6834-2F	Others	TR		i7_LQ_Pinna_c412/f1p0/7507-2F	B3-ARF	TF
i7_LQ_Root_c1334/f1p5/7299-1F	DDT	TR		i6_LQ_Rachis_c898/f1p14/6266-0F	PHD	TR		i7_LQ_Pinna_c422/f1p0/7362-2F	HB-BELL	TF
i7_LQ_Root_c1343/f1p2/7544-1F	SBP	TF		i6_LQ_Rachis_c915/f1p0/6980-1F	HB-other	TF		i7_LQ_Pinna_c436/f1p0/7262-2F	Others	TR
i7_LQ_Root_c1360/f1p4/7623-1F	SWI/SNF-SWI3	TR		i6_LQ_Rachis_c918/f1p7/6801-1F	Others	TR		i7_LQ_Pinna_c45/f1p0/7285-2F	IWS1	TR
i7_LQ_Root_c1371/f1p9/7219-1F	SNF2	TR		i6_LQ_Rachis_c926/f1p0/6360-0F	SNF2	TR		i7_LQ_Pinna_c495/f1p0/7526-2F	Others	TR
i7_LQ_Root_c1384/f1p18/7261-1F	Others	TR		i6_LQ_Rachis_c926/f1p0/6360-1F	SNF2	TR		i7_LQ_Pinna_c498/f1p0/7066-0F	Trihelix	TF
i7_LQ_Root_c139/f1p0/7110-2F	DDT	TR		i6_LQ_Rachis_c928/f1p0/6670-0F	Others	TR		i7_LQ_Pinna_c499/f1p0/7311-2F	MYB	TF
i7_LQ_Root_c1431/f1p11/7931-1F	CPP	TF		i6_LQ_Rachis_c939/f1p0/6429-0F	Others	TR		i7_LQ_Pinna_c505/f1p0/7304-0F	C3H	TF
i7_LQ_Root_c1436/f1p10/7436-1F	NAC	TF		i6_LQ_Rachis_c939/f1p0/6429-1F	Others	TR		i7_LQ_Pinna_c539/f1p1/7628-0F	SNF2	TR
i7_LQ_Root_c1519/f1p0/7046-2F	SNF2	TR		i6_LQ_Rachis_c944/f1p0/6233-1F	SNF2	TR		i7_LQ_Pinna_c627/f1p0/7179-1F	SNF2	TR
i7_LQ_Root_c1546/f1p0/7085-0F	IWS1	TR		i6_LQ_Rachis_c944/f1p0/6233-2F	SNF2	TR		i7_LQ_Pinna_c630/f1p0/7045-2F	MADS-M-type	TF
i7_LQ_Root_c1550/f1p0/7075-0F	SNF2	TR		i6_LQ_Rachis_c978/f1p0/6093-2F	PHD	TR		i7_LQ_Pinna_c71/f1p0/7519-1F	PHD	TR
i7_LQ_Root_c170/f1p0/7428-0F	MYB	TF		i6_LQ_Rachis_c987/f1p0/6593-1F	TAZ	TR		i7_LQ_Pinna_c81/f1p0/7456-0F	MYB-related	TF
i7_LQ_Root_c179/f1p0/7445-2F	C3H	TF		i7_LQ_Rachis_c102/f1p0/7328-2F	SET	TR		i7_LQ_Pinna_c86/f1p0/7548-1F	IWS1	TR
i7_LQ_Root_c197/f1p0/7540-0F	SNF2	TR		i7_LQ_Rachis_c122/f1p0/7656-0F	Others	TR		i7_LQ_Pinna_c90/f1p0/7173-0F	SET	TR
i7_LQ_Root_c201/f1p0/7438-0F	SET	TR		i7_LQ_Rachis_c133/f1p0/7777-2F	SNF2	TR		i7_LQ_Pinna_c96/f1p0/7450-2F	SWI/SNF-SWI3	TR
i7_LQ_Root_c209/f1p0/7731-2F	FAR1	TF		i7_LQ_Rachis_c136/f1p0/7957-0F	ARID	TR		i8_LQ_Pinna_c110/f1p0/8519-0F	MYB	TF
i7_LQ_Root_c213/f1p0/7820-1F	SET	TR		i7_LQ_Rachis_c172/f1p0/7666-0F	SNF2	TR		i8_LQ_Pinna_c152/f1p6/8517-1F	MYB	TF
i7_LQ_Root_c224/f1p0/7383-2F	Jumonji	TR		i7_LQ_Rachis_c204/f1p0/7484-1F	C2H2	TF		i8_LQ_Pinna_c191/f1p0/8342-0F	Jumonji	TR
i7_LQ_Root_c286/f1p0/7067-2F	GARP-G2-like	TF		i7_LQ_Rachis_c224/f1p0/7792-0F	DDT	TR		i8_LQ_Pinna_c198/f1p0/8114-0F	Pseudo ARR-B	TR
i7_LQ_Root_c312/f1p0/7291-0F	PHD	TR		i7_LQ_Rachis_c224/f1p0/7792-1F	PHD	TR		i8_LQ_Pinna_c199/f1p0/8262-0F	MYB-related	TF
i7_LQ_Root_c324/f1p0/7382-2F	SBP	TF		i7_LQ_Rachis_c237/f1p0/7614-1F	PHD	TR		i8_LQ_Pinna_c199/f1p0/8262-1F	PHD	TR
i7_LQ_Root_c332/f1p0/7102-1F	Others	TR		i7_LQ_Rachis_c243/f1p0/7724-2F	SNF2	TR		i8_LQ_Pinna_c199/f1p0/8262-2F	SNF2	TR
i7_LQ_Root_c351/f1p0/7206-0F	Others	TR		i7_LQ_Rachis_c250/f1p0/7053-0F	IWS1	TR		i8_LQ_Pinna_c200/f1p0/8593-0F	MYB	TF
i7_LQ_Root_c397/f1p1/7758-1F	IWS1	TR		i7_LQ_Rachis_c258/f1p0/7085-2F	SNF2	TR		i8_LQ_Pinna_c217/f1p0/8035-1F	AUX/IAA	TR
i7_LQ_Root_c443/f1p0/7084-0F	MYB	TF		i7_LQ_Rachis_c261/f1p0/7685-0F	MYB	TF		i8_LQ_Pinna_c39/f1p0/8538-0F	HB-BELL	TF
i7_LQ_Root_c483/f1p0/7408-1F	SNF2	TR		i7_LQ_Rachis_c264/f1p0/7702-1F	Others	TR		i8_LQ_Pinna_c53/f1p0/8433-2F	C2H2	TF
i7_LQ_Root_c529/f1p8/7560-0F	Others	TR		i7_LQ_Rachis_c268/f1p0/7826-0F	SET	TR		i8_LQ_Pinna_c67/f1p0/8593-0F	PHD	TR
i7_LQ_Root_c575/f1p0/8026-1F	MYB	TF		i7_LQ_Rachis_c291/f1p0/7214-2F	MYB	TF		i8_LQ_Pinna_c67/f1p0/8593-1F	MYB-related	TF
i7_LQ_Root_c576/f1p0/7465-2F	PHD	TR		i7_LQ_Rachis_c306/f1p0/7585-0F	Others	TR		i8_LQ_Pinna_c90/f1p0/8268-0F	MYB	TF
i7_LQ_Root_c608/f1p2/7261-0F	SET	TR		i7_LQ_Rachis_c316/f1p0/7154-2F	SNF2	TR		i9_LQ_Pinna_c0/f1p0/9246-2F	RWP-RK	TF
i7_LQ_Root_c615/f1p0/7211-1F	Others	TR		i7_LQ_Rachis_c320/f1p0/7500-0F	PHD	TR		i9_LQ_Pinna_c17/f1p0/9713-0F	bHLH	TF
i7_LQ_Root_c654/f1p15/7687-1F	SNF2	TR		i7_LQ_Rachis_c326/f1p0/7672-0F	SNF2	TR		i9_LQ_Pinna_c2/f1p0/9913-2F	RWP-RK	TF
i7_LQ_Root_c705/f1p0/7582-0F	TAZ	TR		i7_LQ_Rachis_c344/f1p0/7369-2F	IWS1	TR		i9_LQ_Pinna_c21/f1p0/9245-1F	Jumonji	TR
i7_LQ_Root_c744/f1p0/7259-2F	MYB	TF		i7_LQ_Rachis_c346/f1p0/7617-2F	SNF2	TR		i9_LQ_Pinna_c26/f1p0/9909-0F	B3-ARF	TF
i7_LQ_Root_c763/f1p0/7101-1F	IWS1	TR		i7_LQ_Rachis_c350/f1p0/7360-0F	Others	TR		i9_LQ_Pinna_c38/f1p0/9701-2F	Jumonji	TR
i7_LQ_Root_c786/f1p0/7929-2F	IWS1	TR		i7_LQ_Rachis_c367/f1p0/7492-2F	Others	TR		i9_LQ_Pinna_c42/f1p0/9480-1F	B3-ARF	TF
i7_LQ_Root_c838/f1p0/7663-1F	SNF2	TR		i7_LQ_Rachis_c372/f1p0/7590-1F	MYB	TF		i9_LQ_Pinna_c61/f1p0/9431-0F	MYB-related	TF
i7_LQ_Root_c845/f1p0/7476-1F	SNF2	TR		i7_LQ_Rachis_c392/f1p0/7194-0F	C2H2	TF		i9_LQ_Pinna_c64/f1p0/9871-1F	PHD	TR
i7_LQ_Root_c850/f1p1/7178-0F	Others	TR		i7_LQ_Rachis_c392/f1p0/7194-1F	Jumonji	TR		i9_LQ_Pinna_c82/f1p0/9878-1F	PHD	TR
i7_LQ_Root_c852/f1p24/7278-1F	PHD	TR		i7_LQ_Rachis_c403/f1p0/7709-0F	Others	TR		i9_LQ_Pinna_c88/f1p0/9027-1F	HB-other	TF
i7_LQ_Root_c880/f1p2/7841-1F	Others	TR		i7_LQ_Rachis_c435/f1p0/7030-1F	SWI/SNF-BAF60b	TR		i0_HQ_Pinna_c10103/f2p0/677-0F	Coactivator p15	TR
i7_LQ_Root_c907/f1p0/7781-2F	SNF2	TR		i7_LQ_Rachis_c437/f1p0/7064-0F	PHD	TR		i0_HQ_Pinna_c11279/f2p0/919-0F	HMG	TR
i7_LQ_Root_c930/f1p0/7834-1F	MYB	TF		i7_LQ_Rachis_c464/f1p0/7036-2F	SNF2	TR		i0_HQ_Pinna_c13336/f2p2/851-0F	HMG	TR
i7_LQ_Root_c936/f1p0/7291-1F	PHD	TR		i7_LQ_Rachis_c80/f1p0/7123-2F	IWS1	TR		i0_HQ_Pinna_c1630/f2p0/963-1F	NF-YB	TF
i7_LQ_Root_c936/f1p0/7291-2F	SNF2	TR		i7_LQ_Rachis_c90/f1p0/7582-1F	zn-clus	TF		i0_HQ_Pinna_c20729/f4p9/835-1F	LIM	TF
i7_LQ_Root_c940/f1p0/7561-2F	SNF2	TR		i8_LQ_Rachis_c133/f1p0/8131-2F	SET	TR		i0_HQ_Pinna_c21760/f2p0/870-1F	mTERF	TR
i7_LQ_Root_c958/f1p1/7900-1F	RWP-RK	TF		i8_LQ_Rachis_c22/f1p0/8832-1F	HB-BELL	TF		i0_HQ_Pinna_c21867/f2p0/787-2F	Coactivator p15	TR
i7_LQ_Root_c962/f1p0/7563-2F	PHD	TR		i8_LQ_Rachis_c39/f1p0/8554-2F	HB-BELL	TF		i0_HQ_Pinna_c21949/f3p13/995-1F	Trihelix	TF
i7_LQ_Root_c998/f1p1/7066-2F	GRAS	TF		i8_LQ_Rachis_c43/f1p0/8563-1F	IWS1	TR		i0_HQ_Pinna_c23610/f2p0/918-0F	MBF1	TR
i7_LQ_Root_c999/f1p18/7245-2F	PHD	TR		i8_LQ_Rachis_c53/f1p0/8139-0F	SET	TR		i0_HQ_Pinna_c6827/f4p0/874-0F	HMG	TR
i8_LQ_Root_c106/f1p0/8250-1F	MYB	TF		i8_LQ_Rachis_c86/f1p0/8209-1F	B3-ARF	TF		i0_HQ_Pinna_c70504/f10p0/873-0F	HMG	TR
i8_LQ_Root_c133/f1p0/8463-0F	MYB	TF		i8_LQ_Rachis_c92/f1p0/8180-0F	SNF2	TR		i0_HQ_Pinna_c70823/f2p1/851-0F	GNAT	TR
i8_LQ_Root_c149/f1p0/8788-2F	Others	TR		i8_LQ_Rachis_c93/f1p0/8511-2F	MYB-related	TF		i0_HQ_Pinna_c70967/f49p0/857-1F	HMG	TR
i8_LQ_Root_c151/f1p0/9011-0F	MYB-related	TF		i9_LQ_Rachis_c32/f1p0/9723-0F	Others	TR		i0_HQ_Pinna_c795/f6p2/996-0F	GNAT	TR
i8_LQ_Root_c151/f1p0/9011-2F	MYB	TF		i0_HQ_Rachis_c11085/f2p0/789-2F	NF-YB	TF		i0_HQ_Pinna_c9323/f4p0/761-0F	MBF1	TR
i8_LQ_Root_c152/f1p0/8215-2F	Others	TR		i0_HQ_Rachis_c12783/f6p7/776-0F	Coactivator p15	TR		i1_HQ_Pinna_c10115/f2p0/1306-0F	MYB-related	TF
i8_LQ_Root_c16/f1p0/8084-0F	TAZ	TR		i0_HQ_Rachis_c1300/f4p0/902-1F	Coactivator p15	TR		i1_HQ_Pinna_c1021/f4p0/1810-1F	bZIP	TF
i8_LQ_Root_c197/f1p0/8470-1F	SET	TR		i0_HQ_Rachis_c1409/f3p0/576-1F	S1Fa-like	TF		i1_HQ_Pinna_c10215/f2p1/1714-1F	MYB	TF
i8_LQ_Root_c20/f1p0/8250-0F	C2H2	TF		i0_HQ_Rachis_c1552/f3p0/1006-1F	bZIP	TF		i1_HQ_Pinna_c10227/f2p2/1426-0F	HB-HD-ZIP	TF
i8_LQ_Root_c20/f1p0/8250-1F	C2H2	TF		i0_HQ_Rachis_c169774/f7p0/857-0F	GNAT	TR		i1_HQ_Pinna_c1032/f4p0/1406-1F	C3H	TF
i8_LQ_Root_c20/f1p0/8250-2F	C2H2	TF		i0_HQ_Rachis_c169916/f2p0/990-2F	Alfin-like	TF		i1_HQ_Pinna_c10486/f2p2/1738-0F	WRKY	TF
i8_LQ_Root_c211/f1p0/8446-1F	SET	TR		i0_HQ_Rachis_c171532/f2p0/837-0F	HMG	TR		i1_HQ_Pinna_c10504/f2p0/1802-0F	zf-HD	TF
i8_LQ_Root_c212/f1p0/8099-1F	Others	TR		i0_HQ_Rachis_c173920/f7p0/820-2F	Alfin-like	TF		i1_HQ_Pinna_c10716/f2p1/1990-2F	LOB	TF
i8_LQ_Root_c218/f1p0/8860-0F	SNF2	TR		i0_HQ_Rachis_c21781/f3p0/610-1F	Others	TR		i1_HQ_Pinna_c10805/f3p0/1765-0F	SET	TR
i8_LQ_Root_c236/f1p0/8543-0F	PHD	TR		i0_HQ_Rachis_c22510/f2p0/701-1F	AP2/ERF-ERF	TF		i1_HQ_Pinna_c11335/f2p0/1259-1F	MADS-MIKC	TF
i8_LQ_Root_c236/f1p0/8543-1F	MYB-related	TF		i0_HQ_Rachis_c29007/f2p0/806-1F	HMG	TR		i1_HQ_Pinna_c11366/f3p0/1913-2F	bZIP	TF
i8_LQ_Root_c265/f1p0/8109-1F	MADS-M-type	TF		i0_HQ_Rachis_c29524/f3p0/944-0F	AP2/ERF-ERF	TF		i1_HQ_Pinna_c1211/f3p0/1834-2F	bZIP	TF
i8_LQ_Root_c28/f1p0/8458-0F	MYB	TF		i0_HQ_Rachis_c30636/f2p2/715-0F	PHD	TR		i1_HQ_Pinna_c1216/f5p0/1571-1F	NAC	TF
i8_LQ_Root_c310/f1p0/8872-0F	SNF2	TR		i0_HQ_Rachis_c3104/f2p1/988-0F	AP2/ERF-ERF	TF		i1_HQ_Pinna_c12226/f2p0/1758-1F	C3H	TF
i8_LQ_Root_c333/f1p0/8209-2F	MYB	TF		i0_HQ_Rachis_c37264/f2p463/857-0F	HMG	TR		i1_HQ_Pinna_c12505/f2p2/1551-1F	NAC	TF
i8_LQ_Root_c337/f1p22/8876-1F	IWS1	TR		i0_HQ_Rachis_c4486/f2p0/980-2F	MADS-MIKC	TF		i1_HQ_Pinna_c1261/f3p0/1669-2F	C3H	TF
i8_LQ_Root_c342/f1p0/8354-2F	C2H2	TF		i0_HQ_Rachis_c4591/f2p0/941-2F	Alfin-like	TF		i1_HQ_Pinna_c12642/f3p0/1498-0F	MYB-related	TF
i8_LQ_Root_c363/f1p0/8224-1F	SNF2	TR		i0_HQ_Rachis_c4640/f2p0/907-0F	GNAT	TR		i1_HQ_Pinna_c12658/f2p1/1185-0F	bHLH	TF
i8_LQ_Root_c370/f1p0/8371-1F	Jumonji	TR		i0_HQ_Rachis_c50281/f2p0/833-1F	NF-YB	TF		i1_HQ_Pinna_c12768/f2p10/1404-2F	BBR-BPC	TF
i8_LQ_Root_c404/f1p0/8429-2F	MYB	TF		i0_HQ_Rachis_c6178/f2p6/548-0F	C2H2	TF		i1_HQ_Pinna_c12977/f2p0/1419-2F	Others	TR
i8_LQ_Root_c504/f1p0/8165-1F	TAZ	TR		i0_HQ_Rachis_c62927/f2p0/893-2F	MBF1	TR		i1_HQ_Pinna_c13139/f3p0/1466-1F	bHLH	TF
i8_LQ_Root_c520/f1p0/8047-2F	RWP-RK	TF		i0_HQ_Rachis_c85317/f25p0/915-1F	HMG	TR		i1_HQ_Pinna_c13194/f2p0/1809-2F	AUX/IAA	TR
i8_LQ_Root_c530/f1p0/8065-2F	SNF2	TR		i0_HQ_Rachis_c86729/f2p6/912-0F	NF-YB	TF		i1_HQ_Pinna_c13844/f3p0/1568-0F	Jumonji	TR
i8_LQ_Root_c532/f1p0/8064-2F	MYB	TF		i0_HQ_Rachis_c86833/f2p0/978-1F	LIM	TF		i1_HQ_Pinna_c13861/f2p3/1582-0F	C2C2-GATA	TF
i8_LQ_Root_c534/f1p0/8174-1F	PHD	TR		i1_HQ_Rachis_c10055/f2p2/1703-0F	HRT	TF		i1_HQ_Pinna_c1391/f3p0/1989-0F	MYB-related	TF
i9_LQ_Root_c109/f1p0/9128-0F	C3H	TF		i1_HQ_Rachis_c10201/f2p11/1591-1F	zf-HD	TF		i1_HQ_Pinna_c13958/f3p0/1172-1F	Alfin-like	TF
i9_LQ_Root_c158/f1p0/9547-1F	SNF2	TR		i1_HQ_Rachis_c1049/f3p0/1698-2F	C3H	TF		i1_HQ_Pinna_c14090/f3p262/1550-1F	TUB	TF
i9_LQ_Root_c162/f1p0/9725-1F	Others	TR		i1_HQ_Rachis_c10514/f2p3/1993-2F	SET	TR		i1_HQ_Pinna_c14144/f2p1/1528-0F	C3H	TF
i9_LQ_Root_c167/f1p0/9258-1F	SBP	TF		i1_HQ_Rachis_c10745/f2p8/1642-1F	IWS1	TR		i1_HQ_Pinna_c14259/f4p0/1908-2F	C2C2-Dof	TF
i9_LQ_Root_c20/f1p0/9711-2F	PHD	TR		i1_HQ_Rachis_c10898/f2p0/1189-0F	C3H	TF		i1_HQ_Pinna_c14441/f4p0/1635-2F	VOZ	TF
i9_LQ_Root_c77/f1p0/9802-2F	SBP	TF		i1_HQ_Rachis_c10898/f2p0/1189-1F	C3H	TF		i1_HQ_Pinna_c14442/f3p165/1227-2F	MED6	TR
i9_LQ_Root_c90/f1p0/9599-2F	PHD	TR		i1_HQ_Rachis_c1093/f4p3/1124-0F	AP2/ERF-ERF	TF		i1_HQ_Pinna_c14514/f2p1/1989-1F	GARP-G2-like	TF
i0_HQ_Root_c10076/f2p13/762-1F	MBF1	TR		i1_HQ_Rachis_c10943/f3p0/1155-0F	WRKY	TF		i1_HQ_Pinna_c14737/f2p1/1574-2F	AP2/ERF-ERF	TF
i0_HQ_Root_c10210/f3p0/793-0F	HB-other	TF		i1_HQ_Rachis_c11013/f3p15/1639-2F	MADS-MIKC	TF		i1_HQ_Pinna_c14960/f5p0/1686-0F	Others	TR
i0_HQ_Root_c1027/f7p5/743-2F	HMG	TR		i1_HQ_Rachis_c1137/f3p11/1855-1F	Others	TR		i1_HQ_Pinna_c15172/f2p0/1066-0F	bHLH	TF
i0_HQ_Root_c1043/f5p0/772-0F	AP2/ERF-ERF	TF		i1_HQ_Rachis_c11432/f4p0/1970-1F	C2C2-Dof	TF		i1_HQ_Pinna_c1592/f2p0/1650-0F	Trihelix	TF
i0_HQ_Root_c1189/f6p0/1000-1F	AP2/ERF-ERF	TF		i1_HQ_Rachis_c1149/f3p0/1843-0F	bZIP	TF		i1_HQ_Pinna_c1622/f2p0/1563-0F	C3H	TF
i0_HQ_Root_c15339/f2p30/809-2F	GNAT	TR		i1_HQ_Rachis_c11655/f4p9/1526-1F	C2C2-CO-like	TF		i1_HQ_Pinna_c1663/f2p0/1824-1F	Others	TR
i0_HQ_Root_c1635/f2p5/905-2F	Trihelix	TF		i1_HQ_Rachis_c11830/f3p1/1335-1F	BBR-BPC	TF		i1_HQ_Pinna_c1735/f2p0/1884-1F	zf-HD	TF
i0_HQ_Root_c1744/f2p37/911-0F	NAC	TF		i1_HQ_Rachis_c11952/f2p0/1283-0F	PLATZ	TF		i1_HQ_Pinna_c17577/f3p1/1956-1F	AP2/ERF-ERF	TF
i0_HQ_Root_c1847/f3p2/799-2F	OFP	TF		i1_HQ_Rachis_c11958/f2p29/1118-2F	MYB-related	TF		i1_HQ_Pinna_c17648/f4p7/1404-2F	zf-HD	TF
i0_HQ_Root_c1881/f4p6/632-1F	MBF1	TR		i1_HQ_Rachis_c12117/f3p10/1406-2F	LIM	TF		i1_HQ_Pinna_c17652/f3p3/1688-0F	C3H	TF
i0_HQ_Root_c1932/f2p0/915-2F	AP2/ERF-ERF	TF		i1_HQ_Rachis_c1236/f12p1/1476-1F	Others	TR		i1_HQ_Pinna_c17660/f4p0/1203-0F	LIM	TF
i0_HQ_Root_c1945/f2p0/972-2F	AP2/ERF-ERF	TF		i1_HQ_Rachis_c12424/f3p0/1513-0F	MYB	TF		i1_HQ_Pinna_c17783/f2p0/1578-2F	C2C2-Dof	TF
i0_HQ_Root_c19465/f5p0/852-1F	HMG	TR		i1_HQ_Rachis_c12768/f2p0/1540-1F	C3H	TF		i1_HQ_Pinna_c17888/f2p0/1482-0F	MADS-MIKC	TF
i0_HQ_Root_c19544/f3p0/877-2F	Tify	TF		i1_HQ_Rachis_c12853/f2p3/1646-1F	Tify	TF		i1_HQ_Pinna_c17940/f2p3/1958-0F	C2H2	TF
i0_HQ_Root_c19679/f2p19/762-0F	AP2/ERF-ERF	TF		i1_HQ_Rachis_c12965/f3p0/1353-2F	HB-HD-ZIP	TF		i1_HQ_Pinna_c17940/f2p3/1958-2F	C2H2	TF
i0_HQ_Root_c19952/f2p0/934-2F	GNAT	TR		i1_HQ_Rachis_c1319/f5p0/1583-2F	MYB-related	TF		i1_HQ_Pinna_c17942/f3p0/1894-0F	GNAT	TR
i0_HQ_Root_c20008/f2p61/891-0F	MADS-MIKC	TF		i1_HQ_Rachis_c13423/f6p9/1210-2F	LIM	TF		i1_HQ_Pinna_c18015/f3p0/1736-0F	GARP-G2-like	TF
i0_HQ_Root_c20108/f2p5/567-0F	Alfin-like	TF		i1_HQ_Rachis_c13430/f2p6/1459-2F	HB-other	TF		i1_HQ_Pinna_c18041/f3p3/1973-2F	C3H	TF
i0_HQ_Root_c20211/f2p4/967-0F	NAC	TF		i1_HQ_Rachis_c13571/f2p0/1722-2F	HB-other	TF		i1_HQ_Pinna_c18045/f2p3/1763-1F	HB-other	TF
i0_HQ_Root_c20211/f2p4/967-2F	NAC	TF		i1_HQ_Rachis_c1408/f6p12/1842-2F	C2H2	TF		i1_HQ_Pinna_c18126/f3p1/1643-0F	C3H	TF
i0_HQ_Root_c2452/f2p38/928-0F	Others	TR		i1_HQ_Rachis_c1409/f4p0/1676-2F	AP2/ERF-ERF	TF		i1_HQ_Pinna_c18142/f3p0/1772-0F	Tify	TF
i0_HQ_Root_c2452/f2p38/928-2F	Tify	TF		i1_HQ_Rachis_c14357/f3p0/1997-1F	Tify	TF		i1_HQ_Pinna_c18193/f2p0/1856-1F	MADS-MIKC	TF
i0_HQ_Root_c279/f11p0/962-2F	Tify	TF		i1_HQ_Rachis_c14394/f3p0/1415-0F	C2C2-LSD	TF		i1_HQ_Pinna_c18194/f2p0/1840-0F	SWI/SNF-BAF60b	TR
i0_HQ_Root_c3367/f2p18/930-1F	B3	TF		i1_HQ_Rachis_c14555/f3p0/1996-0F	bHLH	TF		i1_HQ_Pinna_c18197/f3p0/1672-2F	Tify	TF
i0_HQ_Root_c40227/f5p6/931-1F	AP2/ERF-ERF	TF		i1_HQ_Rachis_c14684/f2p23/1821-0F	C3H	TF		i1_HQ_Pinna_c18223/f2p3/1742-2F	MADS-MIKC	TF
i0_HQ_Root_c4505/f2p16/786-0F	MYB	TF		i1_HQ_Rachis_c14686/f2p8/1519-2F	NF-YC	TF		i1_HQ_Pinna_c18272/f2p0/1850-1F	BBR-BPC	TF
i0_HQ_Root_c49927/f21p11/892-2F	AP2/ERF-ERF	TF		i1_HQ_Rachis_c1471/f7p6/1403-0F	C2C2-CO-like	TF		i1_HQ_Pinna_c18295/f3p3/1484-2F	NF-YC	TF
i0_HQ_Root_c50101/f18p12/833-0F	HMG	TR		i1_HQ_Rachis_c15193/f2p15/1821-2F	C2C2-Dof	TF		i1_HQ_Pinna_c18305/f2p0/1692-2F	Tify	TF
i0_HQ_Root_c5164/f2p0/964-0F	AP2/ERF-ERF	TF		i1_HQ_Rachis_c1675/f4p0/1326-0F	Others	TR		i1_HQ_Pinna_c18312/f2p9/1312-0F	HB-KNOX	TF
i0_HQ_Root_c6246/f2p0/963-1F	Others	TR		i1_HQ_Rachis_c1690/f4p0/1702-0F	HB-HD-ZIP	TF		i1_HQ_Pinna_c18328/f2p0/1265-1F	C2H2	TF
i0_HQ_Root_c6283/f2p0/891-1F	bHLH	TF		i1_HQ_Rachis_c17047/f7p0/1392-1F	LIM	TF		i1_HQ_Pinna_c1869/f3p0/1723-2F	MADS-MIKC	TF
i0_HQ_Root_c684/f6p0/840-1F	HMG	TR		i1_HQ_Rachis_c1715/f4p0/1713-2F	E2F-DP	TF		i1_HQ_Pinna_c1879/f3p0/1711-0F	E2F-DP	TF
i0_HQ_Root_c7431/f2p0/877-0F	AP2/ERF-ERF	TF		i1_HQ_Rachis_c17163/f5p0/1877-1F	bHLH	TF		i1_HQ_Pinna_c18852/f2p0/1187-2F	PHD	TR
i0_HQ_Root_c756/f13p0/768-0F	MBF1	TR		i1_HQ_Rachis_c17344/f2p0/1169-2F	AP2/ERF-ERF	TF		i1_HQ_Pinna_c1889/f3p1/1958-2F	ARID	TR
i0_HQ_Root_c8088/f3p5/767-0F	Coactivator p15	TR		i1_HQ_Rachis_c1737/f7p0/1631-1F	NAC	TF		i1_HQ_Pinna_c1909/f2p0/1308-2F	MADS-MIKC	TF
i0_HQ_Root_c8918/f2p14/856-0F	NF-YB	TF		i1_HQ_Rachis_c17707/f8p0/1639-0F	AP2/ERF-ERF	TF		i1_HQ_Pinna_c1922/f2p21/1730-1F	Jumonji	TR
i0_HQ_Root_c913/f6p0/796-2F	AP2/ERF-ERF	TF		i1_HQ_Rachis_c1797/f5p0/1832-2F	Others	TR		i1_HQ_Pinna_c19283/f2p3/1909-0F	MYB-related	TF
i0_HQ_Root_c9801/f4p0/736-2F	AP2/ERF-ERF	TF		i1_HQ_Rachis_c17977/f6p6/1902-2F	bZIP	TF		i1_HQ_Pinna_c1934/f4p0/1607-0F	C2C2-GATA	TF
i1_HQ_Root_c10034/f6p0/1737-2F	TCP	TF		i1_HQ_Rachis_c18039/f4p10/1522-2F	Alfin-like	TF		i1_HQ_Pinna_c19490/f2p5/1885-2F	C3H	TF
i1_HQ_Root_c1008/f8p0/1542-0F	AP2/ERF-ERF	TF		i1_HQ_Rachis_c18056/f3p5/1194-1F	HMG	TR		i1_HQ_Pinna_c1978/f3p0/1311-2F	MYB	TF
i1_HQ_Root_c10143/f3p9/1606-0F	Tify	TF		i1_HQ_Rachis_c18128/f4p1/1436-2F	HB-HD-ZIP	TF		i1_HQ_Pinna_c19921/f2p0/1516-2F	HB-HD-ZIP	TF
i1_HQ_Root_c1016/f6p10/1853-2F	GARP-G2-like	TF		i1_HQ_Rachis_c1823/f3p0/1890-0F	NF-YC	TF		i1_HQ_Pinna_c1995/f7p0/1598-1F	TRAF	TR
i1_HQ_Root_c10181/f2p18/1236-1F	AP2/ERF-ERF	TF		i1_HQ_Rachis_c18272/f2p0/1339-0F	Trihelix	TF		i1_HQ_Pinna_c19990/f2p0/1206-1F	LIM	TF
i1_HQ_Root_c10216/f2p4/1833-1F	HSF	TF		i1_HQ_Rachis_c18295/f2p0/1082-1F	LIM	TF		i1_HQ_Pinna_c2009/f2p0/1478-1F	AP2/ERF-ERF	TF
i1_HQ_Root_c10431/f2p8/1306-0F	Trihelix	TF		i1_HQ_Rachis_c18321/f2p0/1683-0F	Others	TR		i1_HQ_Pinna_c20137/f2p2/1194-1F	GNAT	TR
i1_HQ_Root_c10441/f4p6/1209-2F	AP2/ERF-ERF	TF		i1_HQ_Rachis_c18346/f2p0/1834-2F	MYB-related	TF		i1_HQ_Pinna_c2035/f3p2/1550-0F	E2F-DP	TF
i1_HQ_Root_c10458/f2p7/1582-0F	NF-YC	TF		i1_HQ_Rachis_c1838/f7p4/1543-0F	C2C2-GATA	TF		i1_HQ_Pinna_c20353/f2p1/1919-0F	TRAF	TR
i1_HQ_Root_c10480/f2p1/1587-1F	C3H	TF		i1_HQ_Rachis_c18386/f3p45/1259-2F	LIM	TF		i1_HQ_Pinna_c2039/f2p3/1254-0F	GNAT	TR
i1_HQ_Root_c1057/f6p1/1795-2F	AP2/ERF-ERF	TF		i1_HQ_Rachis_c18441/f2p6/1810-2F	C3H	TF		i1_HQ_Pinna_c2041/f5p0/1319-2F	bHLH	TF
i1_HQ_Root_c10654/f2p14/1465-0F	MYB	TF		i1_HQ_Rachis_c18504/f3p2/1849-2F	AUX/IAA	TR		i1_HQ_Pinna_c2050/f2p0/1650-2F	AP2/ERF-ERF	TF
i1_HQ_Root_c10787/f5p12/1807-0F	bZIP	TF		i1_HQ_Rachis_c18512/f3p0/1163-1F	MADS-MIKC	TF		i1_HQ_Pinna_c2075/f3p0/1340-2F	Tify	TF
i1_HQ_Root_c10839/f4p1/1829-0F	bHLH	TF		i1_HQ_Rachis_c18639/f2p0/1919-0F	WRKY	TF		i1_HQ_Pinna_c21116/f3p24/1782-2F	WRKY	TF
i1_HQ_Root_c11057/f3p3/1831-0F	Others	TR		i1_HQ_Rachis_c18665/f2p0/1159-1F	PLATZ	TF		i1_HQ_Pinna_c21512/f2p0/1533-1F	BBR-BPC	TF
i1_HQ_Root_c11235/f2p5/1147-2F	AP2/ERF-ERF	TF		i1_HQ_Rachis_c18730/f2p5/1246-1F	NF-YB	TF		i1_HQ_Pinna_c21836/f2p0/1843-0F	Others	TR
i1_HQ_Root_c11325/f5p3/1450-1F	AUX/IAA	TR		i1_HQ_Rachis_c18737/f2p0/1891-2F	AP2/ERF-ERF	TF		i1_HQ_Pinna_c21836/f2p0/1843-1F	Tify	TF
i1_HQ_Root_c11342/f5p9/1247-0F	NF-YC	TF		i1_HQ_Rachis_c18746/f3p2/1764-1F	C3H	TF		i1_HQ_Pinna_c2213/f2p126/1358-1F	LIM	TF
i1_HQ_Root_c11433/f2p88/1177-2F	NAC	TF		i1_HQ_Rachis_c19073/f3p0/1931-2F	MYB-related	TF		i1_HQ_Pinna_c22282/f5p0/1722-0F	GARP-G2-like	TF
i1_HQ_Root_c11557/f2p0/1323-1F	Trihelix	TF		i1_HQ_Rachis_c1914/f2p0/1709-2F	Tify	TF		i1_HQ_Pinna_c2238/f8p0/1144-1F	LIM	TF
i1_HQ_Root_c11659/f2p0/1329-0F	C3H	TF		i1_HQ_Rachis_c19401/f2p2/1792-0F	VOZ	TF		i1_HQ_Pinna_c2273/f5p4/1721-0F	zf-HD	TF
i1_HQ_Root_c11663/f2p2/1760-2F	ARID	TR		i1_HQ_Rachis_c1969/f4p0/1126-2F	bZIP	TF		i1_HQ_Pinna_c22961/f2p12/1948-0F	ARID	TR
i1_HQ_Root_c11770/f2p4/1304-2F	Alfin-like	TF		i1_HQ_Rachis_c1974/f3p3/1266-1F	PHD	TR		i1_HQ_Pinna_c2339/f2p2/1805-2F	C2C2-Dof	TF
i1_HQ_Root_c11778/f2p6/1511-2F	AUX/IAA	TR		i1_HQ_Rachis_c19804/f3p1/1651-2F	MADS-MIKC	TF		i1_HQ_Pinna_c23677/f2p0/1825-2F	GARP-G2-like	TF
i1_HQ_Root_c11780/f2p16/1560-1F	bHLH	TF		i1_HQ_Rachis_c2028/f4p26/1653-0F	VOZ	TF		i1_HQ_Pinna_c2397/f3p4/1950-0F	DBP	TF
i1_HQ_Root_c1188/f5p0/1360-1F	AP2/ERF-ERF	TF		i1_HQ_Rachis_c2082/f2p0/1350-0F	Alfin-like	TF		i1_HQ_Pinna_c2405/f3p6/1904-1F	C2H2	TF
i1_HQ_Root_c1193/f3p0/1752-0F	bHLH	TF		i1_HQ_Rachis_c21022/f2p0/1759-1F	WRKY	TF		i1_HQ_Pinna_c2485/f5p0/1227-2F	Alfin-like	TF
i1_HQ_Root_c1252/f4p1/1916-2F	HB-WOX	TF		i1_HQ_Rachis_c21281/f2p0/1740-1F	NAC	TF		i1_HQ_Pinna_c2489/f2p1/1637-2F	PHD	TR
i1_HQ_Root_c1261/f2p13/1718-1F	GNAT	TR		i1_HQ_Rachis_c2142/f3p27/1517-1F	NF-YC	TF		i1_HQ_Pinna_c25197/f4p1/1264-1F	C2C2-LSD	TF
i1_HQ_Root_c12617/f2p28/1922-0F	HB-other	TF		i1_HQ_Rachis_c21732/f2p13/1331-1F	MADS-MIKC	TF		i1_HQ_Pinna_c2539/f4p1/1274-2F	bHLH	TF
i1_HQ_Root_c1282/f4p0/1898-1F	Tify	TF		i1_HQ_Rachis_c22119/f2p0/1213-1F	GNAT	TR		i1_HQ_Pinna_c2549/f5p1/1333-2F	Rcd1-like	TR
i1_HQ_Root_c13101/f4p2/1232-1F	bZIP	TF		i1_HQ_Rachis_c22189/f3p0/1598-2F	GARP-G2-like	TF		i1_HQ_Pinna_c2554/f7p0/1441-1F	C2C2-CO-like	TF
i1_HQ_Root_c1311/f3p3/1413-1F	NAC	TF		i1_HQ_Rachis_c2261/f5p0/1358-2F	PHD	TR		i1_HQ_Pinna_c2581/f2p0/1921-1F	C3H	TF
i1_HQ_Root_c13110/f2p44/1128-0F	Alfin-like	TF		i1_HQ_Rachis_c22750/f2p0/1975-1F	AP2/ERF-ERF	TF		i1_HQ_Pinna_c2586/f4p0/1227-1F	Alfin-like	TF
i1_HQ_Root_c1321/f3p17/1556-1F	AP2/ERF-ERF	TF		i1_HQ_Rachis_c2285/f3p2/1430-1F	MYB-related	TF		i1_HQ_Pinna_c25871/f2p30/1874-2F	BES1	TF
i1_HQ_Root_c13235/f2p0/1155-0F	MADS-M-type	TF		i1_HQ_Rachis_c2315/f2p6/1546-0F	GARP-G2-like	TF		i1_HQ_Pinna_c2600/f3p0/1928-0F	Trihelix	TF
i1_HQ_Root_c13241/f2p5/1356-1F	AP2/ERF-ERF	TF		i1_HQ_Rachis_c23206/f2p5/1590-2F	SWI/SNF-BAF60b	TR		i1_HQ_Pinna_c26338/f2p2/1802-0F	NAC	TF
i1_HQ_Root_c13426/f2p0/1458-1F	HB-HD-ZIP	TF		i1_HQ_Rachis_c2329/f4p0/1960-1F	bHLH	TF		i1_HQ_Pinna_c26501/f2p3/1606-1F	HB-HD-ZIP	TF
i1_HQ_Root_c13432/f2p0/1851-0F	C3H	TF		i1_HQ_Rachis_c2350/f2p0/1748-0F	Trihelix	TF		i1_HQ_Pinna_c28432/f2p7/1277-2F	Alfin-like	TF
i1_HQ_Root_c13580/f4p6/1393-0F	C2C2-GATA	TF		i1_HQ_Rachis_c23534/f3p0/1993-1F	bZIP	TF		i1_HQ_Pinna_c2919/f2p0/1408-1F	HB-HD-ZIP	TF
i1_HQ_Root_c1368/f3p4/1852-2F	MYB	TF		i1_HQ_Rachis_c2379/f5p2/1393-1F	Alfin-like	TF		i1_HQ_Pinna_c3040/f4p2/1930-1F	MYB	TF
i1_HQ_Root_c13889/f2p1/1500-1F	C2H2	TF		i1_HQ_Rachis_c2395/f3p0/1830-0F	bZIP	TF		i1_HQ_Pinna_c3104/f2p2/1133-0F	GNAT	TR
i1_HQ_Root_c13936/f2p8/1330-2F	Rcd1-like	TR		i1_HQ_Rachis_c24429/f2p0/1426-2F	DBP	TF		i1_HQ_Pinna_c3157/f3p0/1562-2F	MYB-related	TF
i1_HQ_Root_c1396/f3p1/1125-1F	zn-clus	TF		i1_HQ_Rachis_c24564/f2p0/1839-0F	GARP-G2-like	TF		i1_HQ_Pinna_c32141/f13p0/1645-0F	Tify	TF
i1_HQ_Root_c14083/f2p1/1927-1F	C2H2	TF		i1_HQ_Rachis_c24615/f2p38/1851-0F	MYB-related	TF		i1_HQ_Pinna_c32294/f2p0/1124-2F	bZIP	TF
i1_HQ_Root_c14126/f2p16/1866-2F	Others	TR		i1_HQ_Rachis_c24765/f2p0/1564-0F	GARP-G2-like	TF		i1_HQ_Pinna_c32295/f2p0/1129-1F	HMG	TR
i1_HQ_Root_c14392/f2p4/1956-2F	C3H	TF		i1_HQ_Rachis_c24947/f2p1/1626-0F	C3H	TF		i1_HQ_Pinna_c33336/f2p31/1129-0F	PHD	TR
i1_HQ_Root_c14531/f3p1/1156-2F	LIM	TF		i1_HQ_Rachis_c25158/f2p3/1812-2F	Jumonji	TR		i1_HQ_Pinna_c33346/f2p1/1871-1F	MADS-MIKC	TF
i1_HQ_Root_c1457/f2p0/1564-1F	C2H2	TF		i1_HQ_Rachis_c2516/f5p0/1942-1F	AUX/IAA	TR		i1_HQ_Pinna_c33351/f2p19/1078-2F	WRKY	TF
i1_HQ_Root_c14594/f2p0/1820-2F	Others	TR		i1_HQ_Rachis_c2592/f10p1/1368-1F	bHLH	TF		i1_HQ_Pinna_c33471/f2p0/1816-2F	C3H	TF
i1_HQ_Root_c1462/f2p0/1552-0F	SWI/SNF-BAF60b	TR		i1_HQ_Rachis_c26472/f2p0/1153-0F	AP2/ERF-ERF	TF		i1_HQ_Pinna_c3352/f2p0/1721-1F	TUB	TF
i1_HQ_Root_c1470/f4p23/1542-2F	AP2/ERF-ERF	TF		i1_HQ_Rachis_c26674/f4p0/1493-2F	C2C2-LSD	TF		i1_HQ_Pinna_c3386/f5p0/1819-2F	C2H2	TF
i1_HQ_Root_c1487/f4p3/1863-0F	WRKY	TF		i1_HQ_Rachis_c2701/f2p18/1595-2F	C2C2-LSD	TF		i1_HQ_Pinna_c3462/f2p1/1291-0F	HB-HD-ZIP	TF
i1_HQ_Root_c1500/f3p24/1208-1F	AP2/ERF-ERF	TF		i1_HQ_Rachis_c27213/f2p0/1434-1F	AP2/ERF-ERF	TF		i1_HQ_Pinna_c35197/f2p4/1165-0F	CSD	TF
i1_HQ_Root_c15160/f2p9/1451-1F	zf-HD	TF		i1_HQ_Rachis_c27315/f2p11/1632-1F	C2H2	TF		i1_HQ_Pinna_c3620/f2p0/1344-2F	HB-other	TF
i1_HQ_Root_c1520/f4p1/1778-1F	TRAF	TR		i1_HQ_Rachis_c28005/f2p13/1841-1F	bHLH	TF		i1_HQ_Pinna_c3670/f4p2/1307-2F	C2C2-LSD	TF
i1_HQ_Root_c1541/f4p3/1165-0F	MYB	TF		i1_HQ_Rachis_c2810/f2p0/1698-2F	TUB	TF		i1_HQ_Pinna_c3780/f4p2/1599-0F	C2H2	TF
i1_HQ_Root_c15833/f2p0/1073-0F	HMG	TR		i1_HQ_Rachis_c28203/f2p10/1779-2F	C2H2	TF		i1_HQ_Pinna_c40293/f2p0/1016-0F	AP2/ERF-AP2	TF
i1_HQ_Root_c1587/f3p20/1558-1F	SET	TR		i1_HQ_Rachis_c2889/f2p0/1437-2F	PLATZ	TF		i1_HQ_Pinna_c40482/f2p0/1011-1F	Tify	TF
i1_HQ_Root_c15891/f2p3/1040-1F	Alfin-like	TF		i1_HQ_Rachis_c29177/f5p6/1427-2F	BBR-BPC	TF		i1_HQ_Pinna_c4098/f2p0/1186-0F	MADS-MIKC	TF
i1_HQ_Root_c1597/f2p10/1559-1F	TRAF	TR		i1_HQ_Rachis_c29479/f3p0/1538-2F	E2F-DP	TF		i1_HQ_Pinna_c4207/f2p10/1869-2F	TCP	TF
i1_HQ_Root_c1604/f4p21/1842-0F	HB-HD-ZIP	TF		i1_HQ_Rachis_c29596/f2p0/1337-2F	bHLH	TF		i1_HQ_Pinna_c43207/f17p1/1909-0F	HB-KNOX	TF
i1_HQ_Root_c1607/f2p49/1588-1F	TRAF	TR		i1_HQ_Rachis_c29625/f2p0/1805-2F	HB-HD-ZIP	TF		i1_HQ_Pinna_c43274/f6p0/1492-2F	NAC	TF
i1_HQ_Root_c1613/f2p6/1452-2F	GNAT	TR		i1_HQ_Rachis_c29686/f2p13/1250-0F	C2H2	TF		i1_HQ_Pinna_c43287/f3p0/1849-0F	NF-YC	TF
i1_HQ_Root_c1618/f2p7/1439-1F	TCP	TF		i1_HQ_Rachis_c29753/f2p0/1826-2F	C2H2	TF		i1_HQ_Pinna_c43343/f3p0/1824-0F	bHLH	TF
i1_HQ_Root_c1648/f2p12/1522-2F	C2C2-GATA	TF		i1_HQ_Rachis_c3002/f3p0/1877-1F	Tify	TF		i1_HQ_Pinna_c43394/f4p2/1771-1F	NAC	TF
i1_HQ_Root_c1655/f3p18/1312-1F	HB-other	TF		i1_HQ_Rachis_c3019/f2p2/1882-2F	GARP-G2-like	TF		i1_HQ_Pinna_c43556/f3p0/1075-0F	PHD	TR
i1_HQ_Root_c1656/f3p0/1999-2F	Tify	TF		i1_HQ_Rachis_c3031/f2p11/1220-2F	HMG	TR		i1_HQ_Pinna_c43622/f13p0/1858-1F	AP2/ERF-ERF	TF
i1_HQ_Root_c1687/f4p14/1692-1F	AP2/ERF-ERF	TF		i1_HQ_Rachis_c3062/f3p1/1621-1F	Jumonji	TR		i1_HQ_Pinna_c43651/f2p0/1453-0F	MYB-related	TF
i1_HQ_Root_c1709/f4p5/1594-2F	C2C2-Dof	TF		i1_HQ_Rachis_c3093/f2p20/1926-1F	bHLH	TF		i1_HQ_Pinna_c43739/f2p0/1086-2F	Tify	TF
i1_HQ_Root_c1717/f3p1/1652-2F	DBB	TF		i1_HQ_Rachis_c3194/f2p3/1450-0F	C2H2	TF		i1_HQ_Pinna_c4410/f4p1/1156-1F	MADS-MIKC	TF
i1_HQ_Root_c1731/f4p32/1314-0F	MYB-related	TF		i1_HQ_Rachis_c33167/f2p0/1159-1F	PHD	TR		i1_HQ_Pinna_c4574/f2p2/1707-2F	GNAT	TR
i1_HQ_Root_c1750/f3p4/1715-2F	NF-YA	TF		i1_HQ_Rachis_c33206/f3p0/1333-0F	C3H	TF		i1_HQ_Pinna_c478/f15p0/1437-2F	Others	TR
i1_HQ_Root_c17510/f9p0/1720-2F	NF-YA	TF		i1_HQ_Rachis_c33210/f6p0/1181-0F	CSD	TF		i1_HQ_Pinna_c4924/f3p0/1279-2F	PHD	TR
i1_HQ_Root_c17557/f4p0/1799-0F	TUB	TF		i1_HQ_Rachis_c3328/f2p0/1705-1F	Others	TR		i1_HQ_Pinna_c5126/f2p2/1545-1F	MADS-MIKC	TF
i1_HQ_Root_c1775/f2p0/1993-2F	AP2/ERF-ERF	TF		i1_HQ_Rachis_c34453/f3p0/1986-0F	AUX/IAA	TR		i1_HQ_Pinna_c5821/f2p2/1212-2F	GNAT	TR
i1_HQ_Root_c1782/f6p3/1862-0F	bZIP	TF		i1_HQ_Rachis_c34671/f2p3/1468-1F	PLATZ	TF		i1_HQ_Pinna_c6124/f2p4/1874-2F	Others	TR
i1_HQ_Root_c1794/f2p23/1246-0F	Trihelix	TF		i1_HQ_Rachis_c34709/f2p17/1540-2F	TCP	TF		i1_HQ_Pinna_c6314/f2p1/1459-0F	C2C2-CO-like	TF
i1_HQ_Root_c18016/f8p0/1460-0F	WRKY	TF		i1_HQ_Rachis_c34710/f2p0/1518-0F	MYB-related	TF		i1_HQ_Pinna_c6621/f3p3/1231-1F	LIM	TF
i1_HQ_Root_c1802/f2p15/1884-1F	C3H	TF		i1_HQ_Rachis_c34759/f2p0/1424-1F	HB-HD-ZIP	TF		i1_HQ_Pinna_c6674/f2p28/1579-2F	AP2/ERF-ERF	TF
i1_HQ_Root_c18022/f6p0/1318-0F	Tify	TF		i1_HQ_Rachis_c34766/f2p0/1165-0F	mTERF	TR		i1_HQ_Pinna_c675/f5p0/1973-1F	Tify	TF
i1_HQ_Root_c18187/f4p0/1451-0F	C2C2-GATA	TF		i1_HQ_Rachis_c34778/f2p7/1859-0F	GNAT	TR		i1_HQ_Pinna_c690/f8p6/1988-1F	AUX/IAA	TR
i1_HQ_Root_c18254/f4p30/1936-1F	C2C2-Dof	TF		i1_HQ_Rachis_c34830/f2p3/1366-2F	TRAF	TR		i1_HQ_Pinna_c7031/f4p0/1758-0F	Jumonji	TR
i1_HQ_Root_c18285/f3p15/1749-1F	BES1	TF		i1_HQ_Rachis_c34863/f2p6/1853-2F	GARP-G2-like	TF		i1_HQ_Pinna_c740/f9p0/1518-2F	C2C2-CO-like	TF
i1_HQ_Root_c18344/f2p15/1350-0F	MADS-MIKC	TF		i1_HQ_Rachis_c34890/f2p0/1390-2F	HSF	TF		i1_HQ_Pinna_c7472/f3p2/1788-0F	bHLH	TF
i1_HQ_Root_c18346/f4p10/1960-2F	bZIP	TF		i1_HQ_Rachis_c34926/f2p10/1623-0F	AP2/ERF-ERF	TF		i1_HQ_Pinna_c7516/f2p1/1435-2F	PLATZ	TF
i1_HQ_Root_c1835/f7p5/1151-2F	AP2/ERF-ERF	TF		i1_HQ_Rachis_c3493/f8p15/1587-1F	zf-HD	TF		i1_HQ_Pinna_c7736/f2p1/1215-2F	MYB-related	TF
i1_HQ_Root_c18357/f3p7/1603-2F	zf-HD	TF		i1_HQ_Rachis_c35024/f2p2/1975-0F	C2C2-GATA	TF		i1_HQ_Pinna_c8078/f4p0/1242-2F	MADS-MIKC	TF
i1_HQ_Root_c18363/f3p8/1803-0F	AUX/IAA	TR		i1_HQ_Rachis_c35035/f2p0/1487-2F	C3H	TF		i1_HQ_Pinna_c8239/f3p2/1469-2F	HB-HD-ZIP	TF
i1_HQ_Root_c18399/f2p8/1951-1F	Others	TR		i1_HQ_Rachis_c35053/f2p0/1175-2F	Tify	TF		i1_HQ_Pinna_c829/f4p0/1868-0F	bHLH	TF
i1_HQ_Root_c1845/f2p6/1920-0F	GARP-G2-like	TF		i1_HQ_Rachis_c35071/f2p2/1405-2F	HB-WOX	TF		i1_HQ_Pinna_c8492/f2p0/1763-2F	Trihelix	TF
i1_HQ_Root_c18455/f2p16/1458-2F	AP2/ERF-ERF	TF		i1_HQ_Rachis_c3728/f2p11/1862-2F	bZIP	TF		i1_HQ_Pinna_c8497/f2p2/1868-1F	C3H	TF
i1_HQ_Root_c18484/f2p8/1502-1F	Tify	TF		i1_HQ_Rachis_c3817/f2p18/1359-0F	AP2/ERF-ERF	TF		i1_HQ_Pinna_c9115/f2p0/1249-0F	C3H	TF
i1_HQ_Root_c18511/f4p7/1515-1F	AP2/ERF-ERF	TF		i1_HQ_Rachis_c38206/f2p0/1730-1F	TUB	TF		i1_HQ_Pinna_c9115/f2p0/1249-1F	C3H	TF
i1_HQ_Root_c18519/f2p22/1346-1F	zf-HD	TF		i1_HQ_Rachis_c39944/f2p0/1950-1F	GARP-G2-like	TF		i1_HQ_Pinna_c9528/f2p2/1351-2F	MADS-MIKC	TF
i1_HQ_Root_c18545/f2p4/1175-1F	Tify	TF		i1_HQ_Rachis_c41850/f2p2/1592-0F	MYB-related	TF		i1_HQ_Pinna_c991/f4p1/1602-2F	C2C2-LSD	TF
i1_HQ_Root_c18573/f4p0/1390-2F	MYB-related	TF		i1_HQ_Rachis_c4253/f3p20/1690-2F	MADS-MIKC	TF		i1_HQ_Pinna_c9981/f2p4/1816-1F	TRAF	TR
i1_HQ_Root_c1858/f4p0/1336-2F	BBR-BPC	TF		i1_HQ_Rachis_c43711/f2p0/1642-0F	NAC	TF		i2_HQ_Pinna_c10021/f2p2/2184-0F	AP2/ERF-ERF	TF
i1_HQ_Root_c18582/f2p0/1684-2F	TCP	TF		i1_HQ_Rachis_c4532/f3p9/1546-1F	HSF	TF		i2_HQ_Pinna_c10169/f3p4/2634-0F	GARP-G2-like	TF
i1_HQ_Root_c18590/f3p43/1340-2F	MADS-MIKC	TF		i1_HQ_Rachis_c46434/f5p0/1056-2F	AP2/ERF-AP2	TF		i2_HQ_Pinna_c10269/f4p6/2700-1F	GRAS	TF
i1_HQ_Root_c18605/f2p1/1526-0F	TUB	TF		i1_HQ_Rachis_c4681/f7p24/1328-1F	Alfin-like	TF		i2_HQ_Pinna_c10274/f3p1/2583-0F	bHLH	TF
i1_HQ_Root_c18628/f2p5/1605-2F	C3H	TF		i1_HQ_Rachis_c4701/f2p7/1742-2F	C2C2-Dof	TF		i2_HQ_Pinna_c10509/f2p1/2180-1F	bZIP	TF
i1_HQ_Root_c18658/f3p0/1796-2F	bHLH	TF		i1_HQ_Rachis_c47193/f2p0/1052-1F	Tify	TF		i2_HQ_Pinna_c10721/f2p3/2361-1F	TUB	TF
i1_HQ_Root_c18663/f3p4/1442-2F	HB-HD-ZIP	TF		i1_HQ_Rachis_c4932/f4p0/1623-1F	bHLH	TF		i2_HQ_Pinna_c10844/f4p1/2357-0F	AP2/ERF-ERF	TF
i1_HQ_Root_c18674/f3p0/1695-0F	WRKY	TF		i1_HQ_Rachis_c51059/f12p4/1676-1F	HB-HD-ZIP	TF		i2_HQ_Pinna_c10876/f2p5/2897-2F	GRAS	TF
i1_HQ_Root_c18705/f3p20/1346-0F	AP2/ERF-ERF	TF		i1_HQ_Rachis_c51551/f40p0/1920-2F	HB-KNOX	TF		i2_HQ_Pinna_c11041/f3p6/2956-0F	WRKY	TF
i1_HQ_Root_c1876/f2p40/1946-2F	bZIP	TF		i1_HQ_Rachis_c51563/f18p0/1395-1F	Tify	TF		i2_HQ_Pinna_c11125/f7p4/2300-1F	C3H	TF
i1_HQ_Root_c18782/f2p1/1573-0F	AP2/ERF-ERF	TF		i1_HQ_Rachis_c51660/f6p0/1067-1F	MADS-MIKC	TF		i2_HQ_Pinna_c11318/f2p21/2971-0F	GRAS	TF
i1_HQ_Root_c18792/f2p10/1490-2F	HSF	TF		i1_HQ_Rachis_c5170/f2p0/1733-2F	C2C2-Dof	TF		i2_HQ_Pinna_c11332/f4p3/2335-1F	bZIP	TF
i1_HQ_Root_c18851/f3p17/1239-0F	MYB-related	TF		i1_HQ_Rachis_c51790/f4p2/1083-2F	PHD	TR		i2_HQ_Pinna_c11675/f2p1/2195-1F	C3H	TF
i1_HQ_Root_c1886/f3p0/1684-0F	VOZ	TF		i1_HQ_Rachis_c5355/f2p1/1283-2F	bHLH	TF		i2_HQ_Pinna_c1180/f5p3/2624-2F	EIL	TF
i1_HQ_Root_c18892/f2p6/1346-0F	MYB	TF		i1_HQ_Rachis_c5521/f2p0/1763-1F	bHLH	TF		i2_HQ_Pinna_c12218/f10p1/2616-1F	bHLH	TF
i1_HQ_Root_c18917/f2p1/1291-1F	Others	TR		i1_HQ_Rachis_c55798/f2p0/1039-2F	AP2/ERF-ERF	TF		i2_HQ_Pinna_c12446/f2p3/2658-0F	C2C2-Dof	TF
i1_HQ_Root_c18928/f2p1/1747-2F	C2C2-GATA	TF		i1_HQ_Rachis_c5790/f2p5/1318-0F	MADS-M-type	TF		i2_HQ_Pinna_c12584/f3p4/2536-2F	Trihelix	TF
i1_HQ_Root_c18937/f4p3/1903-2F	WRKY	TF		i1_HQ_Rachis_c5809/f2p0/1822-2F	mTERF	TR		i2_HQ_Pinna_c1287/f6p3/2444-2F	GARP-G2-like	TF
i1_HQ_Root_c1896/f6p1/1134-2F	AP2/ERF-ERF	TF		i1_HQ_Rachis_c58349/f3p1/1204-2F	MADS-MIKC	TF		i2_HQ_Pinna_c12903/f2p0/2491-2F	BSD	TF
i1_HQ_Root_c19087/f3p1/1674-1F	bZIP	TF		i1_HQ_Rachis_c58442/f2p13/1093-2F	MADS-MIKC	TF		i2_HQ_Pinna_c12994/f2p1/2481-0F	C3H	TF
i1_HQ_Root_c1912/f2p4/1708-0F	mTERF	TR		i1_HQ_Rachis_c58522/f33p5/1142-1F	LIM	TF		i2_HQ_Pinna_c13073/f6p4/2640-0F	HMG	TR
i1_HQ_Root_c1932/f2p5/1269-0F	Others	TR		i1_HQ_Rachis_c58690/f2p3/1712-2F	AP2/ERF-ERF	TF		i2_HQ_Pinna_c13119/f8p3/2961-0F	C2C2-Dof	TF
i1_HQ_Root_c1956/f2p20/1989-2F	ARID	TR		i1_HQ_Rachis_c58752/f3p6/1361-2F	Alfin-like	TF		i2_HQ_Pinna_c13148/f4p0/2873-2F	GNAT	TR
i1_HQ_Root_c1984/f2p17/1736-0F	Tify	TF		i1_HQ_Rachis_c58758/f2p9/1475-2F	MYB-related	TF		i2_HQ_Pinna_c1316/f4p8/2823-0F	C2C2-Dof	TF
i1_HQ_Root_c1993/f3p0/1654-2F	WRKY	TF		i1_HQ_Rachis_c58962/f32p6/1656-1F	Tify	TF		i2_HQ_Pinna_c13303/f8p1/2238-0F	HSF	TF
i1_HQ_Root_c2019/f4p7/1971-2F	Others	TR		i1_HQ_Rachis_c59774/f6p9/1154-1F	AP2/ERF-AP2	TF		i2_HQ_Pinna_c13454/f4p1/2373-0F	MYB-related	TF
i1_HQ_Root_c2071/f4p0/1609-2F	NAC	TF		i1_HQ_Rachis_c59863/f2p0/1729-0F	AP2/ERF-ERF	TF		i2_HQ_Pinna_c1369/f7p5/2563-2F	GRAS	TF
i1_HQ_Root_c20771/f4p2/1686-0F	bHLH	TF		i1_HQ_Rachis_c602/f6p0/1503-0F	Tify	TF		i2_HQ_Pinna_c1372/f4p2/2382-2F	SWI/SNF-BAF60b	TR
i1_HQ_Root_c2090/f2p11/1349-2F	Others	TR		i1_HQ_Rachis_c6114/f4p3/1918-1F	C3H	TF		i2_HQ_Pinna_c13941/f3p0/2878-0F	bHLH	TF
i1_HQ_Root_c21015/f2p0/1211-2F	MADS-MIKC	TF		i1_HQ_Rachis_c6208/f7p5/1989-1F	Others	TR		i2_HQ_Pinna_c13991/f3p1/2474-0F	bHLH	TF
i1_HQ_Root_c2112/f6p5/1544-0F	AP2/ERF-ERF	TF		i1_HQ_Rachis_c6593/f12p0/1478-0F	MYB-related	TF		i2_HQ_Pinna_c1401/f20p3/2934-1F	GARP-ARR-B	TF
i1_HQ_Root_c2126/f4p14/1810-0F	bZIP	TF		i1_HQ_Rachis_c6763/f3p0/1998-1F	mTERF	TR		i2_HQ_Pinna_c14018/f2p1/2397-0F	AP2/ERF-ERF	TF
i1_HQ_Root_c21607/f2p4/1138-1F	Others	TR		i1_HQ_Rachis_c7221/f4p4/1760-2F	TRAF	TR		i2_HQ_Pinna_c14048/f2p0/2751-1F	GNAT	TR
i1_HQ_Root_c21633/f2p23/1956-0F	C2C2-Dof	TF		i1_HQ_Rachis_c7223/f3p4/1296-0F	Others	TR		i2_HQ_Pinna_c1421/f6p1/2605-2F	MYB-related	TF
i1_HQ_Root_c2176/f4p0/1974-2F	AUX/IAA	TR		i1_HQ_Rachis_c731/f5p0/1990-0F	bZIP	TF		i2_HQ_Pinna_c14345/f2p0/2348-2F	GNAT	TR
i1_HQ_Root_c21902/f2p3/1949-1F	AP2/ERF-ERF	TF		i1_HQ_Rachis_c7341/f2p0/1940-2F	ARID	TR		i2_HQ_Pinna_c14373/f3p3/2243-0F	bZIP	TF
i1_HQ_Root_c2201/f2p0/1565-2F	zn-clus	TF		i1_HQ_Rachis_c7538/f4p0/1962-0F	bHLH	TF		i2_HQ_Pinna_c14414/f4p0/2884-0F	SBP	TF
i1_HQ_Root_c22190/f2p0/1957-0F	C2H2	TF		i1_HQ_Rachis_c7720/f4p5/1546-1F	HB-HD-ZIP	TF		i2_HQ_Pinna_c14528/f2p1/2258-0F	NAC	TF
i1_HQ_Root_c22190/f2p0/1957-2F	C2H2	TF		i1_HQ_Rachis_c7999/f3p14/1087-0F	HB-HD-ZIP	TF		i2_HQ_Pinna_c14652/f5p2/2500-2F	bHLH	TF
i1_HQ_Root_c2226/f2p5/1333-0F	C3H	TF		i1_HQ_Rachis_c8011/f2p34/1383-1F	DBB	TF		i2_HQ_Pinna_c14722/f3p5/2270-2F	Trihelix	TF
i1_HQ_Root_c225/f18p0/1789-1F	WRKY	TF		i1_HQ_Rachis_c8214/f3p15/1622-2F	GARP-G2-like	TF		i2_HQ_Pinna_c14771/f3p0/2601-1F	MYB-related	TF
i1_HQ_Root_c22717/f3p31/1316-1F	Tify	TF		i1_HQ_Rachis_c8299/f3p1/1798-0F	C3H	TF		i2_HQ_Pinna_c14771/f3p0/2601-2F	MYB-related	TF
i1_HQ_Root_c2325/f2p0/1206-2F	Alfin-like	TF		i1_HQ_Rachis_c8569/f2p0/1318-2F	Rcd1-like	TR		i2_HQ_Pinna_c14815/f6p4/2809-0F	C2H2	TF
i1_HQ_Root_c23461/f2p9/1462-0F	C2C2-Dof	TF		i1_HQ_Rachis_c876/f5p0/1941-0F	WRKY	TF		i2_HQ_Pinna_c14847/f2p1/2274-0F	C3H	TF
i1_HQ_Root_c23637/f2p8/1122-0F	HSF	TF		i1_HQ_Rachis_c8771/f3p0/1402-0F	C2C2-CO-like	TF		i2_HQ_Pinna_c15056/f2p0/2114-0F	AP2/ERF-ERF	TF
i1_HQ_Root_c24021/f2p2/1804-2F	PLATZ	TF		i1_HQ_Rachis_c8819/f5p10/1590-2F	C2C2-Dof	TF		i2_HQ_Pinna_c15070/f3p2/2108-1F	bHLH	TF
i1_HQ_Root_c24419/f3p33/1810-1F	bZIP	TF		i1_HQ_Rachis_c8901/f2p0/1654-0F	bHLH	TF		i2_HQ_Pinna_c15074/f2p4/2059-1F	TUB	TF
i1_HQ_Root_c24805/f2p11/1882-0F	C2H2	TF		i1_HQ_Rachis_c8904/f5p0/1542-2F	BBR-BPC	TF		i2_HQ_Pinna_c1526/f3p0/2178-0F	bZIP	TF
i1_HQ_Root_c2493/f2p19/1327-1F	MADS-MIKC	TF		i1_HQ_Rachis_c9021/f2p0/1477-2F	TRAF	TR		i2_HQ_Pinna_c15368/f4p1/2372-0F	AP2/ERF-RAV	TF
i1_HQ_Root_c25594/f3p45/1630-1F	NAC	TF		i1_HQ_Rachis_c9328/f4p0/1390-2F	HB-HD-ZIP	TF		i2_HQ_Pinna_c1649/f3p1/2654-2F	AP2/ERF-RAV	TF
i1_HQ_Root_c25874/f2p47/1879-0F	WRKY	TF		i1_HQ_Rachis_c9787/f2p1/1347-0F	C3H	TF		i2_HQ_Pinna_c16733/f13p2/2652-2F	GRAS	TF
i1_HQ_Root_c25874/f2p47/1879-2F	WRKY	TF		i2_HQ_Rachis_c10319/f5p0/2423-0F	bZIP	TF		i2_HQ_Pinna_c16876/f3p0/2139-1F	Pseudo ARR-B	TR
i1_HQ_Root_c2592/f2p1/1551-2F	SWI/SNF-BAF60b	TR		i2_HQ_Rachis_c1032/f9p16/2842-1F	Tify	TF		i2_HQ_Pinna_c16983/f14p3/2250-1F	HB-KNOX	TF
i1_HQ_Root_c26530/f2p4/1462-1F	C2C2-LSD	TF		i2_HQ_Rachis_c10610/f2p0/2201-1F	Tify	TF		i2_HQ_Pinna_c1715/f2p5/2463-2F	HB-HD-ZIP	TF
i1_HQ_Root_c2713/f2p15/1897-0F	C3H	TF		i2_HQ_Rachis_c10646/f2p0/2269-2F	NAC	TF		i2_HQ_Pinna_c1728/f5p2/2886-1F	SBP	TF
i1_HQ_Root_c27484/f2p4/1625-1F	Tify	TF		i2_HQ_Rachis_c11150/f5p3/2450-0F	TUB	TF		i2_HQ_Pinna_c1738/f3p2/2872-1F	DDT	TR
i1_HQ_Root_c27484/f2p4/1625-2F	Others	TR		i2_HQ_Rachis_c1131/f8p0/2453-0F	bZIP	TF		i2_HQ_Pinna_c17476/f6p2/2455-1F	HB-other	TF
i1_HQ_Root_c27903/f2p8/1293-1F	C2H2	TF		i2_HQ_Rachis_c11323/f2p9/2757-2F	PHD	TR		i2_HQ_Pinna_c1754/f9p4/2879-1F	GRAS	TF
i1_HQ_Root_c28184/f3p9/1741-0F	WRKY	TF		i2_HQ_Rachis_c11325/f2p2/2563-1F	MYB	TF		i2_HQ_Pinna_c1769/f7p4/2910-0F	GRAS	TF
i1_HQ_Root_c28287/f2p4/1874-1F	E2F-DP	TF		i2_HQ_Rachis_c1134/f5p0/2915-1F	C2C2-Dof	TF		i2_HQ_Pinna_c17801/f3p0/2711-2F	C3H	TF
i1_HQ_Root_c2845/f3p0/1742-2F	HB-HD-ZIP	TF		i2_HQ_Rachis_c11580/f2p3/2550-2F	EIL	TF		i2_HQ_Pinna_c17842/f2p4/2410-2F	bZIP	TF
i1_HQ_Root_c28670/f2p13/1604-1F	HMG	TR		i2_HQ_Rachis_c11993/f2p1/2894-1F	AP2/ERF-ERF	TF		i2_HQ_Pinna_c18003/f2p0/2169-2F	bZIP	TF
i1_HQ_Root_c29278/f2p6/1972-2F	C2H2	TF		i2_HQ_Rachis_c12027/f4p10/2343-2F	bZIP	TF		i2_HQ_Pinna_c18053/f2p3/2803-2F	TUB	TF
i1_HQ_Root_c2948/f2p44/1661-1F	MYB	TF		i2_HQ_Rachis_c1211/f8p0/2814-2F	C3H	TF		i2_HQ_Pinna_c18065/f2p0/2570-2F	MYB	TF
i1_HQ_Root_c2960/f4p2/1953-2F	HB-KNOX	TF		i2_HQ_Rachis_c12181/f2p0/2451-0F	BES1	TF		i2_HQ_Pinna_c18143/f4p2/2549-1F	Others	TR
i1_HQ_Root_c3064/f2p15/1449-1F	HB-HD-ZIP	TF		i2_HQ_Rachis_c1245/f5p0/2549-1F	C2C2-Dof	TF		i2_HQ_Pinna_c18243/f4p0/2373-1F	EIL	TF
i1_HQ_Root_c308/f11p0/1389-1F	Tify	TF		i2_HQ_Rachis_c12601/f2p6/2442-0F	C2C2-CO-like	TF		i2_HQ_Pinna_c1833/f5p4/2907-1F	GARP-G2-like	TF
i1_HQ_Root_c3090/f3p6/1846-2F	Tify	TF		i2_HQ_Rachis_c12603/f2p7/2151-0F	MYB	TF		i2_HQ_Pinna_c18410/f3p1/2917-0F	TRAF	TR
i1_HQ_Root_c31015/f3p5/1047-1F	AP2/ERF-ERF	TF		i2_HQ_Rachis_c1261/f8p19/2229-2F	C3H	TF		i2_HQ_Pinna_c18460/f2p1/2547-1F	C2H2	TF
i1_HQ_Root_c31039/f3p3/1008-1F	Trihelix	TF		i2_HQ_Rachis_c1262/f10p0/2501-0F	GRAS	TF		i2_HQ_Pinna_c18857/f3p1/2248-1F	TRAF	TR
i1_HQ_Root_c31097/f2p1/1019-1F	AP2/ERF-ERF	TF		i2_HQ_Rachis_c12891/f2p21/2818-2F	GARP-ARR-B	TF		i2_HQ_Pinna_c1909/f2p0/2813-0F	bHLH	TF
i1_HQ_Root_c3182/f2p0/1434-0F	Tify	TF		i2_HQ_Rachis_c12938/f3p9/2177-2F	HB-HD-ZIP	TF		i2_HQ_Pinna_c1911/f10p3/2649-1F	AP2/ERF-ERF	TF
i1_HQ_Root_c3234/f2p21/1902-1F	TRAF	TR		i2_HQ_Rachis_c13048/f3p1/2596-2F	Trihelix	TF		i2_HQ_Pinna_c19308/f4p1/2466-1F	C3H	TF
i1_HQ_Root_c33220/f3p0/1616-1F	NAC	TF		i2_HQ_Rachis_c1308/f4p0/2587-2F	bHLH	TF		i2_HQ_Pinna_c1967/f3p1/2486-1F	mTERF	TR
i1_HQ_Root_c33234/f2p0/1144-2F	PHD	TR		i2_HQ_Rachis_c13283/f2p12/2246-1F	Others	TR		i2_HQ_Pinna_c19743/f2p0/2130-0F	GARP-G2-like	TF
i1_HQ_Root_c33331/f3p0/1093-1F	WRKY	TF		i2_HQ_Rachis_c1341/f3p15/2964-1F	WRKY	TF		i2_HQ_Pinna_c2023/f2p0/2140-1F	AP2/ERF-ERF	TF
i1_HQ_Root_c33358/f39p0/1362-0F	AP2/ERF-ERF	TF		i2_HQ_Rachis_c13506/f2p4/2430-2F	bZIP	TF		i2_HQ_Pinna_c2035/f5p2/2953-2F	WRKY	TF
i1_HQ_Root_c33417/f5p0/1123-1F	AP2/ERF-ERF	TF		i2_HQ_Rachis_c13520/f4p0/2291-1F	E2F-DP	TF		i2_HQ_Pinna_c2053/f3p1/2350-1F	bHLH	TF
i1_HQ_Root_c33543/f3p21/1293-2F	BBR-BPC	TF		i2_HQ_Rachis_c1353/f5p0/2687-0F	C2H2	TF		i2_HQ_Pinna_c20550/f5p0/2509-2F	WRKY	TF
i1_HQ_Root_c33638/f4p32/1276-2F	C2C2-Dof	TF		i2_HQ_Rachis_c13697/f4p0/2298-2F	bHLH	TF		i2_HQ_Pinna_c20699/f2p1/2111-2F	Tify	TF
i1_HQ_Root_c33736/f3p0/1930-2F	bHLH	TF		i2_HQ_Rachis_c13708/f3p0/2716-2F	GNAT	TR		i2_HQ_Pinna_c20778/f3p1/2404-2F	IWS1	TR
i1_HQ_Root_c34063/f3p3/1586-2F	zf-HD	TF		i2_HQ_Rachis_c13738/f2p0/3016-1F	C2H2	TF		i2_HQ_Pinna_c20792/f2p5/2987-0F	C3H	TF
i1_HQ_Root_c34276/f2p0/1586-2F	bHLH	TF		i2_HQ_Rachis_c14014/f2p0/2817-0F	DDT	TR		i2_HQ_Pinna_c20848/f3p24/2829-2F	NAC	TF
i1_HQ_Root_c34283/f2p1/1167-0F	MADS-MIKC	TF		i2_HQ_Rachis_c14032/f3p0/2788-1F	WRKY	TF		i2_HQ_Pinna_c2093/f13p6/2799-1F	GRAS	TF
i1_HQ_Root_c34329/f2p1/1119-0F	NAC	TF		i2_HQ_Rachis_c14498/f2p0/2774-0F	SBP	TF		i2_HQ_Pinna_c20982/f2p0/2882-2F	GARP-G2-like	TF
i1_HQ_Root_c34378/f3p0/1791-1F	NAC	TF		i2_HQ_Rachis_c14586/f2p0/2978-0F	HSF	TF		i2_HQ_Pinna_c21193/f2p0/2594-2F	PHD	TR
i1_HQ_Root_c34455/f2p2/1642-0F	Tify	TF		i2_HQ_Rachis_c1468/f3p5/2439-0F	GRAS	TF		i2_HQ_Pinna_c21632/f3p1/2768-1F	AP2/ERF-RAV	TF
i1_HQ_Root_c3597/f2p0/1927-1F	SET	TR		i2_HQ_Rachis_c1476/f6p4/2741-1F	bHLH	TF		i2_HQ_Pinna_c2182/f7p3/2479-0F	AUX/IAA	TR
i1_HQ_Root_c404/f6p1/1294-0F	Others	TR		i2_HQ_Rachis_c14780/f3p0/2089-2F	AP2/ERF-ERF	TF		i2_HQ_Pinna_c22107/f5p0/2712-1F	SET	TR
i1_HQ_Root_c408/f11p1/1942-0F	WRKY	TF		i2_HQ_Rachis_c15171/f2p11/2123-0F	Others	TR		i2_HQ_Pinna_c22358/f3p0/2235-0F	mTERF	TR
i1_HQ_Root_c44378/f4p0/1073-0F	LIM	TF		i2_HQ_Rachis_c15590/f6p0/2246-1F	HB-HD-ZIP	TF		i2_HQ_Pinna_c2239/f5p5/2295-1F	TUB	TF
i1_HQ_Root_c44696/f2p51/1068-2F	Tify	TF		i2_HQ_Rachis_c156/f11p0/2685-2F	AUX/IAA	TR		i2_HQ_Pinna_c22509/f2p0/2941-1F	bHLH	TF
i1_HQ_Root_c44777/f2p40/1061-0F	Tify	TF		i2_HQ_Rachis_c1619/f2p15/2460-1F	Trihelix	TF		i2_HQ_Pinna_c22573/f5p10/2460-1F	Tify	TF
i1_HQ_Root_c4624/f4p16/1928-0F	HB-KNOX	TF		i2_HQ_Rachis_c1636/f4p0/2183-2F	Others	TR		i2_HQ_Pinna_c22732/f2p4/2970-2F	C2H2	TF
i1_HQ_Root_c4680/f2p7/1835-2F	TRAF	TR		i2_HQ_Rachis_c1637/f3p0/2647-1F	C2C2-GATA	TF		i2_HQ_Pinna_c22902/f3p2/2597-0F	mTERF	TR
i1_HQ_Root_c47098/f11p0/1144-1F	LIM	TF		i2_HQ_Rachis_c16555/f4p0/2865-2F	GARP-ARR-B	TF		i2_HQ_Pinna_c23411/f2p1/2964-1F	IWS1	TR
i1_HQ_Root_c47135/f2p0/1672-1F	AP2/ERF-ERF	TF		i2_HQ_Rachis_c1664/f8p12/2640-2F	C2C2-Dof	TF		i2_HQ_Pinna_c23566/f2p10/2252-1F	Tify	TF
i1_HQ_Root_c47145/f13p0/1140-0F	AP2/ERF-ERF	TF		i2_HQ_Rachis_c16664/f2p0/2159-0F	mTERF	TR		i2_HQ_Pinna_c23577/f3p0/2562-0F	PHD	TR
i1_HQ_Root_c47165/f2p9/1112-2F	Tify	TF		i2_HQ_Rachis_c16674/f2p0/2143-0F	GNAT	TR		i2_HQ_Pinna_c23827/f2p2/2821-1F	E2F-DP	TF
i1_HQ_Root_c47192/f4p0/1204-2F	NF-YC	TF		i2_HQ_Rachis_c169/f16p0/2654-2F	Trihelix	TF		i2_HQ_Pinna_c2395/f2p1/2338-0F	EIL	TF
i1_HQ_Root_c47267/f2p0/1094-1F	AP2/ERF-ERF	TF		i2_HQ_Rachis_c17459/f8p0/2719-1F	bHLH	TF		i2_HQ_Pinna_c2403/f3p0/2930-0F	bHLH	TF
i1_HQ_Root_c47291/f11p0/1413-0F	TRAF	TR		i2_HQ_Rachis_c17513/f5p0/2239-1F	C2C2-Dof	TF		i2_HQ_Pinna_c24091/f4p0/2746-2F	OFP	TF
i1_HQ_Root_c47303/f10p0/1429-2F	DBP	TF		i2_HQ_Rachis_c17611/f3p0/2336-0F	EIL	TF		i2_HQ_Pinna_c24558/f2p1/2774-1F	GRAS	TF
i1_HQ_Root_c47344/f4p0/1174-2F	Trihelix	TF		i2_HQ_Rachis_c17614/f2p0/2605-1F	MYB	TF		i2_HQ_Pinna_c24842/f2p1/2149-0F	Jumonji	TR
i1_HQ_Root_c47348/f3p0/1107-2F	AP2/ERF-ERF	TF		i2_HQ_Rachis_c17616/f2p0/2663-0F	bZIP	TF		i2_HQ_Pinna_c24896/f3p2/2568-0F	bHLH	TF
i1_HQ_Root_c47376/f8p0/1443-0F	AP2/ERF-ERF	TF		i2_HQ_Rachis_c17621/f2p0/2535-0F	C2H2	TF		i2_HQ_Pinna_c25005/f2p0/2289-0F	bHLH	TF
i1_HQ_Root_c47410/f2p0/1097-2F	HMG	TR		i2_HQ_Rachis_c17663/f2p0/2680-1F	GRAS	TF		i2_HQ_Pinna_c2504/f6p1/2544-1F	C2H2	TF
i1_HQ_Root_c47426/f16p8/1077-2F	AP2/ERF-ERF	TF		i2_HQ_Rachis_c17792/f2p0/2720-2F	bHLH	TF		i2_HQ_Pinna_c25064/f2p3/2987-1F	bHLH	TF
i1_HQ_Root_c47456/f4p0/1033-2F	AP2/ERF-ERF	TF		i2_HQ_Rachis_c17794/f2p0/2958-0F	C2C2-CO-like	TF		i2_HQ_Pinna_c25108/f2p5/2476-2F	C3H	TF
i1_HQ_Root_c47503/f26p3/1475-1F	AP2/ERF-ERF	TF		i2_HQ_Rachis_c17803/f3p1/2973-1F	B3-ARF	TF		i2_HQ_Pinna_c25541/f2p3/3113-2F	bHLH	TF
i1_HQ_Root_c47554/f19p5/1107-0F	bHLH	TF		i2_HQ_Rachis_c1785/f6p0/2918-0F	GRAS	TF		i2_HQ_Pinna_c25607/f3p4/2701-0F	HMG	TR
i1_HQ_Root_c47583/f22p1/1206-2F	WRKY	TF		i2_HQ_Rachis_c17939/f2p7/2430-2F	bHLH	TF		i2_HQ_Pinna_c25769/f2p0/2634-2F	C2C2-Dof	TF
i1_HQ_Root_c47651/f40p0/1226-1F	C2H2	TF		i2_HQ_Rachis_c17959/f3p0/2592-1F	IWS1	TR		i2_HQ_Pinna_c25784/f4p1/2299-0F	Others	TR
i1_HQ_Root_c47838/f4p2/1020-0F	Tify	TF		i2_HQ_Rachis_c17973/f2p5/2527-1F	IWS1	TR		i2_HQ_Pinna_c25797/f2p1/2617-0F	bHLH	TF
i1_HQ_Root_c47935/f10p0/1649-2F	Tify	TF		i2_HQ_Rachis_c17984/f5p2/2789-2F	DDT	TR		i2_HQ_Pinna_c25864/f2p0/2941-0F	SET	TR
i1_HQ_Root_c47965/f3p1/1071-0F	Tify	TF		i2_HQ_Rachis_c18061/f2p0/2586-2F	C2C2-Dof	TF		i2_HQ_Pinna_c25928/f2p7/2933-2F	RWP-RK	TF
i1_HQ_Root_c47975/f3p5/1041-0F	LOB	TF		i2_HQ_Rachis_c18117/f3p2/2514-0F	IWS1	TR		i2_HQ_Pinna_c25964/f2p1/2196-2F	NF-YA	TF
i1_HQ_Root_c47983/f33p0/1910-0F	WRKY	TF		i2_HQ_Rachis_c18122/f2p7/2858-2F	GARP-G2-like	TF		i2_HQ_Pinna_c26012/f2p3/2155-1F	Others	TR
i1_HQ_Root_c47983/f33p0/1910-2F	C2H2	TF		i2_HQ_Rachis_c1831/f4p0/2896-0F	MYB-related	TF		i2_HQ_Pinna_c26029/f2p1/2339-0F	TRAF	TR
i1_HQ_Root_c47991/f13p0/1355-2F	C2C2-Dof	TF		i2_HQ_Rachis_c1843/f2p13/2779-0F	GRAS	TF		i2_HQ_Pinna_c26716/f2p2/2785-2F	mTERF	TR
i1_HQ_Root_c47992/f10p3/1232-2F	C2C2-Dof	TF		i2_HQ_Rachis_c1844/f2p0/2707-1F	Pseudo ARR-B	TR		i2_HQ_Pinna_c26742/f2p0/2742-1F	OFP	TF
i1_HQ_Root_c48246/f4p5/1088-0F	AP2/ERF-ERF	TF		i2_HQ_Rachis_c18494/f2p15/2614-0F	GRAS	TF		i2_HQ_Pinna_c26772/f2p0/2707-1F	bZIP	TF
i1_HQ_Root_c496/f9p0/1893-0F	NAC	TF		i2_HQ_Rachis_c1859/f3p0/2832-2F	SBP	TF		i2_HQ_Pinna_c26901/f3p2/2466-0F	Trihelix	TF
i1_HQ_Root_c5035/f4p1/1234-0F	PLATZ	TF		i2_HQ_Rachis_c1863/f6p3/2746-1F	GARP-G2-like	TF		i2_HQ_Pinna_c27282/f2p0/2744-0F	ARID	TR
i1_HQ_Root_c516/f6p0/1549-0F	NAC	TF		i2_HQ_Rachis_c1928/f5p0/2687-2F	GeBP	TF		i2_HQ_Pinna_c27346/f2p0/2243-1F	C2C2-CO-like	TF
i1_HQ_Root_c5178/f3p4/1280-0F	C2H2	TF		i2_HQ_Rachis_c19757/f2p2/2987-0F	SNF2	TR		i2_HQ_Pinna_c2743/f3p5/2785-0F	GRAS	TF
i1_HQ_Root_c524/f13p0/1549-0F	AP2/ERF-ERF	TF		i2_HQ_Rachis_c19757/f2p2/2987-2F	SNF2	TR		i2_HQ_Pinna_c27557/f2p0/2934-1F	C3H	TF
i1_HQ_Root_c5280/f2p0/1652-1F	NAC	TF		i2_HQ_Rachis_c2005/f3p0/2521-2F	C3H	TF		i2_HQ_Pinna_c27570/f2p0/2677-2F	MYB	TF
i1_HQ_Root_c5497/f2p0/1329-2F	MADS-MIKC	TF		i2_HQ_Rachis_c2012/f2p9/2672-2F	Others	TR		i2_HQ_Pinna_c27633/f2p2/2099-2F	bHLH	TF
i1_HQ_Root_c5599/f2p28/1936-0F	bZIP	TF		i2_HQ_Rachis_c20242/f2p2/2144-0F	mTERF	TR		i2_HQ_Pinna_c27650/f2p2/2716-2F	C2H2	TF
i1_HQ_Root_c5631/f2p5/1641-2F	C2C2-Dof	TF		i2_HQ_Rachis_c20262/f2p0/2277-2F	MYB-related	TF		i2_HQ_Pinna_c27668/f2p1/2426-0F	bHLH	TF
i1_HQ_Root_c5858/f2p11/1535-0F	C2H2	TF		i2_HQ_Rachis_c20507/f2p0/2928-1F	Trihelix	TF		i2_HQ_Pinna_c27956/f2p8/3396-0F	GARP-G2-like	TF
i1_HQ_Root_c5864/f3p18/1502-0F	BBR-BPC	TF		i2_HQ_Rachis_c20509/f2p0/2361-1F	E2F-DP	TF		i2_HQ_Pinna_c27970/f2p10/3107-2F	B3-ARF	TF
i1_HQ_Root_c5884/f2p3/1345-2F	Trihelix	TF		i2_HQ_Rachis_c20876/f2p0/2167-0F	bHLH	TF		i2_HQ_Pinna_c28135/f2p0/2801-0F	EIL	TF
i1_HQ_Root_c5947/f2p5/1364-0F	Tify	TF		i2_HQ_Rachis_c2094/f3p8/2336-2F	AP2/ERF-RAV	TF		i2_HQ_Pinna_c28181/f3p2/2848-2F	AUX/IAA	TR
i1_HQ_Root_c5947/f2p5/1364-1F	Others	TR		i2_HQ_Rachis_c2151/f4p5/2500-2F	TCP	TF		i2_HQ_Pinna_c28442/f2p0/2449-2F	AP2/ERF-AP2	TF
i1_HQ_Root_c5956/f6p0/1465-1F	MYB-related	TF		i2_HQ_Rachis_c21805/f2p9/2373-0F	Pseudo ARR-B	TR		i2_HQ_Pinna_c2880/f2p1/2456-1F	C2C2-CO-like	TF
i1_HQ_Root_c608/f7p2/1994-1F	ARID	TR		i2_HQ_Rachis_c21827/f2p8/2475-0F	bHLH	TF		i2_HQ_Pinna_c29228/f2p2/2046-1F	AUX/IAA	TR
i1_HQ_Root_c6448/f2p60/1792-1F	C2C2-Dof	TF		i2_HQ_Rachis_c2189/f3p2/2730-2F	bHLH	TF		i2_HQ_Pinna_c29373/f2p0/2038-0F	C2H2	TF
i1_HQ_Root_c6568/f2p1/1823-2F	bHLH	TF		i2_HQ_Rachis_c2197/f4p11/2423-2F	Pseudo ARR-B	TR		i2_HQ_Pinna_c29394/f2p0/2037-0F	GARP-G2-like	TF
i1_HQ_Root_c6612/f2p4/1803-2F	TRAF	TR		i2_HQ_Rachis_c22136/f2p6/2671-0F	C2H2	TF		i2_HQ_Pinna_c3046/f10p3/2753-2F	BES1	TF
i1_HQ_Root_c6855/f2p22/1368-0F	bHLH	TF		i2_HQ_Rachis_c2216/f4p10/2703-2F	C2H2	TF		i2_HQ_Pinna_c3122/f4p0/2527-0F	bHLH	TF
i1_HQ_Root_c688/f6p1/1974-1F	AP2/ERF-ERF	TF		i2_HQ_Rachis_c2224/f4p0/2634-2F	bHLH	TF		i2_HQ_Pinna_c31350/f23p4/2948-2F	GRAS	TF
i1_HQ_Root_c6982/f2p3/1346-2F	MYB-related	TF		i2_HQ_Rachis_c22408/f2p5/2224-2F	bHLH	TF		i2_HQ_Pinna_c31714/f21p3/2560-0F	C2C2-Dof	TF
i1_HQ_Root_c7029/f3p9/1591-0F	WRKY	TF		i2_HQ_Rachis_c22480/f2p0/2598-2F	OFP	TF		i2_HQ_Pinna_c32503/f6p5/2310-0F	C3H	TF
i1_HQ_Root_c7101/f5p26/1479-0F	bHLH	TF		i2_HQ_Rachis_c22833/f3p0/2360-2F	C3H	TF		i2_HQ_Pinna_c32566/f6p3/2520-1F	C3H	TF
i1_HQ_Root_c7175/f5p2/1263-1F	B3	TF		i2_HQ_Rachis_c2297/f4p1/2375-2F	IWS1	TR		i2_HQ_Pinna_c32743/f2p5/2356-1F	C3H	TF
i1_HQ_Root_c7247/f2p0/1680-1F	GNAT	TR		i2_HQ_Rachis_c2300/f2p13/2349-2F	C2C2-Dof	TF		i2_HQ_Pinna_c32920/f2p1/2123-2F	C2H2	TF
i1_HQ_Root_c7313/f3p1/1882-1F	bZIP	TF		i2_HQ_Rachis_c2304/f4p24/2656-2F	bHLH	TF		i2_HQ_Pinna_c32967/f2p3/2264-2F	C2C2-Dof	TF
i1_HQ_Root_c7406/f6p5/1478-2F	AP2/ERF-ERF	TF		i2_HQ_Rachis_c2319/f2p6/2508-0F	bZIP	TF		i2_HQ_Pinna_c33048/f2p1/2229-0F	C3H	TF
i1_HQ_Root_c7460/f3p6/1749-0F	AP2/ERF-ERF	TF		i2_HQ_Rachis_c23204/f2p3/2408-2F	WRKY	TF		i2_HQ_Pinna_c33069/f2p3/2216-0F	Trihelix	TF
i1_HQ_Root_c761/f8p0/1991-1F	AUX/IAA	TR		i2_HQ_Rachis_c23349/f2p0/2578-0F	bHLH	TF		i2_HQ_Pinna_c33085/f2p0/2185-1F	HSF	TF
i1_HQ_Root_c7615/f2p1/1745-0F	TUB	TF		i2_HQ_Rachis_c23365/f2p0/2482-2F	C2H2	TF		i2_HQ_Pinna_c33130/f2p0/2367-1F	MYB	TF
i1_HQ_Root_c7825/f5p58/1307-1F	LOB	TF		i2_HQ_Rachis_c2340/f3p9/2618-2F	C3H	TF		i2_HQ_Pinna_c33169/f2p6/2861-2F	TCP	TF
i1_HQ_Root_c7915/f2p12/1418-1F	MADS-MIKC	TF		i2_HQ_Rachis_c2344/f3p8/2527-1F	GRAS	TF		i2_HQ_Pinna_c33290/f3p4/2666-2F	bZIP	TF
i1_HQ_Root_c796/f4p0/1711-0F	E2F-DP	TF		i2_HQ_Rachis_c23673/f2p0/2285-0F	C2C2-Dof	TF		i2_HQ_Pinna_c33312/f3p5/2783-0F	GRAS	TF
i1_HQ_Root_c817/f4p3/1303-0F	AP2/ERF-ERF	TF		i2_HQ_Rachis_c2372/f4p0/2997-1F	PHD	TR		i2_HQ_Pinna_c33687/f3p1/2905-0F	bHLH	TF
i1_HQ_Root_c8399/f2p1/1234-1F	AP2/ERF-ERF	TF		i2_HQ_Rachis_c24303/f2p15/2485-2F	C2H2	TF		i2_HQ_Pinna_c33693/f2p3/2396-2F	MYB-related	TF
i1_HQ_Root_c8598/f2p1/1345-1F	C2H2	TF		i2_HQ_Rachis_c24807/f3p0/2420-0F	GRAS	TF		i2_HQ_Pinna_c3370/f2p1/2140-0F	EIL	TF
i1_HQ_Root_c8636/f2p5/1463-0F	MYB	TF		i2_HQ_Rachis_c24860/f2p0/2122-2F	AUX/IAA	TR		i2_HQ_Pinna_c34360/f2p2/2473-1F	B3	TF
i1_HQ_Root_c8776/f2p3/1392-2F	DBP	TF		i2_HQ_Rachis_c2509/f4p1/2531-2F	AP2/ERF-RAV	TF		i2_HQ_Pinna_c3476/f8p0/2184-1F	bHLH	TF
i1_HQ_Root_c8854/f3p0/1661-0F	Others	TR		i2_HQ_Rachis_c2529/f9p0/2471-1F	TCP	TF		i2_HQ_Pinna_c3479/f6p0/2582-2F	C3H	TF
i1_HQ_Root_c8872/f2p0/1194-2F	C3H	TF		i2_HQ_Rachis_c2567/f5p2/2489-2F	GARP-G2-like	TF		i2_HQ_Pinna_c35129/f2p0/2525-2F	HB-PHD	TF
i1_HQ_Root_c8990/f5p1/1361-1F	MYB-related	TF		i2_HQ_Rachis_c25876/f3p8/2877-0F	TRAF	TR		i2_HQ_Pinna_c3587/f5p3/2502-0F	TUB	TF
i1_HQ_Root_c9296/f2p7/1392-1F	MADS-MIKC	TF		i2_HQ_Rachis_c25925/f2p0/2526-1F	HSF	TF		i2_HQ_Pinna_c3587/f5p3/2502-1F	TUB	TF
i1_HQ_Root_c9345/f4p82/1382-2F	LIM	TF		i2_HQ_Rachis_c2607/f5p3/2743-2F	OFP	TF		i2_HQ_Pinna_c35877/f2p28/2965-1F	AUX/IAA	TR
i1_HQ_Root_c9399/f3p0/1187-0F	AP2/ERF-ERF	TF		i2_HQ_Rachis_c2621/f6p0/2986-1F	C2C2-Dof	TF		i2_HQ_Pinna_c35877/f2p28/2965-2F	B3-ARF	TF
i1_HQ_Root_c9449/f2p0/1774-2F	NAC	TF		i2_HQ_Rachis_c2623/f2p0/2814-1F	C2H2	TF		i2_HQ_Pinna_c36144/f2p0/2382-1F	bHLH	TF
i1_HQ_Root_c953/f4p0/1970-0F	C2H2	TF		i2_HQ_Rachis_c26281/f2p6/2274-1F	MYB-related	TF		i2_HQ_Pinna_c36788/f2p3/2788-1F	bHLH	TF
i1_HQ_Root_c9650/f2p2/1339-2F	AUX/IAA	TR		i2_HQ_Rachis_c27184/f2p8/2897-2F	C3H	TF		i2_HQ_Pinna_c3679/f7p4/2605-1F	TAZ	TR
i1_HQ_Root_c972/f6p1/1306-2F	C2H2	TF		i2_HQ_Rachis_c27922/f2p7/2559-0F	bHLH	TF		i2_HQ_Pinna_c37581/f3p3/2969-2F	bHLH	TF
i1_HQ_Root_c9786/f5p8/1313-2F	AP2/ERF-ERF	TF		i2_HQ_Rachis_c28094/f2p4/2296-2F	GRAS	TF		i2_HQ_Pinna_c37722/f2p2/2910-1F	Others	TR
i1_HQ_Root_c9940/f3p4/1766-2F	Tify	TF		i2_HQ_Rachis_c28103/f3p0/2216-0F	C2H2	TF		i2_HQ_Pinna_c37752/f2p0/2778-2F	MYB	TF
i1_HQ_Root_c995/f3p0/1229-2F	LIM	TF		i2_HQ_Rachis_c28446/f2p3/2414-2F	bZIP	TF		i2_HQ_Pinna_c37797/f2p3/2639-2F	MYB-related	TF
i2_HQ_Root_c10019/f9p14/2429-1F	TRAF	TR		i2_HQ_Rachis_c29333/f2p0/2061-2F	NAC	TF		i2_HQ_Pinna_c37898/f2p2/2197-1F	HB-HD-ZIP	TF
i2_HQ_Root_c1007/f6p1/2507-1F	B3-ARF	TF		i2_HQ_Rachis_c3070/f4p0/2690-1F	TUB	TF		i2_HQ_Pinna_c38211/f2p8/2673-2F	C2H2	TF
i2_HQ_Root_c1018/f6p1/2595-1F	C2H2	TF		i2_HQ_Rachis_c3105/f2p0/2382-0F	C3H	TF		i2_HQ_Pinna_c38295/f2p2/2809-0F	SBP	TF
i2_HQ_Root_c10426/f2p26/2460-2F	NAC	TF		i2_HQ_Rachis_c3144/f2p0/2183-0F	Others	TR		i2_HQ_Pinna_c38534/f2p1/2649-2F	C2H2	TF
i2_HQ_Root_c10442/f2p15/2329-1F	BES1	TF		i2_HQ_Rachis_c3144/f2p0/2183-1F	Others	TR		i2_HQ_Pinna_c38711/f2p1/2608-0F	DBP	TF
i2_HQ_Root_c10710/f4p1/2466-1F	bZIP	TF		i2_HQ_Rachis_c31749/f2p0/2129-2F	C3H	TF		i2_HQ_Pinna_c38973/f2p0/2147-1F	bHLH	TF
i2_HQ_Root_c10822/f2p1/2936-2F	C2H2	TF		i2_HQ_Rachis_c31834/f17p16/2629-0F	Trihelix	TF		i2_HQ_Pinna_c39002/f3p1/2519-1F	MYB	TF
i2_HQ_Root_c11267/f5p1/2860-2F	bZIP	TF		i2_HQ_Rachis_c3185/f2p0/2542-0F	TAZ	TR		i2_HQ_Pinna_c39275/f2p3/2343-2F	Tify	TF
i2_HQ_Root_c11352/f3p0/2577-1F	Trihelix	TF		i2_HQ_Rachis_c31874/f8p0/2383-1F	AP2/ERF-ERF	TF		i2_HQ_Pinna_c39330/f2p1/2722-2F	bHLH	TF
i2_HQ_Root_c1142/f5p0/2251-2F	bHLH	TF		i2_HQ_Rachis_c32077/f3p0/2150-1F	C2H2	TF		i2_HQ_Pinna_c39520/f2p5/2626-0F	HB-HD-ZIP	TF
i2_HQ_Root_c11685/f4p2/2827-2F	GRAS	TF		i2_HQ_Rachis_c32143/f2p0/2128-1F	C3H	TF		i2_HQ_Pinna_c39743/f2p1/2689-0F	bZIP	TF
i2_HQ_Root_c11763/f2p0/2397-1F	Trihelix	TF		i2_HQ_Rachis_c3280/f3p2/2189-2F	C3H	TF		i2_HQ_Pinna_c39996/f2p0/2418-2F	GARP-G2-like	TF
i2_HQ_Root_c11783/f3p2/2240-0F	GRAS	TF		i2_HQ_Rachis_c33207/f2p6/2453-1F	IWS1	TR		i2_HQ_Pinna_c40113/f2p0/2584-2F	bZIP	TF
i2_HQ_Root_c11792/f4p0/2616-2F	MYB-related	TF		i2_HQ_Rachis_c33215/f2p0/2617-2F	HB-HD-ZIP	TF		i2_HQ_Pinna_c4059/f2p8/2463-0F	AUX/IAA	TR
i2_HQ_Root_c11875/f4p7/2371-1F	C3H	TF		i2_HQ_Rachis_c33241/f2p1/2618-2F	SBP	TF		i2_HQ_Pinna_c40802/f2p2/2427-1F	MYB-related	TF
i2_HQ_Root_c1216/f6p0/2226-1F	MYB	TF		i2_HQ_Rachis_c33277/f2p0/2510-1F	C2H2	TF		i2_HQ_Pinna_c40857/f3p0/2523-1F	C2C2-Dof	TF
i2_HQ_Root_c1223/f6p1/2536-0F	C2C2-Dof	TF		i2_HQ_Rachis_c33364/f2p0/2189-0F	bHLH	TF		i2_HQ_Pinna_c41385/f2p0/2346-2F	bHLH	TF
i2_HQ_Root_c12251/f2p0/2806-2F	HSF	TF		i2_HQ_Rachis_c33398/f2p0/2297-1F	C2C2-CO-like	TF		i2_HQ_Pinna_c415/f27p2/2647-1F	GARP-ARR-B	TF
i2_HQ_Root_c12650/f3p4/2416-2F	Pseudo ARR-B	TR		i2_HQ_Rachis_c33424/f2p0/2688-1F	MYB-related	TF		i2_HQ_Pinna_c41875/f2p1/2786-0F	mTERF	TR
i2_HQ_Root_c12698/f3p8/2191-0F	IWS1	TR		i2_HQ_Rachis_c33453/f2p0/2983-2F	GRAS	TF		i2_HQ_Pinna_c42026/f2p0/2812-2F	WRKY	TF
i2_HQ_Root_c12712/f3p0/2531-2F	BSD	TF		i2_HQ_Rachis_c33457/f2p0/2541-1F	Others	TR		i2_HQ_Pinna_c42172/f2p0/2842-1F	MYB	TF
i2_HQ_Root_c12770/f5p5/2931-2F	C2H2	TF		i2_HQ_Rachis_c33489/f2p0/2200-0F	C2C2-Dof	TF		i2_HQ_Pinna_c4275/f2p4/2509-2F	C2H2	TF
i2_HQ_Root_c12802/f2p11/2517-0F	C2H2	TF		i2_HQ_Rachis_c33542/f2p0/2685-2F	WRKY	TF		i2_HQ_Pinna_c43053/f2p0/2826-2F	MADS-M-type	TF
i2_HQ_Root_c13039/f3p12/2667-0F	GARP-ARR-B	TF		i2_HQ_Rachis_c34593/f2p14/2241-1F	C3H	TF		i2_HQ_Pinna_c4332/f2p15/2960-2F	Others	TR
i2_HQ_Root_c13337/f5p1/2754-2F	BES1	TF		i2_HQ_Rachis_c34638/f2p6/2206-2F	EIL	TF		i2_HQ_Pinna_c44112/f5p10/2048-2F	HB-HD-ZIP	TF
i2_HQ_Root_c13349/f2p3/2230-2F	MYB	TF		i2_HQ_Rachis_c35867/f2p10/2483-2F	Others	TR		i2_HQ_Pinna_c44378/f3p2/2275-0F	C2C2-Dof	TF
i2_HQ_Root_c13353/f4p3/2818-1F	zn-clus	TF		i2_HQ_Rachis_c3607/f2p0/2408-2F	C2C2-GATA	TF		i2_HQ_Pinna_c44904/f2p0/2038-0F	Others	TR
i2_HQ_Root_c13359/f3p1/2382-1F	C3H	TF		i2_HQ_Rachis_c3635/f6p1/2411-2F	bZIP	TF		i2_HQ_Pinna_c4523/f2p0/2206-0F	MYB	TF
i2_HQ_Root_c13440/f3p13/2452-1F	SBP	TF		i2_HQ_Rachis_c3671/f3p5/2678-0F	MYB-related	TF		i2_HQ_Pinna_c4621/f3p0/2207-2F	ARID	TR
i2_HQ_Root_c13570/f4p0/2666-2F	TUB	TF		i2_HQ_Rachis_c3671/f3p5/2678-1F	PHD	TR		i2_HQ_Pinna_c4753/f6p1/2407-2F	C2H2	TF
i2_HQ_Root_c13804/f2p0/2719-2F	zn-clus	TF		i2_HQ_Rachis_c3728/f2p11/2956-1F	Rcd1-like	TR		i2_HQ_Pinna_c4800/f2p0/2543-1F	HSF	TF
i2_HQ_Root_c13905/f2p0/2245-0F	MYB	TF		i2_HQ_Rachis_c3728/f2p11/2956-2F	Rcd1-like	TR		i2_HQ_Pinna_c48058/f22p2/2931-1F	PHD	TR
i2_HQ_Root_c14055/f3p0/2272-1F	C2C2-Dof	TF		i2_HQ_Rachis_c3837/f3p0/2386-0F	AUX/IAA	TR		i2_HQ_Pinna_c48161/f3p0/2336-1F	TUB	TF
i2_HQ_Root_c1425/f2p2/2996-2F	EIL	TF		i2_HQ_Rachis_c39154/f2p2/2918-2F	AP2/ERF-AP2	TF		i2_HQ_Pinna_c482/f16p4/2638-1F	C2C2-Dof	TF
i2_HQ_Root_c14265/f5p26/2335-0F	C3H	TF		i2_HQ_Rachis_c4045/f3p9/2961-0F	C2C2-CO-like	TF		i2_HQ_Pinna_c48231/f5p13/2860-2F	Trihelix	TF
i2_HQ_Root_c1451/f10p1/2616-0F	NAC	TF		i2_HQ_Rachis_c4414/f3p2/2974-0F	BES1	TF		i2_HQ_Pinna_c48496/f2p1/2109-1F	Trihelix	TF
i2_HQ_Root_c14700/f2p3/2721-2F	Pseudo ARR-B	TR		i2_HQ_Rachis_c44298/f7p0/2053-2F	C2C2-Dof	TF		i2_HQ_Pinna_c4853/f3p2/2610-0F	C2H2	TF
i2_HQ_Root_c14724/f2p0/2579-1F	GRAS	TF		i2_HQ_Rachis_c4474/f4p17/2158-2F	HSF	TF		i2_HQ_Pinna_c49161/f2p1/2123-0F	bHLH	TF
i2_HQ_Root_c1500/f7p26/2183-0F	NAC	TF		i2_HQ_Rachis_c44862/f3p0/2070-2F	ARID	TR		i2_HQ_Pinna_c50129/f4p0/2822-1F	GRAS	TF
i2_HQ_Root_c15049/f6p1/2693-2F	Pseudo ARR-B	TR		i2_HQ_Rachis_c44868/f3p0/2075-0F	HB-KNOX	TF		i2_HQ_Pinna_c50405/f2p2/2827-1F	bHLH	TF
i2_HQ_Root_c1520/f5p1/2234-0F	C2C2-Dof	TF		i2_HQ_Rachis_c44880/f3p0/2082-2F	Trihelix	TF		i2_HQ_Pinna_c50407/f2p0/2603-1F	IWS1	TR
i2_HQ_Root_c15239/f2p4/2141-2F	HB-KNOX	TF		i2_HQ_Rachis_c45195/f2p0/2048-2F	HB-HD-ZIP	TF		i2_HQ_Pinna_c50503/f2p33/2974-2F	GRAS	TF
i2_HQ_Root_c1532/f3p9/2267-2F	AP2/ERF-ERF	TF		i2_HQ_Rachis_c466/f17p0/2641-1F	GARP-ARR-B	TF		i2_HQ_Pinna_c50589/f2p0/2373-1F	MYB-related	TF
i2_HQ_Root_c1540/f5p0/2797-2F	TRAF	TR		i2_HQ_Rachis_c48215/f12p0/2558-2F	GRAS	TF		i2_HQ_Pinna_c50616/f2p4/2428-0F	C2C2-Dof	TF
i2_HQ_Root_c1541/f3p3/2784-0F	GRAS	TF		i2_HQ_Rachis_c48286/f2p0/2488-1F	AUX/IAA	TR		i2_HQ_Pinna_c50655/f2p2/2085-1F	HB-KNOX	TF
i2_HQ_Root_c15469/f2p3/2912-0F	C2H2	TF		i2_HQ_Rachis_c48324/f7p7/2885-2F	SET	TR		i2_HQ_Pinna_c50671/f2p1/2910-0F	TCP	TF
i2_HQ_Root_c15491/f2p0/2332-1F	Trihelix	TF		i2_HQ_Rachis_c48397/f5p10/2737-0F	BES1	TF		i2_HQ_Pinna_c50728/f2p66/2978-1F	Others	TR
i2_HQ_Root_c15607/f2p15/2028-1F	GARP-G2-like	TF		i2_HQ_Rachis_c4854/f2p7/2623-2F	MYB-related	TF		i2_HQ_Pinna_c50746/f2p5/2870-1F	GRAS	TF
i2_HQ_Root_c15633/f5p0/2148-2F	MYB	TF		i2_HQ_Rachis_c48570/f3p0/2475-0F	TRAF	TR		i2_HQ_Pinna_c50765/f2p2/2406-1F	Trihelix	TF
i2_HQ_Root_c1568/f3p0/2476-2F	C2H2	TF		i2_HQ_Rachis_c4858/f2p0/2421-2F	AUX/IAA	TR		i2_HQ_Pinna_c51815/f2p9/2790-0F	TUB	TF
i2_HQ_Root_c1594/f2p0/2922-1F	C2H2	TF		i2_HQ_Rachis_c48613/f4p0/2148-0F	bZIP	TF		i2_HQ_Pinna_c5548/f2p10/2930-0F	C3H	TF
i2_HQ_Root_c1615/f12p0/2548-0F	bHLH	TF		i2_HQ_Rachis_c48622/f15p0/2692-2F	GRAS	TF		i2_HQ_Pinna_c5687/f2p2/2659-1F	TRAF	TR
i2_HQ_Root_c1627/f9p19/2568-2F	bHLH	TF		i2_HQ_Rachis_c48739/f2p0/2179-1F	bHLH	TF		i2_HQ_Pinna_c5901/f2p4/2623-0F	Trihelix	TF
i2_HQ_Root_c1638/f6p62/2695-1F	C3H	TF		i2_HQ_Rachis_c4890/f2p5/2692-1F	GRAS	TF		i2_HQ_Pinna_c5908/f2p3/2193-1F	Trihelix	TF
i2_HQ_Root_c17520/f4p5/2164-2F	C2H2	TF		i2_HQ_Rachis_c48950/f23p0/2431-1F	AUX/IAA	TR		i2_HQ_Pinna_c59712/f2p79/2873-1F	Tify	TF
i2_HQ_Root_c1781/f10p1/2633-1F	HB-other	TF		i2_HQ_Rachis_c49245/f3p0/2140-2F	AP2/ERF-ERF	TF		i2_HQ_Pinna_c6019/f3p1/2166-2F	MYB	TF
i2_HQ_Root_c1786/f5p8/2231-1F	bHLH	TF		i2_HQ_Rachis_c4926/f3p20/2393-2F	Trihelix	TF		i2_HQ_Pinna_c60794/f2p6/2587-0F	B3-ARF	TF
i2_HQ_Root_c18134/f6p1/2652-0F	HSF	TF		i2_HQ_Rachis_c49284/f3p0/2800-2F	AUX/IAA	TR		i2_HQ_Pinna_c61434/f7p2/2087-2F	C2C2-Dof	TF
i2_HQ_Root_c18138/f4p0/2773-1F	Jumonji	TR		i2_HQ_Rachis_c49489/f2p0/2218-2F	C3H	TF		i2_HQ_Pinna_c62016/f4p1/2075-1F	Pseudo ARR-B	TR
i2_HQ_Root_c18157/f4p0/2691-1F	zn-clus	TF		i2_HQ_Rachis_c49982/f46p0/2633-0F	C2H2	TF		i2_HQ_Pinna_c62754/f2p0/2032-2F	Tify	TF
i2_HQ_Root_c18161/f8p0/2970-1F	SET	TR		i2_HQ_Rachis_c50372/f2p10/2652-1F	bHLH	TF		i2_HQ_Pinna_c6431/f2p1/2630-1F	bHLH	TF
i2_HQ_Root_c18182/f3p2/2480-0F	NAC	TF		i2_HQ_Rachis_c50404/f2p0/2711-2F	GRAS	TF		i2_HQ_Pinna_c6556/f3p4/2686-1F	bHLH	TF
i2_HQ_Root_c1822/f2p1/2922-2F	bZIP	TF		i2_HQ_Rachis_c5317/f3p0/2576-0F	EIL	TF		i2_HQ_Pinna_c66739/f11p9/2666-2F	HB-HD-ZIP	TF
i2_HQ_Root_c18246/f6p3/2624-0F	Trihelix	TF		i2_HQ_Rachis_c54663/f10p10/2883-2F	AP2/ERF-ERF	TF		i2_HQ_Pinna_c66754/f18p6/2516-1F	MYB-related	TF
i2_HQ_Root_c18260/f4p7/2550-0F	TUB	TF		i2_HQ_Rachis_c5481/f4p24/2333-1F	bZIP	TF		i2_HQ_Pinna_c66773/f8p6/2849-0F	GRAS	TF
i2_HQ_Root_c18285/f2p14/2782-0F	C2H2	TF		i2_HQ_Rachis_c55074/f3p0/2535-2F	Pseudo ARR-B	TR		i2_HQ_Pinna_c66779/f5p3/2798-1F	TUB	TF
i2_HQ_Root_c18288/f2p0/2651-2F	Trihelix	TF		i2_HQ_Rachis_c55344/f4p0/2063-2F	bZIP	TF		i2_HQ_Pinna_c66861/f3p1/2947-1F	bHLH	TF
i2_HQ_Root_c1829/f4p5/2727-2F	C2H2	TF		i2_HQ_Rachis_c55569/f3p0/2105-2F	LOB	TF		i2_HQ_Pinna_c67108/f7p2/2372-1F	bZIP	TF
i2_HQ_Root_c18300/f4p0/2848-0F	Trihelix	TF		i2_HQ_Rachis_c55652/f2p8/2055-1F	C3H	TF		i2_HQ_Pinna_c6723/f3p0/2845-1F	NAC	TF
i2_HQ_Root_c18303/f2p9/2903-1F	HMG	TR		i2_HQ_Rachis_c55663/f2p18/2047-1F	bZIP	TF		i2_HQ_Pinna_c67708/f3p1/2688-1F	GeBP	TF
i2_HQ_Root_c18308/f4p7/2262-1F	HSF	TF		i2_HQ_Rachis_c55714/f2p10/2106-2F	GARP-G2-like	TF		i2_HQ_Pinna_c67725/f16p2/2612-2F	GRAS	TF
i2_HQ_Root_c18328/f4p10/2203-2F	TCP	TF		i2_HQ_Rachis_c55716/f2p5/2053-2F	Trihelix	TF		i2_HQ_Pinna_c67818/f6p5/2957-2F	GRAS	TF
i2_HQ_Root_c18341/f2p26/2546-0F	C2H2	TF		i2_HQ_Rachis_c565/f13p0/2648-1F	GRAS	TF		i2_HQ_Pinna_c67900/f6p4/2163-0F	mTERF	TR
i2_HQ_Root_c18367/f2p5/2250-1F	PHD	TR		i2_HQ_Rachis_c5828/f4p9/2528-1F	GRAS	TF		i2_HQ_Pinna_c68305/f3p0/2091-2F	LOB	TF
i2_HQ_Root_c18399/f4p9/2898-1F	GRAS	TF		i2_HQ_Rachis_c58284/f7p0/2679-2F	MYB-related	TF		i2_HQ_Pinna_c68426/f6p3/2091-2F	Trihelix	TF
i2_HQ_Root_c18410/f3p5/2767-0F	GARP-ARR-B	TF		i2_HQ_Rachis_c58307/f4p0/2890-2F	HB-HD-ZIP	TF		i2_HQ_Pinna_c69128/f4p0/2620-1F	OFP	TF
i2_HQ_Root_c18414/f3p24/2780-1F	zn-clus	TF		i2_HQ_Rachis_c58329/f2p0/2183-2F	ARID	TR		i2_HQ_Pinna_c69261/f3p5/2648-1F	GRAS	TF
i2_HQ_Root_c18445/f3p1/2287-0F	HB-KNOX	TF		i2_HQ_Rachis_c58397/f2p0/2242-1F	TAZ	TR		i2_HQ_Pinna_c69358/f2p0/2927-2F	bZIP	TF
i2_HQ_Root_c18473/f3p0/2534-2F	HSF	TF		i2_HQ_Rachis_c58399/f17p6/2189-0F	AUX/IAA	TR		i2_HQ_Pinna_c69501/f2p2/2474-2F	C2H2	TF
i2_HQ_Root_c18481/f3p1/2336-0F	bZIP	TF		i2_HQ_Rachis_c58494/f10p1/2302-1F	AUX/IAA	TR		i2_HQ_Pinna_c7026/f3p1/2561-2F	GeBP	TF
i2_HQ_Root_c18499/f5p0/2578-0F	zn-clus	TF		i2_HQ_Rachis_c58520/f3p8/2182-2F	bHLH	TF		i2_HQ_Pinna_c7087/f2p18/2619-2F	C3H	TF
i2_HQ_Root_c18537/f2p0/2908-2F	B3-ARF	TF		i2_HQ_Rachis_c58581/f11p0/2424-2F	GRAS	TF		i2_HQ_Pinna_c7168/f4p1/2827-0F	bHLH	TF
i2_HQ_Root_c18555/f2p3/2845-0F	SET	TR		i2_HQ_Rachis_c58588/f39p0/2516-2F	AUX/IAA	TR		i2_HQ_Pinna_c7333/f4p1/2716-2F	C3H	TF
i2_HQ_Root_c18563/f2p1/3032-1F	BES1	TF		i2_HQ_Rachis_c58642/f6p9/2084-1F	Trihelix	TF		i2_HQ_Pinna_c7459/f2p0/2630-1F	IWS1	TR
i2_HQ_Root_c18584/f2p9/2921-2F	C2H2	TF		i2_HQ_Rachis_c58713/f15p0/2955-0F	GRAS	TF		i2_HQ_Pinna_c74862/f4p1/2747-1F	bHLH	TF
i2_HQ_Root_c18590/f4p29/2941-1F	GRAS	TF		i2_HQ_Rachis_c58846/f13p0/2814-1F	GRAS	TF		i2_HQ_Pinna_c7584/f2p0/2906-0F	bHLH	TF
i2_HQ_Root_c18624/f4p1/2466-2F	C3H	TF		i2_HQ_Rachis_c58868/f3p22/2092-2F	C2H2	TF		i2_HQ_Pinna_c76760/f2p0/2043-0F	MYB-related	TF
i2_HQ_Root_c18631/f4p12/2407-1F	bZIP	TF		i2_HQ_Rachis_c58874/f4p10/2122-0F	ARID	TR		i2_HQ_Pinna_c76785/f2p0/2032-1F	C2C2-GATA	TF
i2_HQ_Root_c18633/f5p4/2676-2F	MYB	TF		i2_HQ_Rachis_c58895/f10p20/2385-2F	IWS1	TR		i2_HQ_Pinna_c7758/f3p3/2925-1F	C3H	TF
i2_HQ_Root_c18642/f7p2/2612-0F	bHLH	TF		i2_HQ_Rachis_c58900/f32p11/2788-0F	GRAS	TF		i2_HQ_Pinna_c7869/f2p2/2877-2F	C3H	TF
i2_HQ_Root_c18663/f2p5/2401-1F	MYB-related	TF		i2_HQ_Rachis_c59076/f2p3/2199-1F	MYB-related	TF		i2_HQ_Pinna_c804/f6p1/2791-0F	MYB-related	TF
i2_HQ_Root_c18684/f3p29/3002-0F	MYB-related	TF		i2_HQ_Rachis_c59103/f9p0/2191-1F	TCP	TF		i2_HQ_Pinna_c81170/f2p1/2135-1F	BES1	TF
i2_HQ_Root_c18727/f5p48/2339-2F	SWI/SNF-BAF60b	TR		i2_HQ_Rachis_c59110/f13p0/2190-1F	bZIP	TF		i2_HQ_Pinna_c81187/f19p2/2975-1F	NAC	TF
i2_HQ_Root_c18751/f2p3/2454-1F	WRKY	TF		i2_HQ_Rachis_c59134/f4p0/2204-0F	bZIP	TF		i2_HQ_Pinna_c81196/f2p1/2637-2F	GARP-G2-like	TF
i2_HQ_Root_c18785/f6p7/2642-1F	Pseudo ARR-B	TR		i2_HQ_Rachis_c59338/f4p7/2135-2F	AUX/IAA	TR		i2_HQ_Pinna_c81267/f3p6/2516-2F	WRKY	TF
i2_HQ_Root_c19070/f3p1/2874-1F	AUX/IAA	TR		i2_HQ_Rachis_c5938/f2p4/2283-0F	GRAS	TF		i2_HQ_Pinna_c81280/f6p2/2229-1F	C2C2-Dof	TF
i2_HQ_Root_c19073/f2p3/2403-1F	zn-clus	TF		i2_HQ_Rachis_c59397/f7p3/2460-0F	GARP-G2-like	TF		i2_HQ_Pinna_c81387/f23p5/2594-1F	GRAS	TF
i2_HQ_Root_c19259/f2p0/2743-1F	C3H	TF		i2_HQ_Rachis_c59501/f5p0/1995-0F	Others	TR		i2_HQ_Pinna_c81425/f17p2/2095-1F	C2C2-Dof	TF
i2_HQ_Root_c19259/f2p0/2743-2F	C3H	TF		i2_HQ_Rachis_c59501/f5p0/1995-1F	Tify	TF		i2_HQ_Pinna_c81448/f3p3/2299-0F	AP2/ERF-ERF	TF
i2_HQ_Root_c1933/f18p12/2538-0F	GARP-G2-like	TF		i2_HQ_Rachis_c5955/f2p0/2470-1F	C3H	TF		i2_HQ_Pinna_c81492/f3p4/2683-1F	C2H2	TF
i2_HQ_Root_c19546/f2p1/2558-2F	SNF2	TR		i2_HQ_Rachis_c59688/f29p9/2529-1F	C2C2-Dof	TF		i2_HQ_Pinna_c81512/f20p4/2971-1F	C3H	TF
i2_HQ_Root_c19790/f3p18/2946-2F	HSF	TF		i2_HQ_Rachis_c59734/f15p3/2218-0F	AP2/ERF-ERF	TF		i2_HQ_Pinna_c81704/f2p3/2182-0F	AP2/ERF-ERF	TF
i2_HQ_Root_c20235/f2p0/2665-1F	bHLH	TF		i2_HQ_Rachis_c59776/f23p1/2919-0F	NAC	TF		i2_HQ_Pinna_c81717/f29p9/2655-1F	HB-HD-ZIP	TF
i2_HQ_Root_c2038/f6p1/2596-0F	Trihelix	TF		i2_HQ_Rachis_c59777/f30p0/2457-2F	MYB-related	TF		i2_HQ_Pinna_c8173/f2p2/2301-0F	bHLH	TF
i2_HQ_Root_c2050/f6p3/2564-1F	C3H	TF		i2_HQ_Rachis_c60416/f5p3/2816-0F	C3H	TF		i2_HQ_Pinna_c81749/f2p2/2590-0F	C2C2-Dof	TF
i2_HQ_Root_c2056/f6p8/2166-0F	bHLH	TF		i2_HQ_Rachis_c6066/f2p0/2634-0F	GeBP	TF		i2_HQ_Pinna_c81756/f5p6/2946-2F	GRAS	TF
i2_HQ_Root_c2104/f2p5/2436-2F	bHLH	TF		i2_HQ_Rachis_c6069/f3p11/2401-0F	C2C2-Dof	TF		i2_HQ_Pinna_c81942/f11p8/2636-0F	C2C2-Dof	TF
i2_HQ_Root_c21053/f2p10/2383-0F	EIL	TF		i2_HQ_Rachis_c6223/f3p1/2699-2F	GRAS	TF		i2_HQ_Pinna_c81945/f13p4/2879-1F	GARP-ARR-B	TF
i2_HQ_Root_c21310/f4p38/2241-2F	MYB-related	TF		i2_HQ_Rachis_c6399/f8p3/2825-0F	C3H	TF		i2_HQ_Pinna_c82048/f10p2/2805-0F	MYB-related	TF
i2_HQ_Root_c21458/f2p0/2558-1F	TCP	TF		i2_HQ_Rachis_c650/f25p0/2973-0F	C3H	TF		i2_HQ_Pinna_c82084/f12p1/2522-1F	AUX/IAA	TR
i2_HQ_Root_c21479/f2p12/2307-1F	bHLH	TF		i2_HQ_Rachis_c6522/f5p0/2198-1F	bZIP	TF		i2_HQ_Pinna_c82152/f19p10/2154-2F	Tify	TF
i2_HQ_Root_c2162/f2p2/2295-1F	Others	TR		i2_HQ_Rachis_c6598/f3p0/2179-0F	MYB-related	TF		i2_HQ_Pinna_c82161/f2p6/2598-2F	TCP	TF
i2_HQ_Root_c2166/f3p18/2494-2F	AP2/ERF-ERF	TF		i2_HQ_Rachis_c7095/f3p0/2355-0F	GARP-G2-like	TF		i2_HQ_Pinna_c8225/f2p2/2810-2F	HB-HD-ZIP	TF
i2_HQ_Root_c2172/f6p1/2629-1F	B3-ARF	TF		i2_HQ_Rachis_c7563/f5p0/2345-0F	C3H	TF		i2_HQ_Pinna_c82537/f11p10/2267-2F	HB-HD-ZIP	TF
i2_HQ_Root_c2175/f3p12/2745-1F	bZIP	TF		i2_HQ_Rachis_c7665/f7p7/2272-1F	C2C2-Dof	TF		i2_HQ_Pinna_c82615/f5p2/2041-1F	HB-KNOX	TF
i2_HQ_Root_c2177/f7p0/2467-0F	BES1	TF		i2_HQ_Rachis_c7852/f4p0/2419-2F	TUB	TF		i2_HQ_Pinna_c82780/f5p2/2581-0F	AUX/IAA	TR
i2_HQ_Root_c21825/f2p6/2764-1F	GRAS	TF		i2_HQ_Rachis_c7897/f2p0/2522-1F	bZIP	TF		i2_HQ_Pinna_c82852/f11p1/2487-1F	C2H2	TF
i2_HQ_Root_c21831/f3p17/2434-1F	zn-clus	TF		i2_HQ_Rachis_c8027/f5p2/2749-2F	GARP-ARR-B	TF		i2_HQ_Pinna_c82857/f20p7/2600-0F	C3H	TF
i2_HQ_Root_c21899/f2p9/2655-2F	Others	TR		i2_HQ_Rachis_c8040/f3p0/2505-1F	HMG	TR		i2_HQ_Pinna_c83126/f3p0/2736-0F	AP2/ERF-ERF	TF
i2_HQ_Root_c21947/f2p8/2207-2F	AP2/ERF-ERF	TF		i2_HQ_Rachis_c8107/f2p12/2728-1F	Others	TR		i2_HQ_Pinna_c857/f8p2/2271-1F	C2C2-Dof	TF
i2_HQ_Root_c22144/f3p8/2411-0F	bZIP	TF		i2_HQ_Rachis_c8310/f5p0/2698-2F	Pseudo ARR-B	TR		i2_HQ_Pinna_c8577/f2p1/2300-2F	bZIP	TF
i2_HQ_Root_c2227/f3p8/2633-0F	AP2/ERF-AP2	TF		i2_HQ_Rachis_c8530/f3p3/2988-1F	Tify	TF		i2_HQ_Pinna_c8662/f4p4/2770-0F	HMG	TR
i2_HQ_Root_c2231/f5p16/2700-1F	SNF2	TR		i2_HQ_Rachis_c8567/f5p0/2522-0F	HB-other	TF		i2_HQ_Pinna_c87880/f4p9/2177-1F	HB-HD-ZIP	TF
i2_HQ_Root_c2253/f6p0/2679-2F	MYB-related	TF		i2_HQ_Rachis_c8678/f4p0/2406-1F	C3H	TF		i2_HQ_Pinna_c8805/f2p2/2694-0F	bHLH	TF
i2_HQ_Root_c22644/f2p4/2802-2F	AP2/ERF-ERF	TF		i2_HQ_Rachis_c877/f6p0/2263-2F	bZIP	TF		i2_HQ_Pinna_c8917/f5p5/2599-1F	bZIP	TF
i2_HQ_Root_c22665/f2p10/2202-1F	bHLH	TF		i2_HQ_Rachis_c8938/f2p5/2848-1F	GARP-G2-like	TF		i2_HQ_Pinna_c9123/f3p4/2449-2F	Trihelix	TF
i2_HQ_Root_c2269/f2p0/2989-1F	C2C2-GATA	TF		i2_HQ_Rachis_c910/f12p0/2913-0F	PHD	TR		i2_HQ_Pinna_c9316/f2p1/2952-2F	AP2/ERF-ERF	TF
i2_HQ_Root_c22787/f2p15/2625-2F	AUX/IAA	TR		i2_HQ_Rachis_c9182/f3p9/2417-0F	C2H2	TF		i2_HQ_Pinna_c9536/f6p8/2421-0F	HB-HD-ZIP	TF
i2_HQ_Root_c22903/f2p47/2311-0F	C2H2	TF		i2_HQ_Rachis_c9253/f2p3/2653-0F	Alfin-like	TF		i2_HQ_Pinna_c9845/f2p1/2688-2F	IWS1	TR
i2_HQ_Root_c23318/f2p1/2842-0F	C2H2	TF		i2_HQ_Rachis_c9267/f2p2/2873-0F	bHLH	TF		i3_HQ_Pinna_c10074/f3p0/3414-1F	C3H	TF
i2_HQ_Root_c23521/f2p1/2654-2F	Trihelix	TF		i2_HQ_Rachis_c9344/f5p0/2976-0F	Others	TR		i3_HQ_Pinna_c10171/f2p0/3833-1F	WRKY	TF
i2_HQ_Root_c23553/f2p0/2829-2F	C3H	TF		i2_HQ_Rachis_c9534/f5p0/2573-2F	bZIP	TF		i3_HQ_Pinna_c10250/f2p1/3613-2F	HB-BELL	TF
i2_HQ_Root_c23681/f3p19/2892-2F	GRAS	TF		i2_HQ_Rachis_c9657/f7p8/2292-1F	Tify	TF		i3_HQ_Pinna_c1139/f4p0/3601-2F	C2H2	TF
i2_HQ_Root_c23728/f2p0/2353-2F	VOZ	TF		i2_HQ_Rachis_c9764/f2p4/2267-2F	GRAS	TF		i3_HQ_Pinna_c1263/f9p1/3436-0F	Others	TR
i2_HQ_Root_c23822/f4p0/2869-2F	SET	TR		i2_HQ_Rachis_c9902/f4p15/2806-1F	GRAS	TF		i3_HQ_Pinna_c1263/f9p1/3436-1F	GARP-G2-like	TF
i2_HQ_Root_c23866/f2p18/2591-1F	Others	TR		i3_HQ_Rachis_c1004/f10p0/3606-1F	C3H	TF		i3_HQ_Pinna_c1278/f6p0/3558-2F	PHD	TR
i2_HQ_Root_c24027/f4p3/2715-2F	GRAS	TF		i3_HQ_Rachis_c1241/f7p0/3287-2F	GARP-ARR-B	TF		i3_HQ_Pinna_c1335/f4p2/3382-0F	C3H	TF
i2_HQ_Root_c24085/f2p23/2448-0F	C2H2	TF		i3_HQ_Rachis_c1285/f9p11/3774-2F	bZIP	TF		i3_HQ_Pinna_c1416/f10p0/3448-1F	HB-HD-ZIP	TF
i2_HQ_Root_c24204/f2p149/2795-1F	GRAS	TF		i3_HQ_Rachis_c1332/f3p0/3800-1F	NAC	TF		i3_HQ_Pinna_c1622/f2p0/3083-2F	GARP-ARR-B	TF
i2_HQ_Root_c24658/f3p28/2630-2F	HB-BELL	TF		i3_HQ_Rachis_c13692/f2p2/4067-2F	Others	TR		i3_HQ_Pinna_c1661/f3p0/3577-2F	GARP-ARR-B	TF
i2_HQ_Root_c24809/f3p1/2144-1F	C3H	TF		i3_HQ_Rachis_c13800/f2p0/3499-1F	zn-clus	TF		i3_HQ_Pinna_c16827/f3p2/3344-1F	C3H	TF
i2_HQ_Root_c24932/f2p0/2780-2F	SWI/SNF-BAF60b	TR		i3_HQ_Rachis_c13984/f2p0/3918-0F	GRAS	TF		i3_HQ_Pinna_c1690/f5p0/3664-1F	B3	TF
i2_HQ_Root_c25080/f2p3/2524-0F	Pseudo ARR-B	TR		i3_HQ_Rachis_c14045/f2p4/3376-2F	C2H2	TF		i3_HQ_Pinna_c16960/f6p1/3172-1F	ULT	TF
i2_HQ_Root_c25208/f2p1/2205-2F	zn-clus	TF		i3_HQ_Rachis_c1405/f6p0/3341-0F	Jumonji	TR		i3_HQ_Pinna_c1705/f2p2/3405-1F	bZIP	TF
i2_HQ_Root_c25282/f2p0/2677-0F	zn-clus	TF		i3_HQ_Rachis_c14175/f2p0/3371-0F	B3	TF		i3_HQ_Pinna_c17050/f3p0/3224-1F	GARP-ARR-B	TF
i2_HQ_Root_c25345/f4p31/2795-0F	C3H	TF		i3_HQ_Rachis_c14180/f3p2/3639-2F	NAC	TF		i3_HQ_Pinna_c17750/f7p0/3370-1F	NAC	TF
i2_HQ_Root_c25456/f3p0/2462-2F	AUX/IAA	TR		i3_HQ_Rachis_c1425/f4p0/4012-2F	C2H2	TF		i3_HQ_Pinna_c17751/f3p0/3494-0F	WRKY	TF
i2_HQ_Root_c25466/f2p20/2777-2F	Trihelix	TF		i3_HQ_Rachis_c1608/f5p0/3271-1F	C3H	TF		i3_HQ_Pinna_c21922/f2p0/3720-1F	ARID	TR
i2_HQ_Root_c2579/f2p4/2779-0F	GRAS	TF		i3_HQ_Rachis_c20132/f2p0/3363-2F	PHD	TR		i3_HQ_Pinna_c23228/f3p0/3327-1F	HB-BELL	TF
i2_HQ_Root_c25962/f2p2/2719-1F	WRKY	TF		i3_HQ_Rachis_c20215/f2p0/3224-1F	SWI/SNF-SWI3	TR		i3_HQ_Pinna_c23273/f2p0/3816-1F	bHLH	TF
i2_HQ_Root_c26179/f2p2/2673-0F	WRKY	TF		i3_HQ_Rachis_c20284/f2p0/3715-2F	WRKY	TF		i3_HQ_Pinna_c23376/f2p2/3691-1F	HB-BELL	TF
i2_HQ_Root_c26590/f3p13/3031-0F	C2H2	TF		i3_HQ_Rachis_c20812/f3p0/3306-0F	GRAS	TF		i3_HQ_Pinna_c2431/f8p0/3343-0F	PHD	TR
i2_HQ_Root_c26710/f2p0/2751-2F	C2C2-GATA	TF		i3_HQ_Rachis_c20928/f3p0/3441-1F	B3	TF		i3_HQ_Pinna_c2573/f3p0/3397-2F	TUB	TF
i2_HQ_Root_c26735/f2p14/2436-2F	bZIP	TF		i3_HQ_Rachis_c20988/f2p0/3859-1F	Others	TR		i3_HQ_Pinna_c33848/f3p0/3597-0F	B3-ARF	TF
i2_HQ_Root_c27419/f2p1/2589-1F	bHLH	TF		i3_HQ_Rachis_c21241/f2p1/3407-1F	bHLH	TF		i3_HQ_Pinna_c33992/f2p3/3609-1F	mTERF	TR
i2_HQ_Root_c27587/f2p7/3029-1F	MYB-related	TF		i3_HQ_Rachis_c2395/f6p0/3632-1F	HB-BELL	TF		i3_HQ_Pinna_c33992/f2p3/3609-2F	mTERF	TR
i2_HQ_Root_c27645/f2p3/2298-1F	IWS1	TR		i3_HQ_Rachis_c2399/f2p0/3297-1F	C3H	TF		i3_HQ_Pinna_c34010/f2p0/3721-2F	Others	TR
i2_HQ_Root_c2770/f2p0/2453-2F	HB-HD-ZIP	TF		i3_HQ_Rachis_c2442/f5p0/3754-2F	HB-HD-ZIP	TF		i3_HQ_Pinna_c34063/f2p2/3494-0F	bHLH	TF
i2_HQ_Root_c27747/f3p40/2645-1F	HB-BELL	TF		i3_HQ_Rachis_c2443/f2p0/3355-0F	MYB-related	TF		i3_HQ_Pinna_c34138/f3p0/3350-1F	C3H	TF
i2_HQ_Root_c27767/f2p3/2406-2F	GRAS	TF		i3_HQ_Rachis_c2487/f3p0/3686-0F	C3H	TF		i3_HQ_Pinna_c3464/f6p6/3737-0F	C3H	TF
i2_HQ_Root_c28102/f2p1/2833-1F	C3H	TF		i3_HQ_Rachis_c2524/f3p2/3380-2F	GARP-ARR-B	TF		i3_HQ_Pinna_c3639/f3p0/3466-0F	zn-clus	TF
i2_HQ_Root_c28269/f2p1/2125-1F	bHLH	TF		i3_HQ_Rachis_c2558/f3p6/3524-2F	SWI/SNF-SWI3	TR		i3_HQ_Pinna_c3693/f5p0/3405-1F	WRKY	TF
i2_HQ_Root_c28326/f3p2/2854-0F	Others	TR		i3_HQ_Rachis_c2586/f5p0/3358-1F	C3H	TF		i3_HQ_Pinna_c3693/f5p0/3405-2F	WRKY	TF
i2_HQ_Root_c28326/f3p2/2854-1F	Others	TR		i3_HQ_Rachis_c2674/f3p87/3763-1F	HB-other	TF		i3_HQ_Pinna_c3698/f3p0/3318-2F	HB-other	TF
i2_HQ_Root_c28379/f3p0/2851-2F	FAR1	TF		i3_HQ_Rachis_c2854/f3p9/3300-1F	GRAS	TF		i3_HQ_Pinna_c8304/f2p8/3512-2F	bZIP	TF
i2_HQ_Root_c28563/f2p9/2295-1F	HB-other	TF		i3_HQ_Rachis_c2868/f2p2/3263-1F	GRAS	TF		i3_HQ_Pinna_c8319/f2p2/3129-1F	HB-HD-ZIP	TF
i2_HQ_Root_c28888/f5p0/2983-2F	Others	TR		i3_HQ_Rachis_c2958/f7p0/3591-0F	Trihelix	TF		i3_HQ_Pinna_c844/f7p0/3611-2F	B3	TF
i2_HQ_Root_c29083/f3p1/2717-0F	LUG	TR		i3_HQ_Rachis_c3165/f2p18/3961-1F	bZIP	TF		i3_HQ_Pinna_c8672/f2p0/3646-0F	GARP-G2-like	TF
i2_HQ_Root_c29239/f2p3/2813-2F	IWS1	TR		i3_HQ_Rachis_c31704/f7p0/3272-1F	GRAS	TF		i3_HQ_Pinna_c8872/f4p4/3204-1F	SBP	TF
i2_HQ_Root_c2925/f3p15/2539-1F	AP2/ERF-ERF	TF		i3_HQ_Rachis_c3601/f2p4/3636-1F	HB-HD-ZIP	TF		i3_HQ_Pinna_c9045/f2p0/3320-2F	mTERF	TR
i2_HQ_Root_c29387/f2p3/2291-1F	IWS1	TR		i3_HQ_Rachis_c3648/f3p0/3466-1F	C3H	TF		i3_HQ_Pinna_c9284/f2p8/3685-2F	SNF2	TR
i2_HQ_Root_c29529/f2p1/2952-1F	Trihelix	TF		i3_HQ_Rachis_c3835/f2p0/3436-0F	SET	TR		i3_HQ_Pinna_c9446/f2p0/3430-2F	Trihelix	TF
i2_HQ_Root_c2958/f2p22/2239-2F	PHD	TR		i3_HQ_Rachis_c7652/f6p5/3307-1F	MYB-related	TF		i3_HQ_Pinna_c946/f13p0/3604-2F	C3H	TF
i2_HQ_Root_c3022/f4p4/2236-1F	HSF	TF		i3_HQ_Rachis_c7936/f4p0/3654-1F	C3H	TF		i3_HQ_Pinna_c9528/f2p2/3710-1F	C3H	TF
i2_HQ_Root_c3022/f4p4/2236-2F	HSF	TF		i3_HQ_Rachis_c8012/f4p4/3721-1F	GRAS	TF		i0_LQ_Pinna_c10198/f1p0/905-0F	Alfin-like	TF
i2_HQ_Root_c3047/f5p1/2839-1F	GRAS	TF		i3_HQ_Rachis_c8083/f2p1/3703-1F	ARID	TR		i0_LQ_Pinna_c10246/f1p2/757-2F	GNAT	TR
i2_HQ_Root_c3067/f2p1/2470-1F	C3H	TF		i3_HQ_Rachis_c8245/f6p6/3431-2F	HB-HD-ZIP	TF		i0_LQ_Pinna_c10537/f1p4/892-2F	Tify	TF
i2_HQ_Root_c32684/f26p2/2829-0F	GRAS	TF		i3_HQ_Rachis_c8752/f3p4/3706-2F	PHD	TR		i0_LQ_Pinna_c10571/f1p12/915-0F	GRAS	TF
i2_HQ_Root_c32692/f31p6/2450-2F	AUX/IAA	TR		i3_HQ_Rachis_c8879/f2p9/3270-0F	SET	TR		i0_LQ_Pinna_c11889/f1p0/615-0F	Others	TR
i2_HQ_Root_c32702/f23p13/2740-0F	GRAS	TF		i0_LQ_Rachis_c137110/f1p0/662-1F	NF-YB	TF		i0_LQ_Pinna_c12797/f1p0/554-1F	C2H2	TF
i2_HQ_Root_c32823/f4p11/2906-1F	MYB-related	TF		i0_LQ_Rachis_c2438/f1p2/857-0F	GRAS	TF		i0_LQ_Pinna_c14038/f1p1/823-0F	bZIP	TF
i2_HQ_Root_c32964/f2p56/2126-1F	Pseudo ARR-B	TR		i0_LQ_Rachis_c2586/f1p0/719-0F	AP2/ERF-ERF	TF		i0_LQ_Pinna_c14766/f1p0/692-2F	WRKY	TF
i2_HQ_Root_c33033/f9p31/2877-1F	NAC	TF		i0_LQ_Rachis_c2846/f1p6/770-2F	WRKY	TF		i0_LQ_Pinna_c14792/f1p2/972-0F	WRKY	TF
i2_HQ_Root_c33244/f2p1/2201-0F	WRKY	TF		i0_LQ_Rachis_c2984/f1p4/872-2F	MYB	TF		i0_LQ_Pinna_c21945/f2p5/777-2F	AUX/IAA	TR
i2_HQ_Root_c34056/f3p0/2666-0F	GRAS	TF		i0_LQ_Rachis_c3666/f1p5/941-0F	NF-YB	TF		i0_LQ_Pinna_c21983/f2p3/721-2F	SWI/SNF-BAF60b	TR
i2_HQ_Root_c34143/f3p3/2632-1F	GRAS	TF		i0_LQ_Rachis_c3800/f1p17/979-2F	C3H	TF		i0_LQ_Pinna_c22109/f1p13/864-1F	NAC	TF
i2_HQ_Root_c34160/f2p1/2250-2F	bHLH	TF		i0_LQ_Rachis_c3827/f1p0/736-1F	Coactivator p15	TR		i0_LQ_Pinna_c22218/f1p3/947-0F	GNAT	TR
i2_HQ_Root_c34237/f5p0/2320-2F	MYB-related	TF		i0_LQ_Rachis_c4062/f1p0/915-2F	AUX/IAA	TR		i0_LQ_Pinna_c3660/f1p0/795-2F	Others	TR
i2_HQ_Root_c34302/f2p0/2249-0F	AP2/ERF-ERF	TF		i0_LQ_Rachis_c6077/f1p0/842-2F	HMG	TR		i0_LQ_Pinna_c4140/f1p1/843-0F	MADS-MIKC	TF
i2_HQ_Root_c34324/f3p0/2744-2F	C3H	TF		i3_HQ_Rachis_c10582/f3p99/3531-0F	Trihelix	TF		i0_LQ_Pinna_c4241/f1p0/694-1F	MADS-M-type	TF
i2_HQ_Root_c34368/f3p0/2263-1F	bHLH	TF		i3_HQ_Rachis_c10724/f2p0/3324-2F	WRKY	TF		i0_LQ_Pinna_c4257/f1p17/738-1F	HMG	TR
i2_HQ_Root_c34403/f5p0/2967-1F	DDT	TR		i3_HQ_Rachis_c10949/f2p0/3526-2F	SNF2	TR		i0_LQ_Pinna_c4490/f1p7/789-1F	C3H	TF
i2_HQ_Root_c34431/f2p0/2389-1F	AP2/ERF-ERF	TF		i3_HQ_Rachis_c10991/f2p10/3653-1F	HB-HD-ZIP	TF		i0_LQ_Pinna_c4586/f1p3/845-0F	GNAT	TR
i2_HQ_Root_c34457/f2p0/2673-2F	zn-clus	TF		i3_HQ_Rachis_c11193/f2p10/3407-2F	zn-clus	TF		i0_LQ_Pinna_c4896/f1p0/988-1F	C3H	TF
i2_HQ_Root_c34477/f2p0/2130-2F	Others	TR		i3_HQ_Rachis_c11396/f2p0/3988-1F	C2H2	TF		i0_LQ_Pinna_c5211/f1p0/928-0F	HMG	TR
i2_HQ_Root_c34491/f2p1/2549-2F	C2C2-GATA	TF		i3_HQ_Rachis_c11727/f2p0/3881-1F	MYB	TF		i0_LQ_Pinna_c5227/f1p0/666-2F	MBF1	TR
i2_HQ_Root_c34583/f3p0/2414-0F	HSF	TF		i3_HQ_Rachis_c11734/f2p2/3594-0F	zn-clus	TF		i0_LQ_Pinna_c5537/f1p3/960-0F	GNAT	TR
i2_HQ_Root_c3470/f2p0/2184-2F	bZIP	TF		i3_HQ_Rachis_c11831/f2p6/3371-2F	C2H2	TF		i0_LQ_Pinna_c6009/f1p2/613-0F	C3H	TF
i2_HQ_Root_c34775/f4p1/2193-2F	IWS1	TR		i3_HQ_Rachis_c11876/f2p3/3123-0F	HB-HD-ZIP	TF		i0_LQ_Pinna_c6009/f1p2/613-1F	C3H	TF
i2_HQ_Root_c34869/f2p0/2650-0F	HSF	TF		i3_HQ_Rachis_c11944/f2p0/3610-1F	GARP-ARR-B	TF		i0_LQ_Pinna_c6009/f1p2/613-2F	C3H	TF
i2_HQ_Root_c35121/f3p7/2408-2F	C2H2	TF		i3_HQ_Rachis_c11973/f3p8/3739-2F	C3H	TF		i0_LQ_Pinna_c6156/f1p0/748-2F	WRKY	TF
i2_HQ_Root_c35486/f2p0/3004-0F	Trihelix	TF		i3_HQ_Rachis_c12002/f2p0/3749-1F	Others	TR		i0_LQ_Pinna_c6720/f1p0/420-1F	MYB-related	TF
i2_HQ_Root_c36266/f2p0/2443-1F	SWI/SNF-SWI3	TR		i3_HQ_Rachis_c12031/f2p0/3565-1F	bHLH	TF		i0_LQ_Pinna_c6855/f1p0/883-0F	WRKY	TF
i2_HQ_Root_c36572/f2p12/2651-0F	bHLH	TF		i3_HQ_Rachis_c12305/f2p0/3466-2F	HB-other	TF		i0_LQ_Pinna_c9425/f1p17/708-1F	Alfin-like	TF
i2_HQ_Root_c36962/f2p0/2826-0F	C2H2	TF		i3_HQ_Rachis_c12329/f2p37/3139-1F	bZIP	TF		i0_LQ_Pinna_c9844/f1p0/970-0F	PLATZ	TF
i2_HQ_Root_c37218/f3p8/2543-1F	GRAS	TF		i3_HQ_Rachis_c12606/f2p10/3631-0F	GARP-G2-like	TF		i0_LQ_Pinna_c9951/f1p0/829-0F	TUB	TF
i2_HQ_Root_c37230/f2p2/2776-0F	C2H2	TF		i3_HQ_Rachis_c12767/f2p0/3428-0F	Others	TR		i3_HQ_Pinna_c10361/f2p0/3345-2F	SNF2	TR
i2_HQ_Root_c37333/f3p11/2395-2F	TCP	TF		i3_HQ_Rachis_c12779/f2p0/3985-2F	C2H2	TF		i3_HQ_Pinna_c10469/f3p0/3827-2F	C3H	TF
i2_HQ_Root_c3769/f3p0/2986-2F	bHLH	TF		i3_HQ_Rachis_c12799/f2p0/3412-0F	Others	TR		i3_HQ_Pinna_c10932/f2p0/3377-2F	SWI/SNF-SWI3	TR
i2_HQ_Root_c37847/f2p1/2149-1F	zn-clus	TF		i3_HQ_Rachis_c12799/f2p0/3412-1F	GARP-G2-like	TF		i3_HQ_Pinna_c11202/f2p0/3211-1F	C3H	TF
i2_HQ_Root_c38005/f2p1/2591-0F	Trihelix	TF		i3_HQ_Rachis_c13116/f2p8/3983-1F	Trihelix	TF		i3_HQ_Pinna_c11315/f2p0/3491-0F	SNF2	TR
i2_HQ_Root_c38712/f3p0/2864-1F	C2H2	TF		i3_HQ_Rachis_c13426/f2p0/3786-1F	zn-clus	TF		i3_HQ_Pinna_c11354/f3p2/3298-0F	C3H	TF
i2_HQ_Root_c39165/f3p0/2796-1F	WRKY	TF		i3_HQ_Rachis_c13467/f3p0/3872-2F	HB-BELL	TF		i3_HQ_Pinna_c11418/f4p0/3576-2F	SNF2	TR
i2_HQ_Root_c3938/f5p0/2201-0F	HB-other	TF		i3_HQ_Rachis_c14525/f2p6/3360-2F	bZIP	TF		i3_HQ_Pinna_c11939/f2p0/3498-2F	mTERF	TR
i2_HQ_Root_c3999/f3p1/2721-1F	Trihelix	TF		i3_HQ_Rachis_c14819/f3p0/3160-1F	B3-ARF	TF		i3_HQ_Pinna_c12091/f2p0/3432-0F	GRAS	TF
i2_HQ_Root_c40027/f2p11/2818-1F	HB-HD-ZIP	TF		i3_HQ_Rachis_c14822/f2p3/3017-0F	HB-PHD	TF		i3_HQ_Pinna_c12298/f5p2/3892-2F	SBP	TF
i2_HQ_Root_c40174/f2p7/2407-0F	SET	TR		i3_HQ_Rachis_c16240/f20p0/3465-1F	Pseudo ARR-B	TR		i3_HQ_Pinna_c12493/f4p3/4026-2F	Jumonji	TR
i2_HQ_Root_c40479/f3p0/2738-1F	WRKY	TF		i3_HQ_Rachis_c16630/f3p0/3139-0F	C2C2-GATA	TF		i3_HQ_Pinna_c12672/f2p1/3331-1F	mTERF	TR
i2_HQ_Root_c40965/f4p30/2424-1F	WRKY	TF		i3_HQ_Rachis_c16700/f2p0/3129-2F	mTERF	TR		i3_HQ_Pinna_c12672/f2p1/3331-2F	mTERF	TR
i2_HQ_Root_c41159/f2p0/2171-0F	C3H	TF		i3_HQ_Rachis_c16737/f3p0/3226-0F	TRAF	TR		i3_HQ_Pinna_c12677/f4p2/3778-0F	CAMTA	TF
i2_HQ_Root_c41213/f4p4/2366-0F	bHLH	TF		i3_HQ_Rachis_c16747/f8p0/3146-1F	B3	TF		i3_HQ_Pinna_c12824/f2p2/3444-1F	AP2/ERF-AP2	TF
i2_HQ_Root_c41286/f2p4/2741-2F	GRAS	TF		i3_HQ_Rachis_c1748/f2p2/3390-0F	GARP-ARR-B	TF		i3_HQ_Pinna_c12996/f6p0/3107-2F	MYB-related	TF
i2_HQ_Root_c413/f21p0/2254-2F	AUX/IAA	TR		i3_HQ_Rachis_c17617/f3p0/3188-1F	bHLH	TF		i3_HQ_Pinna_c13062/f2p1/3048-1F	GARP-G2-like	TF
i2_HQ_Root_c41530/f2p2/2660-1F	EIL	TF		i3_HQ_Rachis_c17620/f4p0/3599-2F	SNF2	TR		i3_HQ_Pinna_c13062/f2p1/3048-2F	Others	TR
i2_HQ_Root_c41825/f2p0/2562-0F	Trihelix	TF		i3_HQ_Rachis_c17640/f3p0/3247-1F	B3-ARF	TF		i3_HQ_Pinna_c13305/f2p0/3950-1F	Others	TR
i2_HQ_Root_c42051/f2p3/2500-1F	mTERF	TR		i3_HQ_Rachis_c17648/f3p0/3770-0F	C3H	TF		i3_HQ_Pinna_c13524/f2p2/3409-2F	bHLH	TF
i2_HQ_Root_c42217/f3p0/2998-2F	GRAS	TF		i3_HQ_Rachis_c17670/f7p0/3752-1F	SBP	TF		i3_HQ_Pinna_c13539/f2p0/3710-2F	HB-HD-ZIP	TF
i2_HQ_Root_c42269/f2p3/2407-1F	C2H2	TF		i3_HQ_Rachis_c17676/f5p0/3969-1F	HB-BELL	TF		i3_HQ_Pinna_c13771/f2p12/3983-2F	HB-HD-ZIP	TF
i2_HQ_Root_c43229/f2p0/2683-2F	GRAS	TF		i3_HQ_Rachis_c1768/f4p22/3130-2F	Others	TR		i3_HQ_Pinna_c13999/f2p6/3693-1F	Others	TR
i2_HQ_Root_c4344/f4p6/2384-0F	HMG	TR		i3_HQ_Rachis_c17764/f3p0/3354-1F	HB-BELL	TF		i3_HQ_Pinna_c14033/f3p2/3162-1F	C2C2-GATA	TF
i2_HQ_Root_c44239/f2p3/2844-0F	bHLH	TF		i3_HQ_Rachis_c17798/f3p0/3945-1F	PHD	TR		i3_HQ_Pinna_c14137/f2p0/3262-0F	GARP-G2-like	TF
i2_HQ_Root_c44940/f2p1/2774-0F	zn-clus	TF		i3_HQ_Rachis_c1785/f4p0/3348-1F	PHD	TR		i3_HQ_Pinna_c14163/f2p0/3178-0F	Others	TR
i2_HQ_Root_c4509/f2p2/2514-2F	GARP-G2-like	TF		i3_HQ_Rachis_c1786/f2p33/4006-2F	C3H	TF		i3_HQ_Pinna_c14249/f3p0/3566-1F	GRAS	TF
i2_HQ_Root_c45216/f2p15/2343-2F	TUB	TF		i3_HQ_Rachis_c1795/f2p16/3708-1F	PHD	TR		i3_HQ_Pinna_c14423/f6p0/3234-0F	PHD	TR
i2_HQ_Root_c45457/f15p0/2092-1F	bZIP	TF		i3_HQ_Rachis_c17972/f6p7/3991-2F	Jumonji	TR		i3_HQ_Pinna_c14564/f2p13/3331-1F	PHD	TR
i2_HQ_Root_c45463/f16p19/2088-1F	bHLH	TF		i3_HQ_Rachis_c18034/f3p3/3362-0F	WRKY	TF		i3_HQ_Pinna_c1765/f4p32/3215-1F	bHLH	TF
i2_HQ_Root_c46009/f3p1/2103-1F	WRKY	TF		i3_HQ_Rachis_c18034/f3p3/3362-1F	WRKY	TF		i3_HQ_Pinna_c1769/f4p4/3882-2F	SNF2	TR
i2_HQ_Root_c46176/f2p23/2085-1F	bZIP	TF		i3_HQ_Rachis_c18057/f4p0/3590-1F	B3	TF		i3_HQ_Pinna_c1783/f2p0/3745-0F	Others	TR
i2_HQ_Root_c46218/f2p0/2132-0F	zn-clus	TF		i3_HQ_Rachis_c18120/f2p1/3121-0F	MYB-related	TF		i3_HQ_Pinna_c18103/f2p0/3589-1F	zn-clus	TF
i2_HQ_Root_c46223/f2p1/2043-1F	GRAS	TF		i3_HQ_Rachis_c1815/f5p2/3401-1F	SNF2	TR		i3_HQ_Pinna_c18127/f3p0/3198-0F	Others	TR
i2_HQ_Root_c46326/f2p1/2115-2F	bHLH	TF		i3_HQ_Rachis_c18153/f2p19/3644-1F	MYB	TF		i3_HQ_Pinna_c18127/f3p0/3198-1F	Others	TR
i2_HQ_Root_c46348/f2p3/2029-1F	NAC	TF		i3_HQ_Rachis_c18275/f3p1/3650-1F	NAC	TF		i3_HQ_Pinna_c18167/f2p1/3650-1F	C3H	TF
i2_HQ_Root_c46357/f2p2/2059-2F	bZIP	TF		i3_HQ_Rachis_c18315/f2p2/3170-0F	C2H2	TF		i3_HQ_Pinna_c18167/f2p1/3650-2F	C3H	TF
i2_HQ_Root_c4771/f2p18/2487-1F	TCP	TF		i3_HQ_Rachis_c18329/f2p5/3561-0F	Others	TR		i3_HQ_Pinna_c18209/f2p12/3817-2F	GRAS	TF
i2_HQ_Root_c48743/f15p1/2970-0F	C3H	TF		i3_HQ_Rachis_c18393/f2p4/3969-1F	C2H2	TF		i3_HQ_Pinna_c18210/f2p2/3370-2F	TRAF	TR
i2_HQ_Root_c4887/f3p3/2276-2F	C2C2-GATA	TF		i3_HQ_Rachis_c1873/f2p4/3883-0F	Others	TR		i3_HQ_Pinna_c18212/f2p2/3244-1F	GRAS	TF
i2_HQ_Root_c48968/f4p3/2241-0F	GRAS	TF		i3_HQ_Rachis_c1889/f3p0/3137-1F	HB-HD-ZIP	TF		i3_HQ_Pinna_c18217/f2p124/3226-2F	zn-clus	TF
i2_HQ_Root_c48984/f5p3/2586-1F	GRAS	TF		i3_HQ_Rachis_c19050/f4p13/3424-0F	TRAF	TR		i3_HQ_Pinna_c18253/f3p0/3341-0F	SNF2	TR
i2_HQ_Root_c49027/f2p0/2116-0F	bHLH	TF		i3_HQ_Rachis_c19066/f3p8/3856-2F	SBP	TF		i3_HQ_Pinna_c18273/f3p0/3780-2F	HB-other	TF
i2_HQ_Root_c49043/f18p0/2902-2F	B3-ARF	TF		i3_HQ_Rachis_c19142/f2p33/3473-1F	mTERF	TR		i3_HQ_Pinna_c18302/f3p9/3572-1F	WRKY	TF
i2_HQ_Root_c49050/f4p0/2770-2F	bHLH	TF		i3_HQ_Rachis_c1931/f3p0/3332-1F	SBP	TF		i3_HQ_Pinna_c18314/f5p0/3396-1F	GARP-ARR-B	TF
i2_HQ_Root_c49280/f26p2/2853-2F	TRAF	TR		i3_HQ_Rachis_c1980/f4p4/3851-2F	C3H	TF		i3_HQ_Pinna_c18364/f3p1/3136-0F	SBP	TF
i2_HQ_Root_c49312/f6p2/2676-2F	GRAS	TF		i3_HQ_Rachis_c2065/f3p0/3353-2F	C2H2	TF		i3_HQ_Pinna_c1843/f3p199/3508-2F	AP2/ERF-AP2	TF
i2_HQ_Root_c49317/f4p1/2712-1F	HB-BELL	TF		i3_HQ_Rachis_c2153/f4p13/3395-1F	WRKY	TF		i3_HQ_Pinna_c18879/f2p4/3742-2F	SWI/SNF-BAF60b	TR
i2_HQ_Root_c49397/f13p2/2322-2F	AUX/IAA	TR		i3_HQ_Rachis_c2153/f4p13/3395-2F	WRKY	TF		i3_HQ_Pinna_c19864/f2p22/3913-0F	Others	TR
i2_HQ_Root_c49623/f2p0/2122-0F	AP2/ERF-ERF	TF		i3_HQ_Rachis_c2161/f4p0/3382-2F	TUB	TF		i3_HQ_Pinna_c1988/f5p4/3959-2F	MYB	TF
i2_HQ_Root_c4964/f3p8/2282-2F	C2H2	TF		i3_HQ_Rachis_c21703/f2p4/3455-0F	IWS1	TR		i3_HQ_Pinna_c20239/f2p18/3623-0F	Others	TR
i2_HQ_Root_c49812/f41p0/2777-1F	C2H2	TF		i3_HQ_Rachis_c21723/f2p0/3747-0F	HB-HD-ZIP	TF		i3_HQ_Pinna_c20239/f2p18/3623-1F	GARP-G2-like	TF
i2_HQ_Root_c50595/f4p2/2844-0F	AP2/ERF-ERF	TF		i3_HQ_Rachis_c2183/f5p12/3850-0F	SBP	TF		i3_HQ_Pinna_c20242/f2p0/3643-0F	MYB-related	TF
i2_HQ_Root_c50620/f2p0/2700-0F	EIL	TF		i3_HQ_Rachis_c21908/f2p2/3359-0F	C3H	TF		i3_HQ_Pinna_c2039/f4p3/3241-1F	GRAS	TF
i2_HQ_Root_c50720/f2p0/2486-0F	zn-clus	TF		i3_HQ_Rachis_c21969/f2p2/3968-2F	Jumonji	TR		i3_HQ_Pinna_c2059/f2p2/3483-1F	HB-BELL	TF
i2_HQ_Root_c50808/f2p5/2829-0F	WRKY	TF		i3_HQ_Rachis_c2200/f4p0/3399-2F	PHD	TR		i3_HQ_Pinna_c20729/f2p9/3931-1F	C2H2	TF
i2_HQ_Root_c50851/f2p0/2411-2F	zn-clus	TF		i3_HQ_Rachis_c22198/f3p0/3535-1F	bHLH	TF		i3_HQ_Pinna_c20841/f2p5/3498-1F	LUG	TR
i2_HQ_Root_c50894/f3p0/2576-0F	C2C2-GATA	TF		i3_HQ_Rachis_c22751/f2p13/3373-2F	HB-BELL	TF		i3_HQ_Pinna_c20895/f3p12/3429-0F	TUB	TF
i2_HQ_Root_c50927/f3p2/2648-2F	HMG	TR		i3_HQ_Rachis_c2277/f4p0/3935-2F	Others	TR		i3_HQ_Pinna_c20895/f3p12/3429-2F	TUB	TF
i2_HQ_Root_c50928/f2p1/3125-0F	Others	TR		i3_HQ_Rachis_c22999/f4p0/3462-2F	SNF2	TR		i3_HQ_Pinna_c20949/f2p0/3707-0F	Others	TR
i2_HQ_Root_c50928/f2p1/3125-1F	Others	TR		i3_HQ_Rachis_c2347/f5p0/3560-1F	bHLH	TF		i3_HQ_Pinna_c20949/f2p0/3707-1F	Others	TR
i2_HQ_Root_c50930/f2p1/2889-2F	C2C2-Dof	TF		i3_HQ_Rachis_c23515/f2p6/3633-2F	NAC	TF		i3_HQ_Pinna_c21005/f4p0/3860-0F	SBP	TF
i2_HQ_Root_c511/f7p1/2753-1F	C3H	TF		i3_HQ_Rachis_c23786/f3p0/3324-2F	TUB	TF		i3_HQ_Pinna_c2120/f2p2/3441-2F	Trihelix	TF
i2_HQ_Root_c516/f14p0/2529-0F	GRAS	TF		i3_HQ_Rachis_c23993/f3p0/3943-2F	bHLH	TF		i3_HQ_Pinna_c2138/f3p4/3188-2F	bHLH	TF
i2_HQ_Root_c51738/f2p1/2569-1F	Tify	TF		i3_HQ_Rachis_c24337/f2p0/3536-1F	NF-X1	TF		i3_HQ_Pinna_c25685/f2p0/3356-0F	MYB-related	TF
i2_HQ_Root_c51919/f3p0/2878-1F	TCP	TF		i3_HQ_Rachis_c24452/f2p5/3509-0F	Others	TR		i3_HQ_Pinna_c26082/f2p4/3730-2F	SOH1	TR
i2_HQ_Root_c5254/f2p0/2497-0F	C3H	TF		i3_HQ_Rachis_c24452/f2p5/3509-2F	GARP-G2-like	TF		i3_HQ_Pinna_c26105/f2p6/3097-2F	GARP-ARR-B	TF
i2_HQ_Root_c5264/f2p0/2771-0F	WRKY	TF		i3_HQ_Rachis_c24540/f2p10/3201-0F	PHD	TR		i3_HQ_Pinna_c26340/f2p8/3244-1F	NAC	TF
i2_HQ_Root_c5383/f2p5/2191-2F	mTERF	TR		i3_HQ_Rachis_c24788/f2p4/3595-1F	GRAS	TF		i3_HQ_Pinna_c26347/f2p0/3393-1F	HB-HD-ZIP	TF
i2_HQ_Root_c54005/f2p1/2659-0F	MYB-related	TF		i3_HQ_Rachis_c25396/f2p9/3874-0F	C3H	TF		i3_HQ_Pinna_c26425/f3p3/3272-0F	HB-HD-ZIP	TF
i2_HQ_Root_c545/f19p1/2811-1F	GRAS	TF		i3_HQ_Rachis_c25446/f2p0/3449-0F	NAC	TF		i3_HQ_Pinna_c26461/f2p46/3519-2F	WRKY	TF
i2_HQ_Root_c5557/f3p5/2999-0F	Pseudo ARR-B	TR		i3_HQ_Rachis_c25628/f2p1/3398-2F	B3	TF		i3_HQ_Pinna_c27715/f2p9/3221-1F	HB-HD-ZIP	TF
i2_HQ_Root_c5669/f2p9/2976-2F	HB-BELL	TF		i3_HQ_Rachis_c25792/f2p0/3794-2F	C2H2	TF		i3_HQ_Pinna_c28255/f2p0/3275-0F	mTERF	TR
i2_HQ_Root_c57211/f2p11/2957-1F	B3	TF		i3_HQ_Rachis_c25815/f3p1/4003-0F	PHD	TR		i3_HQ_Pinna_c28949/f2p0/3263-0F	GARP-G2-like	TF
i2_HQ_Root_c5989/f2p3/2554-1F	IWS1	TR		i3_HQ_Rachis_c26297/f2p17/3394-0F	GRAS	TF		i3_HQ_Pinna_c28949/f2p0/3263-1F	Others	TR
i2_HQ_Root_c59954/f2p0/2489-0F	C2H2	TF		i3_HQ_Rachis_c26621/f2p38/3473-2F	C2H2	TF		i3_HQ_Pinna_c29070/f2p0/3472-1F	C3H	TF
i2_HQ_Root_c6058/f5p26/2779-0F	IWS1	TR		i3_HQ_Rachis_c26803/f2p14/3437-1F	C2H2	TF		i3_HQ_Pinna_c29724/f3p0/3058-1F	GeBP	TF
i2_HQ_Root_c6059/f2p1/2788-1F	bZIP	TF		i3_HQ_Rachis_c27018/f3p0/3916-2F	GARP-ARR-B	TF		i3_HQ_Pinna_c29862/f2p0/3171-0F	Others	TR
i2_HQ_Root_c60907/f2p0/2698-0F	AP2/ERF-AP2	TF		i3_HQ_Rachis_c28045/f3p0/3582-2F	Pseudo ARR-B	TR		i3_HQ_Pinna_c29965/f2p3/3019-2F	MYB-related	TF
i2_HQ_Root_c6208/f8p0/2723-0F	C3H	TF		i3_HQ_Rachis_c28258/f3p12/3422-2F	SWI/SNF-SWI3	TR		i3_HQ_Pinna_c32041/f19p0/3509-1F	bZIP	TF
i2_HQ_Root_c6210/f2p0/2994-0F	bHLH	TF		i3_HQ_Rachis_c28367/f2p5/3590-1F	zn-clus	TF		i3_HQ_Pinna_c32897/f2p1/3089-0F	EIL	TF
i2_HQ_Root_c6215/f2p6/2899-1F	AP2/ERF-ERF	TF		i3_HQ_Rachis_c29615/f6p36/3303-0F	TUB	TF		i3_HQ_Pinna_c34206/f3p0/3847-1F	Others	TR
i2_HQ_Root_c6230/f3p7/2304-1F	C2H2	TF		i3_HQ_Rachis_c31479/f17p0/4001-2F	MYB	TF		i3_HQ_Pinna_c34316/f2p0/3238-1F	PHD	TR
i2_HQ_Root_c62332/f5p5/2077-2F	GRAS	TF		i3_HQ_Rachis_c31620/f4p0/3484-0F	WRKY	TF		i3_HQ_Pinna_c34317/f2p0/3220-1F	C2C2-GATA	TF
i2_HQ_Root_c62617/f4p0/2100-0F	GARP-G2-like	TF		i3_HQ_Rachis_c32066/f13p0/3424-1F	HB-HD-ZIP	TF		i3_HQ_Pinna_c34341/f2p0/3246-2F	MBF1	TR
i2_HQ_Root_c62714/f3p7/2079-2F	C3H	TF		i3_HQ_Rachis_c32311/f2p0/3262-0F	Others	TR		i3_HQ_Pinna_c34381/f2p0/3346-1F	TRAF	TR
i2_HQ_Root_c6282/f3p0/2952-2F	ARID	TR		i3_HQ_Rachis_c32311/f2p0/3262-2F	GARP-G2-like	TF		i3_HQ_Pinna_c34394/f2p0/3232-1F	MYB-related	TF
i2_HQ_Root_c62875/f2p2/2038-0F	C2H2	TF		i3_HQ_Rachis_c32323/f3p0/3486-1F	bHLH	TF		i3_HQ_Pinna_c34996/f2p6/3469-2F	NAC	TF
i2_HQ_Root_c62896/f2p23/2082-2F	NAC	TF		i3_HQ_Rachis_c33663/f5p3/3882-2F	SNF2	TR		i3_HQ_Pinna_c35935/f3p16/3790-2F	SNF2	TR
i2_HQ_Root_c62902/f2p9/2029-2F	AUX/IAA	TR		i3_HQ_Rachis_c33706/f4p0/3992-0F	C2H2	TF		i3_HQ_Pinna_c39748/f4p50/3220-0F	TUB	TF
i2_HQ_Root_c62927/f2p1/2052-1F	C2C2-GATA	TF		i3_HQ_Rachis_c33860/f2p0/3488-2F	PHD	TR		i3_HQ_Pinna_c3992/f2p1/3463-0F	PHD	TR
i2_HQ_Root_c62990/f2p8/2046-1F	Tify	TF		i3_HQ_Rachis_c33887/f2p0/3694-1F	SET	TR		i3_HQ_Pinna_c40248/f2p0/3902-1F	HB-BELL	TF
i2_HQ_Root_c640/f3p2/2676-0F	GARP-G2-like	TF		i3_HQ_Rachis_c33936/f2p0/3547-0F	HSF	TF		i3_HQ_Pinna_c40911/f2p3/3511-0F	NAC	TF
i2_HQ_Root_c6424/f4p0/2507-2F	bHLH	TF		i3_HQ_Rachis_c33966/f2p0/3361-2F	C2H2	TF		i3_HQ_Pinna_c4165/f2p0/3873-0F	AUX/IAA	TR
i2_HQ_Root_c6497/f2p1/2243-1F	BES1	TF		i3_HQ_Rachis_c33967/f2p0/3314-1F	bHLH	TF		i3_HQ_Pinna_c4165/f2p0/3873-2F	B3-ARF	TF
i2_HQ_Root_c6520/f4p1/2796-1F	C2H2	TF		i3_HQ_Rachis_c33997/f3p0/3225-2F	SBP	TF		i3_HQ_Pinna_c41676/f2p0/3122-0F	NF-X1	TF
i2_HQ_Root_c6596/f3p22/2377-1F	GRAS	TF		i3_HQ_Rachis_c34020/f2p0/3117-0F	Others	TR		i3_HQ_Pinna_c42440/f2p0/3679-1F	NAC	TF
i2_HQ_Root_c66101/f10p1/2427-2F	GRAS	TF		i3_HQ_Rachis_c34020/f2p0/3117-1F	Tify	TF		i3_HQ_Pinna_c4269/f2p0/3119-1F	WRKY	TF
i2_HQ_Root_c66122/f12p1/2915-1F	bHLH	TF		i3_HQ_Rachis_c34066/f2p0/3552-0F	B3-ARF	TF		i3_HQ_Pinna_c43686/f2p0/3702-0F	C3H	TF
i2_HQ_Root_c66132/f15p0/2315-0F	C2H2	TF		i3_HQ_Rachis_c34148/f3p0/3776-1F	HB-HD-ZIP	TF		i3_HQ_Pinna_c4405/f4p0/3346-1F	HSF	TF
i2_HQ_Root_c66177/f4p19/2879-2F	HB-HD-ZIP	TF		i3_HQ_Rachis_c34176/f2p3/3721-0F	CAMTA	TF		i3_HQ_Pinna_c44289/f2p0/3230-2F	C3H	TF
i2_HQ_Root_c66300/f2p10/2122-0F	TRAF	TR		i3_HQ_Rachis_c34705/f2p17/3338-0F	GRAS	TF		i3_HQ_Pinna_c45838/f3p0/3067-0F	bHLH	TF
i2_HQ_Root_c66312/f4p2/2103-1F	C2C2-Dof	TF		i3_HQ_Rachis_c34939/f2p0/3453-1F	SBP	TF		i3_HQ_Pinna_c46191/f2p0/3068-2F	SBP	TF
i2_HQ_Root_c66344/f4p4/2859-0F	Pseudo ARR-B	TR		i3_HQ_Rachis_c34939/f2p0/3453-2F	SBP	TF		i3_HQ_Pinna_c46277/f2p0/3040-2F	Others	TR
i2_HQ_Root_c66392/f2p2/2111-1F	BES1	TF		i3_HQ_Rachis_c36849/f2p13/3989-2F	zn-clus	TF		i3_HQ_Pinna_c49301/f12p0/3279-2F	B3-ARF	TF
i2_HQ_Root_c66397/f9p0/2558-2F	TUB	TF		i3_HQ_Rachis_c36878/f2p0/3626-2F	HB-BELL	TF		i3_HQ_Pinna_c4940/f3p6/3691-2F	C3H	TF
i2_HQ_Root_c66500/f3p17/2224-0F	bHLH	TF		i3_HQ_Rachis_c37570/f3p0/3725-2F	C3H	TF		i3_HQ_Pinna_c49471/f3p0/3634-2F	LUG	TR
i2_HQ_Root_c66555/f4p9/3113-0F	HB-BELL	TF		i3_HQ_Rachis_c39142/f2p17/4030-1F	Jumonji	TR		i3_HQ_Pinna_c49673/f3p0/3079-0F	Pseudo ARR-B	TR
i2_HQ_Root_c66586/f12p2/2744-2F	GRAS	TF		i3_HQ_Rachis_c39797/f2p3/3396-1F	MYB	TF		i3_HQ_Pinna_c49720/f3p0/3114-2F	MYB	TF
i2_HQ_Root_c6660/f2p4/2194-0F	BES1	TF		i3_HQ_Rachis_c4249/f2p9/4002-1F	PHD	TR		i3_HQ_Pinna_c49723/f3p0/3172-2F	B3-ARF	TF
i2_HQ_Root_c6664/f2p1/2811-0F	NAC	TF		i3_HQ_Rachis_c43575/f2p0/3217-2F	B3	TF		i3_HQ_Pinna_c49937/f2p0/3067-0F	B3	TF
i2_HQ_Root_c6676/f2p23/3018-2F	bZIP	TF		i3_HQ_Rachis_c43665/f2p0/3201-0F	SBP	TF		i3_HQ_Pinna_c50073/f23p0/3713-0F	MYB-related	TF
i2_HQ_Root_c6681/f2p10/2711-0F	FAR1	TF		i3_HQ_Rachis_c4400/f7p0/3535-1F	bZIP	TF		i3_HQ_Pinna_c50159/f6p0/3364-2F	NAC	TF
i2_HQ_Root_c66904/f9p1/2201-0F	WRKY	TF		i3_HQ_Rachis_c44686/f4p0/3956-1F	GRAS	TF		i3_HQ_Pinna_c50336/f4p0/3132-0F	TCP	TF
i2_HQ_Root_c67077/f5p1/2062-1F	WRKY	TF		i3_HQ_Rachis_c45508/f3p0/3055-2F	B3-ARF	TF		i3_HQ_Pinna_c5044/f4p0/3251-2F	C2C2-Dof	TF
i2_HQ_Root_c67083/f9p14/2148-0F	bHLH	TF		i3_HQ_Rachis_c45819/f2p0/3025-1F	C2H2	TF		i3_HQ_Pinna_c50740/f8p4/3749-2F	bZIP	TF
i2_HQ_Root_c67098/f10p0/2152-0F	Tify	TF		i3_HQ_Rachis_c45820/f2p3/3054-0F	MYB-related	TF		i3_HQ_Pinna_c51334/f2p0/3215-0F	MYB-related	TF
i2_HQ_Root_c67769/f3p0/2344-0F	EIL	TF		i3_HQ_Rachis_c45900/f2p0/3089-1F	Others	TR		i3_HQ_Pinna_c51439/f2p1/3334-2F	NAC	TF
i2_HQ_Root_c67823/f40p1/2573-0F	AUX/IAA	TR		i3_HQ_Rachis_c45907/f2p0/3059-1F	B3-ARF	TF		i3_HQ_Pinna_c5216/f4p0/3775-1F	HB-BELL	TF
i2_HQ_Root_c68289/f2p1/2663-1F	TRAF	TR		i3_HQ_Rachis_c4889/f3p4/3499-2F	HSF	TF		i3_HQ_Pinna_c53061/f4p0/3440-1F	NAC	TF
i2_HQ_Root_c68361/f8p2/2542-2F	bHLH	TF		i3_HQ_Rachis_c48924/f17p0/3626-0F	MYB-related	TF		i3_HQ_Pinna_c5553/f2p4/3531-0F	GARP-G2-like	TF
i2_HQ_Root_c6891/f4p0/2536-0F	MYB	TF		i3_HQ_Rachis_c49027/f4p0/3749-0F	Others	TR		i3_HQ_Pinna_c5553/f2p4/3531-2F	Others	TR
i2_HQ_Root_c6925/f3p0/2635-1F	GeBP	TF		i3_HQ_Rachis_c49094/f8p0/3664-2F	SNF2	TR		i3_HQ_Pinna_c5583/f3p1/3403-0F	bHLH	TF
i2_HQ_Root_c6982/f4p2/2404-1F	C2C2-GATA	TF		i3_HQ_Rachis_c49135/f8p0/3808-2F	TRAF	TR		i3_HQ_Pinna_c56151/f3p10/3049-1F	OFP	TF
i2_HQ_Root_c70264/f2p16/2559-2F	AUX/IAA	TR		i3_HQ_Rachis_c49451/f3p9/3676-0F	NAC	TF		i3_HQ_Pinna_c56339/f2p26/3046-1F	E2F-DP	TF
i2_HQ_Root_c7059/f2p5/2607-2F	HB-BELL	TF		i3_HQ_Rachis_c49463/f3p0/3127-1F	C2H2	TF		i3_HQ_Pinna_c5665/f3p7/3485-0F	WRKY	TF
i2_HQ_Root_c714/f9p3/2884-0F	bHLH	TF		i3_HQ_Rachis_c49528/f3p1/3107-0F	mTERF	TR		i3_HQ_Pinna_c5665/f3p7/3485-1F	WRKY	TF
i2_HQ_Root_c7160/f3p15/2733-1F	B3	TF		i3_HQ_Rachis_c49565/f2p0/3141-2F	bHLH	TF		i3_HQ_Pinna_c5762/f3p7/3116-1F	C3H	TF
i2_HQ_Root_c7160/f3p15/2733-2F	B3	TF		i3_HQ_Rachis_c49732/f12p0/3698-1F	C3H	TF		i3_HQ_Pinna_c58837/f3p0/3147-2F	C2H2	TF
i2_HQ_Root_c7330/f2p7/2584-0F	zn-clus	TF		i3_HQ_Rachis_c4990/f2p1/3500-2F	C3H	TF		i3_HQ_Pinna_c58863/f9p0/3226-1F	Others	TR
i2_HQ_Root_c736/f17p0/2862-1F	B3-ARF	TF		i3_HQ_Rachis_c50770/f3p0/3374-1F	NAC	TF		i3_HQ_Pinna_c58974/f7p1/3098-1F	bHLH	TF
i2_HQ_Root_c75038/f4p6/2057-2F	C3H	TF		i3_HQ_Rachis_c5136/f2p1/3997-2F	AP2/ERF-ERF	TF		i3_HQ_Pinna_c59138/f42p1/3197-2F	GRAS	TF
i2_HQ_Root_c75168/f4p2/2037-0F	bZIP	TF		i3_HQ_Rachis_c51730/f2p0/3596-2F	bHLH	TF		i3_HQ_Pinna_c59168/f15p2/3668-2F	NAC	TF
i2_HQ_Root_c7533/f2p2/2687-1F	SRS	TF		i3_HQ_Rachis_c51733/f2p0/3812-2F	NAC	TF		i3_HQ_Pinna_c59202/f2p4/3081-1F	C2H2	TF
i2_HQ_Root_c75513/f2p0/2079-1F	C2C2-Dof	TF		i3_HQ_Rachis_c51808/f2p2/3892-0F	GRAS	TF		i3_HQ_Pinna_c59343/f17p5/3403-0F	NAC	TF
i2_HQ_Root_c75621/f2p0/2103-1F	C3H	TF		i3_HQ_Rachis_c5318/f4p7/3377-0F	C3H	TF		i3_HQ_Pinna_c59392/f16p1/3586-1F	NAC	TF
i2_HQ_Root_c7663/f2p2/2504-2F	HMG	TR		i3_HQ_Rachis_c5348/f6p2/3826-2F	Trihelix	TF		i3_HQ_Pinna_c59513/f12p0/3307-0F	PHD	TR
i2_HQ_Root_c7678/f3p2/2198-0F	bZIP	TF		i3_HQ_Rachis_c5443/f3p0/3570-1F	MYB-related	TF		i3_HQ_Pinna_c59522/f2p6/3116-1F	bHLH	TF
i2_HQ_Root_c7709/f3p0/2978-0F	C2H2	TF		i3_HQ_Rachis_c5488/f3p0/3166-2F	GRAS	TF		i3_HQ_Pinna_c59539/f2p3/3231-2F	HB-BELL	TF
i2_HQ_Root_c7736/f2p2/2890-1F	C3H	TF		i3_HQ_Rachis_c55966/f2p0/3930-1F	LUG	TR		i3_HQ_Pinna_c59618/f7p4/3060-2F	bHLH	TF
i2_HQ_Root_c7782/f4p11/2562-2F	WRKY	TF		i3_HQ_Rachis_c5679/f7p2/3500-0F	SWI/SNF-SWI3	TR		i3_HQ_Pinna_c59681/f5p73/3365-0F	Trihelix	TF
i2_HQ_Root_c7784/f2p1/2240-2F	bZIP	TF		i3_HQ_Rachis_c58356/f3p60/3798-0F	HB-BELL	TF		i3_HQ_Pinna_c59684/f2p3/3431-1F	Pseudo ARR-B	TR
i2_HQ_Root_c78511/f3p64/2779-1F	C2H2	TF		i3_HQ_Rachis_c58609/f5p0/3088-0F	bHLH	TF		i3_HQ_Pinna_c59716/f5p0/3601-2F	MYB-related	TF
i2_HQ_Root_c78577/f4p14/2881-0F	C2C2-Dof	TF		i3_HQ_Rachis_c58933/f4p0/3034-0F	TCP	TF		i3_HQ_Pinna_c59720/f4p0/3062-2F	C3H	TF
i2_HQ_Root_c78602/f5p2/2491-1F	AUX/IAA	TR		i3_HQ_Rachis_c59163/f3p0/3045-0F	bHLH	TF		i3_HQ_Pinna_c59728/f2p0/3445-2F	C2H2	TF
i2_HQ_Root_c78604/f3p1/2284-1F	GRAS	TF		i3_HQ_Rachis_c59237/f3p0/3061-1F	C3H	TF		i3_HQ_Pinna_c59752/f10p0/3044-1F	C2H2	TF
i2_HQ_Root_c78807/f12p3/2483-1F	IWS1	TR		i3_HQ_Rachis_c59303/f2p15/3036-1F	bHLH	TF		i3_HQ_Pinna_c59769/f14p0/3474-0F	Pseudo ARR-B	TR
i2_HQ_Root_c78841/f71p1/2556-2F	GRAS	TF		i3_HQ_Rachis_c59358/f2p4/3082-2F	bHLH	TF		i3_HQ_Pinna_c59860/f15p0/3268-1F	Trihelix	TF
i2_HQ_Root_c78934/f12p0/2750-1F	AUX/IAA	TR		i3_HQ_Rachis_c59450/f2p2/3027-0F	PHD	TR		i3_HQ_Pinna_c59956/f21p0/3715-1F	HB-HD-ZIP	TF
i2_HQ_Root_c78983/f13p1/2392-0F	AP2/ERF-ERF	TF		i3_HQ_Rachis_c5950/f2p4/3950-2F	HB-BELL	TF		i3_HQ_Pinna_c60035/f2p6/3106-1F	TRAF	TR
i2_HQ_Root_c78988/f17p7/2281-2F	GRAS	TF		i3_HQ_Rachis_c6020/f2p0/3433-0F	TRAF	TR		i3_HQ_Pinna_c60205/f6p6/3103-1F	HB-BELL	TF
i2_HQ_Root_c79016/f11p217/2698-2F	C2H2	TF		i3_HQ_Rachis_c6132/f2p16/3981-0F	SBP	TF		i3_HQ_Pinna_c60656/f4p0/3388-0F	GRAS	TF
i2_HQ_Root_c79065/f11p2/2538-1F	bZIP	TF		i3_HQ_Rachis_c62321/f6p3/3367-1F	PHD	TR		i3_HQ_Pinna_c60931/f4p0/3511-0F	Others	TR
i2_HQ_Root_c79119/f8p9/2550-1F	AP2/ERF-ERF	TF		i3_HQ_Rachis_c62323/f5p4/3146-2F	SBP	TF		i3_HQ_Pinna_c60931/f4p0/3511-1F	Others	TR
i2_HQ_Root_c79126/f2p73/2785-1F	C3H	TF		i3_HQ_Rachis_c62398/f7p0/3453-0F	NAC	TF		i3_HQ_Pinna_c6097/f2p0/3566-1F	HB-HD-ZIP	TF
i2_HQ_Root_c79160/f2p3/2997-0F	GRAS	TF		i3_HQ_Rachis_c62402/f4p0/3536-0F	TRAF	TR		i3_HQ_Pinna_c61090/f3p0/3497-2F	SBP	TF
i2_HQ_Root_c79161/f49p2/3004-2F	bHLH	TF		i3_HQ_Rachis_c62450/f2p0/3237-0F	GARP-ARR-B	TF		i3_HQ_Pinna_c63602/f8p2/3591-2F	B3-ARF	TF
i2_HQ_Root_c79195/f5p1/2284-2F	C2C2-Dof	TF		i3_HQ_Rachis_c62511/f4p0/3160-0F	C2H2	TF		i3_HQ_Pinna_c63808/f3p0/3465-0F	NAC	TF
i2_HQ_Root_c79212/f4p1/2277-2F	C2H2	TF		i3_HQ_Rachis_c62617/f5p0/3330-0F	GRAS	TF		i3_HQ_Pinna_c63812/f3p0/3594-2F	NAC	TF
i2_HQ_Root_c79217/f2p210/2267-0F	bZIP	TF		i3_HQ_Rachis_c62924/f20p0/3763-1F	GARP-ARR-B	TF		i3_HQ_Pinna_c6461/f2p1/3602-0F	HB-HD-ZIP	TF
i2_HQ_Root_c79228/f4p31/2136-1F	HMG	TR		i3_HQ_Rachis_c62990/f7p0/3817-0F	C3H	TF		i3_HQ_Pinna_c6723/f3p0/3650-0F	Others	TR
i2_HQ_Root_c79301/f2p0/2180-0F	HB-KNOX	TF		i3_HQ_Rachis_c63024/f5p0/3469-1F	bHLH	TF		i3_HQ_Pinna_c6723/f3p0/3650-1F	Others	TR
i2_HQ_Root_c79372/f15p12/2426-1F	bHLH	TF		i3_HQ_Rachis_c63043/f3p0/3215-2F	TCP	TF		i3_HQ_Pinna_c7161/f2p0/3146-2F	B3-ARF	TF
i2_HQ_Root_c79380/f10p0/2570-0F	AP2/ERF-ERF	TF		i3_HQ_Rachis_c63065/f2p27/3553-2F	PHD	TR		i3_HQ_Pinna_c7440/f5p4/3244-2F	ULT	TF
i2_HQ_Root_c79447/f59p43/2806-2F	Pseudo ARR-B	TR		i3_HQ_Rachis_c63103/f8p0/3181-1F	bHLH	TF		i3_HQ_Pinna_c7522/f4p2/3753-2F	C3H	TF
i2_HQ_Root_c79732/f5p11/3049-0F	HB-BELL	TF		i3_HQ_Rachis_c63128/f5p0/3123-0F	ULT	TF		i3_HQ_Pinna_c7595/f3p0/3550-0F	Others	TR
i2_HQ_Root_c79925/f21p12/2181-2F	GRAS	TF		i3_HQ_Rachis_c63205/f6p0/3180-2F	SNF2	TR		i3_HQ_Pinna_c7595/f3p0/3550-1F	Others	TR
i2_HQ_Root_c79958/f31p0/2791-2F	EIL	TF		i3_HQ_Rachis_c63270/f18p0/3286-1F	Others	TR		i3_HQ_Pinna_c7725/f2p0/3490-2F	Trihelix	TF
i2_HQ_Root_c80075/f26p6/2110-1F	bHLH	TF		i3_HQ_Rachis_c63353/f28p0/3231-2F	bHLH	TF		i3_HQ_Pinna_c7946/f3p1/3504-2F	MYB-related	TF
i2_HQ_Root_c80125/f90p9/2902-2F	EIL	TF		i3_HQ_Rachis_c63359/f47p6/3216-0F	GRAS	TF		i3_HQ_Pinna_c7987/f2p0/3541-0F	TRAF	TR
i2_HQ_Root_c8018/f7p15/2606-0F	Others	TR		i3_HQ_Rachis_c63366/f16p0/3109-1F	C2H2	TF		i3_HQ_Pinna_c8040/f2p0/3480-2F	DDT	TR
i2_HQ_Root_c806/f6p2/2545-1F	Trihelix	TF		i3_HQ_Rachis_c63379/f7p0/3207-1F	B3-ARF	TF		i3_HQ_Pinna_c8049/f6p8/3710-2F	HB-HD-ZIP	TF
i2_HQ_Root_c80767/f2p52/2086-1F	HB-KNOX	TF		i3_HQ_Rachis_c63426/f18p0/3508-0F	NAC	TF		i4_HQ_Pinna_c1020/f14p0/4332-0F	RWP-RK	TF
i2_HQ_Root_c8201/f5p3/2962-1F	C3H	TF		i3_HQ_Rachis_c63490/f12p0/3596-1F	NAC	TF		i4_HQ_Pinna_c10249/f3p0/4809-0F	Others	TR
i2_HQ_Root_c8293/f5p12/2586-0F	zn-clus	TF		i3_HQ_Rachis_c63526/f3p2/3635-1F	C3H	TF		i4_HQ_Pinna_c1033/f6p0/4732-1F	C3H	TF
i2_HQ_Root_c8576/f3p1/2977-0F	Others	TR		i3_HQ_Rachis_c63542/f39p0/3535-1F	NAC	TF		i4_HQ_Pinna_c10348/f2p0/4744-1F	Jumonji	TR
i2_HQ_Root_c8625/f3p19/2454-2F	WRKY	TF		i3_HQ_Rachis_c63575/f14p9/3531-1F	GARP-ARR-B	TF		i4_HQ_Pinna_c10375/f4p2/4265-1F	IWS1	TR
i2_HQ_Root_c869/f6p1/2561-2F	HB-other	TF		i3_HQ_Rachis_c63579/f12p3/3561-0F	B3-ARF	TF		i4_HQ_Pinna_c10426/f2p0/4454-2F	CPP	TF
i2_HQ_Root_c8738/f2p0/2499-1F	C2C2-Dof	TF		i3_HQ_Rachis_c63829/f18p0/3234-2F	PHD	TR		i4_HQ_Pinna_c10520/f2p17/4506-2F	Jumonji	TR
i2_HQ_Root_c8811/f6p10/2751-2F	HB-HD-ZIP	TF		i3_HQ_Rachis_c64076/f10p0/3534-1F	NAC	TF		i4_HQ_Pinna_c10565/f2p1/4568-2F	HB-BELL	TF
i2_HQ_Root_c8846/f3p0/2454-0F	GNAT	TR		i3_HQ_Rachis_c64212/f11p0/3915-0F	bHLH	TF		i4_HQ_Pinna_c10703/f2p0/4909-0F	PHD	TR
i2_HQ_Root_c8871/f2p14/2468-1F	PHD	TR		i3_HQ_Rachis_c64230/f13p0/3567-2F	C3H	TF		i4_HQ_Pinna_c10724/f2p6/4228-0F	mTERF	TR
i2_HQ_Root_c8874/f2p21/2699-0F	AP2/ERF-ERF	TF		i3_HQ_Rachis_c64268/f23p0/3430-0F	Pseudo ARR-B	TR		i4_HQ_Pinna_c10787/f2p0/4309-1F	HB-HD-ZIP	TF
i2_HQ_Root_c9007/f2p0/2386-1F	GRAS	TF		i3_HQ_Rachis_c64288/f4p11/3077-1F	C3H	TF		i4_HQ_Pinna_c11081/f3p0/4393-0F	HB-HD-ZIP	TF
i2_HQ_Root_c9253/f2p12/2416-1F	GRAS	TF		i3_HQ_Rachis_c64290/f26p0/3537-2F	LUG	TR		i4_HQ_Pinna_c11216/f2p0/4267-0F	Others	TR
i2_HQ_Root_c9428/f2p8/2259-2F	C3H	TF		i3_HQ_Rachis_c64379/f56p22/3874-1F	C2H2	TF		i4_HQ_Pinna_c11239/f3p12/4409-2F	SNF2	TR
i2_HQ_Root_c9454/f2p0/2555-1F	OFP	TF		i3_HQ_Rachis_c64887/f3p0/3647-1F	LUG	TR		i4_HQ_Pinna_c11265/f4p0/4124-0F	LUG	TR
i2_HQ_Root_c950/f3p6/2725-2F	bHLH	TF		i3_HQ_Rachis_c6522/f2p0/3942-0F	Others	TR		i4_HQ_Pinna_c11553/f3p0/4346-2F	ARID	TR
i2_HQ_Root_c965/f8p0/2299-0F	GRAS	TF		i3_HQ_Rachis_c6568/f2p17/3825-1F	SBP	TF		i4_HQ_Pinna_c11623/f2p3/4609-1F	ARID	TR
i2_HQ_Root_c9848/f2p4/2961-1F	HB-HD-ZIP	TF		i3_HQ_Rachis_c67754/f7p0/3913-2F	Pseudo ARR-B	TR		i4_HQ_Pinna_c11793/f2p5/4433-0F	SBP	TF
i2_HQ_Root_c9894/f2p10/2212-1F	bZIP	TF		i3_HQ_Rachis_c6895/f3p0/3727-2F	RWP-RK	TF		i4_HQ_Pinna_c11795/f2p0/4160-1F	C3H	TF
i2_HQ_Root_c9907/f5p17/2946-2F	HB-HD-ZIP	TF		i3_HQ_Rachis_c7103/f2p0/3530-1F	HB-HD-ZIP	TF		i4_HQ_Pinna_c11856/f3p5/4155-1F	Jumonji	TR
i3_HQ_Root_c10548/f3p0/3383-0F	HB-HD-ZIP	TF		i3_HQ_Rachis_c8964/f2p0/3215-2F	MADS-M-type	TF		i4_HQ_Pinna_c12139/f2p0/4970-2F	SBP	TF
i3_HQ_Root_c10799/f2p4/3323-1F	C3H	TF		i3_HQ_Rachis_c9076/f2p5/3596-2F	SET	TR		i4_HQ_Pinna_c12211/f2p2/4878-2F	C3H	TF
i3_HQ_Root_c10965/f2p3/3584-1F	zn-clus	TF		i3_HQ_Rachis_c9084/f7p0/3244-1F	GARP-G2-like	TF		i4_HQ_Pinna_c12223/f3p17/4629-2F	GRAS	TF
i3_HQ_Root_c11125/f5p1/3339-1F	HB-BELL	TF		i3_HQ_Rachis_c9159/f2p0/3229-0F	B3	TF		i4_HQ_Pinna_c12281/f3p13/4506-1F	Others	TR
i3_HQ_Root_c11223/f3p0/3735-1F	HB-HD-ZIP	TF		i3_HQ_Rachis_c9159/f2p0/3229-2F	B3	TF		i4_HQ_Pinna_c1232/f16p0/4651-1F	NF-X1	TF
i3_HQ_Root_c11278/f4p25/3621-0F	bZIP	TF		i3_HQ_Rachis_c9345/f3p0/3150-1F	C2H2	TF		i4_HQ_Pinna_c12412/f3p0/4209-2F	EIL	TF
i3_HQ_Root_c11604/f2p7/3680-0F	SET	TR		i3_HQ_Rachis_c9356/f2p7/3364-0F	C2H2	TF		i4_HQ_Pinna_c12442/f2p29/4937-0F	RWP-RK	TF
i3_HQ_Root_c11622/f2p13/3090-1F	C2C2-Dof	TF		i3_HQ_Rachis_c9577/f2p20/3145-2F	GARP-ARR-B	TF		i4_HQ_Pinna_c12459/f2p0/4268-0F	HB-HD-ZIP	TF
i3_HQ_Root_c11846/f4p1/3239-0F	PHD	TR		i3_HQ_Rachis_c9787/f2p1/3566-2F	HB-HD-ZIP	TF		i4_HQ_Pinna_c12509/f3p0/4672-2F	IWS1	TR
i3_HQ_Root_c12103/f2p1/3838-1F	C3H	TF		i4_HQ_Rachis_c10103/f3p2/4455-2F	zn-clus	TF		i4_HQ_Pinna_c12596/f2p118/4386-0F	C2H2	TF
i3_HQ_Root_c12226/f2p57/3411-0F	zn-clus	TF		i4_HQ_Rachis_c10331/f3p0/4243-1F	bZIP	TF		i4_HQ_Pinna_c12802/f2p2/4322-1F	B3-ARF	TF
i3_HQ_Root_c1223/f8p1/3242-1F	HB-HD-ZIP	TF		i4_HQ_Rachis_c10438/f2p1/4230-2F	Trihelix	TF		i4_HQ_Pinna_c12843/f3p0/4363-0F	Jumonji	TR
i3_HQ_Root_c1231/f8p1/3371-2F	Jumonji	TR		i4_HQ_Rachis_c10441/f3p0/4683-0F	C2H2	TF		i4_HQ_Pinna_c13090/f2p3/4765-2F	ARID	TR
i3_HQ_Root_c12522/f2p0/3774-1F	IWS1	TR		i4_HQ_Rachis_c10521/f2p1/4668-0F	ARID	TR		i4_HQ_Pinna_c13242/f2p0/4759-0F	NAC	TF
i3_HQ_Root_c12646/f4p13/3533-2F	C3H	TF		i4_HQ_Rachis_c10603/f2p5/4983-1F	Others	TR		i4_HQ_Pinna_c13242/f2p0/4759-1F	NAC	TF
i3_HQ_Root_c12647/f2p0/3576-0F	PHD	TR		i4_HQ_Rachis_c10609/f3p4/4446-1F	C2H2	TF		i4_HQ_Pinna_c1335/f7p2/4820-1F	RWP-RK	TF
i3_HQ_Root_c12854/f8p23/3538-0F	PHD	TR		i4_HQ_Rachis_c1061/f12p7/4862-0F	SET	TR		i4_HQ_Pinna_c13708/f2p3/4228-2F	C2H2	TF
i3_HQ_Root_c12917/f3p0/3309-0F	ARID	TR		i4_HQ_Rachis_c10635/f7p6/4427-2F	C2H2	TF		i4_HQ_Pinna_c13856/f3p7/4664-2F	GNAT	TR
i3_HQ_Root_c13208/f3p4/3601-2F	bHLH	TF		i4_HQ_Rachis_c10660/f2p21/4697-0F	TAZ	TR		i4_HQ_Pinna_c13966/f2p0/4787-2F	SNF2	TR
i3_HQ_Root_c1333/f2p25/3836-1F	GARP-G2-like	TF		i4_HQ_Rachis_c10660/f2p21/4697-1F	TAZ	TR		i4_HQ_Pinna_c14093/f2p0/4438-0F	Trihelix	TF
i3_HQ_Root_c13382/f2p0/3639-2F	MYB-related	TF		i4_HQ_Rachis_c1093/f9p3/4309-2F	Trihelix	TF		i4_HQ_Pinna_c1418/f3p0/4356-1F	B3-ARF	TF
i3_HQ_Root_c13516/f2p1/3269-2F	HB-BELL	TF		i4_HQ_Rachis_c11037/f2p8/4117-1F	HB-BELL	TF		i4_HQ_Pinna_c14233/f2p0/4188-1F	Jumonji	TR
i3_HQ_Root_c13560/f4p0/3593-2F	C3H	TF		i4_HQ_Rachis_c11298/f2p0/4792-1F	Others	TR		i4_HQ_Pinna_c14241/f2p7/4646-0F	HB-HD-ZIP	TF
i3_HQ_Root_c13585/f2p0/3732-0F	GRAS	TF		i4_HQ_Rachis_c11308/f2p11/4163-2F	B3-ARF	TF		i4_HQ_Pinna_c14328/f3p3/4264-2F	GRF	TF
i3_HQ_Root_c1360/f13p1/3443-1F	C3H	TF		i4_HQ_Rachis_c11514/f3p7/4990-1F	Others	TR		i4_HQ_Pinna_c14525/f3p0/4119-1F	TRAF	TR
i3_HQ_Root_c1369/f3p29/3508-1F	HB-other	TF		i4_HQ_Rachis_c11680/f2p1/4526-2F	bHLH	TF		i4_HQ_Pinna_c14784/f2p0/4082-2F	bHLH	TF
i3_HQ_Root_c1371/f4p8/3141-1F	SBP	TF		i4_HQ_Rachis_c11697/f3p0/4211-0F	Others	TR		i4_HQ_Pinna_c16365/f25p0/4709-0F	C3H	TF
i3_HQ_Root_c14135/f4p5/3283-0F	SNF2	TR		i4_HQ_Rachis_c11920/f2p15/4022-1F	GARP-ARR-B	TF		i4_HQ_Pinna_c16381/f19p0/4409-2F	Jumonji	TR
i3_HQ_Root_c1424/f2p8/3534-1F	HB-HD-ZIP	TF		i4_HQ_Rachis_c11972/f3p8/4475-1F	SNF2	TR		i4_HQ_Pinna_c1641/f3p0/4168-2F	Others	TR
i3_HQ_Root_c1435/f2p1/3787-2F	LUG	TR		i4_HQ_Rachis_c12395/f7p6/4542-2F	TRAF	TR		i4_HQ_Pinna_c16608/f2p0/4091-1F	HB-other	TF
i3_HQ_Root_c1448/f2p1/3346-1F	Jumonji	TR		i4_HQ_Rachis_c12409/f3p0/4146-0F	Others	TR		i4_HQ_Pinna_c17965/f3p4/4411-2F	HB-BELL	TF
i3_HQ_Root_c1461/f2p16/3817-0F	SNF2	TR		i4_HQ_Rachis_c12422/f2p6/4889-1F	Others	TR		i4_HQ_Pinna_c17999/f4p2/4294-0F	MYB	TF
i3_HQ_Root_c14633/f2p0/3291-0F	Others	TR		i4_HQ_Rachis_c12512/f2p1/4830-0F	HSF	TF		i4_HQ_Pinna_c1801/f2p0/4368-0F	RWP-RK	TF
i3_HQ_Root_c14718/f3p21/3265-0F	FAR1	TF		i4_HQ_Rachis_c12576/f2p0/4100-1F	LIM	TF		i4_HQ_Pinna_c18017/f6p4/4614-1F	CAMTA	TF
i3_HQ_Root_c1472/f4p1/3622-0F	CAMTA	TF		i4_HQ_Rachis_c12594/f2p7/4155-2F	bZIP	TF		i4_HQ_Pinna_c18115/f3p2/4558-1F	bZIP	TF
i3_HQ_Root_c14832/f3p0/3952-2F	B3-ARF	TF		i4_HQ_Rachis_c12599/f2p0/4135-0F	zn-clus	TF		i4_HQ_Pinna_c18123/f2p0/4200-2F	NF-X1	TF
i3_HQ_Root_c14994/f2p0/3157-0F	C2H2	TF		i4_HQ_Rachis_c12614/f2p0/4462-1F	Others	TR		i4_HQ_Pinna_c18154/f2p1/4956-1F	NAC	TF
i3_HQ_Root_c1513/f7p0/3302-0F	RWP-RK	TF		i4_HQ_Rachis_c12635/f4p0/4211-2F	SNF2	TR		i4_HQ_Pinna_c18176/f3p0/4533-0F	RWP-RK	TF
i3_HQ_Root_c15133/f2p0/3958-0F	WRKY	TF		i4_HQ_Rachis_c12802/f2p0/4187-2F	zn-clus	TF		i4_HQ_Pinna_c18188/f2p0/4744-0F	C3H	TF
i3_HQ_Root_c15276/f2p0/3477-2F	GRAS	TF		i4_HQ_Rachis_c12894/f3p4/4455-0F	MYB	TF		i4_HQ_Pinna_c18192/f2p0/4231-1F	NAC	TF
i3_HQ_Root_c15491/f2p0/3034-1F	SET	TR		i4_HQ_Rachis_c12913/f2p6/4286-1F	BBR-BPC	TF		i4_HQ_Pinna_c18196/f2p6/4386-2F	C3H	TF
i3_HQ_Root_c1564/f2p2/3590-1F	FAR1	TF		i4_HQ_Rachis_c13061/f2p9/4214-0F	HB-BELL	TF		i4_HQ_Pinna_c18243/f3p0/4715-0F	C2H2	TF
i3_HQ_Root_c1587/f3p16/3327-2F	LUG	TR		i4_HQ_Rachis_c1317/f11p15/4299-0F	IWS1	TR		i4_HQ_Pinna_c18265/f3p2/4395-1F	B3-ARF	TF
i3_HQ_Root_c1592/f4p3/3599-0F	GARP-ARR-B	TF		i4_HQ_Rachis_c13258/f6p7/4397-0F	Others	TR		i4_HQ_Pinna_c18315/f3p0/4480-0F	B3	TF
i3_HQ_Root_c1617/f7p0/3784-0F	IWS1	TR		i4_HQ_Rachis_c13444/f2p5/4140-0F	Trihelix	TF		i4_HQ_Pinna_c18321/f2p7/4647-2F	AP2/ERF-RAV	TF
i3_HQ_Root_c1620/f3p4/3333-0F	SBP	TF		i4_HQ_Rachis_c13473/f2p10/4376-2F	AUX/IAA	TR		i4_HQ_Pinna_c18341/f2p0/4281-2F	HB-HD-ZIP	TF
i3_HQ_Root_c1646/f2p23/3306-1F	PHD	TR		i4_HQ_Rachis_c13546/f2p3/4309-1F	B3	TF		i4_HQ_Pinna_c18364/f2p1/4259-2F	SNF2	TR
i3_HQ_Root_c17277/f8p0/3610-1F	GRAS	TF		i4_HQ_Rachis_c13566/f2p0/4768-1F	SNF2	TR		i4_HQ_Pinna_c18382/f4p4/4659-1F	RWP-RK	TF
i3_HQ_Root_c17411/f7p0/3219-2F	HB-BELL	TF		i4_HQ_Rachis_c13690/f3p11/4807-2F	SNF2	TR		i4_HQ_Pinna_c18421/f3p0/4897-2F	C2H2	TF
i3_HQ_Root_c1743/f2p8/3530-1F	TRAF	TR		i4_HQ_Rachis_c13719/f2p6/4107-0F	SNF2	TR		i4_HQ_Pinna_c18435/f3p0/4110-1F	SBP	TF
i3_HQ_Root_c1747/f2p0/3284-1F	HB-other	TF		i4_HQ_Rachis_c13719/f2p6/4107-1F	SNF2	TR		i4_HQ_Pinna_c18450/f4p0/4271-2F	HB-other	TF
i3_HQ_Root_c1756/f4p0/3507-0F	C3H	TF		i4_HQ_Rachis_c13794/f2p3/4203-1F	Jumonji	TR		i4_HQ_Pinna_c18469/f2p0/4134-1F	bHLH	TF
i3_HQ_Root_c17566/f3p0/3218-0F	zn-clus	TF		i4_HQ_Rachis_c13844/f2p6/4551-1F	TRAF	TR		i4_HQ_Pinna_c18473/f3p2/4453-0F	B3-ARF	TF
i3_HQ_Root_c17578/f3p0/3159-1F	FAR1	TF		i4_HQ_Rachis_c13939/f2p0/4187-2F	Others	TR		i4_HQ_Pinna_c18489/f2p0/4181-1F	IWS1	TR
i3_HQ_Root_c1788/f3p3/3427-1F	bHLH	TF		i4_HQ_Rachis_c14200/f2p0/4603-0F	B3	TF		i4_HQ_Pinna_c18536/f3p0/4716-1F	Tify	TF
i3_HQ_Root_c1793/f4p20/3294-0F	GARP-ARR-B	TF		i4_HQ_Rachis_c14200/f2p0/4603-1F	AP2/ERF-ERF	TF		i4_HQ_Pinna_c18560/f2p67/4599-1F	Trihelix	TF
i3_HQ_Root_c18186/f3p1/3264-0F	HB-HD-ZIP	TF		i4_HQ_Rachis_c14510/f2p0/4079-1F	SET	TR		i4_HQ_Pinna_c18927/f2p21/4335-0F	B3-ARF	TF
i3_HQ_Root_c18246/f3p3/3883-1F	LUG	TR		i4_HQ_Rachis_c15949/f4p1/4196-1F	Jumonji	TR		i4_HQ_Pinna_c18964/f2p0/4805-0F	C3H	TF
i3_HQ_Root_c18372/f2p23/3138-2F	GRAS	TF		i4_HQ_Rachis_c16318/f2p6/4083-0F	MYB-related	TF		i4_HQ_Pinna_c1899/f2p16/4564-1F	HSF	TF
i3_HQ_Root_c18393/f2p2/3317-1F	zn-clus	TF		i4_HQ_Rachis_c17178/f4p2/4715-2F	SBP	TF		i4_HQ_Pinna_c1900/f4p0/4221-0F	TRAF	TR
i3_HQ_Root_c1840/f5p52/3402-1F	bHLH	TF		i4_HQ_Rachis_c1768/f6p22/4328-2F	HB-BELL	TF		i4_HQ_Pinna_c19078/f5p5/4416-2F	HB-BELL	TF
i3_HQ_Root_c18423/f2p7/3357-1F	MYB	TF		i4_HQ_Rachis_c17979/f4p2/4296-1F	TRAF	TR		i4_HQ_Pinna_c19267/f2p0/4975-1F	Jumonji	TR
i3_HQ_Root_c18427/f2p9/3428-2F	SNF2	TR		i4_HQ_Rachis_c18008/f2p6/4617-0F	SNF2	TR		i4_HQ_Pinna_c19267/f2p0/4975-2F	ARID	TR
i3_HQ_Root_c18434/f2p2/3429-1F	Others	TR		i4_HQ_Rachis_c18040/f4p5/4349-2F	SET	TR		i4_HQ_Pinna_c1928/f4p7/4452-1F	RB	TR
i3_HQ_Root_c18462/f2p9/3102-0F	HB-BELL	TF		i4_HQ_Rachis_c18054/f3p10/4839-0F	DDT	TR		i4_HQ_Pinna_c19776/f2p1/4149-0F	HB-HD-ZIP	TF
i3_HQ_Root_c18470/f2p6/3267-1F	ULT	TF		i4_HQ_Rachis_c18085/f3p0/4170-2F	Others	TR		i4_HQ_Pinna_c1978/f2p0/4355-0F	SWI/SNF-BAF60b	TR
i3_HQ_Root_c18565/f3p18/3390-0F	HB-HD-ZIP	TF		i4_HQ_Rachis_c1810/f3p0/4168-2F	C2H2	TF		i4_HQ_Pinna_c19788/f2p0/4881-2F	C2H2	TF
i3_HQ_Root_c18567/f5p16/3509-1F	SET	TR		i4_HQ_Rachis_c18124/f2p2/4409-1F	CPP	TF		i4_HQ_Pinna_c20157/f2p0/4993-1F	SWI/SNF-SWI3	TR
i3_HQ_Root_c18624/f4p1/3596-1F	bZIP	TF		i4_HQ_Rachis_c1813/f10p15/4406-1F	Others	TR		i4_HQ_Pinna_c20279/f2p168/4253-1F	B3-ARF	TF
i3_HQ_Root_c1886/f5p0/3455-1F	SNF2	TR		i4_HQ_Rachis_c18189/f3p3/4790-0F	C2H2	TF		i4_HQ_Pinna_c20402/f2p0/4350-0F	Trihelix	TF
i3_HQ_Root_c1900/f3p0/3438-0F	FAR1	TF		i4_HQ_Rachis_c18206/f4p0/4500-2F	zn-clus	TF		i4_HQ_Pinna_c20478/f2p4/4431-0F	LUG	TR
i3_HQ_Root_c1929/f3p33/3154-1F	C2C2-GATA	TF		i4_HQ_Rachis_c18287/f2p6/3968-0F	C2H2	TF		i4_HQ_Pinna_c20616/f2p0/4623-0F	GRAS	TF
i3_HQ_Root_c19520/f2p15/3301-2F	GRAS	TF		i4_HQ_Rachis_c18289/f2p7/4297-0F	MYB	TF		i4_HQ_Pinna_c2063/f2p0/4292-2F	MYB-related	TF
i3_HQ_Root_c1959/f2p0/3247-1F	WRKY	TF		i4_HQ_Rachis_c1832/f2p0/4186-2F	Others	TR		i4_HQ_Pinna_c2064/f4p1/4332-0F	TRAF	TR
i3_HQ_Root_c1961/f2p23/3121-2F	Trihelix	TF		i4_HQ_Rachis_c18326/f2p1/4304-1F	C2C2-GATA	TF		i4_HQ_Pinna_c20796/f2p0/4081-1F	Trihelix	TF
i3_HQ_Root_c19785/f2p6/3522-1F	WRKY	TF		i4_HQ_Rachis_c18330/f2p1/4424-2F	Trihelix	TF		i4_HQ_Pinna_c20802/f2p1/4766-2F	C2H2	TF
i3_HQ_Root_c2002/f2p0/3194-1F	GRAS	TF		i4_HQ_Rachis_c18333/f3p0/4420-1F	zn-clus	TF		i4_HQ_Pinna_c2100/f5p0/4622-1F	SNF2	TR
i3_HQ_Root_c2024/f3p0/3294-2F	LUG	TR		i4_HQ_Rachis_c18334/f3p0/4357-1F	zn-clus	TF		i4_HQ_Pinna_c21114/f2p1/4579-0F	Others	TR
i3_HQ_Root_c2031/f3p52/3865-0F	bHLH	TF		i4_HQ_Rachis_c18349/f2p0/4256-2F	bHLH	TF		i4_HQ_Pinna_c21237/f2p0/4543-1F	Jumonji	TR
i3_HQ_Root_c20368/f2p2/3694-2F	C3H	TF		i4_HQ_Rachis_c18363/f3p5/4570-0F	RWP-RK	TF		i4_HQ_Pinna_c21433/f2p3/4685-0F	B3-ARF	TF
i3_HQ_Root_c20386/f4p3/3286-0F	C2H2	TF		i4_HQ_Rachis_c18373/f3p1/4735-1F	zn-clus	TF		i4_HQ_Pinna_c21594/f2p0/4297-2F	SBP	TF
i3_HQ_Root_c2052/f3p1/3694-0F	FAR1	TF		i4_HQ_Rachis_c18475/f3p0/4636-1F	zn-clus	TF		i4_HQ_Pinna_c21703/f2p0/4654-2F	HB-HD-ZIP	TF
i3_HQ_Root_c2077/f2p6/3532-0F	TRAF	TR		i4_HQ_Rachis_c18501/f9p7/4188-2F	RB	TR		i4_HQ_Pinna_c21868/f4p4/4305-1F	bHLH	TF
i3_HQ_Root_c2105/f2p3/3169-1F	TCP	TF		i4_HQ_Rachis_c18504/f3p2/4492-1F	B3-ARF	TF		i4_HQ_Pinna_c21880/f3p2/4882-0F	SBP	TF
i3_HQ_Root_c2106/f5p1/3739-2F	HB-HD-ZIP	TF		i4_HQ_Rachis_c18581/f2p0/4609-1F	zn-clus	TF		i4_HQ_Pinna_c21956/f4p0/4212-0F	GARP-G2-like	TF
i3_HQ_Root_c21467/f4p7/3576-2F	DBP	TF		i4_HQ_Rachis_c18746/f2p2/4365-1F	C3H	TF		i4_HQ_Pinna_c2215/f2p12/4131-2F	SET	TR
i3_HQ_Root_c2150/f2p0/3208-0F	C2H2	TF		i4_HQ_Rachis_c18807/f3p7/4534-0F	Jumonji	TR		i4_HQ_Pinna_c22292/f2p0/4277-1F	Jumonji	TR
i3_HQ_Root_c21614/f2p2/3836-1F	B3-ARF	TF		i4_HQ_Rachis_c18868/f2p1/4299-1F	LIM	TF		i4_HQ_Pinna_c2239/f2p5/4428-1F	DDT	TR
i3_HQ_Root_c2201/f2p4/3491-1F	WRKY	TF		i4_HQ_Rachis_c18956/f3p2/4262-0F	Trihelix	TF		i4_HQ_Pinna_c2246/f3p4/4158-2F	MYB	TF
i3_HQ_Root_c2201/f2p4/3491-2F	WRKY	TF		i4_HQ_Rachis_c19206/f2p6/4126-0F	bZIP	TF		i4_HQ_Pinna_c2257/f3p0/4277-1F	bZIP	TF
i3_HQ_Root_c2241/f2p17/3328-1F	LUG	TR		i4_HQ_Rachis_c19236/f2p0/4573-2F	SNF2	TR		i4_HQ_Pinna_c2275/f2p0/4856-1F	Trihelix	TF
i3_HQ_Root_c2274/f2p1/3389-2F	Others	TR		i4_HQ_Rachis_c1924/f3p0/4214-1F	SBP	TF		i4_HQ_Pinna_c22950/f4p0/4400-2F	C2H2	TF
i3_HQ_Root_c2278/f4p14/3552-0F	SNF2	TR		i4_HQ_Rachis_c19318/f2p0/4138-0F	MYB	TF		i4_HQ_Pinna_c2304/f3p0/4594-0F	C3H	TF
i3_HQ_Root_c23119/f2p3/3815-2F	NAC	TF		i4_HQ_Rachis_c1935/f3p1/4555-0F	LIM	TF		i4_HQ_Pinna_c23117/f4p0/4165-1F	Others	TR
i3_HQ_Root_c23720/f2p42/3779-2F	C3H	TF		i4_HQ_Rachis_c19531/f2p0/4633-2F	Others	TR		i4_HQ_Pinna_c23117/f4p0/4165-2F	Others	TR
i3_HQ_Root_c2392/f2p8/3713-2F	C2H2	TF		i4_HQ_Rachis_c19687/f2p9/4296-2F	MYB-related	TF		i4_HQ_Pinna_c23201/f4p2/4245-2F	C3H	TF
i3_HQ_Root_c24527/f2p10/3758-1F	HB-BELL	TF		i4_HQ_Rachis_c19691/f2p1/4135-2F	Others	TR		i4_HQ_Pinna_c2367/f2p1/4600-1F	HB-other	TF
i3_HQ_Root_c24647/f2p7/3739-0F	PHD	TR		i4_HQ_Rachis_c1974/f3p3/4394-1F	B3	TF		i4_HQ_Pinna_c2370/f3p0/4245-2F	ARID	TR
i3_HQ_Root_c24724/f2p1/3496-1F	B3	TF		i4_HQ_Rachis_c20331/f2p9/4757-1F	Others	TR		i4_HQ_Pinna_c23946/f2p0/4446-2F	Others	TR
i3_HQ_Root_c25352/f3p21/3974-0F	Jumonji	TR		i4_HQ_Rachis_c20657/f2p2/4417-0F	zn-clus	TF		i4_HQ_Pinna_c23954/f2p0/4244-2F	C2H2	TF
i3_HQ_Root_c25489/f2p46/3916-1F	HB-BELL	TF		i4_HQ_Rachis_c20909/f2p8/4704-0F	SBP	TF		i4_HQ_Pinna_c23992/f2p2/4375-2F	NAC	TF
i3_HQ_Root_c25491/f2p2/3729-1F	B3	TF		i4_HQ_Rachis_c20927/f2p0/4868-1F	Others	TR		i4_HQ_Pinna_c2401/f4p2/4983-0F	MYB-related	TF
i3_HQ_Root_c26293/f2p18/3645-1F	B3-ARF	TF		i4_HQ_Rachis_c20984/f2p9/4235-2F	C3H	TF		i4_HQ_Pinna_c24076/f3p0/4178-1F	C3H	TF
i3_HQ_Root_c26881/f3p0/3289-1F	C2H2	TF		i4_HQ_Rachis_c21137/f2p0/4171-2F	C2H2	TF		i4_HQ_Pinna_c24091/f2p0/4314-2F	C3H	TF
i3_HQ_Root_c27010/f2p119/3636-1F	C3H	TF		i4_HQ_Rachis_c21196/f2p1/4350-0F	LOB	TF		i4_HQ_Pinna_c24152/f3p0/4276-0F	SNF2	TR
i3_HQ_Root_c27525/f3p1/3238-1F	C3H	TF		i4_HQ_Rachis_c21205/f2p6/4671-1F	TRAF	TR		i4_HQ_Pinna_c2446/f2p4/4244-1F	GRAS	TF
i3_HQ_Root_c27958/f2p9/3134-1F	C2H2	TF		i4_HQ_Rachis_c21401/f3p5/4220-0F	C3H	TF		i4_HQ_Pinna_c24608/f2p14/4477-1F	HB-BELL	TF
i3_HQ_Root_c2813/f2p2/3272-1F	SNF2	TR		i4_HQ_Rachis_c21429/f5p2/4543-1F	C2H2	TF		i4_HQ_Pinna_c2461/f3p0/4410-0F	C2H2	TF
i3_HQ_Root_c28820/f2p22/3409-0F	zn-clus	TF		i4_HQ_Rachis_c2154/f4p2/4448-2F	C3H	TF		i4_HQ_Pinna_c2469/f3p0/4463-2F	HSF	TF
i3_HQ_Root_c30689/f2p0/3021-1F	FAR1	TF		i4_HQ_Rachis_c2167/f2p1/4128-0F	Jumonji	TR		i4_HQ_Pinna_c25003/f2p1/4494-1F	AUX/IAA	TR
i3_HQ_Root_c30702/f2p25/3034-2F	Jumonji	TR		i4_HQ_Rachis_c21712/f3p5/4255-1F	bZIP	TF		i4_HQ_Pinna_c25003/f2p1/4494-2F	B3-ARF	TF
i3_HQ_Root_c30724/f2p0/3044-2F	TUB	TF		i4_HQ_Rachis_c21766/f2p2/4338-1F	Trihelix	TF		i4_HQ_Pinna_c25203/f2p1/4120-1F	Jumonji	TR
i3_HQ_Root_c30769/f2p1/3040-1F	NAC	TF		i4_HQ_Rachis_c21818/f3p4/4229-1F	ARID	TR		i4_HQ_Pinna_c25299/f2p245/4265-2F	Trihelix	TF
i3_HQ_Root_c31782/f2p2/3298-0F	LUG	TR		i4_HQ_Rachis_c21855/f3p0/4673-2F	zn-clus	TF		i4_HQ_Pinna_c25320/f2p0/4714-2F	HB-BELL	TF
i3_HQ_Root_c3185/f4p2/3429-1F	RB	TR		i4_HQ_Rachis_c22024/f2p5/4054-0F	HB-other	TF		i4_HQ_Pinna_c25429/f2p1/4469-1F	HB-HD-ZIP	TF
i3_HQ_Root_c32796/f7p20/3268-2F	CAMTA	TF		i4_HQ_Rachis_c22066/f2p3/4096-2F	E2F-DP	TF		i4_HQ_Pinna_c2546/f2p0/4197-2F	B3	TF
i3_HQ_Root_c32812/f3p3/3420-1F	NF-X1	TF		i4_HQ_Rachis_c22329/f3p7/4717-0F	C2H2	TF		i4_HQ_Pinna_c25515/f2p21/4434-2F	Others	TR
i3_HQ_Root_c32851/f2p0/3132-0F	C2H2	TF		i4_HQ_Rachis_c22446/f2p0/4237-0F	zn-clus	TF		i4_HQ_Pinna_c25572/f2p8/4214-0F	B3-ARF	TF
i3_HQ_Root_c3302/f3p7/3712-2F	Others	TR		i4_HQ_Rachis_c2273/f4p23/4506-0F	HB-BELL	TF		i4_HQ_Pinna_c25711/f2p1/4432-0F	Others	TR
i3_HQ_Root_c3318/f2p13/3261-2F	TRAF	TR		i4_HQ_Rachis_c2290/f3p14/4299-1F	Others	TR		i4_HQ_Pinna_c2577/f5p0/4467-0F	C2H2	TF
i3_HQ_Root_c33186/f4p0/3142-1F	SNF2	TR		i4_HQ_Rachis_c2292/f2p6/4556-2F	B3-ARF	TF		i4_HQ_Pinna_c25913/f4p3/4260-0F	SNF2	TR
i3_HQ_Root_c33339/f7p0/3634-1F	GRAS	TF		i4_HQ_Rachis_c23024/f2p2/4350-0F	TUB	TF		i4_HQ_Pinna_c2596/f2p4/4853-2F	PHD	TR
i3_HQ_Root_c34213/f4p0/3626-0F	Others	TR		i4_HQ_Rachis_c23024/f2p2/4350-2F	TUB	TF		i4_HQ_Pinna_c2602/f8p3/4246-1F	Jumonji	TR
i3_HQ_Root_c34351/f2p0/3712-0F	MYB	TF		i4_HQ_Rachis_c23053/f5p9/4124-2F	Others	TR		i4_HQ_Pinna_c2609/f2p2/4643-1F	LIM	TF
i3_HQ_Root_c34357/f2p8/3502-2F	MYB-related	TF		i4_HQ_Rachis_c2308/f17p11/4944-2F	SNF2	TR		i4_HQ_Pinna_c2614/f2p2/4231-0F	Jumonji	TR
i3_HQ_Root_c34359/f2p0/3660-1F	GRAS	TF		i4_HQ_Rachis_c23594/f2p4/4252-2F	Trihelix	TF		i4_HQ_Pinna_c26156/f2p0/4539-0F	AUX/IAA	TR
i3_HQ_Root_c34392/f2p1/3316-2F	Trihelix	TF		i4_HQ_Rachis_c23604/f2p8/4284-1F	HB-BELL	TF		i4_HQ_Pinna_c26187/f2p0/4173-0F	VOZ	TF
i3_HQ_Root_c34397/f2p2/3708-1F	C3H	TF		i4_HQ_Rachis_c2361/f2p2/4507-1F	C3H	TF		i4_HQ_Pinna_c26490/f4p2/4710-2F	Jumonji	TR
i3_HQ_Root_c34432/f2p0/3422-2F	NAC	TF		i4_HQ_Rachis_c23827/f2p2/4251-0F	HB-BELL	TF		i4_HQ_Pinna_c2652/f6p6/4754-1F	GRAS	TF
i3_HQ_Root_c34456/f2p0/3155-2F	zf-HD	TF		i4_HQ_Rachis_c23895/f2p0/4301-2F	zn-clus	TF		i4_HQ_Pinna_c2702/f3p1/4278-2F	bZIP	TF
i3_HQ_Root_c34463/f2p2/3154-2F	zn-clus	TF		i4_HQ_Rachis_c23917/f2p0/4295-0F	SNF2	TR		i4_HQ_Pinna_c2709/f2p11/4703-2F	PHD	TR
i3_HQ_Root_c34499/f2p0/3094-1F	zn-clus	TF		i4_HQ_Rachis_c23938/f4p1/4377-2F	zn-clus	TF		i4_HQ_Pinna_c27103/f2p3/4951-2F	SET	TR
i3_HQ_Root_c34517/f2p0/3260-0F	PHD	TR		i4_HQ_Rachis_c23947/f2p1/4495-0F	zn-clus	TF		i4_HQ_Pinna_c28333/f2p0/4169-1F	NAC	TF
i3_HQ_Root_c34551/f2p0/3678-0F	Others	TR		i4_HQ_Rachis_c2400/f2p7/4284-2F	C3H	TF		i4_HQ_Pinna_c28333/f2p0/4169-2F	NAC	TF
i3_HQ_Root_c34574/f2p0/4004-2F	C2H2	TF		i4_HQ_Rachis_c24121/f4p1/4692-0F	PHD	TR		i4_HQ_Pinna_c2837/f4p0/4249-0F	Trihelix	TF
i3_HQ_Root_c34585/f2p1/3542-2F	Trihelix	TF		i4_HQ_Rachis_c24155/f3p0/4381-1F	C2H2	TF		i4_HQ_Pinna_c28636/f3p0/4448-0F	Trihelix	TF
i3_HQ_Root_c34586/f2p0/3481-1F	WRKY	TF		i4_HQ_Rachis_c2429/f2p2/4125-0F	bZIP	TF		i4_HQ_Pinna_c28719/f6p0/4486-2F	Jumonji	TR
i3_HQ_Root_c34602/f2p0/3578-0F	HB-HD-ZIP	TF		i4_HQ_Rachis_c24323/f3p2/4348-0F	C3H	TF		i4_HQ_Pinna_c28722/f2p0/4362-1F	HB-BELL	TF
i3_HQ_Root_c34623/f2p5/3333-1F	zn-clus	TF		i4_HQ_Rachis_c24343/f3p3/4180-1F	TRAF	TR		i4_HQ_Pinna_c28803/f2p0/4130-0F	bZIP	TF
i3_HQ_Root_c3532/f3p0/3451-0F	SWI/SNF-SWI3	TR		i4_HQ_Rachis_c24393/f3p20/4260-0F	IWS1	TR		i4_HQ_Pinna_c28851/f3p0/4536-0F	SNF2	TR
i3_HQ_Root_c3927/f3p0/3150-2F	SET	TR		i4_HQ_Rachis_c24403/f3p6/4509-1F	C2H2	TF		i4_HQ_Pinna_c2929/f2p1/4558-2F	HSF	TF
i3_HQ_Root_c3959/f6p0/3526-1F	B3	TF		i4_HQ_Rachis_c2455/f2p1/4396-1F	Others	TR		i4_HQ_Pinna_c29733/f2p0/4036-2F	MYB	TF
i3_HQ_Root_c4038/f2p2/3842-2F	AUX/IAA	TR		i4_HQ_Rachis_c24579/f2p17/4676-0F	TAZ	TR		i4_HQ_Pinna_c2979/f2p0/4103-0F	C3H	TF
i3_HQ_Root_c4218/f2p5/3348-0F	TRAF	TR		i4_HQ_Rachis_c24634/f2p5/4118-0F	C3H	TF		i4_HQ_Pinna_c29807/f2p2/4028-1F	Others	TR
i3_HQ_Root_c4279/f2p20/3753-1F	SNF2	TR		i4_HQ_Rachis_c24741/f2p8/4337-2F	SNF2	TR		i4_HQ_Pinna_c2986/f2p4/4440-1F	PHD	TR
i3_HQ_Root_c4282/f2p4/3836-0F	MYB	TF		i4_HQ_Rachis_c24772/f4p25/4643-0F	GNAT	TR		i4_HQ_Pinna_c29869/f2p0/4062-2F	CAMTA	TF
i3_HQ_Root_c4325/f3p10/3252-1F	PHD	TR		i4_HQ_Rachis_c24869/f4p2/4178-0F	Jumonji	TR		i4_HQ_Pinna_c3131/f2p0/4351-0F	Others	TR
i3_HQ_Root_c4333/f3p13/3218-0F	C3H	TF		i4_HQ_Rachis_c2506/f3p10/4912-1F	C2H2	TF		i4_HQ_Pinna_c3131/f2p0/4351-2F	Others	TR
i3_HQ_Root_c43934/f3p16/3648-1F	LUG	TR		i4_HQ_Rachis_c25142/f2p1/4775-1F	SNF2	TR		i4_HQ_Pinna_c32121/f31p0/4222-1F	MYB	TF
i3_HQ_Root_c44845/f4p0/3063-2F	MYB	TF		i4_HQ_Rachis_c25160/f2p6/4243-2F	HB-HD-ZIP	TF		i4_HQ_Pinna_c32439/f4p0/4244-2F	Others	TR
i3_HQ_Root_c45104/f2p14/3030-1F	SET	TR		i4_HQ_Rachis_c25325/f3p3/4279-2F	Others	TR		i4_HQ_Pinna_c33103/f5p4/4590-1F	SBP	TF
i3_HQ_Root_c45140/f2p22/3046-2F	HB-BELL	TF		i4_HQ_Rachis_c25621/f2p9/4520-2F	C2H2	TF		i4_HQ_Pinna_c33410/f5p6/4364-2F	B3	TF
i3_HQ_Root_c45154/f2p2/3039-2F	SNF2	TR		i4_HQ_Rachis_c2581/f2p22/4679-1F	IWS1	TR		i4_HQ_Pinna_c3412/f2p0/4493-0F	zn-clus	TF
i3_HQ_Root_c45185/f2p34/3064-1F	bHLH	TF		i4_HQ_Rachis_c25925/f2p0/4072-1F	SET	TR		i4_HQ_Pinna_c34598/f4p0/4354-2F	SNF2	TR
i3_HQ_Root_c45293/f2p0/3030-0F	MYB-related	TF		i4_HQ_Rachis_c26121/f4p0/4333-2F	Others	TR		i4_HQ_Pinna_c34644/f3p0/4291-0F	SBP	TF
i3_HQ_Root_c45302/f2p34/3035-2F	Others	TR		i4_HQ_Rachis_c26137/f3p11/4246-0F	SNF2	TR		i4_HQ_Pinna_c34644/f3p0/4291-1F	SBP	TF
i3_HQ_Root_c4531/f2p10/3129-1F	FAR1	TF		i4_HQ_Rachis_c26247/f2p15/4141-1F	Others	TR		i4_HQ_Pinna_c34709/f3p0/4182-2F	C2H2	TF
i3_HQ_Root_c4581/f3p4/3547-0F	SNF2	TR		i4_HQ_Rachis_c26290/f2p11/4740-2F	SET	TR		i4_HQ_Pinna_c34725/f4p0/4852-1F	SNF2	TR
i3_HQ_Root_c4627/f2p7/3399-1F	SET	TR		i4_HQ_Rachis_c26294/f2p2/4726-1F	Others	TR		i4_HQ_Pinna_c34751/f2p0/4336-0F	B3-ARF	TF
i3_HQ_Root_c4725/f3p1/3691-0F	B3	TF		i4_HQ_Rachis_c26361/f2p5/4494-0F	MYB	TF		i4_HQ_Pinna_c34766/f2p3/4168-0F	SBP	TF
i3_HQ_Root_c47517/f14p0/3494-0F	LUG	TR		i4_HQ_Rachis_c26374/f2p4/4427-0F	B3-ARF	TF		i4_HQ_Pinna_c34800/f2p1/4300-2F	C2H2	TF
i3_HQ_Root_c47521/f4p2/3182-1F	C3H	TF		i4_HQ_Rachis_c26450/f2p1/4923-2F	Jumonji	TR		i4_HQ_Pinna_c34807/f3p1/4313-1F	Others	TR
i3_HQ_Root_c47523/f17p0/3428-2F	Pseudo ARR-B	TR		i4_HQ_Rachis_c26505/f2p2/5008-1F	AP2/ERF-RAV	TF		i4_HQ_Pinna_c34852/f2p2/4293-1F	Others	TR
i3_HQ_Root_c47564/f3p3/3565-2F	bHLH	TF		i4_HQ_Rachis_c26688/f2p0/4426-0F	B3-ARF	TF		i4_HQ_Pinna_c34906/f2p1/4850-0F	C3H	TF
i3_HQ_Root_c47587/f3p0/3691-0F	HB-HD-ZIP	TF		i4_HQ_Rachis_c2670/f6p11/4263-2F	SNF2	TR		i4_HQ_Pinna_c34920/f3p0/4521-2F	Others	TR
i3_HQ_Root_c47628/f5p2/3675-0F	HB-HD-ZIP	TF		i4_HQ_Rachis_c26759/f2p2/4276-2F	C2H2	TF		i4_HQ_Pinna_c35086/f3p21/4696-2F	B3-ARF	TF
i3_HQ_Root_c4763/f2p13/3565-2F	C3H	TF		i4_HQ_Rachis_c2687/f5p8/4752-1F	GRAS	TF		i4_HQ_Pinna_c35111/f2p0/4213-0F	bZIP	TF
i3_HQ_Root_c47661/f4p0/3452-0F	RWP-RK	TF		i4_HQ_Rachis_c26970/f2p2/4473-1F	C3H	TF		i4_HQ_Pinna_c35122/f2p2/4880-2F	MYB-related	TF
i3_HQ_Root_c47741/f2p0/3095-2F	Tify	TF		i4_HQ_Rachis_c26981/f2p0/4940-0F	PHD	TR		i4_HQ_Pinna_c3548/f2p4/4664-0F	Others	TR
i3_HQ_Root_c47744/f11p7/4022-1F	B3-ARF	TF		i4_HQ_Rachis_c26981/f2p0/4940-1F	Jumonji	TR		i4_HQ_Pinna_c36913/f2p0/4503-0F	CAMTA	TF
i3_HQ_Root_c47763/f2p0/3298-0F	NAC	TF		i4_HQ_Rachis_c27002/f2p5/4187-1F	C2H2	TF		i4_HQ_Pinna_c37057/f2p59/4820-0F	HSF	TF
i3_HQ_Root_c47778/f4p3/3243-1F	TUB	TF		i4_HQ_Rachis_c2704/f3p0/4156-1F	zn-clus	TF		i4_HQ_Pinna_c37951/f3p0/4310-0F	Others	TR
i3_HQ_Root_c47800/f23p0/3432-2F	bHLH	TF		i4_HQ_Rachis_c27122/f2p9/4709-0F	Others	TR		i4_HQ_Pinna_c38036/f2p28/4837-0F	SBP	TF
i3_HQ_Root_c47805/f12p8/3283-0F	bHLH	TF		i4_HQ_Rachis_c2717/f3p0/4493-0F	Others	TR		i4_HQ_Pinna_c38036/f2p28/4837-1F	SBP	TF
i3_HQ_Root_c47831/f4p0/3212-2F	TCP	TF		i4_HQ_Rachis_c27222/f2p8/4088-1F	SET	TR		i4_HQ_Pinna_c38306/f2p1/4524-1F	CAMTA	TF
i3_HQ_Root_c47870/f2p0/3391-1F	PHD	TR		i4_HQ_Rachis_c2726/f8p1/4917-0F	MYB-related	TF		i4_HQ_Pinna_c38680/f2p0/4306-2F	E2F-DP	TF
i3_HQ_Root_c47919/f3p0/3094-1F	GRAS	TF		i4_HQ_Rachis_c2734/f4p1/4499-0F	Jumonji	TR		i4_HQ_Pinna_c3874/f2p0/4607-1F	SWI/SNF-BAF60b	TR
i3_HQ_Root_c47921/f2p0/3310-0F	C3H	TF		i4_HQ_Rachis_c27574/f2p0/4217-0F	zn-clus	TF		i4_HQ_Pinna_c38831/f2p3/4655-1F	PHD	TR
i3_HQ_Root_c47949/f2p0/3073-2F	C3H	TF		i4_HQ_Rachis_c27637/f2p1/4386-2F	MADS-M-type	TF		i4_HQ_Pinna_c3900/f2p0/4385-2F	C2H2	TF
i3_HQ_Root_c47972/f4p11/3194-2F	Others	TR		i4_HQ_Rachis_c27838/f2p7/4501-0F	C2H2	TF		i4_HQ_Pinna_c39533/f2p7/4662-0F	MYB	TF
i3_HQ_Root_c47996/f10p0/3666-0F	LUG	TR		i4_HQ_Rachis_c2790/f2p0/4278-2F	C3H	TF		i4_HQ_Pinna_c3958/f9p0/4154-2F	RB	TR
i3_HQ_Root_c48075/f9p0/3183-1F	SBP	TF		i4_HQ_Rachis_c28133/f3p17/4824-1F	C2H2	TF		i4_HQ_Pinna_c39970/f2p7/4910-0F	C3H	TF
i3_HQ_Root_c48098/f2p0/3303-2F	GARP-ARR-B	TF		i4_HQ_Rachis_c2899/f2p0/4207-2F	mTERF	TR		i4_HQ_Pinna_c40372/f2p0/4615-0F	C2H2	TF
i3_HQ_Root_c48151/f3p0/3612-0F	NAC	TF		i4_HQ_Rachis_c29315/f2p1/4042-1F	C2C2-GATA	TF		i4_HQ_Pinna_c4039/f3p11/4306-1F	SET	TR
i3_HQ_Root_c48171/f6p1/3110-2F	Trihelix	TF		i4_HQ_Rachis_c29320/f2p14/4036-1F	Others	TR		i4_HQ_Pinna_c40667/f2p13/4253-1F	bZIP	TF
i3_HQ_Root_c48183/f4p4/3204-1F	Others	TR		i4_HQ_Rachis_c29320/f2p14/4036-2F	Others	TR		i4_HQ_Pinna_c40700/f2p0/4173-2F	HB-HD-ZIP	TF
i3_HQ_Root_c48189/f32p12/3877-0F	C2H2	TF		i4_HQ_Rachis_c29322/f2p3/4050-2F	HB-BELL	TF		i4_HQ_Pinna_c41158/f2p6/4756-1F	WRKY	TF
i3_HQ_Root_c48199/f27p0/3624-1F	GARP-ARR-B	TF		i4_HQ_Rachis_c3133/f6p1/4762-2F	RWP-RK	TF		i4_HQ_Pinna_c41158/f2p6/4756-2F	WRKY	TF
i3_HQ_Root_c48216/f24p0/3246-0F	B3-ARF	TF		i4_HQ_Rachis_c31485/f28p5/4289-1F	RWP-RK	TF		i4_HQ_Pinna_c41162/f2p0/4838-0F	HB-HD-ZIP	TF
i3_HQ_Root_c48220/f15p0/3196-1F	bHLH	TF		i4_HQ_Rachis_c31728/f6p15/4166-1F	GARP-ARR-B	TF		i4_HQ_Pinna_c41347/f2p0/4739-2F	C3H	TF
i3_HQ_Root_c48221/f11p0/3148-2F	B3-ARF	TF		i4_HQ_Rachis_c3194/f5p3/4436-0F	C2H2	TF		i4_HQ_Pinna_c41366/f2p226/4170-1F	Others	TR
i3_HQ_Root_c48238/f3p0/3857-0F	PHD	TR		i4_HQ_Rachis_c31959/f2p0/4141-0F	C3H	TF		i4_HQ_Pinna_c4152/f2p2/4223-1F	MYB-related	TF
i3_HQ_Root_c48239/f5p3/3135-1F	C2H2	TF		i4_HQ_Rachis_c32439/f4p7/4397-1F	CAMTA	TF		i4_HQ_Pinna_c41678/f2p1/4838-1F	Jumonji	TR
i3_HQ_Root_c48249/f3p0/3183-1F	B3-ARF	TF		i4_HQ_Rachis_c32499/f3p3/4166-1F	GRAS	TF		i4_HQ_Pinna_c41921/f2p0/4256-2F	Others	TR
i3_HQ_Root_c48250/f34p0/3251-2F	GRAS	TF		i4_HQ_Rachis_c32513/f9p1/4390-0F	Jumonji	TR		i4_HQ_Pinna_c42341/f2p7/4603-2F	CPP	TF
i3_HQ_Root_c48268/f11p3/3043-1F	zn-clus	TF		i4_HQ_Rachis_c3273/f2p5/3881-2F	HB-other	TF		i4_HQ_Pinna_c42726/f2p0/4376-1F	zn-clus	TF
i3_HQ_Root_c48519/f2p0/3112-2F	PHD	TR		i4_HQ_Rachis_c3396/f2p4/4121-2F	TAZ	TR		i4_HQ_Pinna_c4355/f6p0/4956-0F	Others	TR
i3_HQ_Root_c48605/f6p0/3033-2F	zn-clus	TF		i4_HQ_Rachis_c34407/f4p1/4421-1F	ARID	TR		i4_HQ_Pinna_c43594/f2p0/4281-0F	C2H2	TF
i3_HQ_Root_c48656/f11p6/3675-1F	B3-ARF	TF		i4_HQ_Rachis_c34587/f2p1/4517-2F	Jumonji	TR		i4_HQ_Pinna_c4365/f7p5/4346-2F	Jumonji	TR
i3_HQ_Root_c48684/f5p0/3086-1F	C2H2	TF		i4_HQ_Rachis_c34615/f2p2/4791-0F	Others	TR		i4_HQ_Pinna_c43701/f2p0/4476-2F	Trihelix	TF
i3_HQ_Root_c48883/f49p0/3720-2F	C3H	TF		i4_HQ_Rachis_c34662/f3p3/4157-1F	Others	TR		i4_HQ_Pinna_c43747/f2p0/4858-1F	C3H	TF
i3_HQ_Root_c48886/f2p0/3142-0F	C3H	TF		i4_HQ_Rachis_c34662/f3p3/4157-2F	GARP-G2-like	TF		i4_HQ_Pinna_c44444/f2p0/4214-1F	HB-other	TF
i3_HQ_Root_c5223/f2p0/3198-0F	C2C2-GATA	TF		i4_HQ_Rachis_c34694/f2p2/4935-1F	Others	TR		i4_HQ_Pinna_c44844/f2p14/4239-0F	SNF2	TR
i3_HQ_Root_c5323/f2p5/3271-0F	bHLH	TF		i4_HQ_Rachis_c34772/f3p1/4470-1F	Jumonji	TR		i4_HQ_Pinna_c44866/f2p0/4285-0F	C2H2	TF
i3_HQ_Root_c5395/f4p5/3910-0F	CAMTA	TF		i4_HQ_Rachis_c34782/f2p25/5000-1F	MYB	TF		i4_HQ_Pinna_c4516/f4p0/4148-2F	PHD	TR
i3_HQ_Root_c5494/f2p3/3994-2F	SNF2	TR		i4_HQ_Rachis_c34812/f3p1/4382-0F	TCP	TF		i4_HQ_Pinna_c46381/f2p0/4044-0F	zn-clus	TF
i3_HQ_Root_c5656/f2p1/3332-0F	B3	TF		i4_HQ_Rachis_c34818/f2p2/4702-2F	Trihelix	TF		i4_HQ_Pinna_c46421/f2p0/4015-0F	HB-BELL	TF
i3_HQ_Root_c5777/f3p0/3287-2F	SBP	TF		i4_HQ_Rachis_c34833/f2p2/4158-2F	zn-clus	TF		i4_HQ_Pinna_c4858/f2p0/4144-1F	HB-HD-ZIP	TF
i3_HQ_Root_c5875/f2p6/3311-0F	SNF2	TR		i4_HQ_Rachis_c34854/f2p2/4503-0F	Others	TR		i4_HQ_Pinna_c49249/f12p0/4410-1F	Jumonji	TR
i3_HQ_Root_c591/f10p0/3486-0F	Pseudo ARR-B	TR		i4_HQ_Rachis_c34916/f3p0/4568-0F	AP2/ERF-RAV	TF		i4_HQ_Pinna_c49306/f11p0/4753-2F	CAMTA	TF
i3_HQ_Root_c6029/f2p8/3942-1F	GARP-ARR-B	TF		i4_HQ_Rachis_c34945/f3p24/4805-2F	IWS1	TR		i4_HQ_Pinna_c49415/f6p0/4513-1F	B3-ARF	TF
i3_HQ_Root_c6056/f2p21/3075-1F	SNF2	TR		i4_HQ_Rachis_c34948/f4p14/4140-1F	LUG	TR		i4_HQ_Pinna_c49450/f3p0/4478-0F	AP2/ERF-RAV	TF
i3_HQ_Root_c6066/f2p2/3648-0F	SET	TR		i4_HQ_Rachis_c34974/f5p1/4392-2F	HB-HD-ZIP	TF		i4_HQ_Pinna_c49593/f2p0/4067-0F	Others	TR
i3_HQ_Root_c6231/f2p10/3636-0F	SET	TR		i4_HQ_Rachis_c35017/f2p2/4282-0F	C3H	TF		i4_HQ_Pinna_c49955/f4p1/4440-0F	Others	TR
i3_HQ_Root_c6291/f5p7/3487-2F	WRKY	TF		i4_HQ_Rachis_c35021/f4p7/4190-1F	RB	TR		i4_HQ_Pinna_c50023/f13p0/4356-0F	GRAS	TF
i3_HQ_Root_c6548/f3p1/3216-0F	WRKY	TF		i4_HQ_Rachis_c35142/f4p1/4272-0F	bHLH	TF		i4_HQ_Pinna_c50306/f15p0/4143-2F	ARID	TR
i3_HQ_Root_c6548/f3p1/3216-2F	WRKY	TF		i4_HQ_Rachis_c35194/f2p5/4370-0F	Others	TR		i4_HQ_Pinna_c50351/f3p3/4238-0F	C3H	TF
i3_HQ_Root_c6827/f2p8/3387-1F	HB-BELL	TF		i4_HQ_Rachis_c35196/f2p1/4085-1F	Jumonji	TR		i4_HQ_Pinna_c5076/f3p0/4416-1F	B3-ARF	TF
i3_HQ_Root_c730/f11p0/3141-1F	C2H2	TF		i4_HQ_Rachis_c3529/f3p0/4400-2F	bZIP	TF		i4_HQ_Pinna_c50849/f33p0/4541-2F	HB-BELL	TF
i3_HQ_Root_c7312/f2p8/3579-2F	HSF	TF		i4_HQ_Rachis_c35295/f2p10/4705-1F	TRAF	TR		i4_HQ_Pinna_c50880/f25p0/4823-1F	MYB-related	TF
i3_HQ_Root_c7313/f2p4/3113-0F	bHLH	TF		i4_HQ_Rachis_c3546/f2p4/4742-2F	MYB	TF		i4_HQ_Pinna_c51076/f13p3/4471-0F	B3-ARF	TF
i3_HQ_Root_c7382/f3p0/3383-1F	B3-ARF	TF		i4_HQ_Rachis_c35462/f2p6/4529-0F	SWI/SNF-SWI3	TR		i4_HQ_Pinna_c5158/f2p1/4366-1F	B3	TF
i3_HQ_Root_c753/f5p16/3977-0F	bHLH	TF		i4_HQ_Rachis_c35671/f2p2/4920-1F	Others	TR		i4_HQ_Pinna_c5205/f3p0/4184-1F	zn-clus	TF
i3_HQ_Root_c7767/f2p21/3684-0F	SBP	TF		i4_HQ_Rachis_c3594/f2p2/4741-2F	C3H	TF		i4_HQ_Pinna_c52194/f3p0/4546-1F	PHD	TR
i3_HQ_Root_c7800/f4p34/3735-0F	CAMTA	TF		i4_HQ_Rachis_c35957/f2p9/4553-1F	SBP	TF		i4_HQ_Pinna_c52392/f2p1/4777-0F	C2H2	TF
i3_HQ_Root_c799/f10p0/3801-2F	SBP	TF		i4_HQ_Rachis_c36030/f2p11/4548-1F	GRAS	TF		i4_HQ_Pinna_c52603/f2p0/4408-1F	CAMTA	TF
i3_HQ_Root_c8324/f2p0/3535-2F	SNF2	TR		i4_HQ_Rachis_c36035/f2p10/4169-2F	SNF2	TR		i4_HQ_Pinna_c52604/f2p0/4263-1F	SNF2	TR
i3_HQ_Root_c837/f10p13/3285-2F	GARP-ARR-B	TF		i4_HQ_Rachis_c36054/f2p9/4414-2F	PHD	TR		i4_HQ_Pinna_c52691/f2p3/4452-2F	HB-HD-ZIP	TF
i3_HQ_Root_c8372/f2p0/3774-1F	Trihelix	TF		i4_HQ_Rachis_c36178/f2p14/4419-1F	CAMTA	TF		i4_HQ_Pinna_c52869/f2p3/4214-0F	zn-clus	TF
i3_HQ_Root_c8582/f2p15/3534-0F	NAC	TF		i4_HQ_Rachis_c36293/f2p7/4356-0F	CAMTA	TF		i4_HQ_Pinna_c53259/f2p30/4410-2F	Trihelix	TF
i3_HQ_Root_c8582/f2p15/3534-1F	NAC	TF		i4_HQ_Rachis_c36299/f3p1/4228-1F	TRAF	TR		i4_HQ_Pinna_c54263/f2p1/4975-2F	B3-ARF	TF
i3_HQ_Root_c889/f5p0/3186-0F	TRAF	TR		i4_HQ_Rachis_c3639/f2p3/4113-2F	Trihelix	TF		i4_HQ_Pinna_c5430/f2p0/4238-2F	Trihelix	TF
i3_HQ_Root_c9179/f2p4/3270-0F	bHLH	TF		i4_HQ_Rachis_c36811/f2p0/4244-1F	Others	TR		i4_HQ_Pinna_c54516/f2p0/4310-0F	C2H2	TF
i3_HQ_Root_c9224/f2p0/3344-1F	GARP-ARR-B	TF		i4_HQ_Rachis_c37204/f2p0/5001-1F	Others	TR		i4_HQ_Pinna_c5536/f3p0/4568-1F	C2H2	TF
i3_HQ_Root_c9289/f4p16/3224-2F	C3H	TF		i4_HQ_Rachis_c3741/f2p10/4920-1F	ARID	TR		i4_HQ_Pinna_c5550/f2p2/4576-2F	C2H2	TF
i3_HQ_Root_c9520/f2p14/3769-0F	Others	TR		i4_HQ_Rachis_c37657/f2p2/4411-1F	LUG	TR		i4_HQ_Pinna_c57064/f2p4/4092-1F	HB-HD-ZIP	TF
i3_HQ_Root_c9520/f2p14/3769-2F	Others	TR		i4_HQ_Rachis_c37933/f4p10/5031-0F	Others	TR		i4_HQ_Pinna_c5712/f2p0/4904-1F	Others	TR
i3_HQ_Root_c9556/f2p45/3052-1F	Trihelix	TF		i4_HQ_Rachis_c37984/f2p25/4475-0F	CAMTA	TF		i4_HQ_Pinna_c57620/f2p0/4619-2F	C2H2	TF
i3_HQ_Root_c9586/f2p17/3910-0F	PHD	TR		i4_HQ_Rachis_c38024/f2p1/4091-2F	zn-clus	TF		i4_HQ_Pinna_c5778/f4p0/4224-1F	Trihelix	TF
i3_HQ_Root_c978/f7p18/3384-2F	WRKY	TF		i4_HQ_Rachis_c38228/f2p7/4995-1F	MADS-M-type	TF		i4_HQ_Pinna_c57929/f2p1/4140-1F	mTERF	TR
i3_HQ_Root_c980/f12p0/3327-2F	GRAS	TF		i4_HQ_Rachis_c38597/f2p2/4640-0F	Trihelix	TF		i4_HQ_Pinna_c58359/f3p0/4294-0F	HSF	TF
i3_HQ_Root_c9873/f4p5/3391-1F	SNF2	TR		i4_HQ_Rachis_c3872/f2p1/4489-2F	SBP	TF		i4_HQ_Pinna_c58752/f2p0/4134-1F	SNF2	TR
i3_HQ_Root_c997/f3p0/3445-1F	WRKY	TF		i4_HQ_Rachis_c3941/f2p0/4387-0F	SNF2	TR		i4_HQ_Pinna_c5905/f2p1/4572-2F	SNF2	TR
i3_HQ_Root_c997/f3p0/3445-2F	WRKY	TF		i4_HQ_Rachis_c3941/f2p0/4387-1F	SNF2	TR		i4_HQ_Pinna_c5937/f2p0/4314-0F	Jumonji	TR
i4_HQ_Root_c1093/f10p6/4490-0F	Others	TR		i4_HQ_Rachis_c39413/f2p2/4338-2F	B3-ARF	TF		i4_HQ_Pinna_c5939/f8p2/4561-0F	PHD	TR
i4_HQ_Root_c1101/f4p2/4531-0F	PHD	TR		i4_HQ_Rachis_c39572/f2p8/4762-2F	C2H2	TF		i4_HQ_Pinna_c59537/f2p8/4174-0F	mTERF	TR
i4_HQ_Root_c1156/f10p21/4752-1F	GRAS	TF		i4_HQ_Rachis_c39592/f2p13/4810-0F	Others	TR		i4_HQ_Pinna_c59537/f2p8/4174-1F	mTERF	TR
i4_HQ_Root_c1163/f13p6/4800-1F	SNF2	TR		i4_HQ_Rachis_c39602/f2p4/4852-1F	SET	TR		i4_HQ_Pinna_c60043/f2p0/4210-0F	B3-ARF	TF
i4_HQ_Root_c1167/f11p2/4449-0F	B3-ARF	TF		i4_HQ_Rachis_c39728/f2p4/4651-0F	Others	TR		i4_HQ_Pinna_c60481/f2p0/4543-1F	PHD	TR
i4_HQ_Root_c14116/f3p4/4535-0F	IWS1	TR		i4_HQ_Rachis_c4025/f2p5/4370-2F	C2C2-LSD	TF		i4_HQ_Pinna_c6174/f3p9/4218-0F	C2H2	TF
i4_HQ_Root_c14179/f2p1/4326-0F	C3H	TF		i4_HQ_Rachis_c40257/f3p2/4318-2F	bHLH	TF		i4_HQ_Pinna_c61775/f2p0/4553-1F	HB-other	TF
i4_HQ_Root_c14179/f2p1/4326-2F	C3H	TF		i4_HQ_Rachis_c40529/f2p10/4417-1F	B3	TF		i4_HQ_Pinna_c6194/f4p1/4747-2F	SET	TR
i4_HQ_Root_c14428/f3p26/4460-0F	PHD	TR		i4_HQ_Rachis_c40762/f4p3/4182-1F	DDT	TR		i4_HQ_Pinna_c63379/f3p0/4043-2F	SNF2	TR
i4_HQ_Root_c14593/f2p3/4877-1F	SET	TR		i4_HQ_Rachis_c40895/f2p9/4229-2F	ARID	TR		i4_HQ_Pinna_c63650/f2p0/4046-2F	HB-BELL	TF
i4_HQ_Root_c1464/f9p5/4995-2F	Others	TR		i4_HQ_Rachis_c41145/f2p6/4180-1F	C2H2	TF		i4_HQ_Pinna_c6377/f2p0/4300-2F	IWS1	TR
i4_HQ_Root_c14769/f4p7/4464-0F	RWP-RK	TF		i4_HQ_Rachis_c41444/f2p0/4251-0F	C2H2	TF		i4_HQ_Pinna_c6464/f2p0/4715-2F	C3H	TF
i4_HQ_Root_c15003/f2p3/4114-1F	RWP-RK	TF		i4_HQ_Rachis_c41580/f2p0/4179-2F	Others	TR		i4_HQ_Pinna_c6475/f3p0/4298-1F	SBP	TF
i4_HQ_Root_c1612/f3p14/4471-1F	HB-BELL	TF		i4_HQ_Rachis_c4180/f2p1/4313-0F	zn-clus	TF		i4_HQ_Pinna_c66826/f5p0/4318-2F	IWS1	TR
i4_HQ_Root_c1661/f10p3/4699-2F	zn-clus	TF		i4_HQ_Rachis_c4188/f2p4/4978-0F	TAZ	TR		i4_HQ_Pinna_c66846/f5p0/4881-2F	Others	TR
i4_HQ_Root_c16700/f2p11/4925-0F	SBP	TF		i4_HQ_Rachis_c4188/f2p4/4978-1F	TAZ	TR		i4_HQ_Pinna_c66933/f5p0/4486-0F	HB-BELL	TF
i4_HQ_Root_c16804/f8p6/4656-0F	CPP	TF		i4_HQ_Rachis_c42464/f3p0/4712-0F	Others	TR		i4_HQ_Pinna_c66959/f2p0/4070-1F	HB-BELL	TF
i4_HQ_Root_c16827/f22p11/4307-1F	C3H	TF		i4_HQ_Rachis_c42691/f2p0/4416-1F	zn-clus	TF		i4_HQ_Pinna_c67062/f3p0/4118-1F	HB-BELL	TF
i4_HQ_Root_c16892/f10p10/4434-2F	HB-BELL	TF		i4_HQ_Rachis_c42783/f2p1/4342-2F	Jumonji	TR		i4_HQ_Pinna_c67113/f4p0/4260-0F	SNF2	TR
i4_HQ_Root_c1699/f5p10/4452-2F	Others	TR		i4_HQ_Rachis_c42790/f2p1/4111-0F	NAC	TF		i4_HQ_Pinna_c67144/f2p0/4072-0F	MYB	TF
i4_HQ_Root_c21405/f2p2/4504-0F	B3-ARF	TF		i4_HQ_Rachis_c42790/f2p1/4111-2F	NAC	TF		i4_HQ_Pinna_c6715/f3p0/4517-0F	HB-BELL	TF
i4_HQ_Root_c2156/f3p4/4735-2F	Others	TR		i4_HQ_Rachis_c42845/f2p0/4382-2F	HMG	TR		i4_HQ_Pinna_c67186/f4p0/4227-1F	TRAF	TR
i4_HQ_Root_c2158/f2p9/4930-2F	PHD	TR		i4_HQ_Rachis_c42873/f2p0/4417-0F	SET	TR		i4_HQ_Pinna_c67608/f5p0/4266-2F	GARP-ARR-B	TF
i4_HQ_Root_c2234/f8p5/4802-0F	BES1	TF		i4_HQ_Rachis_c43383/f2p1/4846-1F	Others	TR		i4_HQ_Pinna_c67618/f3p0/4526-0F	C3H	TF
i4_HQ_Root_c2234/f8p5/4802-2F	BES1	TF		i4_HQ_Rachis_c43535/f3p1/4694-2F	LIM	TF		i4_HQ_Pinna_c67756/f18p0/4778-2F	RWP-RK	TF
i4_HQ_Root_c2247/f4p5/4709-0F	Jumonji	TR		i4_HQ_Rachis_c43848/f2p4/4990-0F	SET	TR		i4_HQ_Pinna_c67818/f15p5/4323-1F	Jumonji	TR
i4_HQ_Root_c22564/f2p2/4792-1F	LIM	TF		i4_HQ_Rachis_c43861/f2p1/4261-1F	Others	TR		i4_HQ_Pinna_c67820/f11p1/4152-2F	Jumonji	TR
i4_HQ_Root_c22900/f2p3/4737-1F	SNF2	TR		i4_HQ_Rachis_c43864/f2p3/4564-2F	SBP	TF		i4_HQ_Pinna_c67830/f4p0/4761-0F	IWS1	TR
i4_HQ_Root_c22900/f2p3/4737-2F	SNF2	TR		i4_HQ_Rachis_c43960/f2p8/4711-1F	SNF2	TR		i4_HQ_Pinna_c6810/f2p224/4154-2F	C2H2	TF
i4_HQ_Root_c23121/f2p6/4449-0F	Jumonji	TR		i4_HQ_Rachis_c44185/f2p2/4157-2F	Trihelix	TF		i4_HQ_Pinna_c68248/f2p0/4079-0F	zn-clus	TF
i4_HQ_Root_c2316/f3p0/4512-2F	C2H2	TF		i4_HQ_Rachis_c44258/f2p11/4809-0F	SBP	TF		i4_HQ_Pinna_c68255/f2p0/4098-2F	Others	TR
i4_HQ_Root_c2423/f2p8/4782-0F	NAC	TF		i4_HQ_Rachis_c44269/f3p15/4194-2F	GARP-ARR-B	TF		i4_HQ_Pinna_c6852/f4p0/4665-0F	MYB	TF
i4_HQ_Root_c2573/f2p2/4554-0F	C3H	TF		i4_HQ_Rachis_c45606/f4p0/4122-0F	Others	TR		i4_HQ_Pinna_c68878/f4p0/4532-1F	C2H2	TF
i4_HQ_Root_c3169/f2p4/4588-2F	C3H	TF		i4_HQ_Rachis_c45766/f2p14/3871-1F	GARP-ARR-B	TF		i4_HQ_Pinna_c69346/f4p0/4301-2F	IWS1	TR
i4_HQ_Root_c32949/f23p16/4603-2F	SNF2	TR		i4_HQ_Rachis_c4725/f2p0/4301-2F	Others	TR		i4_HQ_Pinna_c69505/f2p0/4148-0F	C3H	TF
i4_HQ_Root_c33025/f5p14/4835-1F	SBP	TF		i4_HQ_Rachis_c47463/f2p7/4290-0F	C2H2	TF		i4_HQ_Pinna_c7076/f2p2/4258-1F	PHD	TR
i4_HQ_Root_c3323/f3p3/4824-1F	CAMTA	TF		i4_HQ_Rachis_c48442/f4p0/4709-1F	IWS1	TR		i4_HQ_Pinna_c7161/f2p0/4200-1F	C3H	TF
i4_HQ_Root_c33453/f4p3/4733-2F	IWS1	TR		i4_HQ_Rachis_c48473/f4p0/4585-0F	Others	TR		i4_HQ_Pinna_c7212/f2p8/4172-0F	Whirly	TF
i4_HQ_Root_c33523/f2p11/4375-2F	Others	TR		i4_HQ_Rachis_c48551/f5p6/4340-0F	C2H2	TF		i4_HQ_Pinna_c7212/f2p8/4172-2F	Whirly	TF
i4_HQ_Root_c3366/f2p0/4413-1F	SNF2	TR		i4_HQ_Rachis_c48639/f8p3/4329-2F	Others	TR		i4_HQ_Pinna_c72535/f2p1/4237-2F	bZIP	TF
i4_HQ_Root_c3543/f2p16/4557-0F	MYB	TF		i4_HQ_Rachis_c48777/f7p6/4374-1F	Jumonji	TR		i4_HQ_Pinna_c74255/f11p0/4175-0F	Others	TR
i4_HQ_Root_c3562/f5p13/4797-0F	C3H	TF		i4_HQ_Rachis_c48871/f3p4/4743-0F	PHD	TR		i4_HQ_Pinna_c7440/f2p4/4413-0F	HB-HD-ZIP	TF
i4_HQ_Root_c454/f42p11/4516-2F	LIM	TF		i4_HQ_Rachis_c48893/f3p11/4267-2F	IWS1	TR		i4_HQ_Pinna_c7441/f3p5/4094-0F	HB-HD-ZIP	TF
i4_HQ_Root_c7798/f2p2/4602-1F	MYB	TF		i4_HQ_Rachis_c49106/f3p13/4097-1F	Others	TR		i4_HQ_Pinna_c7517/f3p2/4382-0F	GRAS	TF
i4_HQ_Root_c8012/f2p1/4661-0F	TCP	TF		i4_HQ_Rachis_c49270/f17p5/4127-1F	ARID	TR		i4_HQ_Pinna_c75316/f3p0/4061-1F	Trihelix	TF
i4_HQ_Root_c8288/f2p2/4840-1F	SET	TR		i4_HQ_Rachis_c49325/f3p1/4224-1F	bZIP	TF		i4_HQ_Pinna_c75407/f2p0/4037-1F	ARID	TR
i4_HQ_Root_c8545/f2p0/4589-0F	Others	TR		i4_HQ_Rachis_c49430/f5p0/4118-2F	Jumonji	TR		i4_HQ_Pinna_c75453/f2p0/4109-0F	Others	TR
i4_HQ_Root_c8646/f3p20/4752-0F	PHD	TR		i4_HQ_Rachis_c50096/f7p0/4705-0F	B3-ARF	TF		i4_HQ_Pinna_c75453/f2p0/4109-2F	GARP-ARR-B	TF
i4_HQ_Root_c8743/f4p3/4327-2F	MYB	TF		i4_HQ_Rachis_c50205/f5p0/4360-2F	Others	TR		i4_HQ_Pinna_c75489/f2p0/4051-2F	MYB-related	TF
i4_HQ_Root_c8833/f4p10/5014-2F	C2H2	TF		i4_HQ_Rachis_c5023/f3p1/4285-0F	bZIP	TF		i4_HQ_Pinna_c75600/f2p0/4053-1F	MYB-related	TF
i4_HQ_Root_c8875/f2p1/4643-1F	RWP-RK	TF		i4_HQ_Rachis_c5029/f2p10/4674-2F	C3H	TF		i4_HQ_Pinna_c7790/f2p0/4125-2F	Jumonji	TR
i4_HQ_Root_c8961/f2p9/4218-1F	B3-ARF	TF		i4_HQ_Rachis_c50347/f5p5/4165-0F	HB-HD-ZIP	TF		i4_HQ_Pinna_c7805/f2p0/4695-0F	C2H2	TF
i4_HQ_Root_c8980/f2p0/4293-2F	TRAF	TR		i4_HQ_Rachis_c50403/f4p0/4172-0F	C3H	TF		i4_HQ_Pinna_c78344/f4p0/4306-1F	SBP	TF
i4_HQ_Root_c9374/f2p8/4423-2F	Others	TR		i4_HQ_Rachis_c5062/f5p5/4553-2F	C2H2	TF		i4_HQ_Pinna_c78355/f2p0/4167-1F	NAC	TF
i4_HQ_Root_c9432/f2p16/4652-1F	Others	TR		i4_HQ_Rachis_c5150/f2p4/4647-1F	MYB	TF		i4_HQ_Pinna_c78421/f2p0/4089-1F	HB-other	TF
i0_LQ_Root_c10000/f1p6/735-1F	bHLH	TF		i4_HQ_Rachis_c51775/f3p1/4748-1F	C3H	TF		i4_HQ_Pinna_c78803/f30p0/4217-1F	IWS1	TR
i0_LQ_Root_c10010/f1p15/726-2F	HMG	TR		i4_HQ_Rachis_c51820/f4p2/4462-1F	Jumonji	TR		i4_HQ_Pinna_c79129/f6p0/4068-0F	bHLH	TF
i0_LQ_Root_c10128/f1p0/992-0F	bHLH	TF		i4_HQ_Rachis_c51906/f3p2/4513-2F	Others	TR		i4_HQ_Pinna_c79220/f41p3/4364-0F	SNF2	TR
i0_LQ_Root_c10133/f1p6/517-2F	AP2/ERF-ERF	TF		i4_HQ_Rachis_c51963/f2p5/4808-2F	C3H	TF		i4_HQ_Pinna_c79228/f24p0/4257-1F	Others	TR
i0_LQ_Root_c10447/f1p0/928-1F	C2C2-LSD	TF		i4_HQ_Rachis_c51978/f2p8/4109-0F	Jumonji	TR		i4_HQ_Pinna_c79251/f18p0/4549-2F	HB-BELL	TF
i0_LQ_Root_c10485/f1p0/891-1F	HB-other	TF		i4_HQ_Rachis_c51981/f2p19/4660-0F	NAC	TF		i4_HQ_Pinna_c79294/f48p0/4576-2F	C3H	TF
i0_LQ_Root_c10632/f1p26/760-0F	S1Fa-like	TF		i4_HQ_Rachis_c52037/f2p0/4739-2F	Others	TR		i4_HQ_Pinna_c79387/f52p0/4462-1F	CAMTA	TF
i0_LQ_Root_c10768/f1p0/1005-2F	C3H	TF		i4_HQ_Rachis_c52070/f2p7/4324-2F	C3H	TF		i4_HQ_Pinna_c79435/f11p0/4113-1F	SNF2	TR
i0_LQ_Root_c10878/f1p10/962-2F	Others	TR		i4_HQ_Rachis_c52082/f2p0/4846-0F	Others	TR		i4_HQ_Pinna_c79605/f3p0/4234-1F	MYB	TF
i0_LQ_Root_c10887/f1p2/969-2F	AP2/ERF-ERF	TF		i4_HQ_Rachis_c52104/f2p0/4414-1F	zn-clus	TF		i4_HQ_Pinna_c79771/f66p1/4348-0F	C3H	TF
i0_LQ_Root_c10941/f1p10/864-0F	AP2/ERF-ERF	TF		i4_HQ_Rachis_c52166/f2p0/4408-0F	C3H	TF		i4_HQ_Pinna_c79801/f16p2/4301-0F	GRAS	TF
i0_LQ_Root_c11051/f1p6/861-0F	NAC	TF		i4_HQ_Rachis_c52251/f2p1/4512-1F	TAZ	TR		i4_HQ_Pinna_c79866/f32p0/4323-1F	C3H	TF
i0_LQ_Root_c11305/f1p9/845-0F	Tify	TF		i4_HQ_Rachis_c52313/f2p0/4691-2F	Others	TR		i4_HQ_Pinna_c80653/f3p0/4163-0F	Others	TR
i0_LQ_Root_c11481/f1p16/887-2F	HMG	TR		i4_HQ_Rachis_c52375/f2p1/4940-2F	PHD	TR		i4_HQ_Pinna_c8150/f3p1/4405-0F	RWP-RK	TF
i0_LQ_Root_c11543/f1p11/821-2F	DBB	TF		i4_HQ_Rachis_c53005/f2p6/4345-2F	B3-ARF	TF		i4_HQ_Pinna_c8270/f3p0/4525-2F	C2H2	TF
i0_LQ_Root_c11608/f1p0/967-0F	Tify	TF		i4_HQ_Rachis_c53185/f2p14/5020-1F	Others	TR		i4_HQ_Pinna_c8287/f8p9/4840-0F	RWP-RK	TF
i0_LQ_Root_c11924/f1p1/971-1F	Tify	TF		i4_HQ_Rachis_c5326/f3p8/5004-1F	Others	TR		i4_HQ_Pinna_c8536/f3p1/4417-2F	Trihelix	TF
i0_LQ_Root_c12336/f1p0/815-1F	SWI/SNF-BAF60b	TR		i4_HQ_Rachis_c5339/f2p1/4635-2F	Others	TR		i4_HQ_Pinna_c8684/f3p0/4676-2F	B3	TF
i0_LQ_Root_c12358/f1p0/545-2F	bHLH	TF		i4_HQ_Rachis_c53709/f2p2/4335-1F	C3H	TF		i4_HQ_Pinna_c8712/f2p1/4621-1F	RWP-RK	TF
i0_LQ_Root_c12416/f1p0/797-2F	C2H2	TF		i4_HQ_Rachis_c53728/f2p5/4349-1F	NAC	TF		i4_HQ_Pinna_c8870/f2p4/4942-0F	SBP	TF
i0_LQ_Root_c12442/f1p0/994-1F	HMG	TR		i4_HQ_Rachis_c54174/f3p1/4466-0F	NAC	TF		i4_HQ_Pinna_c8886/f2p1/4288-1F	Others	TR
i0_LQ_Root_c12500/f1p0/863-1F	WRKY	TF		i4_HQ_Rachis_c5441/f2p6/4985-0F	HB-HD-ZIP	TF		i4_HQ_Pinna_c9183/f2p0/4436-0F	Trihelix	TF
i0_LQ_Root_c12700/f1p15/375-2F	HB-other	TF		i4_HQ_Rachis_c54601/f2p4/4579-0F	Jumonji	TR		i4_HQ_Pinna_c9242/f2p0/4316-0F	Others	TR
i0_LQ_Root_c12784/f1p4/400-1F	Others	TR		i4_HQ_Rachis_c54764/f2p1/4468-1F	zn-clus	TF		i4_HQ_Pinna_c9242/f2p0/4316-1F	Others	TR
i0_LQ_Root_c12939/f1p10/778-0F	Alfin-like	TF		i4_HQ_Rachis_c5498/f2p4/4374-0F	Jumonji	TR		i4_HQ_Pinna_c9296/f2p3/4378-1F	TAZ	TR
i0_LQ_Root_c13257/f1p0/565-2F	B3	TF		i4_HQ_Rachis_c55131/f2p0/4684-0F	Others	TR		i4_HQ_Pinna_c9296/f2p3/4378-2F	TAZ	TR
i0_LQ_Root_c13309/f4p0/633-1F	S1Fa-like	TF		i4_HQ_Rachis_c55304/f2p16/4390-2F	GRAS	TF		i4_HQ_Pinna_c9507/f2p0/4492-0F	Others	TR
i0_LQ_Root_c13406/f1p12/590-2F	WRKY	TF		i4_HQ_Rachis_c5574/f2p2/4188-0F	bZIP	TF		i4_HQ_Pinna_c9507/f2p0/4492-1F	Others	TR
i0_LQ_Root_c13629/f1p11/979-0F	MYB-related	TF		i4_HQ_Rachis_c56303/f2p2/4740-2F	HB-HD-ZIP	TF		i4_HQ_Pinna_c9815/f2p0/4310-0F	Jumonji	TR
i0_LQ_Root_c13765/f1p15/366-1F	C2H2	TF		i4_HQ_Rachis_c56331/f2p0/4539-2F	zn-clus	TF		i4_HQ_Pinna_c993/f10p0/4643-1F	Jumonji	TR
i0_LQ_Root_c13945/f1p19/996-1F	Alfin-like	TF		i4_HQ_Rachis_c5652/f2p1/4768-0F	SBP	TF		i5_HQ_Pinna_c1035/f2p3/5436-1F	MYB	TF
i0_LQ_Root_c14266/f1p1/872-2F	HMG	TR		i4_HQ_Rachis_c5652/f2p1/4768-1F	SBP	TF		i5_HQ_Pinna_c1058/f2p0/5286-1F	Jumonji	TR
i0_LQ_Root_c14297/f1p12/750-2F	Others	TR		i4_HQ_Rachis_c56641/f2p8/4844-2F	SNF2	TR		i5_HQ_Pinna_c1061/f2p0/5146-2F	zn-clus	TF
i0_LQ_Root_c14376/f1p24/604-1F	NF-YB	TF		i4_HQ_Rachis_c57015/f3p6/4492-1F	HB-other	TF		i5_HQ_Pinna_c10813/f2p0/5122-0F	Others	TR
i0_LQ_Root_c14740/f1p0/757-2F	C2H2	TF		i4_HQ_Rachis_c57263/f2p0/4615-2F	Others	TR		i5_HQ_Pinna_c10820/f2p0/5098-1F	Others	TR
i0_LQ_Root_c1483/f2p7/593-0F	S1Fa-like	TF		i4_HQ_Rachis_c5741/f2p8/4742-0F	PHD	TR		i5_HQ_Pinna_c10845/f2p0/5160-2F	Others	TR
i0_LQ_Root_c1483/f2p7/593-1F	S1Fa-like	TF		i4_HQ_Rachis_c57621/f2p1/4303-1F	Jumonji	TR		i5_HQ_Pinna_c10846/f2p0/5044-1F	C3H	TF
i0_LQ_Root_c15308/f1p0/615-2F	NAC	TF		i4_HQ_Rachis_c57762/f2p0/4790-2F	zn-clus	TF		i5_HQ_Pinna_c10933/f5p1/5426-2F	Jumonji	TR
i0_LQ_Root_c15622/f1p39/796-2F	HB-HD-ZIP	TF		i4_HQ_Rachis_c58095/f2p1/4970-0F	C3H	TF		i5_HQ_Pinna_c1101/f2p0/5701-0F	SET	TR
i0_LQ_Root_c15661/f1p1/997-2F	bZIP	TF		i4_HQ_Rachis_c5815/f2p2/4631-0F	Jumonji	TR		i5_HQ_Pinna_c1146/f2p0/5534-0F	NAC	TF
i0_LQ_Root_c15718/f1p0/606-0F	zn-clus	TF		i4_HQ_Rachis_c5820/f2p8/4847-0F	Others	TR		i5_HQ_Pinna_c1146/f2p0/5534-2F	NAC	TF
i0_LQ_Root_c15729/f1p0/717-0F	Others	TR		i4_HQ_Rachis_c5820/f2p8/4847-2F	Others	TR		i5_HQ_Pinna_c1163/f2p4/5367-2F	IWS1	TR
i0_LQ_Root_c15729/f1p0/717-1F	Tify	TF		i4_HQ_Rachis_c58645/f2p0/4354-2F	C3H	TF		i5_HQ_Pinna_c1174/f2p0/5108-1F	Jumonji	TR
i0_LQ_Root_c15847/f1p1/980-0F	AP2/ERF-ERF	TF		i4_HQ_Rachis_c58895/f2p20/4898-2F	Others	TR		i5_HQ_Pinna_c1188/f2p1/5508-0F	Jumonji	TR
i0_LQ_Root_c15861/f1p17/979-0F	HMG	TR		i4_HQ_Rachis_c5891/f2p5/4631-1F	HB-BELL	TF		i5_HQ_Pinna_c1191/f2p0/5942-2F	zn-clus	TF
i0_LQ_Root_c20201/f2p95/834-1F	HMG	TR		i4_HQ_Rachis_c59011/f2p4/4486-2F	MYB	TF		i5_HQ_Pinna_c1211/f2p0/5123-0F	SBP	TF
i0_LQ_Root_c20738/f1p0/680-2F	Others	TR		i4_HQ_Rachis_c59050/f6p4/4508-0F	C2H2	TF		i5_HQ_Pinna_c1211/f2p0/5123-2F	SBP	TF
i0_LQ_Root_c20858/f1p70/986-2F	HMG	TR		i4_HQ_Rachis_c60548/f2p4/4577-0F	B3-ARF	TF		i5_HQ_Pinna_c1219/f2p0/5547-1F	Others	TR
i0_LQ_Root_c20956/f1p0/808-2F	NF-YB	TF		i4_HQ_Rachis_c60867/f2p13/4198-1F	C2H2	TF		i5_HQ_Pinna_c1224/f2p3/5217-1F	PHD	TR
i0_LQ_Root_c21054/f1p0/449-1F	C2H2	TF		i4_HQ_Rachis_c61059/f2p1/4324-0F	TAZ	TR		i5_HQ_Pinna_c1255/f2p3/5085-2F	SNF2	TR
i0_LQ_Root_c21084/f1p0/1009-0F	Others	TR		i4_HQ_Rachis_c61224/f2p9/4601-0F	Others	TR		i5_HQ_Pinna_c1282/f2p0/5773-2F	MYB	TF
i0_LQ_Root_c21084/f1p0/1009-2F	Tify	TF		i4_HQ_Rachis_c61306/f2p5/4846-1F	Others	TR		i5_HQ_Pinna_c1286/f2p3/5436-1F	Others	TR
i0_LQ_Root_c21100/f1p1/810-1F	AP2/ERF-ERF	TF		i4_HQ_Rachis_c61487/f2p2/4739-0F	WRKY	TF		i5_HQ_Pinna_c1286/f2p3/5436-2F	Others	TR
i0_LQ_Root_c21115/f1p12/994-1F	bHLH	TF		i4_HQ_Rachis_c61487/f2p2/4739-1F	WRKY	TF		i5_HQ_Pinna_c1289/f2p2/5555-2F	Others	TR
i0_LQ_Root_c21569/f1p9/901-1F	HMG	TR		i4_HQ_Rachis_c6174/f4p3/4709-1F	CPP	TF		i5_HQ_Pinna_c1291/f2p2/5572-2F	SNF2	TR
i0_LQ_Root_c21577/f1p0/647-2F	HMG	TR		i4_HQ_Rachis_c6257/f2p2/4389-1F	Trihelix	TF		i5_HQ_Pinna_c1312/f2p0/5125-2F	SBP	TF
i0_LQ_Root_c21620/f1p0/551-2F	NF-YC	TF		i4_HQ_Rachis_c6303/f2p16/4451-0F	GRAS	TF		i5_HQ_Pinna_c133/f7p0/5273-1F	Others	TR
i0_LQ_Root_c21677/f1p1/905-1F	C2H2	TF		i4_HQ_Rachis_c63041/f2p0/4044-1F	BBR-BPC	TF		i5_HQ_Pinna_c1397/f2p0/5773-0F	TAZ	TR
i0_LQ_Root_c21726/f1p0/946-0F	C3H	TF		i4_HQ_Rachis_c63094/f2p0/4048-0F	zn-clus	TF		i5_HQ_Pinna_c302/f8p0/5231-1F	C2H2	TF
i0_LQ_Root_c21765/f1p0/874-2F	AP2/ERF-ERF	TF		i4_HQ_Rachis_c63189/f2p1/4053-1F	Trihelix	TF		i5_HQ_Pinna_c434/f6p0/5603-2F	IWS1	TR
i0_LQ_Root_c22087/f1p54/955-2F	BES1	TF		i4_HQ_Rachis_c63246/f2p8/4011-0F	GRAS	TF		i5_HQ_Pinna_c464/f6p0/5526-1F	PHD	TR
i0_LQ_Root_c22142/f1p0/913-0F	HB-other	TF		i4_HQ_Rachis_c63262/f2p0/4065-2F	SET	TR		i5_HQ_Pinna_c505/f5p0/5352-1F	C2H2	TF
i0_LQ_Root_c22427/f1p0/945-0F	AP2/ERF-ERF	TF		i4_HQ_Rachis_c63269/f2p0/4039-2F	Others	TR		i5_HQ_Pinna_c524/f5p0/5506-2F	PHD	TR
i0_LQ_Root_c22799/f1p0/854-0F	GRAS	TF		i4_HQ_Rachis_c6359/f3p0/4692-1F	Others	TR		i5_HQ_Pinna_c532/f5p0/5433-1F	Others	TR
i0_LQ_Root_c22938/f1p0/903-0F	LIM	TF		i4_HQ_Rachis_c6525/f2p11/4560-1F	C3H	TF		i5_HQ_Pinna_c639/f4p0/5460-2F	Others	TR
i0_LQ_Root_c22985/f1p0/1002-1F	Tify	TF		i4_HQ_Rachis_c6556/f2p5/4146-2F	C2H2	TF		i5_HQ_Pinna_c668/f4p1/5410-0F	PHD	TR
i0_LQ_Root_c23027/f1p5/992-2F	AP2/ERF-ERF	TF		i4_HQ_Rachis_c6557/f2p12/4320-1F	TRAF	TR		i5_HQ_Pinna_c682/f4p0/5121-2F	Jumonji	TR
i0_LQ_Root_c23251/f1p2/756-2F	NF-YB	TF		i4_HQ_Rachis_c6564/f2p9/4048-0F	HB-BELL	TF		i5_HQ_Pinna_c771/f4p0/5064-0F	SBP	TF
i0_LQ_Root_c23442/f1p1/640-0F	LIM	TF		i4_HQ_Rachis_c6585/f4p1/4568-1F	Jumonji	TR		i5_HQ_Pinna_c783/f3p0/5278-2F	SET	TR
i0_LQ_Root_c23560/f1p35/933-0F	GNAT	TR		i4_HQ_Rachis_c66295/f2p0/4076-1F	zn-clus	TF		i5_HQ_Pinna_c925/f3p0/5625-0F	PHD	TR
i0_LQ_Root_c23884/f1p0/779-1F	C2H2	TF		i4_HQ_Rachis_c6640/f5p2/4462-0F	zn-clus	TF		i5_HQ_Pinna_c931/f3p0/5168-1F	IWS1	TR
i0_LQ_Root_c24274/f1p32/953-1F	AP2/ERF-ERF	TF		i4_HQ_Rachis_c66427/f2p13/4075-0F	SNF2	TR		i5_HQ_Pinna_c962/f3p0/5384-2F	Others	TR
i0_LQ_Root_c24451/f1p16/856-1F	C3H	TF		i4_HQ_Rachis_c66573/f27p2/4254-1F	bHLH	TF		i5_HQ_Pinna_c965/f3p0/6001-0F	TAZ	TR
i0_LQ_Root_c24843/f1p18/889-1F	GNAT	TR		i4_HQ_Rachis_c66598/f10p0/4598-2F	IWS1	TR		i6_HQ_Pinna_c112/f2p2/6178-2F	SWI/SNF-BAF60b	TR
i0_LQ_Root_c25093/f1p0/746-1F	Tify	TF		i4_HQ_Rachis_c66661/f5p10/4737-1F	B3-ARF	TF		i6_HQ_Pinna_c192/f2p0/6701-1F	DDT	TR
i0_LQ_Root_c25093/f1p0/746-2F	Others	TR		i4_HQ_Rachis_c6667/f8p3/4580-1F	Jumonji	TR		i6_HQ_Pinna_c1921/f2p0/6042-2F	zn-clus	TF
i0_LQ_Root_c25311/f1p2/974-0F	SBP	TF		i4_HQ_Rachis_c66686/f2p4/4205-0F	SBP	TF		i6_HQ_Pinna_c203/f2p1/6407-1F	PHD	TR
i0_LQ_Root_c25519/f1p0/845-0F	NAC	TF		i4_HQ_Rachis_c66779/f4p1/4237-2F	bZIP	TF		i6_HQ_Pinna_c214/f2p0/6174-0F	IWS1	TR
i0_LQ_Root_c25605/f1p4/930-0F	LIM	TF		i4_HQ_Rachis_c66888/f2p14/4388-0F	Others	TR		i6_HQ_Pinna_c228/f2p0/6113-2F	PHD	TR
i0_LQ_Root_c25705/f1p29/736-2F	C2H2	TF		i4_HQ_Rachis_c66903/f28p22/4628-1F	IWS1	TR		i6_HQ_Pinna_c45/f4p0/6459-1F	PHD	TR
i0_LQ_Root_c25741/f1p0/795-0F	C3H	TF		i4_HQ_Rachis_c67045/f5p3/4421-2F	PHD	TR		i6_HQ_Pinna_c81/f3p0/6284-1F	PHD	TR
i0_LQ_Root_c25741/f1p0/795-1F	C3H	TF		i4_HQ_Rachis_c67204/f4p1/4108-2F	bZIP	TF		i7_HQ_Pinna_c9/f3p0/7315-0F	SET	TR
i0_LQ_Root_c25891/f1p0/903-0F	MYB-related	TF		i4_HQ_Rachis_c6721/f3p15/4485-0F	IWS1	TR		i0_LQ_Pinna_c2165/f1p0/778-1F	WRKY	TF
i0_LQ_Root_c26025/f1p2/877-1F	Others	TR		i4_HQ_Rachis_c67281/f6p1/4352-1F	Others	TR		i0_LQ_Pinna_c2505/f1p0/558-1F	PHD	TR
i0_LQ_Root_c26232/f1p1/774-0F	NF-YC	TF		i4_HQ_Rachis_c69587/f3p6/4642-0F	Others	TR		i0_LQ_Pinna_c25272/f1p3/656-2F	Others	TR
i0_LQ_Root_c26846/f1p2/916-2F	HB-KNOX	TF		i4_HQ_Rachis_c69593/f3p1/4435-2F	zn-clus	TF		i0_LQ_Pinna_c25606/f1p3/704-0F	GARP-G2-like	TF
i0_LQ_Root_c27190/f1p20/958-2F	Tify	TF		i4_HQ_Rachis_c69678/f2p0/4281-0F	C2H2	TF		i0_LQ_Pinna_c25998/f1p0/582-1F	SET	TR
i0_LQ_Root_c27236/f1p0/854-2F	LIM	TF		i4_HQ_Rachis_c69722/f2p1/4432-2F	IWS1	TR		i0_LQ_Pinna_c26006/f1p60/738-0F	PLATZ	TF
i0_LQ_Root_c27328/f1p3/823-1F	GNAT	TR		i4_HQ_Rachis_c69751/f2p1/4301-1F	LUG	TR		i0_LQ_Pinna_c28610/f1p0/902-2F	MYB-related	TF
i0_LQ_Root_c27511/f1p0/776-0F	MADS-MIKC	TF		i4_HQ_Rachis_c69781/f2p0/4929-1F	C2H2	TF		i0_LQ_Pinna_c29902/f1p3/569-2F	Coactivator p15	TR
i0_LQ_Root_c27585/f1p0/834-1F	AP2/ERF-ERF	TF		i4_HQ_Rachis_c69781/f2p0/4929-2F	zn-clus	TF		i0_LQ_Pinna_c30538/f1p8/948-0F	GNAT	TR
i0_LQ_Root_c27615/f1p0/547-0F	MYB-related	TF		i4_HQ_Rachis_c69848/f2p1/4238-1F	HB-HD-ZIP	TF		i0_LQ_Pinna_c32132/f1p0/890-1F	C3H	TF
i0_LQ_Root_c27631/f1p0/494-2F	HMG	TR		i4_HQ_Rachis_c69900/f2p0/4262-1F	zn-clus	TF		i0_LQ_Pinna_c32406/f1p0/959-2F	AP2/ERF-ERF	TF
i0_LQ_Root_c27648/f1p31/769-1F	C3H	TF		i4_HQ_Rachis_c69903/f2p5/4436-2F	bZIP	TF		i0_LQ_Pinna_c32858/f1p3/919-2F	NF-YB	TF
i0_LQ_Root_c27707/f1p46/934-1F	bZIP	TF		i4_HQ_Rachis_c69922/f2p2/4349-0F	GARP-G2-like	TF		i0_LQ_Pinna_c33003/f1p0/998-2F	HMG	TR
i0_LQ_Root_c27827/f1p0/862-2F	HMG	TR		i4_HQ_Rachis_c69963/f2p1/4527-0F	zn-clus	TF		i0_LQ_Pinna_c33314/f1p18/985-2F	HMG	TR
i0_LQ_Root_c2795/f1p4/926-1F	NF-YB	TF		i4_HQ_Rachis_c7119/f2p48/4971-0F	C3H	TF		i0_LQ_Pinna_c33415/f1p0/995-2F	HMG	TR
i0_LQ_Root_c28228/f1p0/974-0F	MYB-related	TF		i4_HQ_Rachis_c72075/f2p4/4383-2F	SET	TR		i0_LQ_Pinna_c34894/f1p1/856-1F	SWI/SNF-BAF60b	TR
i0_LQ_Root_c28230/f1p0/656-0F	GNAT	TR		i4_HQ_Rachis_c7315/f6p1/4386-1F	CAMTA	TF		i0_LQ_Pinna_c35511/f1p0/972-1F	bZIP	TF
i0_LQ_Root_c28243/f1p1/884-0F	AP2/ERF-ERF	TF		i4_HQ_Rachis_c7386/f2p1/4454-0F	HMG	TR		i0_LQ_Pinna_c35599/f1p3/991-2F	NF-YB	TF
i0_LQ_Root_c28989/f1p7/758-1F	HMG	TR		i4_HQ_Rachis_c7443/f3p2/4113-2F	Trihelix	TF		i0_LQ_Pinna_c35794/f1p0/952-2F	HMG	TR
i0_LQ_Root_c29478/f1p24/734-1F	AP2/ERF-ERF	TF		i4_HQ_Rachis_c7598/f2p2/4149-0F	HB-HD-ZIP	TF		i0_LQ_Pinna_c36472/f1p3/913-0F	C2C2-CO-like	TF
i0_LQ_Root_c29650/f1p0/893-0F	Whirly	TF		i4_HQ_Rachis_c7874/f2p4/4375-0F	B3-ARF	TF		i0_LQ_Pinna_c37969/f1p5/935-0F	CSD	TF
i0_LQ_Root_c29873/f1p2/972-2F	C2H2	TF		i4_HQ_Rachis_c79263/f3p0/4021-0F	LUG	TR		i0_LQ_Pinna_c50760/f1p0/873-0F	AP2/ERF-ERF	TF
i0_LQ_Root_c29937/f1p8/973-0F	Tify	TF		i4_HQ_Rachis_c79495/f2p5/4522-0F	Others	TR		i0_LQ_Pinna_c51274/f1p57/857-2F	HMG	TR
i0_LQ_Root_c29949/f1p0/687-0F	GNAT	TR		i4_HQ_Rachis_c79516/f2p10/4037-0F	SNF2	TR		i0_LQ_Pinna_c55850/f1p0/822-0F	WRKY	TF
i0_LQ_Root_c30203/f1p0/924-2F	LIM	TF		i4_HQ_Rachis_c79609/f2p30/4098-0F	SNF2	TR		i0_LQ_Pinna_c56496/f1p9/840-0F	AP2/ERF-ERF	TF
i0_LQ_Root_c30361/f1p0/668-2F	MBF1	TR		i4_HQ_Rachis_c79622/f2p0/4053-2F	SNF2	TR		i0_LQ_Pinna_c57601/f1p0/636-2F	MADS-M-type	TF
i0_LQ_Root_c30442/f1p0/777-0F	WRKY	TF		i4_HQ_Rachis_c79653/f2p7/4029-1F	HB-other	TF		i0_LQ_Pinna_c58275/f1p1/923-1F	WRKY	TF
i0_LQ_Root_c30562/f1p0/964-0F	C2C2-Dof	TF		i4_HQ_Rachis_c8150/f4p6/4264-1F	SNF2	TR		i0_LQ_Pinna_c59729/f1p3/834-2F	LIM	TF
i0_LQ_Root_c30695/f1p0/1000-0F	GNAT	TR		i4_HQ_Rachis_c8150/f4p6/4264-2F	SNF2	TR		i1_LQ_Pinna_c10238/f1p2/1340-1F	TRAF	TR
i0_LQ_Root_c30754/f1p0/666-1F	LOB	TF		i4_HQ_Rachis_c8159/f2p22/4746-1F	C3H	TF		i1_LQ_Pinna_c10239/f1p0/1834-0F	GARP-G2-like	TF
i0_LQ_Root_c30859/f1p0/732-2F	zn-clus	TF		i4_HQ_Rachis_c8214/f2p15/4461-2F	IWS1	TR		i1_LQ_Pinna_c10245/f1p3/2005-1F	PHD	TR
i0_LQ_Root_c30952/f1p0/764-0F	C2H2	TF		i4_HQ_Rachis_c82792/f2p5/4606-1F	SBP	TF		i1_LQ_Pinna_c10281/f1p0/1752-1F	SET	TR
i0_LQ_Root_c31220/f1p48/377-0F	Others	TR		i4_HQ_Rachis_c82792/f2p5/4606-2F	SBP	TF		i1_LQ_Pinna_c10349/f1p1/1632-2F	C2H2	TF
i0_LQ_Root_c31291/f1p0/430-1F	TAZ	TR		i4_HQ_Rachis_c82796/f7p13/4995-2F	Others	TR		i1_LQ_Pinna_c10400/f1p0/1776-0F	Others	TR
i0_LQ_Root_c31358/f1p0/996-2F	bHLH	TF		i4_HQ_Rachis_c82807/f9p4/4359-2F	C3H	TF		i1_LQ_Pinna_c10400/f1p0/1776-2F	Others	TR
i0_LQ_Root_c31450/f1p1/471-1F	WRKY	TF		i4_HQ_Rachis_c82819/f2p0/4075-1F	LUG	TR		i1_LQ_Pinna_c10487/f1p1/1715-0F	NAC	TF
i0_LQ_Root_c31602/f1p3/859-0F	AP2/ERF-ERF	TF		i4_HQ_Rachis_c82877/f3p4/4695-1F	Jumonji	TR		i1_LQ_Pinna_c10487/f1p1/1715-1F	NAC	TF
i0_LQ_Root_c31620/f1p0/820-2F	HMG	TR		i4_HQ_Rachis_c82888/f3p3/4244-1F	bHLH	TF		i1_LQ_Pinna_c10554/f1p34/1966-2F	MADS-MIKC	TF
i0_LQ_Root_c32612/f1p14/800-0F	NF-YB	TF		i4_HQ_Rachis_c82904/f15p0/4165-0F	Jumonji	TR		i1_LQ_Pinna_c10598/f1p0/1520-0F	HSF	TF
i0_LQ_Root_c32914/f1p0/836-0F	Trihelix	TF		i4_HQ_Rachis_c82984/f17p8/4367-1F	C2H2	TF		i1_LQ_Pinna_c10634/f1p4/1896-0F	GARP-G2-like	TF
i0_LQ_Root_c32924/f1p0/711-2F	AP2/ERF-ERF	TF		i4_HQ_Rachis_c82989/f3p20/4065-2F	C3H	TF		i1_LQ_Pinna_c10703/f1p0/1332-1F	bZIP	TF
i0_LQ_Root_c33190/f1p0/349-2F	Jumonji	TR		i4_HQ_Rachis_c83016/f3p0/4083-1F	B3	TF		i1_LQ_Pinna_c10791/f1p0/1522-2F	C2H2	TF
i0_LQ_Root_c33829/f1p0/971-1F	Tify	TF		i4_HQ_Rachis_c83020/f3p1/4409-0F	IWS1	TR		i1_LQ_Pinna_c10868/f1p13/1978-2F	Trihelix	TF
i0_LQ_Root_c33862/f1p0/953-0F	bZIP	TF		i4_HQ_Rachis_c83151/f3p3/4082-2F	Others	TR		i1_LQ_Pinna_c10918/f1p6/1323-0F	Trihelix	TF
i0_LQ_Root_c33874/f1p0/889-2F	AP2/ERF-ERF	TF		i4_HQ_Rachis_c8319/f6p2/4751-2F	zn-clus	TF		i1_LQ_Pinna_c10948/f1p0/1475-1F	GRAS	TF
i0_LQ_Root_c33953/f1p9/769-0F	C2H2	TF		i4_HQ_Rachis_c83200/f4p1/4071-1F	C2C2-GATA	TF		i1_LQ_Pinna_c11054/f1p27/1346-1F	HB-HD-ZIP	TF
i0_LQ_Root_c34047/f1p0/934-1F	SOH1	TR		i4_HQ_Rachis_c8342/f2p6/4768-0F	SWI/SNF-BAF60b	TR		i1_LQ_Pinna_c11148/f1p0/1370-2F	BBR-BPC	TF
i0_LQ_Root_c34230/f1p0/705-1F	PHD	TR		i4_HQ_Rachis_c83521/f54p6/4422-1F	Jumonji	TR		i1_LQ_Pinna_c11178/f1p13/1947-1F	ARID	TR
i0_LQ_Root_c34260/f1p0/859-1F	C2C2-GATA	TF		i4_HQ_Rachis_c83537/f11p25/5009-1F	MYB	TF		i1_LQ_Pinna_c11183/f1p0/1743-1F	C2H2	TF
i0_LQ_Root_c3457/f1p0/883-1F	CSD	TF		i4_HQ_Rachis_c83615/f38p13/4438-2F	B3-ARF	TF		i1_LQ_Pinna_c11186/f1p2/1830-2F	BES1	TF
i0_LQ_Root_c3498/f1p2/973-1F	B3	TF		i4_HQ_Rachis_c83617/f5p0/4761-0F	IWS1	TR		i1_LQ_Pinna_c11313/f1p0/1195-1F	SET	TR
i0_LQ_Root_c3815/f1p17/528-2F	HMG	TR		i4_HQ_Rachis_c83652/f4p23/4020-0F	HB-BELL	TF		i1_LQ_Pinna_c11385/f1p3/1659-1F	C2C2-Dof	TF
i0_LQ_Root_c38954/f1p0/257-2F	C2H2	TF		i4_HQ_Rachis_c83711/f3p0/4519-1F	C3H	TF		i1_LQ_Pinna_c11418/f1p0/1792-0F	SBP	TF
i0_LQ_Root_c39098/f1p1/789-0F	OFP	TF		i4_HQ_Rachis_c83756/f35p10/4544-0F	C3H	TF		i1_LQ_Pinna_c11439/f1p1/1658-2F	RWP-RK	TF
i0_LQ_Root_c4234/f1p11/379-2F	Coactivator p15	TR		i4_HQ_Rachis_c83787/f10p10/4064-2F	bHLH	TF		i1_LQ_Pinna_c11472/f1p0/1540-0F	MADS-MIKC	TF
i0_LQ_Root_c4699/f1p0/969-1F	WRKY	TF		i4_HQ_Rachis_c83862/f4p6/4373-2F	C3H	TF		i1_LQ_Pinna_c11553/f1p0/1491-0F	bHLH	TF
i0_LQ_Root_c4710/f1p18/588-0F	HSF	TF		i4_HQ_Rachis_c83889/f72p4/4265-0F	GRAS	TF		i1_LQ_Pinna_c11775/f1p4/1829-2F	SET	TR
i0_LQ_Root_c4872/f1p9/739-2F	AP2/ERF-ERF	TF		i4_HQ_Rachis_c84266/f2p3/4142-2F	CAMTA	TF		i1_LQ_Pinna_c11791/f1p0/1442-0F	bZIP	TF
i0_LQ_Root_c5292/f1p11/740-1F	bZIP	TF		i4_HQ_Rachis_c84267/f3p2/4131-0F	C3H	TF		i1_LQ_Pinna_c11909/f1p0/1155-1F	ARID	TR
i0_LQ_Root_c5318/f1p5/805-2F	AP2/ERF-ERF	TF		i4_HQ_Rachis_c84289/f3p2/4074-2F	C3H	TF		i1_LQ_Pinna_c12012/f1p0/1206-2F	NF-YA	TF
i0_LQ_Root_c5486/f2p28/816-0F	MBF1	TR		i4_HQ_Rachis_c84342/f3p13/4304-2F	SET	TR		i1_LQ_Pinna_c12123/f1p0/1753-2F	AP2/ERF-ERF	TF
i0_LQ_Root_c5844/f1p21/930-2F	Tify	TF		i4_HQ_Rachis_c84382/f3p7/4101-2F	CAMTA	TF		i1_LQ_Pinna_c12146/f1p0/1937-2F	AP2/ERF-ERF	TF
i0_LQ_Root_c5897/f1p0/978-1F	C2H2	TF		i4_HQ_Rachis_c8446/f3p1/4340-0F	Whirly	TF		i1_LQ_Pinna_c12311/f1p0/1883-2F	bHLH	TF
i0_LQ_Root_c5934/f1p1/948-0F	zn-clus	TF		i4_HQ_Rachis_c8446/f3p1/4340-1F	Whirly	TF		i1_LQ_Pinna_c12388/f1p0/1387-0F	mTERF	TR
i0_LQ_Root_c5947/f3p9/753-2F	zn-clus	TF		i4_HQ_Rachis_c84463/f6p10/4175-0F	SNF2	TR		i1_LQ_Pinna_c12552/f1p5/1802-1F	C3H	TF
i0_LQ_Root_c6368/f1p36/974-0F	Tify	TF		i4_HQ_Rachis_c84534/f4p3/4225-2F	GRAS	TF		i1_LQ_Pinna_c12555/f1p0/1843-1F	bZIP	TF
i0_LQ_Root_c6467/f1p23/970-0F	AP2/ERF-ERF	TF		i4_HQ_Rachis_c8472/f7p4/4428-1F	HB-BELL	TF		i1_LQ_Pinna_c12648/f1p3/1562-1F	bZIP	TF
i0_LQ_Root_c6597/f2p3/779-0F	HMG	TR		i4_HQ_Rachis_c84846/f29p12/4267-0F	MYB	TF		i1_LQ_Pinna_c12775/f1p0/1715-2F	MADS-MIKC	TF
i0_LQ_Root_c6915/f1p0/883-2F	HMG	TR		i4_HQ_Rachis_c84854/f10p27/4321-1F	HB-BELL	TF		i1_LQ_Pinna_c12790/f1p0/1906-1F	C2C2-GATA	TF
i0_LQ_Root_c7193/f1p24/882-2F	GNAT	TR		i4_HQ_Rachis_c84967/f79p8/4606-1F	CAMTA	TF		i1_LQ_Pinna_c12936/f1p0/1670-0F	HB-WOX	TF
i0_LQ_Root_c7204/f1p8/645-0F	MBF1	TR		i4_HQ_Rachis_c84998/f123p27/4351-1F	HB-BELL	TF		i1_LQ_Pinna_c12938/f3p0/1850-2F	AP2/ERF-ERF	TF
i0_LQ_Root_c7206/f1p0/934-2F	Tify	TF		i4_HQ_Rachis_c85015/f39p13/4563-1F	NF-X1	TF		i1_LQ_Pinna_c12990/f1p1/1898-0F	SET	TR
i0_LQ_Root_c7265/f1p2/866-1F	MYB-related	TF		i4_HQ_Rachis_c85457/f5p3/4117-2F	Others	TR		i1_LQ_Pinna_c13155/f1p1/1824-1F	MYB-related	TF
i0_LQ_Root_c7572/f1p0/947-0F	Alfin-like	TF		i4_HQ_Rachis_c8585/f2p2/4170-2F	C2H2	TF		i1_LQ_Pinna_c13197/f1p0/1811-2F	TCP	TF
i0_LQ_Root_c7822/f1p0/935-2F	C2H2	TF		i4_HQ_Rachis_c8619/f3p2/4546-1F	SBP	TF		i1_LQ_Pinna_c13270/f1p0/1195-1F	Trihelix	TF
i0_LQ_Root_c8063/f1p1/631-2F	Coactivator p15	TR		i4_HQ_Rachis_c8624/f2p10/4717-2F	C3H	TF		i1_LQ_Pinna_c13336/f1p2/1108-0F	AP2/ERF-ERF	TF
i0_LQ_Root_c8618/f1p7/655-0F	HB-other	TF		i4_HQ_Rachis_c8660/f2p6/4649-0F	SNF2	TR		i1_LQ_Pinna_c13391/f1p3/1991-0F	E2F-DP	TF
i0_LQ_Root_c8726/f1p17/884-1F	Tify	TF		i4_HQ_Rachis_c8660/f2p6/4649-1F	SNF2	TR		i1_LQ_Pinna_c13509/f1p3/1273-2F	bHLH	TF
i0_LQ_Root_c8850/f1p87/939-0F	AP2/ERF-ERF	TF		i4_HQ_Rachis_c8768/f2p2/4509-0F	Others	TR		i1_LQ_Pinna_c13651/f1p1/1865-0F	C3H	TF
i0_LQ_Root_c8999/f1p0/959-0F	bHLH	TF		i4_HQ_Rachis_c9000/f3p1/4369-1F	Others	TR		i1_LQ_Pinna_c13820/f1p1/1463-0F	HB-other	TF
i0_LQ_Root_c9158/f1p0/848-2F	Tify	TF		i4_HQ_Rachis_c9040/f2p12/4203-1F	Others	TR		i1_LQ_Pinna_c13889/f1p5/1951-2F	HB-HD-ZIP	TF
i0_LQ_Root_c9350/f1p9/721-0F	C2H2	TF		i4_HQ_Rachis_c9112/f2p7/4485-2F	Others	TR		i1_LQ_Pinna_c13961/f1p2/1989-2F	Trihelix	TF
i0_LQ_Root_c9607/f1p0/681-2F	TUB	TF		i4_HQ_Rachis_c9124/f2p5/4190-1F	C3H	TF		i1_LQ_Pinna_c14125/f1p0/1417-0F	GNAT	TR
i4_HQ_Root_c10181/f3p23/4710-0F	Jumonji	TR		i4_HQ_Rachis_c9163/f2p0/4568-0F	Others	TR		i1_LQ_Pinna_c14147/f1p0/1610-2F	zf-HD	TF
i4_HQ_Root_c10374/f2p8/4312-2F	GNAT	TR		i4_HQ_Rachis_c9265/f2p15/3570-0F	GARP-ARR-B	TF		i1_LQ_Pinna_c14151/f1p0/1273-1F	C2C2-Dof	TF
i4_HQ_Root_c10807/f3p2/4544-2F	IWS1	TR		i4_HQ_Rachis_c929/f11p13/4625-1F	NF-X1	TF		i1_LQ_Pinna_c14204/f1p3/1495-2F	Alfin-like	TF
i4_HQ_Root_c10907/f2p16/4789-2F	SET	TR		i4_HQ_Rachis_c9375/f4p1/4161-0F	bZIP	TF		i1_LQ_Pinna_c14327/f1p1/1600-1F	C2H2	TF
i4_HQ_Root_c10945/f2p2/4708-0F	PHD	TR		i4_HQ_Rachis_c9494/f3p4/4278-2F	TRAF	TR		i1_LQ_Pinna_c14387/f1p0/1356-1F	BBR-BPC	TF
i4_HQ_Root_c11000/f3p4/4653-0F	PHD	TR		i4_HQ_Rachis_c9533/f3p3/4806-2F	PHD	TR		i1_LQ_Pinna_c14431/f1p0/1871-1F	GRAS	TF
i4_HQ_Root_c11157/f2p0/4735-2F	SNF2	TR		i4_HQ_Rachis_c9573/f3p0/4217-0F	C2H2	TF		i1_LQ_Pinna_c14502/f1p0/1386-1F	C2H2	TF
i4_HQ_Root_c11251/f2p2/4474-2F	CPP	TF		i4_HQ_Rachis_c9585/f2p1/4724-2F	zn-clus	TF		i1_LQ_Pinna_c14593/f1p135/1885-2F	E2F-DP	TF
i4_HQ_Root_c11519/f8p0/4573-1F	B3-ARF	TF		i4_HQ_Rachis_c9836/f2p1/4317-0F	Others	TR		i1_LQ_Pinna_c14719/f1p1/1481-0F	GARP-G2-like	TF
i4_HQ_Root_c11926/f2p3/4788-0F	SET	TR		i5_HQ_Rachis_c1185/f2p0/5946-1F	IWS1	TR		i1_LQ_Pinna_c14758/f1p3/1151-0F	PHD	TR
i4_HQ_Root_c12366/f2p0/4632-2F	TRAF	TR		i5_HQ_Rachis_c1219/f2p0/5314-1F	zn-clus	TF		i1_LQ_Pinna_c14824/f1p2/1251-0F	AP2/ERF-ERF	TF
i4_HQ_Root_c12595/f2p12/4571-2F	IWS1	TR		i5_HQ_Rachis_c1227/f2p0/5965-0F	TAZ	TR		i1_LQ_Pinna_c14952/f1p0/1874-0F	TUB	TF
i4_HQ_Root_c12698/f2p14/4379-2F	GRAS	TF		i5_HQ_Rachis_c1235/f2p0/5552-0F	C3H	TF		i1_LQ_Pinna_c15323/f1p6/1076-0F	Coactivator p15	TR
i4_HQ_Root_c12765/f3p4/4327-2F	PHD	TR		i5_HQ_Rachis_c1274/f2p6/5445-0F	Jumonji	TR		i1_LQ_Pinna_c15360/f1p0/1063-1F	GNAT	TR
i4_HQ_Root_c13308/f2p3/4270-0F	TRAF	TR		i5_HQ_Rachis_c1303/f2p2/5561-1F	Others	TR		i1_LQ_Pinna_c15375/f1p3/1053-1F	GARP-G2-like	TF
i4_HQ_Root_c13512/f4p1/4817-1F	Others	TR		i5_HQ_Rachis_c1313/f2p4/5968-1F	SET	TR		i1_LQ_Pinna_c15485/f1p0/1041-0F	Trihelix	TF
i4_HQ_Root_c13534/f5p10/4396-2F	AUX/IAA	TR		i5_HQ_Rachis_c1357/f2p0/5327-1F	Others	TR		i1_LQ_Pinna_c15637/f1p0/1043-0F	MYB-related	TF
i4_HQ_Root_c17848/f3p9/5418-1F	IWS1	TR		i5_HQ_Rachis_c1360/f2p0/5429-2F	SET	TR		i1_LQ_Pinna_c15668/f1p2/1010-0F	Others	TR
i4_HQ_Root_c18384/f4p6/4667-2F	bHLH	TF		i5_HQ_Rachis_c1361/f2p10/5479-1F	AUX/IAA	TR		i1_LQ_Pinna_c15668/f1p2/1010-1F	Others	TR
i4_HQ_Root_c18449/f8p4/4637-0F	HSF	TF		i5_HQ_Rachis_c1389/f2p0/5187-0F	Jumonji	TR		i1_LQ_Pinna_c15917/f1p8/1036-1F	Others	TR
i4_HQ_Root_c18458/f2p3/4641-1F	C2H2	TF		i5_HQ_Rachis_c1394/f2p19/5544-1F	SNF2	TR		i1_LQ_Pinna_c15917/f1p8/1036-2F	Tify	TF
i4_HQ_Root_c18463/f2p5/4346-2F	CAMTA	TF		i5_HQ_Rachis_c1394/f2p19/5544-2F	SNF2	TR		i1_LQ_Pinna_c16137/f1p0/1068-0F	MBF1	TR
i4_HQ_Root_c18479/f6p1/4327-0F	SNF2	TR		i5_HQ_Rachis_c1398/f2p0/5284-0F	Trihelix	TF		i1_LQ_Pinna_c16182/f1p0/1051-0F	bHLH	TF
i4_HQ_Root_c18492/f8p6/4907-1F	SNF2	TR		i5_HQ_Rachis_c1402/f2p0/5633-2F	SET	TR		i1_LQ_Pinna_c16253/f1p0/1078-1F	MADS-M-type	TF
i4_HQ_Root_c18514/f2p29/4584-0F	SBP	TF		i5_HQ_Rachis_c1408/f2p12/5731-1F	SET	TR		i1_LQ_Pinna_c16514/f1p0/1067-1F	MADS-MIKC	TF
i4_HQ_Root_c18555/f10p5/4657-0F	C3H	TF		i5_HQ_Rachis_c1413/f2p0/5205-2F	TRAF	TR		i1_LQ_Pinna_c16526/f1p0/1039-1F	PHD	TR
i4_HQ_Root_c18580/f3p0/4529-2F	HB-other	TF		i5_HQ_Rachis_c1427/f2p6/5187-1F	Others	TR		i1_LQ_Pinna_c17036/f1p0/1180-1F	HB-HD-ZIP	TF
i4_HQ_Root_c18595/f2p1/4613-2F	MYB-related	TF		i5_HQ_Rachis_c1428/f2p0/5518-0F	zn-clus	TF		i1_LQ_Pinna_c17745/f1p0/1312-0F	MYB	TF
i4_HQ_Root_c18888/f2p7/4935-1F	C3H	TF		i5_HQ_Rachis_c1437/f2p0/5442-0F	Others	TR		i1_LQ_Pinna_c18254/f2p4/1587-1F	C2H2	TF
i4_HQ_Root_c1916/f2p2/5084-0F	C2C2-LSD	TF		i5_HQ_Rachis_c1437/f2p0/5442-1F	Others	TR		i1_LQ_Pinna_c18361/f1p2/1717-2F	Trihelix	TF
i4_HQ_Root_c19400/f2p23/4618-0F	Jumonji	TR		i5_HQ_Rachis_c1441/f2p0/5151-2F	ARID	TR		i1_LQ_Pinna_c18386/f1p0/1884-0F	bHLH	TF
i4_HQ_Root_c19458/f5p10/4644-2F	MYB-related	TF		i5_HQ_Rachis_c1514/f2p3/5297-1F	MYB	TF		i1_LQ_Pinna_c18388/f1p0/1125-2F	MADS-M-type	TF
i4_HQ_Root_c1952/f5p16/4547-0F	HB-other	TF		i5_HQ_Rachis_c1514/f2p3/5297-2F	MYB-related	TF		i1_LQ_Pinna_c18409/f1p0/2001-0F	C2C2-GATA	TF
i4_HQ_Root_c19731/f2p0/4535-0F	bHLH	TF		i5_HQ_Rachis_c1526/f2p0/5250-2F	SET	TR		i1_LQ_Pinna_c18481/f1p2/1834-0F	bHLH	TF
i4_HQ_Root_c19848/f2p4/4568-0F	C3H	TF		i5_HQ_Rachis_c1528/f2p0/5844-1F	HB-other	TF		i1_LQ_Pinna_c18489/f1p0/1830-0F	MADS-MIKC	TF
i4_HQ_Root_c20156/f3p2/4440-2F	Trihelix	TF		i5_HQ_Rachis_c175/f11p0/5551-0F	SET	TR		i1_LQ_Pinna_c18509/f1p0/1604-1F	MADS-M-type	TF
i4_HQ_Root_c20230/f2p19/4763-2F	GRAS	TF		i5_HQ_Rachis_c217/f10p0/5264-0F	C2H2	TF		i1_LQ_Pinna_c18670/f1p0/1261-0F	HMG	TR
i4_HQ_Root_c20487/f2p0/4873-1F	Others	TR		i5_HQ_Rachis_c319/f8p0/5449-1F	PHD	TR		i1_LQ_Pinna_c18740/f1p0/1941-0F	WRKY	TF
i4_HQ_Root_c2052/f3p2/4344-0F	RWP-RK	TF		i5_HQ_Rachis_c371/f7p0/5483-1F	PHD	TR		i1_LQ_Pinna_c1885/f2p3/1152-0F	AP2/ERF-ERF	TF
i4_HQ_Root_c2125/f3p15/4490-1F	C2H2	TF		i5_HQ_Rachis_c374/f7p0/5392-2F	IWS1	TR		i1_LQ_Pinna_c18916/f1p1/1976-1F	HB-other	TF
i4_HQ_Root_c23626/f2p0/4549-2F	C3H	TF		i5_HQ_Rachis_c385/f7p0/5894-0F	SNF2	TR		i1_LQ_Pinna_c18983/f1p1/1319-0F	mTERF	TR
i4_HQ_Root_c23634/f2p10/4580-0F	Jumonji	TR		i5_HQ_Rachis_c46/f4p0/5407-2F	PHD	TR		i1_LQ_Pinna_c18984/f1p2/1759-0F	MYB-related	TF
i4_HQ_Root_c23785/f7p5/4599-1F	C3H	TF		i5_HQ_Rachis_c609/f4p30/5521-1F	C2H2	TF		i1_LQ_Pinna_c19117/f1p1/1736-2F	TRAF	TR
i4_HQ_Root_c24113/f2p0/4585-2F	TRAF	TR		i5_HQ_Rachis_c631/f4p0/5221-0F	SBP	TF		i1_LQ_Pinna_c19130/f1p0/1853-0F	bHLH	TF
i4_HQ_Root_c24431/f2p22/4814-0F	IWS1	TR		i5_HQ_Rachis_c645/f4p0/5409-2F	Others	TR		i1_LQ_Pinna_c19163/f1p0/1069-1F	MYB	TF
i4_HQ_Root_c24797/f2p0/4636-1F	SNF2	TR		i5_HQ_Rachis_c659/f4p0/5406-1F	PHD	TR		i1_LQ_Pinna_c19265/f1p1/1580-0F	HMG	TR
i4_HQ_Root_c25192/f6p6/4723-0F	TRAF	TR		i5_HQ_Rachis_c673/f4p0/5259-0F	Others	TR		i1_LQ_Pinna_c19268/f1p0/1659-2F	bHLH	TF
i4_HQ_Root_c25206/f4p9/4482-1F	Pseudo ARR-B	TR		i5_HQ_Rachis_c698/f3p0/5439-0F	Jumonji	TR		i1_LQ_Pinna_c19386/f1p0/1650-2F	Others	TR
i4_HQ_Root_c25477/f2p0/4711-1F	ARID	TR		i5_HQ_Rachis_c718/f4p0/5159-1F	Others	TR		i1_LQ_Pinna_c19391/f1p0/1102-2F	LIM	TF
i4_HQ_Root_c25491/f3p3/4749-1F	WRKY	TF		i5_HQ_Rachis_c796/f3p0/5777-1F	SNF2	TR		i1_LQ_Pinna_c19424/f1p2/1675-0F	HB-HD-ZIP	TF
i4_HQ_Root_c25625/f2p1/4942-0F	WRKY	TF		i5_HQ_Rachis_c810/f3p0/5244-0F	SNF2	TR		i1_LQ_Pinna_c19475/f1p1/1660-2F	C3H	TF
i4_HQ_Root_c25625/f2p1/4942-1F	WRKY	TF		i5_HQ_Rachis_c821/f3p0/5535-0F	DDT	TR		i1_LQ_Pinna_c19495/f1p1/1566-2F	AP2/ERF-ERF	TF
i4_HQ_Root_c25625/f2p1/4942-2F	WRKY	TF		i5_HQ_Rachis_c825/f3p0/5308-1F	Others	TR		i1_LQ_Pinna_c19508/f1p1/1160-0F	C2C2-CO-like	TF
i4_HQ_Root_c26282/f2p16/4927-1F	SNF2	TR		i6_HQ_Rachis_c103/f3p0/6988-2F	MYB	TF		i1_LQ_Pinna_c19610/f1p0/1953-2F	NAC	TF
i4_HQ_Root_c26298/f2p0/4834-0F	SNF2	TR		i6_HQ_Rachis_c109/f3p0/6159-0F	zn-clus	TF		i1_LQ_Pinna_c19755/f1p31/1585-2F	MYB-related	TF
i4_HQ_Root_c26526/f2p0/4765-1F	Others	TR		i6_HQ_Rachis_c113/f3p0/6540-1F	ARID	TR		i1_LQ_Pinna_c19910/f1p2/1629-2F	TRAF	TR
i4_HQ_Root_c26837/f2p0/4422-0F	SNF2	TR		i6_HQ_Rachis_c120/f3p0/6349-0F	IWS1	TR		i1_LQ_Pinna_c19940/f1p4/1152-0F	AP2/ERF-ERF	TF
[truncated: 6,100 more rows]

## Sheet: TableS7
Table S7 SSR predicted in three-organ full-length transcriptomes
Root								Rachis								Pinna
Gene ID	SSR nr.	SSR type	SSR	size	start	end		Gene ID	SSR nr.	SSR type	SSR	size	start	end		Gene ID	SSR nr.	SSR type	SSR	size	start	end
i0_HQ_Root_c16029/f2p0/263	1	p1	(A)12	12	113	124		i0_HQ_Rachis_c4841/f5p0/830	1	c	(AG)8ccctttaatacaatcacatgtcccttataatgccacttatacttaccttatgattttacatgcaaaaacctcacgtcctgacacacac(AG)8	120	471	590		i0_HQ_Pinna_c48228/f3p0/374	1	p1	(A)53	53	321	373
i0_HQ_Root_c2265/f5p2/955	1	c	(TCC)5tcttcgcgctcttcaggaggaggcgtatgcgaaggagctggcctgcaaatgaggatgctgcatgaacagcgccattttcttg(CTC)6	115	59	173		i0_HQ_Rachis_c170458/f2p0/919	1	c	(AT)17(AG)19	72	749	820		i0_HQ_Pinna_c48232/f23p0/843	1	p2	(GA)7	14	77	90
i0_HQ_Root_c2265/f5p2/955	2	p2	(TA)7	14	931	944		i0_HQ_Rachis_c65/f34p0/853	1	p3	(ACC)7	21	129	149		i1_HQ_Pinna_c526/f9p0/1233	1	p1	(G)11	11	1117	1127
i0_HQ_Root_c17/f27p0/526	1	p2	(AG)6	12	288	299		i0_HQ_Rachis_c27631/f3p9/933	1	c	(CT)7gtgtgtg(TC)8	37	50	86		i0_HQ_Pinna_c2761/f4p1/758	1	p3	(GGC)5	15	468	482
i1_HQ_Root_c819/f4p0/1721	1	p1	(T)10	10	291	300		i0_HQ_Rachis_c54703/f2p0/696	1	p3	(GCA)6	18	57	74		i0_HQ_Pinna_c35/f19p0/746	1	c	(AG)11ac(AG)6	36	137	172
i0_HQ_Root_c16616/f2p0/352	1	p2	(GA)8	16	33	48		i0_HQ_Rachis_c14744/f6p0/789	1	p3	(GAG)5	15	292	306		i0_HQ_Pinna_c2798/f4p13/878	1	p2	(CT)9	18	656	673
i0_HQ_Root_c2389/f2p7/933	1	p3	(CAT)6	18	93	110		i0_HQ_Rachis_c170495/f4p0/350	1	p3	(AAG)5	15	159	173		i0_HQ_Pinna_c36/f17p0/676	1	p3	(GGC)5	15	348	362
i0_HQ_Root_c2452/f2p38/928	1	p2	(CT)15	30	494	523		i0_HQ_Rachis_c14881/f2p0/669	1	p1	(A)10	10	51	60		i0_HQ_Pinna_c19939/f2p1/313	1	p3	(AAG)5	15	151	165
i0_HQ_Root_c81/f13p0/802	1	p2	(CT)8	16	43	58		i0_HQ_Rachis_c848/f5p0/866	1	p2	(GA)12	24	135	158		i0_HQ_Pinna_c48278/f4p0/766	1	c	(CA)8gc(GA)7	32	659	690
i1_HQ_Root_c2202/f2p4/1470	1	p2	(CT)10	20	16	35		i0_HQ_Rachis_c14981/f2p0/800	1	p2	(TC)6	12	736	747		i0_HQ_Pinna_c57/f7p0/965	1	p1	(T)10	10	2	11
i0_HQ_Root_c2571/f2p4/703	1	p1	(T)18	18	2	19		i0_HQ_Rachis_c170525/f32p0/587	1	p3	(TGG)5	15	291	305		i0_HQ_Pinna_c2924/f4p0/798	1	p4	(CTCC)6	24	20	43
i1_HQ_Root_c827/f7p0/1344	1	p2	(GA)13	26	7	32		i0_HQ_Rachis_c55490/f2p0/935	1	c	(ACT)7accctctcttttcaagtgtatggtccactggcttggctatgatgtaaaaactg(CTA)7	95	821	915		i1_HQ_Pinna_c2181/f6p34/1654	1	p3	(GCA)5	15	65	79
i0_HQ_Root_c2704/f2p0/950	1	p3	(AGA)5	15	12	26		i0_HQ_Rachis_c5155/f2p9/829	1	p3	(CAC)5	15	320	334		i0_HQ_Pinna_c3093/f2p0/860	1	p2	(TC)6	12	643	654
i0_HQ_Root_c18716/f14p0/859	1	p2	(AG)8	16	43	58		i0_HQ_Rachis_c5155/f2p9/829	2	c	(CT)8(CA)11cgcacgcacgcacacgcacacgcacacgccacacaaacttccctacctatgtcctttgatcaggtcttggcaccctcttacccccccc(CA)6	138	510	647		i0_HQ_Pinna_c174/f12p0/795	1	p2	(GT)14	28	29	56
i0_HQ_Root_c40535/f2p0/832	1	p1	(A)26	26	805	830		i0_HQ_Rachis_c131259/f15p0/896	1	p3	(GGA)5	15	94	108		i0_HQ_Pinna_c20594/f8p6/969	1	p2	(CT)7	14	94	107
i0_HQ_Root_c18721/f21p9/982	1	p3	(AGG)5	15	185	199		i0_HQ_Rachis_c28199/f3p7/718	1	p4	(TTTG)5	20	18	37		i0_HQ_Pinna_c20594/f8p6/969	2	c	(TC)9(AC)8(TC)6tatcactttctcacacacacactcactta(TC)8g(CT)9(CA)13	136	777	912
i0_HQ_Root_c2729/f2p17/967	1	c	(GGA)7(GGC)7	42	629	670		i0_HQ_Rachis_c15102/f3p0/773	1	p3	(TCA)6	18	79	96		i0_HQ_Pinna_c176/f14p0/744	1	p3	(TCC)5	15	154	168
i0_HQ_Root_c141/f16p0/724	1	c	(T)13aatagataaaaatttttaaaaaaattttta(T)10gttaaaaaaaaatacttaaaaattttttaaattgaaatattgaataaaaagtttttttttaaataattttatttttataa(TAT)5	148	4	151		i0_HQ_Rachis_c28328/f2p1/749	1	p3	(CGC)10	30	113	142		i0_HQ_Pinna_c3179/f2p4/761	1	p2	(CA)14	28	43	70
i0_HQ_Root_c141/f16p0/724	2	p1	(A)10	10	424	433		i0_HQ_Rachis_c28328/f2p1/749	2	c*	(TGT)7(T)10*	30	592	621		i0_HQ_Pinna_c48371/f3p0/800	1	c	(TG)8ttgagggt(GA)14	52	83	134
i0_HQ_Root_c2767/f2p4/818	1	p1	(T)11	11	772	782		i0_HQ_Rachis_c55877/f2p0/448	1	p3	(AGC)5	15	110	124		i1_HQ_Pinna_c2185/f2p0/1657	1	p2	(CT)7	14	114	127
i0_HQ_Root_c2799/f2p4/899	1	p3	(TCT)5	15	32	46		i0_HQ_Rachis_c131315/f21p0/710	1	p3	(GAA)5	15	38	52		i1_HQ_Pinna_c2185/f2p0/1657	2	p3	(GAG)5	15	301	315
i1_HQ_Root_c2217/f4p2/1829	1	p1	(T)12	12	1814	1825		i0_HQ_Rachis_c5372/f2p0/670	1	p2	(AG)7	14	11	24		i1_HQ_Pinna_c2185/f2p0/1657	3	p2	(TG)6	12	1603	1614
i0_HQ_Root_c161/f13p0/834	1	p3	(GAG)5	15	472	486		i0_HQ_Rachis_c5407/f2p29/576	1	p1	(C)12	12	492	503		i1_HQ_Pinna_c579/f10p0/1303	1	p3	(TCC)13	39	112	150
i0_HQ_Root_c2863/f3p0/503	1	p5	(CCCGC)7	35	183	217		i0_HQ_Rachis_c5467/f8p0/713	1	p3	(TGG)5	15	542	556		i1_HQ_Pinna_c2186/f6p1/1322	1	p2	(TG)11	22	11	32
i1_HQ_Root_c2223/f3p9/1493	1	p2	(AC)6	12	1	12		i0_HQ_Rachis_c28854/f2p0/884	1	p3	(CAC)6	18	186	203		i0_HQ_Pinna_c20630/f13p0/904	1	p2	(GT)8	16	8	23
i0_HQ_Root_c2904/f2p24/514	1	p1	(T)12	12	364	375		i0_HQ_Rachis_c28854/f2p0/884	2	p2	(TA)9	18	612	629		i0_HQ_Pinna_c248/f9p0/600	1	p2	(TC)7	14	31	44
i1_HQ_Root_c842/f7p11/1910	1	p3	(AGG)6	18	1678	1695		i0_HQ_Rachis_c15826/f3p0/788	1	p2	(CT)18	36	78	113		i1_HQ_Pinna_c2192/f4p0/1567	1	c	(CAC)5catcatcgtcaa(CAT)5	42	193	234
i0_HQ_Root_c2915/f2p34/450	1	p3	(AAG)5	15	6	20		i0_HQ_Rachis_c28998/f3p0/465	1	p3	(GTG)5	15	42	56		i1_HQ_Pinna_c2192/f4p0/1567	2	p2	(AT)6	12	1531	1542
i1_HQ_Root_c844/f4p0/1558	1	p3	(GAA)9	27	4	30		i0_HQ_Rachis_c15861/f2p1/678	1	c	(T)10ataaataatttcccgagagagaagc(AT)9	53	510	562		i0_HQ_Pinna_c262/f9p0/895	1	p1	(G)12	12	723	734
i1_HQ_Root_c844/f4p0/1558	2	p1	(A)14	14	1281	1294		i0_HQ_Rachis_c15949/f2p1/710	1	p1	(T)11	11	82	92		i0_HQ_Pinna_c263/f15p0/961	1	p3	(CTC)5	15	84	98
i1_HQ_Root_c847/f7p0/1439	1	p2	(AC)6	12	1398	1409		i0_HQ_Rachis_c57603/f2p0/745	1	p3	(ATA)5	15	651	665		i0_HQ_Pinna_c265/f8p0/979	1	p2	(TG)7	14	56	69
i0_HQ_Root_c40610/f2p6/403	1	p1	(A)23	23	371	393		i0_HQ_Rachis_c29158/f2p0/783	1	c	(TG)6ttttcatatccatgccttgtgtata(TG)6ttttgcccttttaatagagatttgtgta(TG)8	93	536	628		i1_HQ_Pinna_c2201/f2p0/1958	1	p3	(GGA)6	18	178	195
i1_HQ_Root_c850/f4p1/1442	1	p2	(TC)8	16	10	25		i0_HQ_Rachis_c16150/f4p0/966	1	p1	(T)10	10	83	92		i1_HQ_Pinna_c2202/f3p3/1508	1	p3	(GAC)9	27	158	184
i1_HQ_Root_c850/f4p1/1442	2	c	(T)12ggttctacagaggaagaagagaagaagagagaatgtagaaatgaaaag(T)12	72	1289	1360		i0_HQ_Rachis_c5804/f6p56/532	1	p2	(GA)6	12	62	73		i0_HQ_Pinna_c3713/f2p2/725	1	p2	(TG)10	20	228	247
i0_HQ_Root_c40624/f3p3/376	1	p1	(T)10	10	229	238		i0_HQ_Rachis_c29188/f3p0/877	1	p3	(CTC)5	15	185	199		i0_HQ_Pinna_c301/f8p0/857	1	p2	(GA)6	12	30	41
i0_HQ_Root_c265/f5p0/910	1	p1	(C)11	11	77	87		i0_HQ_Rachis_c486/f24p0/731	1	p2	(AG)8	16	11	26		i1_HQ_Pinna_c2213/f2p126/1358	1	c	(AG)14cagaagaagaaaggaggagccttctcgctcta(CT)6	72	12	83
i0_HQ_Root_c3026/f2p0/806	1	p1	(T)11	11	673	683		i0_HQ_Rachis_c5828/f7p9/684	1	p2	(AG)12	24	29	52		i0_HQ_Pinna_c48617/f4p0/802	1	c	(C)10gccctccgtccccctcctcctc(CT)6	44	601	644
i0_HQ_Root_c18865/f8p0/502	1	c	(CT)10t(TC)6	33	37	69		i0_HQ_Rachis_c502/f15p0/769	1	p3	(ACA)5	15	146	160		i1_HQ_Pinna_c652/f5p0/1983	1	p2	(AC)14	28	152	179
i0_HQ_Root_c18865/f8p0/502	2	p1	(A)23	23	317	339		i0_HQ_Rachis_c29342/f2p0/708	1	p2	(CT)14	28	483	510		i0_HQ_Pinna_c3970/f2p0/674	1	p3	(CAG)6	18	85	102
i1_HQ_Root_c2242/f2p6/1748	1	p1	(T)12	12	1683	1694		i0_HQ_Rachis_c29486/f2p0/853	1	p2	(GC)8	16	27	42		i0_HQ_Pinna_c4145/f5p5/989	1	p3	(CTT)6	18	70	87
i1_HQ_Root_c857/f3p6/1358	1	p2	(CT)10	20	1270	1289		i0_HQ_Rachis_c6035/f4p5/737	1	p2	(CT)7	14	59	72		i0_HQ_Pinna_c48752/f2p0/861	1	p2	(TC)13	26	49	74
i0_HQ_Root_c3192/f3p12/809	1	p1	(T)10	10	661	670		i0_HQ_Rachis_c58003/f2p0/921	1	p1	(T)11	11	632	642		i1_HQ_Pinna_c2226/f2p0/1732	1	c	(TG)11(AG)16	54	189	242
i0_HQ_Root_c323/f10p0/587	1	c*	(CT)9gtgtgtgtggttcgttataaccttcttctagacttgatgtagccactgactcg(C)13(CT)12*	107	352	458		i0_HQ_Rachis_c58566/f2p0/713	1	p3	(CAC)5	15	90	104		i0_HQ_Pinna_c383/f9p0/871	1	p3	(CAG)7	21	129	149
i1_HQ_Root_c2262/f2p2/1253	1	p2	(CT)10	20	3	22		i0_HQ_Rachis_c58566/f2p0/713	2	p3	(TCC)8	24	583	606		i1_HQ_Pinna_c664/f6p0/1767	1	p2	(CT)13	26	65	90
i0_HQ_Root_c3257/f3p0/916	1	p1	(T)12	12	779	790		i0_HQ_Rachis_c58658/f2p5/932	1	p2	(TG)13	26	739	764		i0_HQ_Pinna_c20917/f8p1/507	1	p1	(T)12	12	7	18
i0_HQ_Root_c3258/f2p0/739	1	p2	(CT)18	36	54	89		i0_HQ_Rachis_c586/f18p0/889	1	p2	(TC)12	24	29	52		i0_HQ_Pinna_c4294/f2p0/954	1	p3	(CGC)6	18	435	452
i0_HQ_Root_c3258/f2p0/739	2	c	(CAG)6agaagcagcgcaccattgcccaccactc(CCA)7	67	258	324		i0_HQ_Rachis_c6255/f2p6/698	1	p1	(T)10	10	442	451		i1_HQ_Pinna_c2235/f3p2/1784	1	p3	(AAG)5	15	138	152
i0_HQ_Root_c336/f9p0/938	1	p3	(ATC)6	18	286	303		i0_HQ_Rachis_c648/f15p0/683	1	p2	(GC)6	12	141	152		i1_HQ_Pinna_c675/f5p0/1973	1	p2	(GA)12	24	68	91
i1_HQ_Root_c2302/f3p10/1654	1	p1	(T)10	10	1434	1443		i0_HQ_Rachis_c666/f22p0/907	1	p2	(TG)7	14	8	21		i1_HQ_Pinna_c675/f5p0/1973	2	p3	(CAA)6	18	673	690
i0_HQ_Root_c18919/f5p2/740	1	p2	(GA)10	20	1	20		i0_HQ_Rachis_c6301/f2p8/780	1	p3	(CAA)7	21	381	401		i1_HQ_Pinna_c676/f7p0/1310	1	p2	(TG)6	12	8	19
i0_HQ_Root_c40702/f3p0/722	1	p2	(GA)8	16	58	73		i0_HQ_Rachis_c3041/f2p0/950	1	p2	(TC)10	20	46	65		i1_HQ_Pinna_c676/f7p0/1310	2	p3	(CAT)5	15	237	251
i0_HQ_Root_c342/f12p0/855	1	c	(ACC)7atgacgatgaatatgaaggttccccccctcgctatggctatggcggaggtcctgctccccctccccctggatcctacggctacaaccaa(C)11	121	132	252		i0_HQ_Rachis_c6389/f3p2/909	1	p2	(GA)11	22	68	89		i0_HQ_Pinna_c21131/f7p1/655	1	p3	(GCT)6	18	256	273
i0_HQ_Root_c40714/f2p3/321	1	p3	(AAG)5	15	156	170		i0_HQ_Rachis_c170754/f3p0/998	1	p1	(T)11	11	572	582		i0_HQ_Pinna_c4407/f3p0/969	1	p3	(TTC)6	18	17	34
i0_HQ_Root_c18928/f4p1/775	1	p2	(GT)10	20	1	20		i0_HQ_Rachis_c131758/f40p0/732	1	p2	(AG)12	24	34	57		i0_HQ_Pinna_c421/f10p7/997	1	p3	(AGG)5	15	196	210
i0_HQ_Root_c3301/f2p22/566	1	c	(CTC)8tcctctc(CT)7	45	69	113		i0_HQ_Rachis_c6445/f2p0/377	1	p1	(A)30	30	340	369		i1_HQ_Pinna_c2239/f3p5/1886	1	p3	(TGA)5	15	229	243
i0_HQ_Root_c40808/f49p0/661	1	p3	(CCA)7	21	109	129		i0_HQ_Rachis_c6466/f2p0/983	1	p1	(A)10	10	967	976		i1_HQ_Pinna_c2239/f3p5/1886	2	p2	(AC)9	18	384	401
i0_HQ_Root_c18959/f4p7/827	1	p3	(CAT)5	15	722	736		i0_HQ_Rachis_c721/f16p0/982	1	p2	(AG)12	24	117	140		i0_HQ_Pinna_c4464/f2p4/658	1	p2	(TG)9	18	402	419
i1_HQ_Root_c2408/f3p0/1220	1	p3	(CAC)5	15	173	187		i0_HQ_Rachis_c724/f8p0/657	1	p3	(AGA)5	15	228	242		i0_HQ_Pinna_c21167/f6p40/951	1	p2	(TC)9	18	90	107
i0_HQ_Root_c18986/f3p34/960	1	p2	(AG)11	22	62	83		i0_HQ_Rachis_c725/f10p0/865	1	c	(AG)13gtagagaccctaaggaagaaggccattccttagagagtgggagagagagaggaagagagagat(TG)11	111	91	201		i0_HQ_Pinna_c4496/f2p255/555	1	p2	(CT)7	14	425	438
i0_HQ_Root_c18986/f3p34/960	2	p2	(TC)8	16	876	891		i0_HQ_Rachis_c6553/f2p0/686	1	p3	(TGA)5	15	635	649		i0_HQ_Pinna_c4529/f3p0/831	1	p3	(CAC)6	18	124	141
i0_HQ_Root_c403/f9p0/845	1	p2	(TC)9	18	113	130		i0_HQ_Rachis_c743/f12p0/869	1	p3	(CTT)5	15	731	745		i0_HQ_Pinna_c4529/f3p0/831	2	p2	(TA)9	18	550	567
i1_HQ_Root_c2437/f3p14/1244	1	c	(AC)10attttgctccttgtaaagccaccattggaagatccctctctctg(TC)9	82	5	86		i0_HQ_Rachis_c131822/f51p0/655	1	p2	(CT)7	14	14	27		i1_HQ_Pinna_c2243/f3p0/1782	1	c*	(C)10(CT)9*atacacccccctctacccccctgcccccccc(CT)8	74	54	127
i0_HQ_Root_c40938/f21p0/785	1	c	(GA)12cagagaaggaagctaggttacaaagatcttaggttacatagatctcacctctgaagacacagaccatct(GA)7cagagacagagacagagaagggagctaggttacagagatctcatctctga(AC)6	169	48	216		i0_HQ_Rachis_c60107/f2p2/842	1	p2	(AT)8	16	50	65		i0_HQ_Pinna_c429/f9p0/584	1	p3	(GAA)5	15	394	408
i0_HQ_Root_c40938/f21p0/785	2	p3	(CAC)6	18	438	455		i0_HQ_Rachis_c60107/f2p2/842	2	c	(GGT)7ggccaccattaagtgtaatcgtttttatcatatattctgtaaactaggttctcctcgcttca(T)10	93	719	811		i1_HQ_Pinna_c690/f8p6/1988	1	p3	(AGC)5	15	195	209
i0_HQ_Root_c3725/f3p1/933	1	p2	(CT)7	14	113	126		i0_HQ_Rachis_c6619/f3p2/872	1	p2	(GA)6	12	56	67		i1_HQ_Pinna_c693/f6p0/1533	1	c	(TA)7(TG)6	26	95	120
i0_HQ_Root_c3850/f2p0/986	1	p2	(AG)9	18	26	43		i0_HQ_Rachis_c794/f10p0/739	1	p3	(GGT)6	18	234	251		i1_HQ_Pinna_c694/f7p0/1775	1	p2	(TG)10	20	107	126
i1_HQ_Root_c885/f3p2/1141	1	p1	(A)15	15	1042	1056		i0_HQ_Rachis_c813/f5p0/939	1	p1	(C)11	11	83	93		i0_HQ_Pinna_c48966/f2p5/911	1	p3	(ACC)5	15	437	451
i1_HQ_Root_c2486/f4p5/1381	1	p3	(CAA)5	15	281	295		i0_HQ_Rachis_c30943/f4p15/775	1	p2	(TC)11	22	397	418		i0_HQ_Pinna_c4770/f2p0/942	1	p3	(AGC)5	15	208	222
i1_HQ_Root_c2486/f4p5/1381	2	p1	(T)10	10	1176	1185		i0_HQ_Rachis_c829/f28p0/900	1	p2	(CA)7	14	828	841		i0_HQ_Pinna_c48976/f2p0/800	1	c	(CA)8gc(GA)7	32	606	637
i1_HQ_Root_c2486/f4p5/1381	3	p2	(GC)6	12	1365	1376		i0_HQ_Rachis_c170859/f19p0/931	1	p2	(GA)8	16	129	144		i0_HQ_Pinna_c4789/f2p2/661	1	p3	(CTT)5	15	45	59
i0_HQ_Root_c466/f11p0/635	1	c	(CAG)5ctacctccaccact(CAG)5	44	227	270		i0_HQ_Rachis_c170884/f114p0/628	1	p2	(CT)11	22	509	530		i0_HQ_Pinna_c4806/f3p2/957	1	c	(GAT)5gaagaagg(TGA)6	41	550	590
i0_HQ_Root_c3897/f2p1/682	1	c	(CA)6cgcgccc(GA)9	37	36	72		i0_HQ_Rachis_c31330/f7p0/665	1	p2	(AG)6	12	45	56		i0_HQ_Pinna_c21238/f5p3/935	1	c	(CT)7gtgtgtg(TC)8	37	50	86
i0_HQ_Root_c3897/f2p1/682	2	p1	(T)12	12	395	406		i0_HQ_Rachis_c60832/f2p25/794	1	p1	(A)10	10	760	769		i1_HQ_Pinna_c2257/f3p0/1580	1	p2	(AT)8	16	1361	1376
i1_HQ_Root_c890/f5p1/1864	1	p2	(GA)14	28	28	55		i0_HQ_Rachis_c932/f8p0/709	1	p3	(AAT)5	15	673	687		i1_HQ_Pinna_c2258/f2p0/1485	1	p3	(AGC)7	21	100	120
i1_HQ_Root_c890/f5p1/1864	2	p1	(A)11	11	1846	1856		i0_HQ_Rachis_c6842/f3p0/803	1	p3	(CAT)6	18	90	107		i0_HQ_Pinna_c514/f6p0/514	1	p2	(GA)6	12	10	21
i1_HQ_Root_c892/f6p0/1544	1	p2	(AG)10	20	60	79		i0_HQ_Rachis_c31780/f2p0/629	1	c	(CCG)6cccgccggcagggtcggctgtgtcggccgctccgcaccctgccccggccgcg(TC)8	86	317	402		i1_HQ_Pinna_c726/f4p0/1400	1	p2	(AC)11	22	69	90
i0_HQ_Root_c3963/f3p0/718	1	p2	(AG)13	26	23	48		i0_HQ_Rachis_c6940/f8p14/753	1	p2	(TC)12	24	140	163		i0_HQ_Pinna_c21321/f3p5/747	1	p1	(T)10	10	561	570
i1_HQ_Root_c2502/f3p127/1916	1	p6	(CTTCTC)5	30	230	259		i0_HQ_Rachis_c972/f6p0/1004	1	p2	(TG)6	12	719	730		i1_HQ_Pinna_c729/f7p0/1573	1	p2	(CT)10	20	1466	1485
i1_HQ_Root_c906/f4p1/1693	1	p3	(GCA)5	15	166	180		i0_HQ_Rachis_c170953/f15p0/751	1	p1	(A)13	13	728	740		i0_HQ_Pinna_c21328/f3p0/951	1	p3	(GCC)7	21	548	568
i1_HQ_Root_c2558/f2p1/2008	1	c	(TGC)5cctcgcctgcttg(TC)7	42	75	116		i0_HQ_Rachis_c32048/f3p0/983	1	p2	(TG)7	14	929	942		i1_HQ_Pinna_c2270/f4p0/1126	1	c	(CT)6(CA)9	30	1	30
i0_HQ_Root_c4263/f2p0/882	1	p3	(AGC)5	15	32	46		i0_HQ_Rachis_c61635/f2p0/865	1	p3	(CTC)6	18	266	283		i1_HQ_Pinna_c2270/f4p0/1126	2	p1	(T)10	10	1059	1068
i1_HQ_Root_c2569/f2p4/1756	1	p2	(AG)20	40	769	808		i0_HQ_Rachis_c61635/f2p0/865	2	p3	(CCT)5	15	418	432		i0_HQ_Pinna_c545/f7p2/768	1	p1	(C)11	11	638	648
i0_HQ_Root_c4298/f6p0/932	1	p3	(AGA)5	15	36	50		i0_HQ_Rachis_c1162/f6p0/887	1	c	(AT)13tgtatgtatgtatgtatatgtatatg(TA)8	68	12	79		i1_HQ_Pinna_c738/f6p0/1397	1	p2	(AT)8	16	1188	1203
i1_HQ_Root_c2592/f2p1/1551	1	p3	(AAG)5	15	382	396		i0_HQ_Rachis_c20614/f11p4/675	1	p3	(TCT)5	15	149	163		i1_HQ_Pinna_c2273/f5p4/1721	1	p3	(TCC)5	15	522	536
i0_HQ_Root_c536/f10p0/931	1	p1	(A)19	19	890	908		i0_HQ_Rachis_c1054/f11p0/854	1	p3	(ATC)5	15	147	161		i0_HQ_Pinna_c5370/f2p6/866	1	p3	(GGC)7	21	163	183
i0_HQ_Root_c19424/f7p0/590	1	p3	(TGG)5	15	291	305		i0_HQ_Rachis_c1079/f3p0/579	1	p3	(GGA)9	27	91	117		i0_HQ_Pinna_c53168/f6p220/639	1	c	(T)14c(T)10	25	1	25
i1_HQ_Root_c916/f5p0/1683	1	p2	(AG)8	16	1556	1571		i0_HQ_Rachis_c1079/f3p0/579	2	p3	(GCG)6	18	481	498		i0_HQ_Pinna_c558/f6p1/657	1	p3	(TGG)5	15	263	277
i0_HQ_Root_c4450/f2p12/929	1	p2	(GA)6	12	67	78		i0_HQ_Rachis_c1085/f5p0/817	1	p2	(CT)7	14	738	751		i1_HQ_Pinna_c748/f8p0/1934	1	p2	(AT)6	12	1718	1729
i1_HQ_Root_c918/f4p0/1995	1	p1	(A)11	11	155	165		i0_HQ_Rachis_c1196/f9p0/943	1	p2	(CT)7	14	583	596		i0_HQ_Pinna_c5448/f2p0/523	1	p2	(CT)7	14	61	74
i0_HQ_Root_c4506/f3p14/811	1	p2	(CT)7	14	24	37		i0_HQ_Rachis_c7203/f4p43/735	1	c	(AC)6g(CA)6	25	34	58		i1_HQ_Pinna_c2279/f9p0/1711	1	p2	(TG)18	36	14	49
i0_HQ_Root_c556/f7p0/987	1	p1	(T)21	21	53	73		i0_HQ_Rachis_c32618/f2p7/506	1	p2	(GA)10	20	43	62		i0_HQ_Pinna_c5496/f5p14/678	1	p2	(GT)7	14	17	30
i0_HQ_Root_c19462/f5p40/848	1	p3	(TCC)5	15	315	329		i0_HQ_Rachis_c62452/f2p0/479	1	p3	(AGC)5	15	131	145		i0_HQ_Pinna_c21395/f3p2/987	1	c	(TC)11ttttttgctacacacaca(CT)6	52	842	893
i0_HQ_Root_c19462/f5p40/848	2	p3	(TCC)5	15	441	455		i0_HQ_Rachis_c32797/f2p0/520	1	p3	(TCT)5	15	29	43		i1_HQ_Pinna_c2285/f4p3/1758	1	p2	(TG)6	12	1410	1421
i0_HQ_Root_c621/f5p0/862	1	c	(CT)7(CA)7	28	29	56		i0_HQ_Rachis_c32892/f4p0/873	1	p3	(CTC)7	21	5	25		i1_HQ_Pinna_c772/f6p0/1548	1	p3	(CAG)5	15	26	40
i0_HQ_Root_c19541/f3p0/747	1	p2	(TC)6	12	43	54		i0_HQ_Rachis_c62927/f2p0/893	1	p2	(AG)10	20	16	35		i1_HQ_Pinna_c773/f6p0/1198	1	p2	(GA)6	12	46	57
i0_HQ_Root_c4787/f3p6/884	1	p3	(ATC)5	15	13	27		i0_HQ_Rachis_c62927/f2p0/893	2	p3	(AGC)5	15	158	172		i0_HQ_Pinna_c5668/f4p5/793	1	c	(TG)6ttttcatatccatgccttgtgtata(TG)6ttttgcccttttaatagagatttgtgta(TG)9	95	537	631
i0_HQ_Root_c4848/f2p0/781	1	p1	(T)12	12	658	669		i0_HQ_Rachis_c1188/f10p0/607	1	p3	(CAG)9	27	185	211		i1_HQ_Pinna_c788/f5p0/1339	1	c	(TC)10tgtctctctgcaacaagttcatagcaaaaattaattat(TC)6acagagtctctctgcaacaagtttatagtagcaagaactaattattctctctcc(CT)11tagtctctctgcaacaagtttatagcaagaactagttattgtctctctcataattattctctctcc(CT)10tagtctctctgcaacaagtttatagcaagaactaattattgtctctctcactcagtctctctgcaacaaggttgtagcaaagactaattattctt(TC)20acagtctctctgtaaccagtttatagcaataactattta(CT)8tacagtctctctgcaacaggtttatagcaataactaattat(TC)26	515	51	565
i1_HQ_Root_c2702/f2p0/1632	1	p3	(AAG)6	18	55	72		i0_HQ_Rachis_c164344/f5p0/933	1	p3	(TCT)5	15	566	580		i1_HQ_Pinna_c788/f5p0/1339	2	c	(TG)8aaa(AT)6	31	1068	1098
i1_HQ_Root_c2702/f2p0/1632	2	c	(T)13cc(T)10	25	1407	1431		i0_HQ_Rachis_c7634/f2p13/880	1	p2	(TG)13	26	752	777		i0_HQ_Pinna_c5708/f2p0/857	1	p3	(CTC)5	15	123	137
i0_HQ_Root_c19590/f4p14/630	1	p2	(TC)6	12	282	293		i0_HQ_Rachis_c1200/f7p0/775	1	p1	(T)10	10	742	751		i1_HQ_Pinna_c798/f6p0/1677	1	p2	(CT)6	12	52	63
i0_HQ_Root_c19590/f4p14/630	2	p1	(T)13	13	475	487		i0_HQ_Rachis_c33326/f2p0/550	1	p2	(CT)9	18	199	216		i1_HQ_Pinna_c800/f15p0/1383	1	p3	(GGA)5	15	85	99
i0_HQ_Root_c4888/f2p105/433	1	p3	(AAG)5	15	126	140		i0_HQ_Rachis_c33326/f2p0/550	2	c	(TCT)9gcttctgcttcttct(TC)9	60	325	384		i0_HQ_Pinna_c5820/f3p0/816	1	c	(GT)12atagtctagatccaataaagcagaagctaaaattcgaattattaggctgtgagtgtgactttgtgtgacgaga(AG)9	115	18	132
i1_HQ_Root_c937/f7p1/1893	1	p1	(T)12	12	1794	1805		i0_HQ_Rachis_c1218/f5p10/836	1	p3	(CCG)5	15	569	583		i0_HQ_Pinna_c5862/f4p0/806	1	p2	(TC)6	12	724	735
i1_HQ_Root_c947/f3p0/1493	1	c	(GA)6gggggtgggggacggtagggt(TG)8aggggggtggggt(TG)8(AG)6gggctttagagagaggtagggttgtgtgcgtgtgt(GA)6ggtagggc(TG)11	167	419	585		i0_HQ_Rachis_c1287/f4p7/967	1	c	(GGA)7(GGC)7	42	629	670		i1_HQ_Pinna_c815/f6p0/1197	1	p1	(A)10	10	608	617
i1_HQ_Root_c947/f3p0/1493	2	p1	(T)10	10	1399	1408		i0_HQ_Rachis_c21109/f27p12/556	1	p3	(AGC)5	15	108	122		i0_HQ_Pinna_c21501/f2p0/634	1	p3	(CCA)5	15	66	80
i0_HQ_Root_c19638/f3p0/712	1	p3	(AAG)5	15	46	60		i0_HQ_Rachis_c1291/f8p0/429	1	p2	(GA)13	26	1	26		i0_HQ_Pinna_c21501/f2p0/634	2	p3	(CCA)5	15	232	246
i0_HQ_Root_c5164/f2p0/964	1	p2	(TA)7	14	935	948		i0_HQ_Rachis_c1292/f4p0/953	1	p2	(TC)6	12	82	93		i0_HQ_Pinna_c21519/f2p1/562	1	p2	(GT)14	28	66	93
i0_HQ_Root_c5175/f2p20/790	1	p1	(T)14	14	491	504		i0_HQ_Rachis_c1310/f2p4/788	1	p3	(ATC)6	18	181	198		i1_HQ_Pinna_c827/f10p0/1970	1	p2	(AG)6	12	44	55
i0_HQ_Root_c656/f10p0/910	1	p2	(GT)8	16	8	23		i0_HQ_Rachis_c7799/f2p0/795	1	p3	(CTT)5	15	20	34		i0_HQ_Pinna_c5948/f2p8/771	1	c	(GA)6ggtagagaccctaaggaagaaggccattccttagagagtgggagagagagag(GA)6tt(TG)10	98	1	98
i0_HQ_Root_c661/f10p0/903	1	p2	(AG)11	22	23	44		i0_HQ_Rachis_c1317/f3p15/886	1	p3	(CCT)9	27	66	92		i0_HQ_Pinna_c5955/f2p0/956	1	c	(TC)12tagctagcttgcctttcttgttccttgaaggtgtgtctctctctgtgtgtttctctagcaagtgggtttgtgttgtctagcaccttagg(TC)8	129	113	241
i0_HQ_Root_c5254/f2p0/846	1	p2	(AG)17	34	8	41		i0_HQ_Rachis_c1317/f3p15/886	2	p3	(TTC)5	15	451	465		i1_HQ_Pinna_c833/f5p0/1590	1	p1	(T)10	10	1348	1357
i0_HQ_Root_c19675/f3p6/515	1	p2	(CT)7	14	61	74		i0_HQ_Rachis_c7807/f3p0/864	1	p4	(CTCC)6	24	62	85		i1_HQ_Pinna_c2318/f5p0/1964	1	p3	(GCA)5	15	82	96
i0_HQ_Root_c662/f10p0/920	1	p2	(TA)13	26	98	123		i0_HQ_Rachis_c64374/f4p0/630	1	p1	(G)11	11	1	11		i0_HQ_Pinna_c21535/f2p0/910	1	p3	(TGC)5	15	279	293
i0_HQ_Root_c662/f10p0/920	2	p2	(TA)6	12	900	911		i0_HQ_Rachis_c64374/f4p0/630	2	p1	(C)10	10	293	302		i1_HQ_Pinna_c840/f9p1/1357	1	p3	(CAC)9	27	197	223
i0_HQ_Root_c19680/f3p0/581	1	p2	(CT)8	16	96	111		i0_HQ_Rachis_c1316/f9p0/816	1	c	(AG)6cgggggagg(GA)8	37	139	175		i1_HQ_Pinna_c842/f5p0/1580	1	p2	(CT)18	36	453	488
i1_HQ_Root_c959/f6p0/1807	1	p3	(GCG)5	15	737	751		i0_HQ_Rachis_c34034/f3p0/868	1	p1	(C)19	19	13	31		i1_HQ_Pinna_c850/f4p0/1632	1	p2	(CT)10	20	59	78
i0_HQ_Root_c19686/f3p6/640	1	p3	(GAA)9	27	21	47		i0_HQ_Rachis_c34034/f3p0/868	2	p3	(GAG)5	15	448	462		i0_HQ_Pinna_c21556/f2p0/955	1	p2	(GA)9	18	143	160
i0_HQ_Root_c19704/f3p1/723	1	p3	(TCT)5	15	99	113		i0_HQ_Rachis_c1360/f4p0/947	1	p2	(AG)13	26	5	30		i0_HQ_Pinna_c6140/f2p2/896	1	p3	(CCT)7	21	435	455
i0_HQ_Root_c681/f7p0/649	1	p2	(CT)15	30	64	93		i0_HQ_Rachis_c1360/f4p0/947	2	c	(TG)6tatgtttgcgcttgtgctcggggctaa(GT)8ttgcatgagtgtgcc(TG)7ttgggtggtctgttttggggttagggttagggtttttgtgt(TG)6ggttgggtttggggtggtttgggtgtgtgtgtttgtg(GT)6	186	184	369		i1_HQ_Pinna_c2322/f7p3/1825	1	p2	(TC)8	16	57	72
i0_HQ_Root_c5525/f3p7/883	1	p2	(TC)7	14	35	48		i0_HQ_Rachis_c64622/f5p0/660	1	p3	(CAC)5	15	417	431		i0_HQ_Pinna_c681/f7p1/785	1	p3	(ACA)5	15	168	182
i0_HQ_Root_c47536/f2p0/829	1	p3	(ATC)5	15	469	483		i0_HQ_Rachis_c34198/f2p0/911	1	p3	(CTC)5	15	635	649		i0_HQ_Pinna_c685/f10p0/887	1	p2	(TC)9	18	54	71
i1_HQ_Root_c972/f6p1/1306	1	p1	(T)14	14	1221	1234		i0_HQ_Rachis_c34198/f2p0/911	2	p1	(A)12	12	795	806		i1_HQ_Pinna_c873/f8p4/1933	1	p2	(CT)6	12	90	101
i0_HQ_Root_c684/f6p0/840	1	p3	(GAG)6	18	533	550		i0_HQ_Rachis_c1393/f3p0/693	1	p3	(AGA)5	15	191	205		i0_HQ_Pinna_c6278/f3p112/607	1	p3	(CAG)9	27	181	207
i0_HQ_Root_c688/f5p0/813	1	p3	(AAG)5	15	177	191		i0_HQ_Rachis_c65354/f2p0/936	1	p2	(AG)6	12	639	650		i0_HQ_Pinna_c21580/f2p2/789	1	p3	(GAG)6	18	263	280
i0_HQ_Root_c5622/f2p0/663	1	p2	(TC)6	12	49	60		i0_HQ_Rachis_c1416/f8p0/705	1	p2	(AG)10	20	3	22		i1_HQ_Pinna_c875/f13p0/1728	1	c	(TC)12(AC)7	38	618	655
i0_HQ_Root_c693/f7p0/604	1	c	(CT)16(AT)9agatgttc(AT)6	70	73	142		i0_HQ_Rachis_c65572/f2p0/828	1	p1	(A)10	10	624	633		i0_HQ_Pinna_c686/f10p0/738	1	p2	(AG)7	14	46	59
i0_HQ_Root_c702/f7p0/798	1	p3	(GTG)6	18	582	599		i0_HQ_Rachis_c1448/f7p0/845	1	p3	(GAG)5	15	52	66		i1_HQ_Pinna_c2332/f5p1/1695	1	p3	(GGT)9	27	134	160
i1_HQ_Root_c979/f4p0/1297	1	p2	(CT)7	14	66	79		i0_HQ_Rachis_c1450/f7p0/882	1	p2	(AG)15	30	706	735		i0_HQ_Pinna_c697/f4p0/734	1	p3	(GGT)6	18	242	259
i1_HQ_Root_c982/f6p0/1938	1	p2	(AG)6	12	316	327		i0_HQ_Rachis_c34658/f3p4/973	1	c	(GAT)5gaagaagg(TGA)6	41	550	590		i0_HQ_Pinna_c701/f10p0/725	1	p2	(GC)6	12	145	156
i0_HQ_Root_c708/f5p0/909	1	p3	(CAG)5	15	333	347		i0_HQ_Rachis_c21767/f3p0/876	1	p3	(TAG)12	36	47	82		i0_HQ_Pinna_c709/f3p0/874	1	c	(CCT)5cca(CCT)8	42	643	684
i1_HQ_Root_c983/f4p0/1671	1	p3	(AGC)5	15	217	231		i0_HQ_Rachis_c21767/f3p0/876	2	p3	(CAT)6	18	267	284		i0_HQ_Pinna_c6460/f3p0/882	1	p2	(AT)12	24	60	83
i1_HQ_Root_c984/f11p0/1951	1	p1	(A)16	16	6	21		i0_HQ_Rachis_c34748/f3p0/958	1	p5	(CCTCC)5	25	81	105		i1_HQ_Pinna_c2339/f2p2/1805	1	p2	(CT)14	28	8	35
i1_HQ_Root_c984/f11p0/1951	2	p1	(C)10	10	688	697		i0_HQ_Rachis_c1483/f3p0/783	1	c	(CA)7gaggaacat(AG)11(CG)7tgtagctagctagccaagtctctcgaaaaattaagatagagagagagctgcatcacactctctctctcacacatacagctctctct(CA)7gaggaacatagagagc(GA)7(GC)6	201	37	237		i1_HQ_Pinna_c2339/f2p2/1805	2	p3	(CAG)8	24	301	324
i1_HQ_Root_c984/f11p0/1951	3	p3	(GAT)6	18	1207	1224		i0_HQ_Rachis_c1161/f8p10/579	1	p3	(GGC)5	15	258	272		i1_HQ_Pinna_c2339/f2p2/1805	3	p3	(CAT)7	21	742	762
i1_HQ_Root_c984/f11p0/1951	4	p3	(GCA)9	27	1346	1372		i0_HQ_Rachis_c1491/f2p8/627	1	p3	(CAC)7	21	192	212		i1_HQ_Pinna_c2339/f2p2/1805	4	p3	(CCT)10	30	969	998
i0_HQ_Root_c5848/f2p0/397	1	p3	(AAG)8	24	85	108		i0_HQ_Rachis_c66578/f2p0/509	1	p2	(AG)11	22	38	59		i0_HQ_Pinna_c757/f3p6/688	1	p3	(CAC)5	15	126	140
i0_HQ_Root_c716/f5p13/894	1	p2	(CT)11	22	54	75		i0_HQ_Rachis_c35054/f2p0/857	1	p2	(TG)6	12	719	730		i1_HQ_Pinna_c909/f4p2/1707	1	p2	(CT)8	16	254	269
i1_HQ_Root_c2845/f3p0/1742	1	p2	(CT)17	34	92	125		i0_HQ_Rachis_c66778/f2p0/889	1	p2	(CA)6	12	406	417		i1_HQ_Pinna_c918/f9p0/1854	1	c	(TC)6cccccctcc(CT)8gtgtgcgcgcgcgcatgtgtgtactgtgtaccaagcacaccacacctttatagagtgcatc(TG)6	110	278	387
i0_HQ_Root_c722/f7p9/866	1	p2	(AG)12	24	13	36		i0_HQ_Rachis_c66812/f3p0/609	1	p2	(TG)16	32	21	52		i1_HQ_Pinna_c918/f9p0/1854	2	c	(TC)9ttgcatattgcttctttgccttcgtattgtgtaagttttctttgtaagctgactgtagaatctctctccctgc(CT)6	103	558	660
i1_HQ_Root_c2847/f3p0/1521	1	p1	(G)12	12	13	24		i0_HQ_Rachis_c35264/f4p0/882	1	p3	(CTC)5	15	696	710		i1_HQ_Pinna_c918/f9p0/1854	3	c	(TC)7atattccttctttccctttgtattgtgtaagttttctttgtaaaactttataa(TC)14	95	977	1071
i1_HQ_Root_c988/f5p0/1615	1	p3	(CCA)6	18	398	415		i0_HQ_Rachis_c35264/f4p0/882	2	p1	(A)11	11	856	866		i1_HQ_Pinna_c2348/f5p1/1523	1	p2	(CT)8	16	22	37
i1_HQ_Root_c2853/f2p34/1835	1	p2	(TC)6	12	46	57		i0_HQ_Rachis_c35305/f2p0/632	1	c	(TA)9cgccttcccacaccacctctcaatctcgcacatatagtttatttatctgtatatac(AT)6	86	238	323		i1_HQ_Pinna_c932/f6p2/1593	1	c	(TC)9(AC)8(TC)6tatcactttctcacacacacactcactta(TC)8g(CT)10(CA)13	138	680	817
i0_HQ_Root_c729/f5p0/732	1	p3	(TCT)5	15	558	572		i0_HQ_Rachis_c171658/f2p0/691	1	c	(CA)6gcgccc(GA)9	36	29	64		i0_HQ_Pinna_c6874/f2p0/864	1	c	(CT)8tccacacaggcacacccccgc(CT)10	57	41	97
i0_HQ_Root_c5931/f2p15/624	1	p1	(T)16	16	528	543		i0_HQ_Rachis_c171658/f2p0/691	2	p1	(T)12	12	387	398		i0_HQ_Pinna_c21669/f2p19/950	1	c	(CT)9(CA)11	40	836	875
i0_HQ_Root_c5935/f2p2/449	1	p1	(T)10	10	302	311		i0_HQ_Rachis_c67480/f2p0/749	1	p1	(A)19	19	717	735		i1_HQ_Pinna_c934/f5p0/1765	1	c	(TG)11ttaggggactaacccaataatcagtgcatggttaggggactaacccaataacaagagatctaagagaga(GT)7	105	743	847
i0_HQ_Root_c5956/f2p0/571	1	p2	(AT)6	12	448	459		i0_HQ_Rachis_c21943/f7p6/882	1	p2	(AG)8	16	54	69		i0_HQ_Pinna_c70516/f10p0/718	1	p3	(GCT)5	15	89	103
i0_HQ_Root_c19834/f3p0/927	1	p2	(AG)8	16	1	16		i0_HQ_Rachis_c1551/f3p0/796	1	p2	(AG)10	20	10	29		i0_HQ_Pinna_c809/f4p4/632	1	p2	(CA)6	12	399	410
i0_HQ_Root_c762/f4p0/613	1	p3	(CCA)5	15	65	79		i0_HQ_Rachis_c35469/f2p0/867	1	p2	(AG)15	30	169	198		i0_HQ_Pinna_c70517/f12p0/776	1	p3	(CGT)5	15	600	614
i0_HQ_Root_c762/f4p0/613	2	p3	(CCA)5	15	230	244		i0_HQ_Rachis_c35469/f2p0/867	2	p2	(GA)8	16	770	785		i1_HQ_Pinna_c2353/f3p3/2005	1	p2	(AG)8	16	95	110
i0_HQ_Root_c764/f5p0/637	1	p3	(TCT)5	15	92	106		i0_HQ_Rachis_c9235/f2p20/867	1	p3	(TGG)5	15	473	487		i0_HQ_Pinna_c6984/f2p62/515	1	p2	(GA)7	14	53	66
i1_HQ_Root_c2887/f2p1/1413	1	c	(GA)7ggct(GA)9	36	43	78		i0_HQ_Rachis_c22033/f4p7/913	1	p1	(A)10	10	208	217		i0_HQ_Pinna_c826/f8p1/968	1	p3	(ACT)6	18	142	159
i0_HQ_Root_c771/f4p0/743	1	p1	(T)10	10	485	494		i0_HQ_Rachis_c22034/f3p9/974	1	c	(CT)8(C)10tc(CT)6	40	14	53		i0_HQ_Pinna_c830/f4p2/680	1	p3	(TAG)5	15	426	440
i0_HQ_Root_c789/f4p0/971	1	p2	(TC)7	14	33	46		i0_HQ_Rachis_c1582/f2p0/870	1	p2	(TC)7	14	24	37		i0_HQ_Pinna_c21695/f2p9/703	1	p1	(T)12	12	364	375
i1_HQ_Root_c2895/f2p1/1833	1	c	(CT)8tccctcacacaggcctctgtgtgcgtctctt(TC)7	61	94	154		i0_HQ_Rachis_c9414/f2p0/905	1	p2	(TG)6	12	765	776		i0_HQ_Pinna_c70528/f7p0/974	1	p3	(TCA)6	18	122	139
i0_HQ_Root_c6191/f3p0/520	1	p3	(AAG)7	21	285	305		i0_HQ_Rachis_c1598/f9p4/987	1	p3	(CTG)8	24	365	388		i0_HQ_Pinna_c70528/f7p0/974	2	p6	(CCACCT)5	30	428	457
i0_HQ_Root_c799/f7p0/784	1	p3	(GGA)5	15	25	39		i0_HQ_Rachis_c1603/f5p0/724	1	p2	(AG)7	14	19	32		i0_HQ_Pinna_c835/f7p5/832	1	p2	(AG)8	16	793	808
i1_HQ_Root_c2907/f5p1/1190	1	c	(AGT)6actgctctactcttcctgtatgatcacaagacataca(AG)7	69	1	69		i0_HQ_Rachis_c1605/f7p0/796	1	p2	(TC)9	18	67	84		i0_HQ_Pinna_c21700/f3p0/684	1	p3	(GGT)6	18	253	270
i0_HQ_Root_c19904/f2p63/950	1	p2	(CT)7	14	33	46		i0_HQ_Rachis_c9621/f3p0/748	1	p2	(GA)7	14	41	54		i1_HQ_Pinna_c952/f5p0/1981	1	p2	(AC)9	18	161	178
i0_HQ_Root_c839/f6p0/744	1	p2	(CT)14	28	91	118		i0_HQ_Rachis_c9631/f2p0/846	1	p2	(AG)7	14	140	153		i0_HQ_Pinna_c70531/f14p0/674	1	p3	(CCA)7	21	120	140
i1_HQ_Root_c2923/f2p49/1803	1	p2	(AG)7	14	29	42		i0_HQ_Rachis_c36498/f2p0/541	1	c	(CT)6(CA)15	42	419	460		i1_HQ_Pinna_c2361/f2p1/1150	1	p1	(T)11	11	8	18
i0_HQ_Root_c19910/f2p10/521	1	p3	(AAG)6	18	321	338		i0_HQ_Rachis_c9676/f2p0/561	1	p1	(T)10	10	201	210		i1_HQ_Pinna_c958/f6p0/1380	1	p1	(G)12	12	1	12
i1_HQ_Root_c2931/f2p14/1530	1	p2	(GT)6	12	56	67		i0_HQ_Rachis_c36621/f4p0/693	1	c	(TG)8(AG)8	32	18	49		i0_HQ_Pinna_c856/f9p0/449	1	p3	(TGG)5	15	237	251
i1_HQ_Root_c2931/f2p14/1530	2	c	(AAGTC)6a(GTTG)5	51	1349	1399		i0_HQ_Rachis_c50975/f2p0/709	1	p2	(CT)14	28	117	144		i1_HQ_Pinna_c962/f4p0/1827	1	p2	(GA)18	36	459	494
i0_HQ_Root_c883/f4p0/550	1	p3	(AGC)5	15	108	122		i0_HQ_Rachis_c50975/f2p0/709	2	p3	(AAT)8	24	538	561		i0_HQ_Pinna_c7198/f2p2/660	1	p2	(TA)12	24	553	576
i1_HQ_Root_c2948/f2p44/1661	1	p2	(CT)9	18	32	49		i0_HQ_Rachis_c1637/f3p0/745	1	p3	(CCT)10	30	618	647		i0_HQ_Pinna_c70547/f7p0/878	1	p1	(A)29	29	848	876
i0_HQ_Root_c6468/f2p2/855	1	c	(AT)8aactttact(TA)13	51	452	502		i0_HQ_Rachis_c22117/f11p19/783	1	p2	(GA)19	38	10	47		i0_HQ_Pinna_c70551/f10p2/952	1	c	(TC)7cctctcacacaca(CT)6a(TC)7acacacacactcg(TC)9(AC)7	99	767	865
i0_HQ_Root_c19927/f2p9/761	1	p3	(GGC)6	18	249	266		i0_HQ_Rachis_c37105/f4p13/981	1	p2	(AG)13	26	17	42		i1_HQ_Pinna_c970/f4p5/1881	1	p2	(GA)6	12	38	49
i0_HQ_Root_c19928/f2p7/777	1	p2	(AG)9	18	632	649		i0_HQ_Rachis_c9932/f3p0/785	1	p2	(AG)14	28	170	197		i0_HQ_Pinna_c7302/f4p0/723	1	c	(GA)9ttgtgtgtgt(GA)8	44	22	65
i1_HQ_Root_c2957/f2p18/1747	1	p2	(AG)15	30	15	44		i0_HQ_Rachis_c9945/f3p4/987	1	p2	(CT)6	12	4	15		i0_HQ_Pinna_c892/f3p0/903	1	p1	(C)10	10	563	572
i1_HQ_Root_c2960/f4p2/1953	1	p2	(AG)8	16	96	111		i0_HQ_Rachis_c9959/f2p5/775	1	p1	(T)11	11	52	62		i1_HQ_Pinna_c2381/f5p0/1723	1	p2	(AC)7	14	297	310
i1_HQ_Root_c2960/f4p2/1953	2	p2	(AG)10	20	234	253		i0_HQ_Rachis_c1667/f6p1/736	1	p3	(CGT)5	15	571	585		i0_HQ_Pinna_c894/f7p1/804	1	p3	(CCG)5	15	637	651
i1_HQ_Root_c2960/f4p2/1953	3	p2	(TC)6	12	468	479		i0_HQ_Rachis_c1668/f4p0/619	1	p2	(GA)6	12	11	22		i1_HQ_Pinna_c982/f8p0/1106	1	p2	(AC)6	12	1	12
i0_HQ_Root_c49855/f2p25/717	1	p4	(GCCC)7	28	455	482		i0_HQ_Rachis_c22133/f2p0/629	1	p2	(TG)7	14	12	25		i0_HQ_Pinna_c909/f8p2/594	1	p2	(GA)15	30	10	39
i1_HQ_Root_c1045/f4p2/1463	1	p3	(GAG)9	27	463	489		i0_HQ_Rachis_c10107/f2p0/856	1	p1	(T)14	14	670	683		i1_HQ_Pinna_c2388/f3p0/1401	1	p2	(TC)7	14	24	37
i1_HQ_Root_c1046/f10p3/1235	1	p1	(T)10	10	1144	1153		i0_HQ_Rachis_c1689/f2p0/987	1	p2	(GA)8	16	4	19		i0_HQ_Pinna_c21777/f2p0/750	1	p2	(GA)7	14	44	57
i0_HQ_Root_c49872/f46p0/412	1	p1	(A)28	28	370	397		i0_HQ_Rachis_c10113/f3p6/909	1	p2	(TC)14	28	36	63		i1_HQ_Pinna_c2389/f4p0/1337	1	p1	(T)10	10	1111	1120
i0_HQ_Root_c895/f5p0/593	1	p2	(GA)14	28	9	36		i0_HQ_Rachis_c10113/f3p6/909	2	p3	(GAA)8	24	475	498		i0_HQ_Pinna_c7647/f2p0/910	1	p1	(A)10	10	848	857
i0_HQ_Root_c19969/f2p39/937	1	c	(A)12gaaaaaagaagagtgtttctagtattgcagcgtcatcatcctcctctcctccca(TC)13	92	783	874		i0_HQ_Rachis_c10113/f3p6/909	3	c	(AG)11acagtct(GA)12	53	773	825		i0_HQ_Pinna_c7673/f2p0/850	1	p2	(AG)6	12	19	30
i0_HQ_Root_c19971/f2p24/918	1	p2	(TG)6	12	768	779		i0_HQ_Rachis_c1700/f4p0/835	1	p2	(CA)8	16	609	624		i1_HQ_Pinna_c990/f7p0/1666	1	c	(GA)8(GC)6gttagttagctccggctatggcgtcctgtgtggcgtcaatcctcctctttctccctcta(CTG)6	105	39	143
i0_HQ_Root_c913/f6p0/796	1	p3	(GCA)5	15	410	424		i0_HQ_Rachis_c1700/f4p0/835	2	p2	(CT)7	14	740	753		i1_HQ_Pinna_c2396/f3p1/1506	1	p2	(TA)10	20	65	84
i0_HQ_Root_c19986/f2p33/947	1	p2	(GC)6	12	893	904		i0_HQ_Rachis_c70580/f2p0/604	1	p3	(CCA)6	18	59	76		i1_HQ_Pinna_c2397/f3p4/1950	1	p2	(TC)16	32	12	43
i0_HQ_Root_c921/f3p17/897	1	p3	(GTG)5	15	260	274		i0_HQ_Rachis_c10179/f2p0/912	1	c	(CT)6(CA)7cgcagtctttctt(TC)6	51	3	53		i0_HQ_Pinna_c929/f5p0/834	1	p3	(CTT)7	21	4	24
i0_HQ_Root_c921/f3p17/897	2	p2	(GA)7	14	665	678		i0_HQ_Rachis_c10179/f2p0/912	2	p2	(TC)6	12	215	226		i0_HQ_Pinna_c7826/f2p3/781	1	c	(CT)10cc(TG)15	52	31	82
i0_HQ_Root_c20006/f2p48/742	1	p3	(GAT)6	18	569	586		i0_HQ_Rachis_c22162/f4p22/735	1	p2	(GA)18	36	36	71		i0_HQ_Pinna_c7826/f2p3/781	2	p3	(ATC)5	15	359	373
i0_HQ_Root_c20007/f2p2/981	1	p2	(CT)7	14	132	145		i0_HQ_Rachis_c1708/f2p0/798	1	p2	(CA)6	12	113	124		i0_HQ_Pinna_c21807/f2p34/479	1	p2	(AT)6	12	461	472
i1_HQ_Root_c1072/f4p0/1706	1	p2	(GA)7	14	119	132		i0_HQ_Rachis_c1708/f2p0/798	2	p3	(CCT)6	18	289	306		i0_HQ_Pinna_c70632/f15p4/782	1	p4	(TTTG)5	20	13	32
i0_HQ_Root_c20017/f2p0/882	1	p3	(GAA)7	21	16	36		i0_HQ_Rachis_c10228/f5p0/756	1	p2	(TG)8	16	85	100		i0_HQ_Pinna_c939/f5p0/731	1	p3	(TGG)5	15	562	576
i1_HQ_Root_c3074/f3p2/1817	1	p3	(AGC)8	24	742	765		i0_HQ_Rachis_c10230/f4p5/904	1	c	(TCC)12(TCA)6tcccgctcctcttcgctttcctcaggacgccggcaaatgcgacaccgccatttttgtggtcctt(CTC)7	139	22	160		i0_HQ_Pinna_c70634/f5p0/906	1	p3	(GAC)11	33	110	142
i1_HQ_Root_c1081/f6p34/1579	1	p3	(CAT)6	18	72	89		i0_HQ_Rachis_c10230/f4p5/904	2	p3	(TCA)6	18	282	299		i0_HQ_Pinna_c70635/f9p14/430	1	p3	(ACT)9	27	11	37
i0_HQ_Root_c20035/f2p7/487	1	p2	(AG)10	20	11	30		i0_HQ_Rachis_c10239/f2p0/739	1	p3	(GAG)5	15	493	507		i1_HQ_Pinna_c2405/f3p6/1904	1	p3	(GAA)5	15	202	216
i1_HQ_Root_c1083/f5p0/1570	1	p3	(TCC)5	15	39	53		i0_HQ_Rachis_c1732/f6p0/947	1	p2	(TC)9	18	90	107		i0_HQ_Pinna_c956/f6p2/996	1	p3	(TCT)6	18	200	217
i1_HQ_Root_c3090/f3p6/1846	1	c	(AG)13ggcagtacactcttagtgtctcctaaccctaattccccccc(AG)8	83	41	123		i0_HQ_Rachis_c1739/f3p0/856	1	p5	(CGCCC)6	30	698	727		i1_HQ_Pinna_c999/f6p0/1587	1	p1	(T)10	10	1576	1585
i0_HQ_Root_c6729/f2p4/926	1	p2	(AG)9	18	59	76		i0_HQ_Rachis_c1741/f6p0/903	1	p3	(ATC)5	15	33	47		i0_HQ_Pinna_c960/f13p0/886	1	p3	(GAG)5	15	84	98
i0_HQ_Root_c6729/f2p4/926	2	p3	(TGC)5	15	452	466		i0_HQ_Rachis_c10303/f2p0/926	1	c*	(TTG)7(TG)8*(G)14*	48	69	116		i1_HQ_Pinna_c2409/f2p0/1891	1	p2	(AT)6	12	1755	1766
i1_HQ_Root_c3093/f2p13/1694	1	p1	(T)14	14	1526	1539		i0_HQ_Rachis_c1722/f5p9/582	1	c	(CTC)9tcctctc(CT)8	50	49	98		i0_HQ_Pinna_c21830/f2p0/912	1	p2	(TC)6	12	651	662
i0_HQ_Root_c20046/f2p0/924	1	p2	(GT)7	14	93	106		i0_HQ_Rachis_c48222/f43p0/595	1	p3	(GCC)5	15	223	237		i0_HQ_Pinna_c967/f6p0/806	1	p3	(GGA)5	15	35	49
i1_HQ_Root_c1094/f4p0/1911	1	p1	(T)11	11	419	429		i0_HQ_Rachis_c37890/f2p0/880	1	p2	(GT)8	16	8	23		i0_HQ_Pinna_c21837/f3p1/635	1	p2	(TC)9	18	558	575
i0_HQ_Root_c966/f4p11/800	1	p2	(CT)18	36	42	77		i0_HQ_Rachis_c22212/f4p0/944	1	p3	(ACT)6	18	144	161		i1_HQ_Pinna_c2413/f6p2/1572	1	p2	(GT)9	18	163	180
i1_HQ_Root_c1100/f3p0/1994	1	p1	(T)11	11	1982	1992		i0_HQ_Rachis_c1755/f3p13/894	1	c	(T)21gtgcgagaaagagtgctgtatttgagaaagagatcttgagttagtgtgtactgtgtgtgtgagagggagggagagagg(GA)7	113	1	113		i1_HQ_Pinna_c2413/f6p2/1572	2	p3	(GCA)5	15	1096	1110
i0_HQ_Root_c968/f6p26/938	1	p6	(CGGAGT)5	30	21	50		i0_HQ_Rachis_c22235/f4p5/831	1	p1	(A)22	22	806	827		i0_HQ_Pinna_c8198/f5p3/566	1	p1	(A)11	11	511	521
i0_HQ_Root_c972/f3p0/961	1	p1	(A)20	20	83	102		i0_HQ_Rachis_c48266/f26p0/677	1	p2	(CT)11	22	461	482		i1_HQ_Pinna_c1009/f10p0/1686	1	p3	(CCA)6	18	473	490
i0_HQ_Root_c49963/f3p0/682	1	p2	(GT)6	12	182	193		i0_HQ_Rachis_c1777/f6p0/590	1	p3	(TGG)8	24	306	329		i0_HQ_Pinna_c8205/f2p0/755	1	c	(A)12g(A)11gaaaag(A)15g(A)25gaaagaaaagg(A)24	106	650	755
i0_HQ_Root_c20063/f2p0/612	1	p2	(GA)12	24	41	64		i0_HQ_Rachis_c22236/f2p12/660	1	c	(GT)7ttgt(G)13	31	386	416		i0_HQ_Pinna_c21856/f2p2/858	1	p2	(TC)6	12	799	810
i0_HQ_Root_c978/f7p22/752	1	p2	(CT)8	16	15	30		i0_HQ_Rachis_c1783/f2p0/828	1	p3	(CCT)6	18	37	54		i0_HQ_Pinna_c8347/f6p1/883	1	p2	(GA)6	12	57	68
i0_HQ_Root_c978/f7p22/752	2	p1	(T)14	14	739	752		i0_HQ_Rachis_c1783/f2p0/828	2	p3	(GAA)5	15	355	369		i1_HQ_Pinna_c1024/f4p0/1892	1	p3	(TGC)5	15	106	120
i0_HQ_Root_c49967/f5p11/923	1	p2	(AG)8	16	139	154		i0_HQ_Rachis_c71358/f2p0/313	1	p1	(A)19	19	273	291		i0_HQ_Pinna_c70693/f19p1/875	1	c	(T)10a(T)12	23	1	23
i0_HQ_Root_c984/f6p0/845	1	p2	(GA)6	12	15	26		i0_HQ_Rachis_c1786/f7p33/733	1	p2	(AG)6	12	24	35		i0_HQ_Pinna_c1029/f6p5/919	1	c	(GA)8agggagctgggttacatagatctcatctccggagacaagactagggaggtaggtcacataaatctcacctccgaagacacagaccatct(GA)11cagagaaggaagctaggttacaaagatcttaggttacatagatctcacctctgaagacacagaccatct(GA)7cagagacagagacagagaagggagctaggttacagagatctcatctctga(AC)6	272	77	348
i0_HQ_Root_c49974/f2p94/884	1	p3	(TCA)5	15	218	232		i0_HQ_Rachis_c22270/f2p3/685	1	p1	(T)13	13	554	566		i0_HQ_Pinna_c1029/f6p5/919	2	p3	(CAC)6	18	570	587
i0_HQ_Root_c20088/f2p0/660	1	p1	(T)15	15	478	492		i0_HQ_Rachis_c10680/f4p0/445	1	p3	(ACT)9	27	90	116		i0_HQ_Pinna_c1031/f5p2/864	1	c	(AG)6cgggggagg(GA)8	37	189	225
i1_HQ_Root_c3182/f2p0/1434	1	p1	(A)10	10	1174	1183		i0_HQ_Rachis_c1797/f5p0/804	1	c	(AT)9ttt(G)12	33	611	643		i0_HQ_Pinna_c1032/f6p0/855	1	c	(A)10tcacaaatgag(T)11	32	824	855
i1_HQ_Root_c1119/f8p0/1266	1	p3	(TCC)5	15	257	271		i0_HQ_Rachis_c72476/f2p1/575	1	p1	(A)28	28	545	572		i1_HQ_Pinna_c2434/f7p0/1419	1	p3	(TCT)5	15	52	66
i0_HQ_Root_c49985/f2p0/929	1	p1	(G)12	12	717	728		i0_HQ_Rachis_c169435/f4p0/891	1	p1	(T)10	10	778	787		i0_HQ_Pinna_c21896/f3p3/750	1	p3	(AGA)5	15	205	219
i1_HQ_Root_c3197/f2p8/1302	1	p2	(GA)6	12	28	39		i0_HQ_Rachis_c22286/f2p13/781	1	p2	(GA)14	28	26	53		i1_HQ_Pinna_c1041/f5p6/1897	1	p3	(CTT)6	18	155	172
i0_HQ_Root_c1007/f3p0/799	1	p3	(AGA)5	15	651	665		i0_HQ_Rachis_c22286/f2p13/781	2	p3	(CAA)5	15	279	293		i0_HQ_Pinna_c8756/f3p0/869	1	p1	(A)10	10	707	716
i0_HQ_Root_c6989/f3p0/801	1	p3	(AGA)7	21	489	509		i0_HQ_Rachis_c1809/f3p0/804	1	p2	(GT)13	26	12	37		i0_HQ_Pinna_c70725/f11p0/611	1	p3	(TGG)5	15	291	305
i0_HQ_Root_c6989/f3p0/801	2	p2	(GA)26	52	612	663		i0_HQ_Rachis_c22290/f3p3/723	1	p2	(AG)6	12	3	14		i1_HQ_Pinna_c2440/f2p0/1166	1	p1	(T)10	10	927	936
i0_HQ_Root_c7113/f4p27/429	1	p2	(AG)14	28	24	51		i0_HQ_Rachis_c205486/f12p0/912	1	p2	(TC)14	28	788	815		i0_HQ_Pinna_c21912/f2p0/694	1	c	(AG)9g(GA)8	35	511	545
i0_HQ_Root_c49999/f2p0/779	1	p3	(GAG)5	15	361	375		i0_HQ_Rachis_c22304/f4p4/740	1	c	(CT)8cctctctc(CT)7	38	26	63		i0_HQ_Pinna_c1071/f5p1/872	1	p2	(AG)12	24	5	28
i0_HQ_Root_c7162/f3p5/555	1	p3	(ATA)5	15	519	533		i0_HQ_Rachis_c169741/f15p0/688	1	p1	(T)21	21	4	24		i0_HQ_Pinna_c1077/f3p0/860	1	p2	(AG)8	16	10	25
i1_HQ_Root_c3227/f2p0/1713	1	p1	(T)10	10	1390	1399		i0_HQ_Rachis_c22325/f5p14/838	1	p2	(GA)6	12	11	22		i0_HQ_Pinna_c8988/f4p225/624	1	p2	(TG)16	32	25	56
i1_HQ_Root_c3227/f2p0/1713	2	p1	(T)11	11	1515	1525		i0_HQ_Rachis_c22334/f4p0/930	1	p3	(AGG)7	21	55	75		i1_HQ_Pinna_c1059/f7p0/1372	1	p2	(TC)13	26	1282	1307
i1_HQ_Root_c1132/f3p1/1709	1	p2	(GA)10	20	3	22		i0_HQ_Rachis_c1855/f3p8/882	1	p2	(GA)6	12	17	28		i0_HQ_Pinna_c70762/f11p0/765	1	p2	(AG)13	26	26	51
i1_HQ_Root_c1133/f4p2/1629	1	p2	(CT)8	16	32	47		i0_HQ_Rachis_c11128/f2p7/770	1	p1	(A)18	18	747	764		i1_HQ_Pinna_c1067/f12p0/1145	1	p1	(A)28	28	1116	1143
i0_HQ_Root_c20131/f2p0/871	1	p1	(A)11	11	802	812		i0_HQ_Rachis_c1874/f4p21/638	1	p1	(C)10	10	514	523		i0_HQ_Pinna_c70765/f19p2/494	1	p3	(CCA)5	15	72	86
i0_HQ_Root_c7248/f3p0/633	1	p2	(AG)6	12	14	25		i0_HQ_Rachis_c1877/f4p1/955	1	p2	(GA)9	18	52	69		i0_HQ_Pinna_c70765/f19p2/494	2	p3	(CCA)5	15	237	251
i1_HQ_Root_c3240/f2p6/1887	1	p4	(GATA)6	24	99	122		i0_HQ_Rachis_c22364/f2p16/718	1	p1	(A)33	33	685	717		i0_HQ_Pinna_c70766/f12p0/639	1	p3	(TTC)5	15	69	83
i0_HQ_Root_c50017/f2p9/791	1	c	(GA)7ct(GA)10	36	11	46		i0_HQ_Rachis_c22369/f2p6/693	1	p2	(GC)6	12	86	97		i1_HQ_Pinna_c1071/f4p1/1814	1	p1	(T)10	10	1698	1707
i0_HQ_Root_c50017/f2p9/791	2	p3	(CCA)6	18	286	303		i0_HQ_Rachis_c1893/f2p0/602	1	c	(TG)16(AG)16	64	340	403		i0_HQ_Pinna_c1103/f3p2/669	1	c	(AG)8ccctttaatacaatcacatgtcccttataatgccacttatacttaccttatgattttacatgcaaaaacctcacgtcctgacacacac(AG)8	120	350	469
i0_HQ_Root_c1043/f5p0/772	1	p2	(AG)8	16	13	28		i0_HQ_Rachis_c1895/f6p0/619	1	p1	(C)17	17	383	399		i0_HQ_Pinna_c70771/f10p12/796	1	p2	(TG)6	12	31	42
i0_HQ_Root_c1048/f6p0/958	1	p3	(TCC)6	18	439	456		i0_HQ_Rachis_c11359/f2p1/741	1	c	(CT)6t(TC)16(AC)13	71	52	122		i0_HQ_Pinna_c9176/f2p0/820	1	p3	(TCT)7	21	709	729
i1_HQ_Root_c3276/f5p0/1637	1	p2	(AT)6	12	1575	1586		i0_HQ_Rachis_c11362/f7p7/786	1	c	(CT)9gtgtgtgtggttcgttataaccttcttctagacttgatgtagccactgactcg(C)14(TC)11	107	345	451		i0_HQ_Pinna_c70776/f16p5/809	1	p2	(AG)6	12	694	705
i0_HQ_Root_c1052/f4p0/831	1	p2	(AC)10	20	42	61		i0_HQ_Rachis_c11362/f7p7/786	2	p2	(TC)13	26	602	627		i1_HQ_Pinna_c1081/f3p1/1625	1	c	(GGA)5(GGC)5	30	1029	1058
i1_HQ_Root_c1162/f4p0/1273	1	c	(CG)7(CT)7ccatgcattctagtttacatggaagaactcaactcgagtacgcaaccatggcccttataatatcgttttatcattttgggttctgatcatca(TCT)5	135	1	135		i0_HQ_Rachis_c11378/f2p16/640	1	p3	(CTT)6	18	96	113		i1_HQ_Pinna_c1081/f3p1/1625	2	p3	(GAG)10	30	1365	1394
i0_HQ_Root_c20154/f2p1/511	1	p2	(CT)7	14	3	16		i0_HQ_Rachis_c1904/f4p0/571	1	p6	(ATGGTC)5	30	373	402		i0_HQ_Pinna_c21952/f2p50/564	1	p3	(CAC)7	21	108	128
i1_HQ_Root_c1168/f4p0/1905	1	p2	(GA)17	34	164	197		i0_HQ_Rachis_c22400/f2p1/938	1	p3	(TCC)5	15	67	81		i0_HQ_Pinna_c1131/f5p2/629	1	p2	(GA)8	16	92	107
i0_HQ_Root_c7442/f2p0/661	1	p3	(CTT)5	15	44	58		i0_HQ_Rachis_c22400/f2p1/938	2	p2	(TA)6	12	616	627		i0_HQ_Pinna_c1132/f4p8/698	1	c	(AC)8(AG)8	32	28	59
i1_HQ_Root_c3286/f2p4/1470	1	p2	(AG)7	14	30	43		i0_HQ_Rachis_c22406/f6p4/559	1	p2	(AG)11	22	5	26		i1_HQ_Pinna_c2459/f3p1/1434	1	p2	(GA)6	12	86	97
i0_HQ_Root_c1064/f3p8/701	1	c	(GGT)7ggccaccattaagtgtaatcgtttttatcatatattctgtaaactaggttctcctcgcttca(T)10	93	543	635		i0_HQ_Rachis_c169807/f13p0/540	1	c	(CT)7atcc(CT)12	42	34	75		i0_HQ_Pinna_c1135/f4p2/684	1	p3	(TGA)6	18	90	107
i0_HQ_Root_c50060/f28p0/677	1	p2	(CT)11	22	461	482		i0_HQ_Rachis_c22415/f2p0/845	1	c	(AT)11(AG)12	46	438	483		i0_HQ_Pinna_c9341/f4p0/538	1	p1	(G)13	13	5	17
i1_HQ_Root_c3311/f3p0/1779	1	p2	(TC)13	26	20	45		i0_HQ_Rachis_c22416/f7p0/858	1	p1	(T)10	10	7	16		i1_HQ_Pinna_c2462/f7p4/1331	1	p2	(TC)6	12	240	251
i0_HQ_Root_c7449/f2p7/738	1	p2	(AG)7	14	46	59		i0_HQ_Rachis_c1936/f2p1/907	1	p2	(AG)7	14	70	83		i0_HQ_Pinna_c21963/f2p5/737	1	p3	(AGC)6	18	209	226
i0_HQ_Root_c50063/f6p48/441	1	p2	(AG)17	34	254	287		i0_HQ_Rachis_c22444/f2p7/877	1	p3	(GGT)6	18	225	242		i0_HQ_Pinna_c21967/f3p0/967	1	p2	(AG)6	12	8	19
i1_HQ_Root_c1176/f6p11/1190	1	p1	(T)18	18	45	62		i0_HQ_Rachis_c169824/f11p0/854	1	p3	(CCT)14	42	554	595		i0_HQ_Pinna_c21976/f2p0/814	1	p1	(A)20	20	787	806
i0_HQ_Root_c50066/f36p0/586	1	p3	(GCT)6	18	186	203		i0_HQ_Rachis_c22458/f2p3/519	1	c	(TG)9tatctgacctccccaca(CT)14	63	1	63		i1_HQ_Pinna_c2469/f6p0/1723	1	p3	(AAG)5	15	233	247
i0_HQ_Root_c50071/f5p8/587	1	p2	(GA)7	14	1	14		i0_HQ_Rachis_c48783/f6p0/618	1	c	(TC)6(AC)6	24	401	424		i0_HQ_Pinna_c1171/f3p0/814	1	p2	(CT)7	14	734	747
i0_HQ_Root_c1072/f4p0/783	1	c	(TG)8ttgagggt(GA)14	52	47	98		i0_HQ_Rachis_c11727/f3p0/957	1	p1	(A)10	10	894	903		i1_HQ_Pinna_c2470/f2p0/1408	1	p1	(T)11	11	109	119
i0_HQ_Root_c1073/f4p0/695	1	p2	(AG)10	20	64	83		i0_HQ_Rachis_c1983/f9p10/732	1	p2	(TG)6	12	506	517		i0_HQ_Pinna_c22000/f2p3/559	1	p2	(CT)9	18	372	389
i0_HQ_Root_c20182/f2p0/570	1	c	(T)10aaatatatgtaatcatttattccttttatctcttttatacacttgtagta(T)11	71	366	436		i0_HQ_Rachis_c22489/f2p0/778	1	p2	(CA)6	12	189	200		i0_HQ_Pinna_c1191/f3p0/462	1	p1	(A)26	26	427	452
i0_HQ_Root_c1075/f6p2/715	1	c	(AG)11ac(AG)6	36	82	117		i0_HQ_Rachis_c1993/f7p0/890	1	p2	(AG)11	22	18	39		i0_HQ_Pinna_c22002/f2p4/857	1	p1	(T)10	10	84	93
i1_HQ_Root_c1188/f5p0/1360	1	p1	(G)12	12	1070	1081		i0_HQ_Rachis_c11823/f4p0/848	1	c	(GT)6(GA)6agaagaagagaagaagaga(AG)6	55	1	55		i1_HQ_Pinna_c1120/f7p0/1773	1	p2	(AT)6	12	1747	1758
i1_HQ_Root_c1193/f3p0/1752	1	c	(TC)6gctcgccctctctgtgtgtgtgtccgtcc(CT)6(GT)6ccgtccctctctctcta(TC)6gccctctctgtgtccg(TC)6tt(TC)6	136	55	190		i0_HQ_Rachis_c22521/f3p6/626	1	c	(CAG)5ctacctccaccact(CAG)5	44	230	273		i0_HQ_Pinna_c9571/f2p0/487	1	p1	(A)10	10	52	61
i1_HQ_Root_c1194/f4p0/1846	1	p3	(TCT)11	33	388	420		i0_HQ_Rachis_c22524/f4p8/519	1	p2	(GA)9	18	1	18		i0_HQ_Pinna_c1246/f2p0/547	1	p2	(CT)9	18	1	18
i1_HQ_Root_c1194/f4p0/1846	2	p3	(CAT)7	21	1076	1096		i0_HQ_Rachis_c22528/f5p14/895	1	p3	(AGG)9	27	202	228		i0_HQ_Pinna_c70848/f2p2/673	1	p2	(GA)10	20	57	76
i0_HQ_Root_c20195/f2p20/971	1	p1	(T)10	10	549	558		i0_HQ_Rachis_c169883/f17p0/653	1	p3	(GCT)6	18	258	275		i1_HQ_Pinna_c1128/f7p3/1439	1	p2	(AT)17	34	43	76
i1_HQ_Root_c1195/f5p0/1598	1	p2	(TG)7	14	15	28		i0_HQ_Rachis_c22676/f3p0/744	1	p3	(AGA)6	18	91	108		i1_HQ_Pinna_c1128/f7p3/1439	2	p3	(AGA)8	24	405	428
i1_HQ_Root_c3416/f2p0/1596	1	p3	(ACC)5	15	139	153		i0_HQ_Rachis_c22839/f4p0/788	1	p3	(GGA)5	15	65	79		i0_HQ_Pinna_c9818/f2p1/835	1	c	(GT)7(GA)10	34	1	34
i1_HQ_Root_c3418/f3p0/1533	1	p1	(T)14	14	1330	1343		i0_HQ_Rachis_c12217/f4p0/998	1	p3	(TCA)5	15	99	113		i0_HQ_Pinna_c9825/f2p1/732	1	p1	(T)14	14	407	420
i0_HQ_Root_c1108/f4p23/733	1	p3	(ACA)5	15	187	201		i0_HQ_Rachis_c49045/f12p0/596	1	p3	(CCA)6	18	50	67		i0_HQ_Pinna_c1270/f4p287/1009	1	p2	(TC)8	16	26	41
i0_HQ_Root_c20209/f2p7/914	1	p3	(CAG)5	15	237	251		i0_HQ_Rachis_c12234/f3p2/884	1	p2	(GA)9	18	94	111		i0_HQ_Pinna_c9881/f4p2/779	1	p2	(AC)11	22	5	26
i0_HQ_Root_c20211/f2p4/967	1	p1	(T)10	10	261	270		i0_HQ_Rachis_c12234/f3p2/884	2	p3	(GGA)5	15	518	532		i1_HQ_Pinna_c1137/f4p1/1437	1	p2	(TG)8	16	1292	1307
i1_HQ_Root_c3441/f2p16/1197	1	p2	(AG)8	16	1	16		i0_HQ_Rachis_c169928/f13p0/637	1	p3	(CCA)5	15	72	86		i0_HQ_Pinna_c23283/f2p14/991	1	p2	(GA)9	18	4	21
i0_HQ_Root_c7969/f2p95/910	1	p1	(A)10	10	34	43		i0_HQ_Rachis_c169928/f13p0/637	2	p3	(CCA)5	15	237	251		i0_HQ_Pinna_c70887/f33p0/558	1	c*	(CT)9gtgtgtgtggttcgttataaccttcttctagacttgatgtagccactgactcg(C)13(CT)12*	107	322	428
i0_HQ_Root_c7989/f2p0/681	1	p2	(AG)11	22	27	48		i0_HQ_Rachis_c12253/f4p0/645	1	p3	(AGG)5	15	329	343		i0_HQ_Pinna_c70889/f18p0/914	1	p1	(T)10	10	577	586
i1_HQ_Root_c3516/f3p51/1495	1	p2	(CT)10	20	110	129		i0_HQ_Rachis_c169930/f13p0/688	1	p2	(TA)9	18	53	70		i0_HQ_Pinna_c70890/f16p0/578	1	p3	(GCA)5	15	32	46
i0_HQ_Root_c1164/f4p0/917	1	p1	(T)13	13	728	740		i0_HQ_Rachis_c12294/f2p0/924	1	p2	(AG)8	16	100	115		i0_HQ_Pinna_c70891/f19p2/560	1	c	(CT)16(TA)10gatgttc(AT)6	71	28	98
i1_HQ_Root_c1217/f3p0/1356	1	p2	(CT)16	32	58	89		i0_HQ_Rachis_c12294/f2p0/924	2	c	(TG)11(AG)20	62	817	878		i0_HQ_Pinna_c70892/f18p0/897	1	p3	(TCT)5	15	565	579
i0_HQ_Root_c8144/f4p0/779	1	p2	(AG)6	12	52	63		i0_HQ_Rachis_c169949/f10p0/506	1	p1	(T)11	11	7	17		i0_HQ_Pinna_c1290/f6p0/542	1	p3	(TCT)5	15	31	45
i1_HQ_Root_c3544/f3p1/1688	1	c	(A)14gaaaaagagtgaaaaagattattgtagtgagttttgggatagaaagttgtttgggcatatgggttcaagtttatgtaattattggg(T)10	110	1518	1627		i0_HQ_Rachis_c49191/f15p6/776	1	p1	(T)10	10	567	576		i1_HQ_Pinna_c2499/f2p0/1751	1	p6	(CGTCTT)6	36	55	90
i1_HQ_Root_c1223/f2p0/1982	1	p3	(CTT)5	15	89	103		i0_HQ_Rachis_c2478/f4p0/747	1	p3	(AGA)5	15	205	219		i0_HQ_Pinna_c23610/f2p0/918	1	p2	(AG)14	28	6	33
i1_HQ_Root_c1223/f2p0/1982	2	c	(CT)9t(TC)8	35	256	290		i0_HQ_Rachis_c12543/f3p4/733	1	p3	(GGT)6	18	285	302		i0_HQ_Pinna_c23610/f2p0/918	2	p3	(AGC)5	15	156	170
i1_HQ_Root_c1223/f2p0/1982	3	p1	(T)11	11	1712	1722		i0_HQ_Rachis_c170027/f3p0/838	1	p2	(GA)7	14	37	50		i1_HQ_Pinna_c2503/f4p25/1508	1	c	(T)22gtttatttcactcataagtgtagctttagtctcacgcgggaaagctc(CT)6	81	4	84
i0_HQ_Root_c20272/f2p32/897	1	p2	(GA)6	12	8	19		i0_HQ_Rachis_c12654/f6p0/747	1	c	(GA)6accttgtctgcctatagggcaaccttgttcgcttaagcttct(AG)11	76	16	91		i1_HQ_Pinna_c1146/f5p0/1910	1	p2	(CT)12	24	57	80
i0_HQ_Root_c20272/f2p32/897	2	p2	(AT)6	12	882	893		i0_HQ_Rachis_c2526/f2p0/762	1	p3	(CTA)6	18	664	681		i0_HQ_Pinna_c1301/f7p0/794	1	p6	(TAGCCA)6	36	103	138
i0_HQ_Root_c20273/f2p0/527	1	p3	(TCT)8	24	104	127		i0_HQ_Rachis_c12729/f2p0/771	1	p6	(TAGCCA)6	36	82	117		i0_HQ_Pinna_c1301/f7p0/794	2	p3	(CAC)8	24	325	348
i0_HQ_Root_c50168/f43p0/680	1	p3	(AGC)6	18	147	164		i0_HQ_Rachis_c12729/f2p0/771	2	p3	(CAC)8	24	304	327		i1_HQ_Pinna_c2507/f2p0/1831	1	p2	(TC)13	26	55	80
i0_HQ_Root_c8496/f2p0/893	1	p1	(T)10	10	144	153		i0_HQ_Rachis_c49742/f3p0/977	1	c	(TTC)5g(TCT)5	31	111	141		i1_HQ_Pinna_c2509/f2p0/1183	1	p2	(AT)12	24	1037	1060
i1_HQ_Root_c3644/f4p0/1372	1	c	(TC)7ctcttcatttatcatacatctccttctctctgtga(TC)9	67	42	108		i0_HQ_Rachis_c49742/f3p0/977	2	p3	(ACT)5	15	286	300		i1_HQ_Pinna_c1157/f8p4/1613	1	p3	(TCG)8	24	60	83
i1_HQ_Root_c1240/f3p0/1454	1	p2	(TC)8	16	115	130		i0_HQ_Rachis_c2638/f4p0/823	1	c	(CT)7cctctct(C)11	32	172	203		i0_HQ_Pinna_c10248/f2p0/960	1	p1	(C)10	10	481	490
i0_HQ_Root_c50177/f27p0/676	1	p1	(T)10	10	504	513		i0_HQ_Rachis_c89525/f2p4/896	1	p3	(GTG)6	18	416	433		i1_HQ_Pinna_c2512/f3p0/1884	1	p2	(TC)17	34	233	266
i1_HQ_Root_c1251/f4p0/1895	1	p3	(CTT)6	18	154	171		i0_HQ_Rachis_c133216/f2p0/405	1	c	(ACT)7aa(TAC)7	44	14	57		i1_HQ_Pinna_c1158/f3p2/1810	1	p3	(ACC)5	15	136	150
i1_HQ_Root_c3711/f2p11/1682	1	p1	(T)16	16	1473	1488		i0_HQ_Rachis_c23871/f2p2/572	1	p2	(TC)6	12	49	60		i1_HQ_Pinna_c1158/f3p2/1810	2	p2	(CT)9	18	1390	1407
i0_HQ_Root_c20309/f2p0/619	1	p2	(CT)20	40	28	67		i0_HQ_Rachis_c49815/f4p0/648	1	p2	(TG)6	12	513	524		i0_HQ_Pinna_c24245/f3p0/565	1	p2	(CT)15	30	74	103
i0_HQ_Root_c1290/f4p0/412	1	p1	(T)10	10	5	14		i0_HQ_Rachis_c24027/f2p23/974	1	p1	(T)10	10	960	969		i0_HQ_Pinna_c70918/f3p0/702	1	p3	(ACC)8	24	64	87
i0_HQ_Root_c1290/f4p0/412	2	p1	(A)10	10	356	365		i0_HQ_Rachis_c12967/f2p0/559	1	p3	(AGA)9	27	177	203		i0_HQ_Pinna_c70936/f10p3/928	1	p1	(A)28	28	900	927
i1_HQ_Root_c1256/f2p0/1846	1	p2	(AG)9	18	51	68		i0_HQ_Rachis_c12967/f2p0/559	2	p3	(ACT)5	15	319	333		i1_HQ_Pinna_c1181/f3p0/1600	1	p2	(CT)8	16	1447	1462
i0_HQ_Root_c1307/f2p6/873	1	c	(AG)7tgtgtgatagttgaagaagaaga(AAG)5	52	10	61		i0_HQ_Rachis_c205696/f3p0/594	1	p1	(A)14	14	557	570		i0_HQ_Pinna_c1341/f6p1/790	1	p2	(TC)9	18	53	70
i0_HQ_Root_c20319/f2p14/893	1	p1	(T)11	11	737	747		i0_HQ_Rachis_c170135/f16p0/877	1	p1	(A)17	17	50	66		i1_HQ_Pinna_c2534/f2p5/1850	1	p2	(GA)10	20	30	49
i0_HQ_Root_c20320/f4p0/609	1	p2	(GT)6	12	175	186		i0_HQ_Rachis_c170135/f16p0/877	2	p2	(AG)6	12	760	771		i1_HQ_Pinna_c1189/f5p0/1544	1	p2	(TG)8	16	244	259
i0_HQ_Root_c8728/f2p35/691	1	p1	(T)10	10	8	17		i0_HQ_Rachis_c170145/f11p0/876	1	p3	(TCT)5	15	53	67		i0_HQ_Pinna_c70971/f31p0/823	1	p1	(T)14	14	810	823
i1_HQ_Root_c1260/f3p0/1950	1	p1	(A)17	17	215	231		i0_HQ_Rachis_c2988/f5p10/684	1	c	(CG)6cacacacacactctctctttcgcgttggcaaggagctcagaatcatggcgcagcttagcaacggtgggggcgagcaa(CAG)6	107	45	151		i1_HQ_Pinna_c1191/f9p0/1858	1	p3	(TGA)5	15	59	73
i1_HQ_Root_c1260/f3p0/1950	2	p6	(AGTGCG)5	30	1804	1833		i0_HQ_Rachis_c2989/f2p2/963	1	p3	(CTC)5	15	168	182		i1_HQ_Pinna_c1191/f9p0/1858	2	p2	(TA)12	24	1779	1802
i0_HQ_Root_c50212/f4p0/938	1	p1	(A)19	19	918	936		i0_HQ_Rachis_c2989/f2p2/963	2	p2	(AG)7	14	913	926		i1_HQ_Pinna_c2539/f4p1/1274	1	c	(AG)9aaggaagaagaagag(GA)6	45	22	66
i1_HQ_Root_c3772/f2p26/1276	1	p2	(GA)7	14	6	19		i0_HQ_Rachis_c49972/f5p0/952	1	p2	(GA)9	18	147	164		i0_HQ_Pinna_c70977/f28p2/652	1	c	(AG)6(GA)9	30	3	32
i0_HQ_Root_c8784/f2p2/829	1	p3	(TAG)5	15	73	87		i0_HQ_Rachis_c49974/f3p0/815	1	p2	(GA)13	26	6	31		i1_HQ_Pinna_c1196/f5p4/1864	1	p2	(TG)7	14	1	14
i0_HQ_Root_c1317/f6p26/588	1	p2	(CT)11	22	470	491		i0_HQ_Rachis_c3008/f3p9/974	1	c	(CT)8(AT)10	36	137	172		i1_HQ_Pinna_c1196/f5p4/1864	2	p3	(CAT)6	18	1270	1287
i1_HQ_Root_c1268/f2p1/1123	1	p2	(AG)7	14	29	42		i0_HQ_Rachis_c3008/f3p9/974	2	p3	(TGC)5	15	701	715		i0_HQ_Pinna_c1358/f2p0/806	1	p1	(C)10	10	267	276
i0_HQ_Root_c20350/f2p14/518	1	p1	(T)17	17	421	437		i0_HQ_Rachis_c3008/f3p9/974	3	p1	(A)34	34	933	966		i0_HQ_Pinna_c70987/f11p0/710	1	p2	(CT)7	14	75	88
i1_HQ_Root_c1270/f4p17/1239	1	p1	(A)18	18	13	30		i0_HQ_Rachis_c170194/f3p0/717	1	p2	(TC)9	18	137	154		i1_HQ_Pinna_c2542/f3p0/1462	1	c	(GA)13gtgtgtgtgt(GA)7	50	97	146
i1_HQ_Root_c1270/f4p17/1239	2	c	(T)16gagtttttcttaaacggattgtataatgatgattttgggggaagaaaaattaaagacaccccag(T)14	94	1098	1191		i0_HQ_Rachis_c170208/f34p0/863	1	p3	(GAG)5	15	497	511		i1_HQ_Pinna_c2547/f3p1/1889	1	c	(TG)9caccaagagcgcatacactta(TG)8	55	1679	1733
i1_HQ_Root_c1273/f4p2/1287	1	p3	(GAT)5	15	523	537		i0_HQ_Rachis_c66061/f4p0/799	1	p2	(GA)6	12	22	33		i0_HQ_Pinna_c1380/f4p0/786	1	p1	(T)10	10	162	171
i1_HQ_Root_c3861/f2p0/1728	1	c	(CAG)5gaagcgtctcattcgcttcttcaccagcaccagcaccagcaccagcaa(CAG)5	78	394	471		i0_HQ_Rachis_c170226/f2p0/764	1	p1	(G)11	11	562	572		i1_HQ_Pinna_c1211/f3p0/1834	1	p3	(AGC)5	15	455	469
i0_HQ_Root_c8990/f2p0/665	1	p1	(A)14	14	7	20		i0_HQ_Rachis_c3289/f2p0/740	1	p3	(AGC)6	18	213	230		i1_HQ_Pinna_c2563/f4p0/1958	1	p2	(CT)7	14	70	83
i0_HQ_Root_c1341/f3p9/1000	1	p2	(GA)8	16	53	68		i0_HQ_Rachis_c13618/f4p0/887	1	p3	(GAC)6	18	213	230		i1_HQ_Pinna_c2564/f2p0/1995	1	p1	(T)26	26	1	26
i1_HQ_Root_c1279/f2p0/1654	1	p1	(T)11	11	1460	1470		i0_HQ_Rachis_c3330/f2p0/931	1	c	(CT)8(C)11tcctcctgtgtgtgatcctgagtcctctctcctccctgtgtgtgatctgagtaagaagacccc(CT)13	116	18	133		i1_HQ_Pinna_c2569/f4p0/1252	1	c	(GA)6(GT)9g(GT)6	43	39	81
i1_HQ_Root_c1280/f2p0/1783	1	p2	(AG)7	14	106	119		i0_HQ_Rachis_c170299/f2p0/394	1	p1	(A)13	13	384	396		i1_HQ_Pinna_c2570/f4p1/1200	1	p3	(CTG)6	18	933	950
i1_HQ_Root_c1282/f4p0/1898	1	p1	(T)10	10	319	328		i0_HQ_Rachis_c13931/f4p7/894	1	p2	(AG)8	16	813	828		i1_HQ_Pinna_c2571/f2p3/1228	1	p2	(CT)13	26	114	139
i1_HQ_Root_c1284/f4p10/1955	1	p1	(T)10	10	1860	1869		i0_HQ_Rachis_c3483/f7p1/781	1	p2	(TC)8	16	642	657		i0_HQ_Pinna_c11257/f3p4/704	1	p1	(T)10	10	446	455
i1_HQ_Root_c1287/f4p3/1887	1	p1	(A)13	13	1648	1660		i0_HQ_Rachis_c13993/f5p0/836	1	p3	(CAG)9	27	163	189		i0_HQ_Pinna_c11279/f2p0/919	1	p2	(GA)6	12	607	618
i0_HQ_Root_c9099/f2p11/837	1	p3	(TCC)9	27	20	46		i0_HQ_Rachis_c170358/f14p0/959	1	p3	(CTT)5	15	32	46		i0_HQ_Pinna_c1417/f4p2/750	1	p1	(T)11	11	628	638
i0_HQ_Root_c9099/f2p11/837	2	p3	(CAG)6	18	164	181		i0_HQ_Rachis_c170360/f14p0/620	1	p2	(TC)7	14	133	146		i1_HQ_Pinna_c2575/f3p0/1351	1	p1	(T)11	11	1051	1061
i0_HQ_Root_c9099/f2p11/837	3	p2	(TA)6	12	820	831		i0_HQ_Rachis_c50146/f2p0/714	1	p1	(C)14	14	108	121		i1_HQ_Pinna_c1230/f6p3/1947	1	p2	(AG)6	12	41	52
i1_HQ_Root_c3959/f3p0/1648	1	p3	(GAC)5	15	1328	1342		i0_HQ_Rachis_c170390/f37p0/886	1	p1	(C)11	11	119	129		i1_HQ_Pinna_c2576/f3p0/1972	1	p2	(TG)8	16	161	176
i0_HQ_Root_c20923/f2p4/868	1	p1	(A)21	21	847	867		i0_HQ_Rachis_c50157/f2p0/503	1	p1	(C)10	10	450	459		i0_HQ_Pinna_c71094/f26p1/696	1	p3	(GAA)5	15	38	52
i0_HQ_Root_c1363/f3p0/546	1	c	(T)16aaaaca(T)12gtacaga(T)10cgtttcactttcactttcaatttttc(T)10atttttttcttctatttctttac(T)15aattcgaacataaaaacaccttttctgtaagtag(T)13agtgccattctctcgtgcattatcatttttctttatcacaatccta(T)15	233	1	233		i0_HQ_Rachis_c170398/f4p0/699	1	p2	(AT)6	12	545	556		i0_HQ_Pinna_c28194/f2p0/985	1	p3	(TCA)5	15	86	100
i0_HQ_Root_c1363/f3p0/546	2	c*	(T)10aaaaaaaac(A)32ttttttcttcttccgattttggatattttaataattgttatttatttttctgggatacttgtattt(A)18(T)12(TAA)6*(A)10*	172	345	516		i0_HQ_Rachis_c86049/f8p16/638	1	p3	(TGG)5	15	243	257		i1_HQ_Pinna_c1237/f5p0/1529	1	p2	(TC)16	32	97	128
i0_HQ_Root_c1366/f2p6/743	1	p2	(TA)13	26	626	651		i0_HQ_Rachis_c4114/f9p10/987	1	c	(CT)6cacaca(CT)10	38	88	125		i0_HQ_Pinna_c11462/f3p0/809	1	p2	(AG)7	14	9	22
i1_HQ_Root_c1299/f2p19/1713	1	p2	(GA)10	20	47	66		i0_HQ_Rachis_c86265/f3p0/673	1	c	(GT)7ttgt(G)13	31	571	601		i0_HQ_Pinna_c28918/f2p0/968	1	p2	(TC)9	18	787	804
i0_HQ_Root_c50333/f11p0/618	1	p3	(CCA)8	24	64	87		i1_HQ_Rachis_c489/f9p0/1320	1	c	(GA)6(GT)9g(GT)6	43	108	150		i1_HQ_Pinna_c2591/f3p1/1937	1	p2	(AT)8	16	1903	1918
i1_HQ_Root_c1304/f3p9/1304	1	c	(TG)8(AG)11atcagatttc(GT)6gacagatcagatttcgtgtgt(GA)6	93	9	101		i0_HQ_Rachis_c4178/f2p0/821	1	c	(TC)6(AC)6	24	24	47		i1_HQ_Pinna_c2593/f3p4/1325	1	p2	(TC)6	12	1151	1162
i0_HQ_Root_c50356/f10p21/466	1	p3	(ACT)9	27	13	39		i0_HQ_Rachis_c86346/f6p0/577	1	p2	(CT)8	16	105	120		i0_HQ_Pinna_c11722/f2p1/478	1	p2	(AG)10	20	1	20
i0_HQ_Root_c50356/f10p21/466	2	p1	(A)14	14	433	446		i0_HQ_Rachis_c84618/f17p0/777	1	p2	(TG)6	12	10	21		i0_HQ_Pinna_c71149/f50p1/507	1	p2	(CT)11	22	384	405
i0_HQ_Root_c50358/f13p0/628	1	p3	(CCA)5	15	126	140		i0_HQ_Rachis_c84620/f16p1/618	1	p3	(GTG)5	15	344	358		i0_HQ_Pinna_c11751/f3p0/885	1	p5	(CCTCC)5	25	74	98
i0_HQ_Root_c1397/f2p9/513	1	p1	(C)12	12	320	331		i0_HQ_Rachis_c50290/f3p0/679	1	p3	(AGA)5	15	213	227		i0_HQ_Pinna_c29538/f2p0/697	1	p2	(CT)6	12	24	35
i0_HQ_Root_c9402/f2p3/768	1	p2	(GA)6	12	58	69		i0_HQ_Rachis_c4310/f2p0/741	1	p3	(TCC)5	15	161	175		i0_HQ_Pinna_c71165/f23p0/633	1	p3	(CCA)8	24	65	88
i0_HQ_Root_c22727/f2p23/561	1	p1	(A)38	38	523	560		i1_HQ_Rachis_c508/f8p0/1550	1	p1	(G)12	12	12	23		i0_HQ_Pinna_c71165/f23p0/633	2	p1	(A)13	13	620	632
i0_HQ_Root_c50369/f17p0/968	1	p2	(TC)13	26	755	780		i0_HQ_Rachis_c50337/f3p0/712	1	p3	(CTC)5	15	35	49		i1_HQ_Pinna_c1265/f6p4/1442	1	p2	(TG)7	14	1154	1167
i1_HQ_Root_c1313/f3p0/1273	1	p3	(TTC)5	15	176	190		i0_HQ_Rachis_c50337/f3p0/712	2	p3	(GTG)11	33	277	309		i0_HQ_Pinna_c1498/f3p0/826	1	p2	(AC)6	12	30	41
i0_HQ_Root_c1405/f3p0/951	1	p2	(GT)8	16	10	25		i0_HQ_Rachis_c84705/f2p2/630	1	p2	(CT)8	16	94	109		i1_HQ_Pinna_c1271/f4p0/1289	1	p6	(GGCATG)6	36	525	560
i0_HQ_Root_c1418/f5p0/610	1	p3	(GTG)5	15	344	358		i0_HQ_Rachis_c4410/f3p0/844	1	c	(GA)8agggagctgggttacatagatctcatctccggagacaagactagggaggtaggtcacataaatctcacctccgaagacacagaccatct(GA)11cagagaaggaagctaggttacaaagatcttaggttacatagatctcacctctgaagacacagaccatct(GA)7cagagacagagacagagaagggagctaggttacagagatctcatctctga(AC)6	272	4	275		i1_HQ_Pinna_c1280/f5p4/1263	1	p2	(GT)8	16	95	110
i1_HQ_Root_c1317/f8p16/1426	1	p3	(CCA)6	18	414	431		i0_HQ_Rachis_c4410/f3p0/844	2	p3	(CAC)6	18	497	514		i1_HQ_Pinna_c1280/f5p4/1263	2	c	(TG)7tttgtttgggtctctctctgtgc(GT)8	53	265	317
i0_HQ_Root_c23432/f2p0/776	1	p3	(GAC)5	15	643	657		i0_HQ_Rachis_c27384/f2p1/782	1	p2	(GA)17	34	1	34		i1_HQ_Pinna_c1280/f5p4/1263	3	p3	(CTC)8	24	428	451
i1_HQ_Root_c4118/f3p2/1830	1	p2	(AG)16	32	101	132		i1_HQ_Rachis_c525/f8p0/1999	1	c	(GA)6cccagttaatttgtgtgt(GA)9	48	84	131		i0_HQ_Pinna_c1515/f4p5/702	1	p4	(TACA)5	20	501	520
i1_HQ_Root_c4118/f3p2/1830	2	p3	(CGG)5	15	455	469		i0_HQ_Rachis_c27508/f2p0/733	1	p3	(AGA)5	15	205	219		i0_HQ_Pinna_c1522/f3p0/750	1	p2	(AG)6	12	25	36
i0_HQ_Root_c1429/f9p0/846	1	p2	(GA)7	14	80	93		i0_HQ_Rachis_c6060/f4p0/766	1	p2	(AG)8	16	14	29		i0_HQ_Pinna_c1530/f2p5/800	1	c	(GAG)9caacagcagcagataggagctgtgcagcccg(CAT)5	73	44	116
i0_HQ_Root_c9641/f4p0/896	1	p2	(AG)14	28	53	80		i1_HQ_Rachis_c2212/f4p5/1945	1	p2	(CT)7	14	106	119		i0_HQ_Pinna_c1531/f3p0/1001	1	c	(CT)8(C)10tcctc(CT)6cctc(CT)8	63	17	79
i1_HQ_Root_c1328/f3p11/1420	1	p2	(AG)7	14	25	38		i1_HQ_Rachis_c2212/f4p5/1945	2	p1	(T)10	10	1833	1842		i0_HQ_Pinna_c1539/f2p4/680	1	c	(T)10ataaataatttcccgagagagaagc(AT)9	53	510	562
i0_HQ_Root_c1442/f3p0/902	1	p1	(T)13	13	701	713		i0_HQ_Rachis_c86698/f2p6/857	1	c	(AG)8ga(AG)6	30	757	786		i0_HQ_Pinna_c12257/f2p2/951	1	p3	(TCC)5	15	67	81
i1_HQ_Root_c4151/f3p60/1875	1	c	(AAC)5aagacgatgcggatgaggaagaagacgt(AGA)11agtggaagaagaggaagaggaagaggaagaggaagtggaagagtcctctgattccgaagatgaagac(GAA)6	161	188	348		i0_HQ_Rachis_c84815/f7p0/908	1	p3	(CAT)5	15	104	118		i0_HQ_Pinna_c12257/f2p2/951	2	p2	(TA)6	12	616	627
i1_HQ_Root_c4151/f3p60/1875	2	p1	(T)16	16	1689	1704		i0_HQ_Rachis_c86714/f2p0/833	1	p2	(GA)8	16	6	21		i1_HQ_Pinna_c2600/f3p0/1928	1	p1	(T)10	10	675	684
i1_HQ_Root_c1329/f5p38/1629	1	c	(GA)6t(CG)12	37	7	43		i1_HQ_Rachis_c564/f9p0/1173	1	c	(CT)7tctctctttgtggaatttcgacgacgtgaataa(TC)8	63	958	1020		i1_HQ_Pinna_c1301/f6p0/1814	1	c	(GA)11ggggggagatt(TG)10	53	160	212
i0_HQ_Root_c9799/f2p0/536	1	p3	(GCA)5	15	47	61		i0_HQ_Rachis_c84875/f3p0/679	1	p3	(CAC)5	15	103	117		i1_HQ_Pinna_c1304/f9p0/1919	1	p3	(CAT)5	15	1244	1258
i0_HQ_Root_c24186/f2p0/444	1	p2	(AG)24	48	295	342		i1_HQ_Rachis_c572/f7p0/1847	1	p2	(GA)17	34	62	95		i1_HQ_Pinna_c1305/f9p0/1771	1	p2	(AG)7	14	1632	1645
i1_HQ_Root_c1331/f4p0/1724	1	p2	(AC)8	16	1	16		i0_HQ_Rachis_c84892/f8p0/697	1	p2	(TG)16	32	99	130		i1_HQ_Pinna_c2603/f6p0/1945	1	c	(CCTC)5ccc(CT)7	37	58	94
i1_HQ_Root_c1331/f4p0/1724	2	p3	(CAT)6	18	679	696		i1_HQ_Rachis_c7239/f4p0/1226	1	p2	(AC)6	12	25	36		i1_HQ_Pinna_c2603/f6p0/1945	2	p3	(CAC)6	18	805	822
i1_HQ_Root_c1331/f4p0/1724	3	p3	(CAT)5	15	810	824		i1_HQ_Rachis_c7251/f2p0/1574	1	c	(TC)18(AC)7	50	17	66		i1_HQ_Pinna_c2610/f2p8/1432	1	c	(CT)15ga(TC)7act(CA)9	67	27	93
i1_HQ_Root_c4154/f2p0/1487	1	p1	(T)15	15	47	61		i1_HQ_Rachis_c7251/f2p0/1574	2	p2	(TC)8	16	576	591		i1_HQ_Pinna_c2610/f2p8/1432	2	c	(CT)8tggttgttgcccaactctcagccccagttgttcaataccgccttgtttagacagctctctctctcggggagatctt(GA)6	104	1027	1130
i0_HQ_Root_c1456/f2p0/955	1	p2	(AT)11	22	772	793		i1_HQ_Rachis_c2231/f7p0/1243	1	p2	(GA)6	12	82	93		i1_HQ_Pinna_c1319/f5p5/1922	1	p2	(AG)23	46	1701	1746
i0_HQ_Root_c9858/f5p27/973	1	p3	(TCC)5	15	565	579		i1_HQ_Rachis_c591/f13p0/1758	1	p3	(TCC)6	18	120	137		i1_HQ_Pinna_c2669/f3p0/1847	1	p2	(AG)17	34	78	111
i0_HQ_Root_c9863/f3p1/900	1	p2	(GT)6	12	847	858		i0_HQ_Rachis_c84929/f4p0/683	1	p1	(A)14	14	658	671		i1_HQ_Pinna_c2677/f3p1/1724	1	p2	(TG)6	12	1313	1324
i0_HQ_Root_c1471/f2p0/960	1	p2	(AG)9	18	15	32		i1_HQ_Rachis_c7261/f2p3/1412	1	p2	(TG)7	14	54	67		i0_HQ_Pinna_c12754/f2p12/901	1	p2	(AG)8	16	1	16
i0_HQ_Root_c9888/f2p28/976	1	p3	(TCC)5	15	813	827		i1_HQ_Rachis_c7265/f6p0/1856	1	p3	(GCA)5	15	104	118		i1_HQ_Pinna_c1323/f4p4/1779	1	c	(CT)11(AC)12	46	50	95
i0_HQ_Root_c9923/f3p9/870	1	p2	(CT)6	12	58	69		i1_HQ_Rachis_c7267/f2p1/1943	1	p2	(AG)11	22	74	95		i0_HQ_Pinna_c12775/f2p0/969	1	p3	(GCT)6	18	246	263
i0_HQ_Root_c9925/f4p1/745	1	p2	(GT)9	18	34	51		i1_HQ_Rachis_c2234/f2p0/1314	1	p2	(AC)10	20	59	78		i0_HQ_Pinna_c71428/f3p0/681	1	p1	(T)10	10	41	50
i0_HQ_Root_c9962/f4p10/658	1	p3	(GGC)7	21	449	469		i1_HQ_Rachis_c620/f16p0/1153	1	p2	(TC)10	20	971	990		i0_HQ_Pinna_c1606/f3p1/693	1	p2	(TC)6	12	56	67
i0_HQ_Root_c9963/f2p0/764	1	p1	(T)11	11	700	710		i0_HQ_Rachis_c52328/f2p0/864	1	p3	(CCT)14	42	563	604		i0_HQ_Pinna_c1606/f3p1/693	2	p1	(C)14	14	482	495
i0_HQ_Root_c1495/f5p0/896	1	p2	(CA)7	14	826	839		i1_HQ_Rachis_c639/f8p0/1418	1	p2	(AT)8	16	1184	1199		i1_HQ_Pinna_c2711/f2p0/1237	1	p1	(T)13	13	1042	1054
i1_HQ_Root_c1352/f5p6/1737	1	p3	(TTC)12	36	29	64		i1_HQ_Rachis_c7284/f2p0/1722	1	p2	(TC)14	28	138	165		i0_HQ_Pinna_c12825/f2p0/963	1	p3	(TCT)7	21	64	84
i0_HQ_Root_c10025/f4p62/747	1	p1	(T)15	15	622	636		i1_HQ_Rachis_c7304/f2p0/1438	1	p3	(TAG)5	15	146	160		i0_HQ_Pinna_c12825/f2p0/963	2	p1	(T)10	10	953	962
i0_HQ_Root_c10099/f2p14/886	1	p2	(TG)6	12	715	726		i1_HQ_Rachis_c7308/f3p0/1728	1	p2	(AC)10	20	1	20		i1_HQ_Pinna_c1336/f3p1/1340	1	p2	(TC)6	12	53	64
i1_HQ_Root_c4219/f2p14/1806	1	p3	(TGA)6	18	1728	1745		i0_HQ_Rachis_c52711/f2p1/969	1	p2	(TG)8	16	23	38		i0_HQ_Pinna_c1625/f2p0/937	1	p6	(TGATCG)5	30	581	610
i0_HQ_Root_c1512/f3p0/767	1	p2	(TG)6	12	9	20		i0_HQ_Rachis_c85091/f6p0/597	1	p3	(CAA)5	15	18	32		i0_HQ_Pinna_c12920/f2p1/996	1	c	(CA)11gtggaacgctatatataaggaggaaggaagagggtgaggggataatttgaggttgaggtgt(TTTG)5	103	242	344
i0_HQ_Root_c10115/f3p0/767	1	p3	(GAG)5	15	270	284		i0_HQ_Rachis_c85091/f6p0/597	2	c	(TA)9cgccttcccacaccacctctcaatctcgcacatatagtttatttatctgtatatac(AT)6	86	333	418		i0_HQ_Pinna_c1643/f3p2/666	1	c	(AT)8aactttact(TA)13	51	433	483
i0_HQ_Root_c10214/f2p0/812	1	p1	(A)11	11	786	796		i0_HQ_Rachis_c85118/f30p0/886	1	p2	(GT)13	26	98	123		i0_HQ_Pinna_c12962/f3p0/784	1	p3	(GAG)6	18	338	355
i0_HQ_Root_c1521/f2p0/873	1	p3	(AGA)6	18	49	66		i1_HQ_Rachis_c7328/f5p14/1783	1	p3	(CTT)6	18	133	150		i0_HQ_Pinna_c13037/f3p0/770	1	p1	(A)10	10	591	600
i1_HQ_Root_c4236/f3p2/1733	1	c	(GA)8(AG)6	28	1	28		i0_HQ_Rachis_c85131/f3p17/816	1	c	(TG)8ttgagggt(GA)14	52	47	98		i1_HQ_Pinna_c1366/f7p2/1783	1	p2	(AG)16	32	1	32
i1_HQ_Root_c1366/f4p6/1769	1	p2	(TA)12	24	1539	1562		i0_HQ_Rachis_c85143/f5p0/687	1	p2	(GA)7	14	34	47		i0_HQ_Pinna_c35043/f2p0/937	1	p3	(CGT)7	21	521	541
i0_HQ_Root_c50587/f3p0/918	1	p1	(C)11	11	92	102		i1_HQ_Rachis_c681/f11p0/1224	1	c	(AC)8(TC)6	28	1051	1078		i1_HQ_Pinna_c2857/f2p7/1302	1	p2	(TC)11	22	6	27
i0_HQ_Root_c1537/f6p0/819	1	p3	(AAG)10	30	114	143		i1_HQ_Rachis_c7341/f2p0/1940	1	p3	(GAG)7	21	321	341		i1_HQ_Pinna_c2857/f2p7/1302	2	p2	(CT)9	18	263	280
i0_HQ_Root_c1539/f6p0/573	1	p3	(TCA)6	18	93	110		i1_HQ_Rachis_c701/f6p0/1158	1	c	(CT)7(CA)10	34	42	75		i1_HQ_Pinna_c1377/f5p0/1973	1	p3	(ATA)6	18	1823	1840
i1_HQ_Root_c1375/f2p11/1874	1	p1	(T)10	10	8	17		i1_HQ_Rachis_c701/f6p0/1158	2	p1	(T)10	10	1104	1113		i0_HQ_Pinna_c35553/f2p3/836	1	p5	(CGCCC)6	30	698	727
i0_HQ_Root_c10461/f2p4/497	1	p1	(T)10	10	291	300		i0_HQ_Rachis_c53424/f3p0/711	1	p2	(GA)8	16	19	34		i0_HQ_Pinna_c13128/f2p1/699	1	p2	(GA)8	16	50	65
i0_HQ_Root_c10498/f2p24/731	1	p2	(GA)8	16	51	66		i1_HQ_Rachis_c706/f8p0/1422	1	p2	(TG)7	14	74	87		i1_HQ_Pinna_c1383/f4p7/1914	1	p1	(T)22	22	2	23
i0_HQ_Root_c10498/f2p24/731	2	p2	(TG)9	18	588	605		i1_HQ_Rachis_c716/f4p0/1936	1	c	(T)11cacggagaaatcgctcaagagctggagtctgagtgagagagagtgtgcggcg(CTT)5	78	2	79		i0_HQ_Pinna_c35809/f2p2/735	1	p1	(A)12	12	529	540
i1_HQ_Root_c1379/f4p0/1548	1	p3	(ACC)5	15	81	95		i1_HQ_Rachis_c716/f4p0/1936	2	c	(CA)7t(AG)6	27	200	226		i1_HQ_Pinna_c2922/f2p6/1548	1	p1	(T)28	28	1	28
i0_HQ_Root_c1552/f3p38/667	1	p2	(CA)6	12	433	444		i1_HQ_Rachis_c2279/f9p1/1488	1	c	(T)15aattcgttactttacgcaccatttgccgtgcacgtcatttgatattacgtggggaggagaaaacaccgccccctccgcgcaccgccccctcctc(TG)7	123	1	123		i1_HQ_Pinna_c2922/f2p6/1548	2	p2	(GA)6	12	1498	1509
i1_HQ_Root_c1382/f3p10/1990	1	p3	(CAG)5	15	53	67		i1_HQ_Rachis_c2280/f6p4/1856	1	c	(TC)6cccccctcc(CT)8gtgtgcgcgcgcgcatgtgtgtactgtgtaccaagcacaccacacctttatagagtgcatc(TG)6	110	283	392		i1_HQ_Pinna_c1391/f3p0/1989	1	p1	(C)10	10	1631	1640
i1_HQ_Root_c1382/f3p10/1990	2	c	(AGC)7aa(CAG)5	38	1055	1092		i1_HQ_Rachis_c2280/f6p4/1856	2	c	(TC)9ttgcatattgcttctttgccttcgtattgtgtaagttttctttgtaagctgactgtagaatctctctccctgc(CT)6	103	563	665		i0_HQ_Pinna_c1687/f2p1/943	1	p1	(T)14	14	2	15
i0_HQ_Root_c1559/f2p0/414	1	p1	(A)33	33	189	221		i1_HQ_Rachis_c2280/f6p4/1856	3	c	(TC)7atattccttctttccctttgtattgtgtaagttttctttgtaaaactttataa(TC)14	95	982	1076		i1_HQ_Pinna_c1405/f14p6/1607	1	p2	(GT)6	12	8	19
i1_HQ_Root_c1395/f2p13/1616	1	p1	(T)15	15	348	362		i1_HQ_Rachis_c7417/f3p2/1978	1	p1	(C)10	10	21	30		i1_HQ_Pinna_c1412/f3p0/1432	1	p3	(AGC)7	21	100	120
i0_HQ_Root_c10734/f2p58/607	1	p3	(CAG)9	27	185	211		i1_HQ_Rachis_c7417/f3p2/1978	2	p2	(AT)8	16	1948	1963		i0_HQ_Pinna_c13464/f2p6/705	1	p2	(AG)9	18	48	65
i1_HQ_Root_c1401/f2p11/1318	1	p1	(A)10	10	1058	1067		i1_HQ_Rachis_c2287/f4p0/1370	1	p2	(CT)14	28	1150	1177		i0_HQ_Pinna_c1712/f2p0/946	1	p2	(AG)13	26	2	27
i0_HQ_Root_c10745/f2p0/742	1	p3	(AGA)6	18	89	106		i1_HQ_Rachis_c733/f5p0/1880	1	p2	(GA)14	28	130	157		i0_HQ_Pinna_c1712/f2p0/946	2	c	(TG)6tatgtttgcgcttgtgctcggggctaa(GT)8ttgcatgagtgtgcc(TG)7ttgggtggtctgttttggggttagggttagggtttttgtgt(TG)6ggttgggtttggggtggtttgggtgtgtgtgtttgtg(GT)6	186	181	366
i0_HQ_Root_c1562/f3p1/580	1	c	(AGA)8agggggggagacagaagcagc(AGA)9agcagcagc(AGA)6agc(AGA)8	126	46	171		i1_HQ_Rachis_c2290/f5p14/1597	1	p2	(GT)6	12	1505	1516		i1_HQ_Pinna_c1420/f5p0/1314	1	p2	(CT)8	16	1178	1193
i0_HQ_Root_c1564/f2p0/546	1	p1	(A)37	37	509	545		i1_HQ_Rachis_c7457/f7p0/1640	1	p3	(TGA)5	15	920	934		i1_HQ_Pinna_c2977/f2p0/1573	1	p3	(CAT)6	18	87	104
i0_HQ_Root_c10812/f3p0/923	1	c	(CCG)5(CT)6	27	718	744		i0_HQ_Rachis_c9059/f3p2/923	1	c	(CATG)5ccttgtgcctagagagctagagacagacagagagagatt(GA)8	75	5	79		i1_HQ_Pinna_c1424/f5p0/1999	1	p2	(TC)14	28	161	188
i0_HQ_Root_c27764/f2p40/511	1	p2	(GA)9	18	28	45		i0_HQ_Rachis_c11880/f2p0/889	1	p1	(T)11	11	76	86		i0_HQ_Pinna_c13551/f2p0/732	1	p3	(TGA)5	15	282	296
i1_HQ_Root_c1408/f3p37/1958	1	p1	(T)10	10	1818	1827		i1_HQ_Rachis_c2297/f4p1/1818	1	p3	(CTT)9	27	1768	1794		i1_HQ_Pinna_c2997/f3p0/1486	1	c	(TC)11(AC)7	36	99	134
i1_HQ_Root_c1409/f5p0/1480	1	p2	(GA)6	12	464	475		i1_HQ_Rachis_c749/f10p0/1216	1	p2	(TA)9	18	956	973		i0_HQ_Pinna_c13597/f3p30/720	1	p2	(AT)13	26	611	636
i0_HQ_Root_c10931/f2p0/796	1	p2	(CT)8	16	352	367		i1_HQ_Rachis_c749/f10p0/1216	2	p2	(AT)8	16	1076	1091		i0_HQ_Pinna_c13612/f3p7/876	1	p3	(TGG)5	15	473	487
i0_HQ_Root_c10943/f3p0/796	1	c	(CT)16ccctgcattggatttgcttaaaacaaagaca(AAG)5	78	6	83		i1_HQ_Rachis_c751/f9p8/1821	1	p3	(TTC)5	15	59	73		i1_HQ_Pinna_c1430/f4p0/1963	1	c	(TG)6tt(TG)7	28	1718	1745
i0_HQ_Root_c10943/f3p0/796	2	p1	(T)10	10	699	708		i1_HQ_Rachis_c13430/f2p6/1459	1	p2	(TC)9	18	105	122		i1_HQ_Pinna_c3026/f2p0/1622	1	c*	(AGG)6(G)12*	28	10	37
i0_HQ_Root_c1579/f3p5/799	1	p3	(GCA)5	15	110	124		i1_HQ_Rachis_c13430/f2p6/1459	2	c	(GT)7(GA)13	40	245	284		i1_HQ_Pinna_c3031/f2p0/1545	1	c	(CA)10(GA)17	54	47	100
i0_HQ_Root_c28811/f2p88/649	1	p1	(A)11	11	81	91		i1_HQ_Rachis_c13430/f2p6/1459	3	p2	(AG)10	20	1364	1383		i1_HQ_Pinna_c1436/f4p0/1372	1	p3	(CTC)10	30	198	227
i0_HQ_Root_c1594/f2p0/906	1	p1	(T)15	15	18	32		i1_HQ_Rachis_c13434/f2p0/1796	1	p2	(CT)10	20	71	90		i0_HQ_Pinna_c1736/f6p0/717	1	p2	(CT)11	22	503	524
i0_HQ_Root_c1595/f2p8/909	1	p1	(T)10	10	866	875		i1_HQ_Rachis_c13434/f2p0/1796	2	p2	(TC)6	12	1635	1646		i0_HQ_Pinna_c13781/f2p0/928	1	p1	(C)11	11	109	119
i0_HQ_Root_c11116/f4p0/989	1	p2	(TG)6	12	66	77		i1_HQ_Rachis_c7538/f4p0/1962	1	p1	(A)10	10	37	46		i0_HQ_Pinna_c1746/f5p0/784	1	c*	(CT)9gtgtgtgtggttcgttataaccttcttctagacttgatgtagccactgactcg(C)15(CT)12*	109	313	421
i0_HQ_Root_c1597/f2p16/847	1	p1	(C)10	10	72	81		i1_HQ_Rachis_c2317/f11p2/1563	1	p2	(TG)7	14	53	66		i0_HQ_Pinna_c1746/f5p0/784	2	p2	(TC)13	26	571	596
i0_HQ_Root_c30510/f2p0/596	1	p3	(GCC)5	15	223	237		i1_HQ_Rachis_c767/f11p0/1498	1	p1	(T)11	11	755	765		i0_HQ_Pinna_c1746/f5p0/784	3	p1	(A)10	10	768	777
i0_HQ_Root_c30780/f2p0/968	1	p3	(GCA)5	15	494	508		i1_HQ_Rachis_c7563/f2p0/1577	1	p2	(TC)11	22	646	667		i1_HQ_Pinna_c3041/f2p0/1258	1	p1	(A)32	32	1215	1246
i0_HQ_Root_c11416/f2p54/896	1	p1	(T)10	10	680	689		i1_HQ_Rachis_c7569/f4p0/1629	1	p2	(AG)7	14	114	127		i0_HQ_Pinna_c13830/f2p2/811	1	p3	(CCT)5	15	39	53
i0_HQ_Root_c11446/f2p15/847	1	p3	(CAA)5	15	821	835		i1_HQ_Rachis_c791/f10p0/1916	1	c	(AC)8agag(AC)10agacacagaga(CG)6(CA)7	77	27	103		i0_HQ_Pinna_c13830/f2p2/811	2	c	(AGC)5ggcggcggcggcggtggcatttgcacatgcccaccaaggtgcgctttcgtgttggtgtggtg(GGC)5	92	373	464
i0_HQ_Root_c11601/f3p0/940	1	p1	(T)12	12	766	777		i1_HQ_Rachis_c7577/f2p3/1412	1	p3	(CTT)5	15	93	107		i0_HQ_Pinna_c89384/f9p0/878	1	p1	(A)13	13	858	870
i0_HQ_Root_c1627/f2p22/857	1	p2	(GA)13	26	119	144		i1_HQ_Rachis_c806/f8p7/1968	1	p2	(AG)6	12	44	55		i0_HQ_Pinna_c1764/f2p7/779	1	p2	(GA)7	14	217	230
i0_HQ_Root_c1628/f2p0/900	1	p3	(GAA)5	15	28	42		i1_HQ_Rachis_c808/f7p0/1274	1	p3	(TCC)13	39	80	118		i0_HQ_Pinna_c1768/f4p0/966	1	p2	(TG)7	14	853	866
i0_HQ_Root_c11613/f2p0/616	1	c	(TG)9ttgaagct(GA)10	46	6	51		i1_HQ_Rachis_c2335/f3p0/1527	1	p3	(GCA)6	18	1056	1073		i0_HQ_Pinna_c1770/f3p6/707	1	p2	(GA)6	12	58	69
i0_HQ_Root_c11672/f2p1/726	1	p2	(GT)12	24	523	546		i1_HQ_Rachis_c2340/f3p9/1178	1	p2	(TG)17	34	216	249		i1_HQ_Pinna_c3104/f2p2/1133	1	p2	(TG)8	16	10	25
i0_HQ_Root_c1635/f2p5/905	1	p1	(C)11	11	891	901		i1_HQ_Rachis_c13542/f2p4/1769	1	p2	(TG)12	24	30	53		i0_HQ_Pinna_c38332/f2p0/910	1	p3	(GTG)6	18	416	433
i1_HQ_Root_c4307/f2p5/1751	1	p1	(A)10	10	13	22		i1_HQ_Rachis_c839/f5p0/1296	1	p2	(AT)11	22	1151	1172		i1_HQ_Pinna_c1502/f7p0/1715	1	p2	(GT)6	12	12	23
i1_HQ_Root_c1455/f8p10/1577	1	p2	(CT)10	20	87	106		i1_HQ_Rachis_c2342/f4p0/1512	1	p2	(AG)8	16	66	81		i1_HQ_Pinna_c1502/f7p0/1715	2	c	(AC)11(CA)7tacacacac(AT)9	63	1401	1463
i0_HQ_Root_c11793/f2p0/974	1	p1	(A)13	13	14	26		i1_HQ_Rachis_c18794/f3p0/1183	1	p1	(T)10	10	1124	1133		i1_HQ_Pinna_c1502/f7p0/1715	3	p2	(TG)7	14	1565	1578
i0_HQ_Root_c11835/f2p1/551	1	p2	(TA)7	14	521	534		i1_HQ_Rachis_c13591/f7p13/1365	1	p3	(TTC)8	24	48	71		i0_HQ_Pinna_c14157/f2p2/633	1	p2	(GA)14	28	17	44
i0_HQ_Root_c11927/f2p7/967	1	p2	(AT)10	20	821	840		i1_HQ_Rachis_c2350/f2p0/1748	1	p3	(GAG)5	15	178	192		i0_HQ_Pinna_c1792/f3p2/837	1	p3	(GAG)5	15	339	353
i0_HQ_Root_c1652/f3p9/934	1	p2	(TC)8	16	10	25		i1_HQ_Rachis_c18800/f2p2/1270	1	c	(A)11c(A)71c(A)20c(A)219	324	949	1272		i0_HQ_Pinna_c1793/f3p4/932	1	p3	(TCA)5	15	245	259
i0_HQ_Root_c1652/f3p9/934	2	p3	(CAC)5	15	717	731		i1_HQ_Rachis_c853/f7p0/1225	1	p2	(AG)8	16	36	51		i1_HQ_Pinna_c3161/f8p3/1301	1	p1	(T)11	11	1187	1197
i1_HQ_Root_c1462/f2p0/1552	1	c	(GA)6cagagagcgggcgagcggagagagacagaggggtccagagagccgttattccgttagatttttgagtgtgtgat(AG)12	110	33	142		i1_HQ_Rachis_c13597/f3p0/1325	1	p1	(T)11	11	1095	1105		i1_HQ_Pinna_c1516/f2p1/1370	1	p4	(CTGC)5	20	38	57
i1_HQ_Root_c1462/f2p0/1552	2	p3	(CTC)6	18	563	580		i1_HQ_Rachis_c2355/f3p6/1875	1	p1	(T)11	11	370	380		i1_HQ_Pinna_c3166/f2p1/1727	1	p3	(GAG)5	15	707	721
i1_HQ_Root_c4314/f7p77/1758	1	p2	(AT)6	12	1747	1758		i1_HQ_Rachis_c2355/f3p6/1875	2	p2	(TG)11	22	1610	1631		i1_HQ_Pinna_c1522/f3p0/1195	1	p3	(AGC)5	15	321	335
i0_HQ_Root_c33505/f2p0/363	1	p1	(A)17	17	335	351		i1_HQ_Rachis_c864/f8p0/1454	1	p3	(TGC)6	18	160	177		i1_HQ_Pinna_c3253/f2p0/1636	1	p1	(T)12	12	1598	1609
i1_HQ_Root_c4331/f3p1/1938	1	p3	(GCA)6	18	236	253		i1_HQ_Rachis_c2356/f3p4/1998	1	p3	(CTC)6	18	43	60		i0_HQ_Pinna_c89437/f6p0/562	1	p1	(A)16	16	544	559
i1_HQ_Root_c4331/f3p1/1938	2	p3	(CAT)6	18	475	492		i1_HQ_Rachis_c2356/f3p4/1998	2	p3	(ATT)6	18	1947	1964		i1_HQ_Pinna_c3283/f5p4/1370	1	p1	(C)11	11	1110	1120
i0_HQ_Root_c12058/f6p0/919	1	p6	(AGGGAG)5	30	1	30		i1_HQ_Rachis_c7668/f2p9/1821	1	p2	(GA)10	20	14	33		i1_HQ_Pinna_c3288/f2p16/1734	1	p2	(TA)13	26	601	626
i0_HQ_Root_c33831/f2p31/760	1	p2	(AG)8	16	71	86		i1_HQ_Rachis_c18805/f2p20/1586	1	p2	(CT)8	16	61	76		i1_HQ_Pinna_c3288/f2p16/1734	2	p2	(GA)8	16	1125	1140
i1_HQ_Root_c4384/f3p8/1724	1	c	(CT)7t(TC)7	29	44	72		i1_HQ_Rachis_c18805/f2p20/1586	2	p2	(TC)11	22	224	245		i0_HQ_Pinna_c1829/f5p3/863	1	p1	(T)12	12	18	29
i0_HQ_Root_c1664/f4p8/963	1	p3	(GAA)5	15	20	34		i1_HQ_Rachis_c18805/f2p20/1586	3	c	(CT)9cccggctta(C)10	37	440	476		i1_HQ_Pinna_c1540/f3p0/1935	1	c	(CA)6gacatagagtaggccttgtttgatctctctctcactcacccacccactctatctctctcactcacccaccca(CT)10	104	17	120
i1_HQ_Root_c1468/f2p1/1881	1	p2	(AG)14	28	19	46		i1_HQ_Rachis_c13605/f3p0/1263	1	p1	(T)10	10	1204	1213		i1_HQ_Pinna_c1540/f3p0/1935	2	p2	(TG)16	32	409	440
i0_HQ_Root_c1671/f2p26/669	1	p1	(T)15	15	597	611		i1_HQ_Rachis_c2358/f4p1/1690	1	p6	(GGCTCA)8	48	1487	1534		i1_HQ_Pinna_c3296/f2p0/1833	1	p2	(AC)11	22	24	45
i1_HQ_Root_c1470/f4p23/1542	1	p2	(AG)8	16	45	60		i1_HQ_Rachis_c7674/f2p0/1787	1	p6	(CGTCTT)6	36	93	128		i0_HQ_Pinna_c14603/f2p0/740	1	p2	(CT)8	16	22	37
i0_HQ_Root_c1674/f5p18/691	1	p1	(T)11	11	584	594		i1_HQ_Rachis_c7677/f5p28/1293	1	c	(GA)11(G)17acagaggaagagcgctactctttccgagagtgggtatctgtggagagagc(GA)6	101	19	119		i0_HQ_Pinna_c14609/f3p2/832	1	p3	(CAG)7	21	123	143
i1_HQ_Root_c4409/f7p2/1220	1	p3	(AGA)5	15	889	903		i1_HQ_Rachis_c18833/f4p18/1910	1	p3	(ATA)6	18	1747	1764		i0_HQ_Pinna_c14613/f2p2/651	1	c	(CCG)6cccgccggcagggtcggctgtgtcggccgctccgcaccctgccccggccgcg(TC)8	86	342	427
i0_HQ_Root_c12136/f2p35/798	1	p1	(T)10	10	677	686		i1_HQ_Rachis_c13649/f3p10/1878	1	p2	(CT)8	16	23	38		i0_HQ_Pinna_c14623/f2p0/862	1	p2	(AG)6	12	40	51
i1_HQ_Root_c1474/f2p15/1456	1	c	(T)92atccatattcatctctccatatatcagatttgaaatatcagcttcatataacactcccaacaaac(A)16	173	1	173		i1_HQ_Rachis_c7705/f2p0/1927	1	c	(CT)16ccgttaagtgcttagatctgccttgtgggtaacccttcaactttctacaccaccctcccccccgcgcgcgcgca(CT)19	144	247	390		i1_HQ_Pinna_c1546/f8p2/1167	1	c	(AC)8(TC)6	28	1006	1033
i1_HQ_Root_c1474/f2p15/1456	2	p1	(T)17	17	897	913		i1_HQ_Rachis_c899/f4p0/1172	1	p2	(AT)8	16	1146	1161		i1_HQ_Pinna_c1550/f3p0/1720	1	p3	(CAG)5	15	767	781
i1_HQ_Root_c1474/f2p15/1456	3	p1	(A)10	10	1104	1113		i1_HQ_Rachis_c7720/f4p5/1546	1	p2	(CT)10	20	224	243		i1_HQ_Pinna_c1550/f3p0/1720	2	p1	(T)13	13	1593	1605
i0_HQ_Root_c12204/f2p10/979	1	c	(AGA)9agcagcagcagccagaaaggggtgctcgtgaaagaggtgaagcagaagagaccg(AGA)6	99	1	99		i1_HQ_Rachis_c18935/f2p28/1560	1	p2	(CT)10	20	66	85		i0_HQ_Pinna_c14676/f2p0/799	1	p2	(CT)11	22	58	79
i0_HQ_Root_c1681/f2p0/738	1	p3	(CTC)5	15	35	49		i1_HQ_Rachis_c18951/f2p0/1655	1	p1	(A)11	11	1494	1504		i0_HQ_Pinna_c1860/f4p5/730	1	p1	(T)11	11	694	704
i0_HQ_Root_c1681/f2p0/738	2	p3	(GTG)10	30	274	303		i1_HQ_Rachis_c2379/f5p2/1393	1	p2	(CT)12	24	21	44		i1_HQ_Pinna_c3358/f2p9/1954	1	p2	(TG)8	16	1762	1777
i1_HQ_Root_c4447/f5p10/1363	1	p3	(AAG)5	15	338	352		i1_HQ_Rachis_c7766/f4p3/1332	1	p3	(CCA)7	21	143	163		i1_HQ_Pinna_c3358/f2p9/1954	2	p1	(A)29	29	1927	1955
i1_HQ_Root_c4447/f5p10/1363	2	p3	(TGA)6	18	803	820		i1_HQ_Rachis_c7766/f4p3/1332	2	p6	(CCACCT)5	30	266	295		i0_HQ_Pinna_c1866/f3p2/794	1	p1	(A)11	11	649	659
i1_HQ_Root_c1482/f2p0/1411	1	c	(GC)6(TC)8	28	20	47		i0_HQ_Rachis_c101169/f3p0/580	1	p3	(GCT)6	18	242	259		i1_HQ_Pinna_c1559/f2p0/1481	1	c	(TC)7(TG)11cgc(GT)9	57	129	185
i0_HQ_Root_c1694/f2p13/865	1	p2	(CT)7	14	50	63		i1_HQ_Rachis_c19004/f4p0/1247	1	p2	(GA)7	14	6	19		i0_HQ_Pinna_c1879/f4p0/678	1	c	(CA)6gcgccc(GA)9	36	34	69
i0_HQ_Root_c1694/f2p13/865	2	p1	(A)11	11	713	723		i1_HQ_Rachis_c2382/f7p0/1812	1	p3	(CAG)5	15	468	482		i0_HQ_Pinna_c1879/f4p0/678	2	p1	(T)13	13	392	404
i1_HQ_Root_c1483/f3p5/1813	1	p1	(A)15	15	1713	1727		i1_HQ_Rachis_c2382/f7p0/1812	2	p2	(AT)6	12	1722	1733		i1_HQ_Pinna_c3403/f3p5/1643	1	p1	(T)10	10	1421	1430
i1_HQ_Root_c4496/f2p2/1906	1	p1	(T)12	12	1835	1846		i1_HQ_Rachis_c19029/f2p2/1088	1	p3	(CTC)7	21	1	21		i0_HQ_Pinna_c14901/f2p0/707	1	p3	(GGT)5	15	426	440
i1_HQ_Root_c1485/f6p0/1144	1	p2	(TG)13	26	59	84		i1_HQ_Rachis_c7818/f2p0/1651	1	p2	(TG)11	22	16	37		i1_HQ_Pinna_c1566/f2p2/1290	1	c	(TC)6acacagacacaca(CT)8	41	39	79
i1_HQ_Root_c4504/f2p25/1472	1	p3	(AAC)5	15	435	449		i1_HQ_Rachis_c19067/f2p10/1993	1	p3	(GAT)5	15	553	567		i0_HQ_Pinna_c14947/f2p0/722	1	p3	(GCA)5	15	250	264
i0_HQ_Root_c1697/f2p27/544	1	p2	(GA)9	18	1	18		i1_HQ_Rachis_c13794/f2p3/1306	1	p2	(AG)15	30	1187	1216		i1_HQ_Pinna_c3459/f4p0/1935	1	p3	(CAC)5	15	1218	1232
i1_HQ_Root_c4509/f2p1/1338	1	p3	(ACC)5	15	105	119		i1_HQ_Rachis_c2390/f4p1/1381	1	p2	(CA)10	20	159	178		i0_HQ_Pinna_c1895/f5p0/966	1	c	(GGA)7(GGC)7	42	629	670
i1_HQ_Root_c4509/f2p1/1338	2	p1	(A)18	18	1230	1247		i1_HQ_Rachis_c13819/f4p29/1433	1	p3	(AGC)7	21	100	120		i0_HQ_Pinna_c1912/f3p0/701	1	p3	(GCA)6	18	63	80
i1_HQ_Root_c1487/f4p3/1863	1	p1	(T)10	10	1738	1747		i1_HQ_Rachis_c19142/f3p33/1937	1	p3	(TCA)5	15	54	68		i1_HQ_Pinna_c3549/f3p0/1828	1	p3	(GCG)6	18	252	269
i0_HQ_Root_c12389/f2p10/940	1	p4	(ACGC)8	32	393	424		i1_HQ_Rachis_c7824/f2p0/1184	1	p2	(GA)7	14	6	19		i1_HQ_Pinna_c3554/f2p0/1155	1	p3	(CAG)5	15	186	200
i0_HQ_Root_c1706/f3p27/963	1	p3	(CTC)6	18	264	281		i1_HQ_Rachis_c19165/f2p4/1263	1	p2	(AG)8	16	13	28		i0_HQ_Pinna_c1915/f3p0/930	1	p1	(A)10	10	14	23
i0_HQ_Root_c1706/f3p27/963	2	p3	(CCT)5	15	416	430		i1_HQ_Rachis_c19165/f2p4/1263	2	p1	(T)11	11	1156	1166		i1_HQ_Pinna_c1584/f3p4/1992	1	p3	(TGC)6	18	617	634
i1_HQ_Root_c1490/f2p8/1879	1	p1	(T)10	10	1793	1802		i0_HQ_Rachis_c102799/f3p0/803	1	p2	(GA)11	22	5	26		i0_HQ_Pinna_c47953/f3p11/942	1	p1	(C)11	11	81	91
i1_HQ_Root_c4523/f2p0/1229	1	p1	(T)11	11	373	383		i1_HQ_Rachis_c13822/f4p8/1983	1	p3	(GCA)5	15	102	116		i0_HQ_Pinna_c15335/f3p0/787	1	p3	(CAG)8	24	119	142
i0_HQ_Root_c1718/f4p6/984	1	p2	(GA)12	24	1	24		i1_HQ_Rachis_c1001/f3p0/1229	1	p2	(AT)6	12	929	940		i0_HQ_Pinna_c47963/f11p0/898	1	p2	(AT)6	12	883	894
i0_HQ_Root_c1718/f4p6/984	2	p1	(A)10	10	921	930		i1_HQ_Rachis_c2394/f2p7/1566	1	p3	(CTG)8	24	1278	1301		i0_HQ_Pinna_c1930/f7p1/835	1	c	(AT)9ttt(G)11	32	640	671
i0_HQ_Root_c12617/f2p39/782	1	p1	(T)17	17	580	596		i1_HQ_Rachis_c1013/f18p0/1190	1	c	(TC)11tacgacgttaaaattctcttctcttcttcttctacccttgttgggtccttcccc(CT)7	90	77	166		i0_HQ_Pinna_c15436/f2p0/954	1	p3	(CAG)6	18	47	64
i1_HQ_Root_c4548/f2p9/1719	1	p3	(AGC)6	18	1393	1410		i1_HQ_Rachis_c2399/f4p0/1830	1	p6	(TCGCCA)5	30	130	159		i1_HQ_Pinna_c3620/f2p0/1344	1	p2	(TC)9	18	106	123
i0_HQ_Root_c12636/f2p3/870	1	p2	(TC)9	18	98	115		i1_HQ_Rachis_c2399/f4p0/1830	2	p1	(T)10	10	1737	1746		i1_HQ_Pinna_c3620/f2p0/1344	2	c	(GT)7(GA)14	42	246	287
i0_HQ_Root_c1722/f6p0/892	1	p2	(AG)18	36	760	795		i1_HQ_Rachis_c13865/f2p8/1850	1	p3	(CAG)5	15	108	122		i0_HQ_Pinna_c1947/f4p0/462	1	c	(GA)6ggggaagaactacttttgaacgtcgtagcac(AG)14	71	39	109
i0_HQ_Root_c1729/f3p1/626	1	p2	(TC)9	18	25	42		i1_HQ_Rachis_c2402/f2p0/1504	1	p3	(AGC)6	18	227	244		i0_HQ_Pinna_c48013/f8p8/585	1	p1	(A)81	81	503	583
i0_HQ_Root_c1730/f3p0/448	1	p2	(GA)18	36	3	38		i1_HQ_Rachis_c2402/f2p0/1504	2	p2	(TC)12	24	1151	1174		i0_HQ_Pinna_c15732/f2p0/727	1	p2	(TG)6	12	512	523
i1_HQ_Root_c4624/f4p16/1928	1	p1	(C)10	10	70	79		i1_HQ_Rachis_c2403/f3p0/1350	1	p1	(A)10	10	1325	1334		i1_HQ_Pinna_c1611/f4p2/1482	1	p2	(AC)9	18	40	57
i0_HQ_Root_c1741/f4p0/893	1	p3	(CTT)5	15	411	425		i1_HQ_Rachis_c1021/f3p0/1727	1	p2	(TG)6	12	1294	1305		i0_HQ_Pinna_c1965/f2p0/942	1	p3	(CAT)5	15	191	205
i0_HQ_Root_c12946/f2p0/713	1	c	(GA)7ag(GA)6	28	16	43		i1_HQ_Rachis_c13881/f2p0/1167	1	p2	(TC)16	32	65	96		i1_HQ_Pinna_c3700/f3p0/1324	1	p2	(TC)6	12	1063	1074
i1_HQ_Root_c4633/f4p3/1571	1	p3	(CAG)5	15	359	373		i1_HQ_Rachis_c19364/f2p0/1297	1	p2	(TC)7	14	25	38		i0_HQ_Pinna_c48065/f7p0/993	1	p2	(TG)7	14	778	791
i0_HQ_Root_c1748/f2p0/995	1	p2	(AC)13	26	764	789		i1_HQ_Rachis_c13893/f4p7/1360	1	c	(C)10(A)10	20	1304	1323		i1_HQ_Pinna_c1616/f7p1/1988	1	p3	(ATG)5	15	1890	1904
i0_HQ_Root_c1750/f2p7/748	1	p2	(GA)13	26	21	46		i1_HQ_Rachis_c19368/f2p2/1822	1	p3	(GGC)6	18	460	477		i0_HQ_Pinna_c15852/f2p0/859	1	p2	(TC)6	12	55	66
i0_HQ_Root_c12974/f2p0/902	1	p3	(AGC)5	15	297	311		i1_HQ_Rachis_c2409/f5p0/1543	1	p2	(AC)6	12	72	83		i0_HQ_Pinna_c1977/f3p4/991	1	p3	(CTC)5	15	191	205
i0_HQ_Root_c12974/f2p0/902	2	p3	(CTG)9	27	455	481		i1_HQ_Rachis_c13921/f2p3/1288	1	p2	(GA)9	18	90	107		i0_HQ_Pinna_c1977/f3p4/991	2	p2	(AG)10	20	936	955
i0_HQ_Root_c13000/f2p0/736	1	c	(CT)21(CA)14	70	48	117		i1_HQ_Rachis_c2411/f3p2/1413	1	c	(CT)7ccgcaacgcgctgtccttctctctctcctcttcatttatcatacatctcct(TC)11	87	138	224		i1_HQ_Pinna_c1617/f2p0/1713	1	c	(CAT)6t(TTC)5	34	321	354
i0_HQ_Root_c34877/f2p5/640	1	p1	(T)12	12	377	388		i0_HQ_Rachis_c170344/f11p0/837	1	p3	(CCT)14	42	632	673		i1_HQ_Pinna_c1618/f2p0/1342	1	c	(C)10(A)10	20	1292	1311
i0_HQ_Root_c34877/f2p5/640	2	p1	(T)19	19	527	545		i1_HQ_Rachis_c13941/f2p18/1710	1	p1	(A)15	15	1334	1348		i0_HQ_Pinna_c15871/f2p0/773	1	p1	(A)12	12	754	765
i0_HQ_Root_c1758/f2p0/666	1	p1	(G)13	13	494	506		i1_HQ_Rachis_c19425/f2p0/1870	1	p1	(A)12	12	122	133		i1_HQ_Pinna_c1619/f4p0/1565	1	p1	(A)12	12	1421	1432
i1_HQ_Root_c4636/f2p8/1805	1	p3	(TTC)5	15	34	48		i1_HQ_Rachis_c13956/f2p2/1292	1	p1	(G)13	13	929	941		i0_HQ_Pinna_c15973/f3p0/907	1	p2	(GA)10	20	21	40
i1_HQ_Root_c1522/f3p0/1404	1	p2	(AT)7	14	184	197		i1_HQ_Rachis_c7962/f4p0/1930	1	p1	(T)10	10	88	97		i0_HQ_Pinna_c1992/f5p19/732	1	p3	(CCA)7	21	54	74
i1_HQ_Root_c1522/f3p0/1404	2	p3	(TTC)5	15	409	423		i1_HQ_Rachis_c1043/f11p0/1697	1	p3	(TCT)5	15	113	127		i1_HQ_Pinna_c1623/f2p1/1857	1	p2	(TA)6	12	1608	1619
i0_HQ_Root_c34902/f2p0/299	1	p1	(A)10	10	286	295		i1_HQ_Rachis_c1043/f11p0/1697	2	p2	(TA)6	12	1585	1596		i0_HQ_Pinna_c1997/f2p0/913	1	c	(C)12(TC)10acg(CA)9	53	281	333
i0_HQ_Root_c13050/f2p18/869	1	p2	(GA)8	16	5	20		i1_HQ_Rachis_c7968/f2p0/1252	1	p1	(T)15	15	1152	1166		i0_HQ_Pinna_c16095/f3p0/703	1	p3	(AGG)5	15	335	349
i0_HQ_Root_c1778/f2p5/800	1	p1	(T)18	18	681	698		i1_HQ_Rachis_c7987/f4p0/1195	1	p2	(CA)18	36	130	165		i1_HQ_Pinna_c3761/f5p1/1163	1	p2	(AG)7	14	69	82
i1_HQ_Root_c4687/f3p19/1735	1	p1	(T)10	10	968	977		i1_HQ_Rachis_c1055/f6p0/1211	1	p3	(CTA)6	18	1097	1114		i1_HQ_Pinna_c1630/f2p0/1843	1	p2	(GT)8	16	68	83
i1_HQ_Root_c4716/f2p2/1816	1	p1	(T)10	10	1553	1562		i1_HQ_Rachis_c13997/f7p2/1457	1	p2	(TC)9	18	606	623		i1_HQ_Pinna_c1634/f2p0/1670	1	p3	(GAT)10	30	370	399
i0_HQ_Root_c13190/f2p0/543	1	c	(TG)8(AG)7	30	62	91		i1_HQ_Rachis_c2431/f5p0/1719	1	p2	(TG)8	16	32	47		i1_HQ_Pinna_c1634/f2p0/1670	2	c	(TC)16(AC)15	62	1413	1474
i0_HQ_Root_c38221/f2p7/353	1	p2	(TA)10	20	157	176		i1_HQ_Rachis_c2432/f8p0/1601	1	c	(CCA)6tcatcctcagcc(GCA)9	57	129	185		i1_HQ_Pinna_c7238/f2p1/1339	1	p3	(AGC)7	21	15	35
i1_HQ_Root_c1537/f3p0/1486	1	p3	(TCC)5	15	173	187		i1_HQ_Rachis_c2434/f3p3/1746	1	p2	(AT)6	12	1732	1743		i1_HQ_Pinna_c102/f23p0/1406	1	c	(TC)12gttttctatcctctgcttcgcttgatttctctctctcgcgcgcg(CT)8	84	50	133
i0_HQ_Root_c1825/f2p24/815	1	p2	(GA)10	20	119	138		i1_HQ_Rachis_c1059/f6p0/1202	1	c	(AG)8cctgtgtgtgtgagagagagcgagagagagcgagagagagcctc(TG)10(AG)11	102	36	137		i0_HQ_Pinna_c2350/f2p2/918	1	p3	(TCT)7	21	88	108
i1_HQ_Root_c4750/f2p20/1169	1	p1	(A)10	10	21	30		i1_HQ_Rachis_c14032/f2p0/1542	1	c	(C)12t(CA)6acaactcacatccacccacccacagagc(GA)11	75	107	181		i1_HQ_Pinna_c13914/f4p10/1383	1	p3	(CAG)7	21	220	240
i0_HQ_Root_c40008/f26p1/670	1	p3	(CAC)5	15	103	117		i1_HQ_Rachis_c2436/f6p5/1814	1	p3	(GTT)10	30	7	36		i0_HQ_Pinna_c2430/f4p0/959	1	p2	(TG)6	12	715	726
i0_HQ_Root_c40012/f22p10/538	1	p2	(GA)9	18	29	46		i1_HQ_Rachis_c2436/f6p5/1814	2	p1	(T)10	10	1673	1682		i1_HQ_Pinna_c13958/f3p0/1172	1	c	(AGG)5cggaggcggaggc(GGA)5	43	103	145
i0_HQ_Root_c40012/f22p10/538	2	p1	(A)39	39	496	534		i1_HQ_Rachis_c19726/f2p13/1775	1	c	(AC)6aacacacagacatccgttgtgtggcacccgcagagaaaac(AG)14gg(AGA)6	100	99	198		i1_HQ_Pinna_c13967/f2p0/1415	1	p3	(AGC)6	18	42	59
i1_HQ_Root_c4776/f5p40/1871	1	p2	(CT)11	22	114	135		i1_HQ_Rachis_c1071/f4p0/1224	1	p1	(T)11	11	352	362		i1_HQ_Pinna_c177/f5p0/1612	1	p1	(G)10	10	1204	1213
i1_HQ_Root_c4776/f5p40/1871	2	p1	(T)11	11	1699	1709		i1_HQ_Rachis_c8081/f3p12/1262	1	p2	(AT)6	12	1096	1107		i0_HQ_Pinna_c2514/f3p6/888	1	p3	(AGA)5	15	16	30
i1_HQ_Root_c1550/f3p0/1532	1	p1	(T)10	10	1247	1256		i1_HQ_Rachis_c14093/f2p0/1556	1	p3	(CCT)5	15	113	127		i0_HQ_Pinna_c2514/f3p6/888	2	p2	(AT)12	24	808	831
i1_HQ_Root_c4788/f5p0/1245	1	c	(CTT)5taaacatcatcagatctcaaagccaagaaacgaaagaaagacgaaagaatccatg(GCA)5	85	1	85		i1_HQ_Rachis_c1076/f4p0/1269	1	p1	(T)10	10	1157	1166		i1_HQ_Pinna_c1662/f2p3/1250	1	p2	(TC)10	20	53	72
i1_HQ_Root_c4791/f5p0/1379	1	c	(A)14gaaaaagagtgaaaaagattattgtagtgagttttgggatagaaagttgtttgggcatatgggttcaagtttatgtaattattggg(T)10	110	1208	1317		i1_HQ_Rachis_c8090/f4p1/1375	1	p3	(GAG)5	15	62	76		i1_HQ_Pinna_c7340/f2p0/1376	1	c	(TC)13tgtgtgtgtgccgtcttgaggcg(CT)11(GT)6	83	39	121
i0_HQ_Root_c1847/f3p2/799	1	p3	(AGG)6	18	121	138		i1_HQ_Rachis_c2444/f2p10/1184	1	p3	(AGG)8	24	188	211		i0_HQ_Pinna_c2573/f2p0/791	1	c	(AG)14gtagagaccctaaggaagaaggccattccttagagagtgggagagagagaggaagagagagat(TG)11	113	92	204
i1_HQ_Root_c1561/f4p7/1443	1	p3	(GAG)5	15	16	30		i1_HQ_Rachis_c2445/f6p1/1131	1	p2	(GT)6	12	860	871		i1_HQ_Pinna_c7348/f3p1/1210	1	p2	(GA)11	22	8	29
i1_HQ_Root_c64/f26p0/1453	1	p1	(A)15	15	23	37		i1_HQ_Rachis_c14155/f2p6/1094	1	p3	(GCA)5	15	498	512		i1_HQ_Pinna_c3986/f3p3/1331	1	p2	(AG)16	32	135	166
i0_HQ_Root_c13570/f2p0/589	1	p1	(T)22	22	455	476		i1_HQ_Rachis_c1087/f3p8/1995	1	p3	(AAG)6	18	1552	1569		i1_HQ_Pinna_c14035/f4p0/1196	1	c	(TC)11tacgacgttaaaattctcttctcttcttcttctacccttgttgggtccttcccc(CT)7	90	50	139
i0_HQ_Root_c1856/f3p0/753	1	p2	(AG)15	30	565	594		i1_HQ_Rachis_c1087/f3p8/1995	2	p3	(GAA)6	18	1797	1814		i0_HQ_Pinna_c2588/f3p0/789	1	p1	(T)10	10	704	713
i1_HQ_Root_c1566/f3p0/1889	1	c	(TCT)7ac(GA)19	61	31	91		i1_HQ_Rachis_c14172/f4p0/1606	1	p2	(GA)9	18	11	28		i1_HQ_Pinna_c3991/f5p3/1542	1	p3	(TTG)7	21	1520	1540
i1_HQ_Root_c1566/f3p0/1889	2	p3	(TGG)6	18	1267	1284		i1_HQ_Rachis_c14172/f4p0/1606	2	c	(AG)8acctggacgccatg(GA)8gcattgagacccaggtgcttggttttcctgctgt(GA)15	110	137	246		i1_HQ_Pinna_c239/f13p0/1369	1	p3	(CTT)7	21	21	41
i1_HQ_Root_c85/f21p0/1955	1	p1	(T)12	12	1817	1828		i1_HQ_Rachis_c8137/f2p7/1395	1	p1	(T)10	10	883	892		i1_HQ_Pinna_c1669/f10p2/1440	1	p3	(CTT)6	18	46	63
i0_HQ_Root_c1864/f3p0/857	1	p5	(CGCCC)6	30	698	727		i1_HQ_Rachis_c14245/f2p15/1474	1	p2	(GA)6	12	91	102		i1_HQ_Pinna_c1669/f10p2/1440	2	p3	(AAG)5	15	763	777
i0_HQ_Root_c1869/f6p15/728	1	p1	(T)12	12	629	640		i1_HQ_Rachis_c19917/f3p0/1592	1	p2	(GA)6	12	71	82		i1_HQ_Pinna_c7367/f9p0/1516	1	c	(TG)6tttgtttgttttctgttggcatcgttgttttcattt(TG)7	62	51	112
i0_HQ_Root_c13780/f2p0/770	1	p2	(CT)9	18	22	39		i1_HQ_Rachis_c1098/f14p0/1939	1	c	(TG)8(AG)12	40	163	202		i1_HQ_Pinna_c1671/f2p9/1513	1	p2	(TC)7	14	89	102
i0_HQ_Root_c1875/f3p1/979	1	p3	(AGA)7	21	61	81		i1_HQ_Rachis_c19986/f2p5/1608	1	p3	(GAA)7	21	154	174		i1_HQ_Pinna_c1671/f2p9/1513	2	p3	(CTG)6	18	1103	1120
i0_HQ_Root_c1879/f2p15/825	1	p2	(TG)6	12	73	84		i1_HQ_Rachis_c19997/f2p0/1789	1	p3	(AAG)5	15	1	15		i1_HQ_Pinna_c4016/f2p0/1393	1	p1	(A)13	13	1280	1292
i0_HQ_Root_c1879/f2p15/825	2	p1	(T)10	10	546	555		i1_HQ_Rachis_c1103/f9p0/1160	1	p2	(AG)7	14	68	81		i1_HQ_Pinna_c14090/f3p262/1550	1	p2	(CT)6	12	97	108
i0_HQ_Root_c1880/f3p0/750	1	c	(CT)12t(TA)8	41	654	694		i1_HQ_Rachis_c2466/f9p8/1276	1	p2	(TC)8	16	100	115		i1_HQ_Pinna_c7389/f3p1/1404	1	p2	(TC)6	12	1299	1310
i1_HQ_Root_c160/f12p0/1594	1	p1	(T)12	12	1289	1300		i1_HQ_Rachis_c1117/f5p0/1646	1	p3	(GCA)5	15	231	245		i1_HQ_Pinna_c7472/f3p2/1788	1	p2	(GA)7	14	40	53
i1_HQ_Root_c1574/f4p12/1928	1	p2	(CT)13	26	103	128		i1_HQ_Rachis_c14357/f3p0/1997	1	p3	(CAT)7	21	214	234		i1_HQ_Pinna_c7472/f3p2/1788	2	p2	(CA)9	18	180	197
i0_HQ_Root_c13883/f4p12/945	1	p1	(T)10	10	739	748		i0_HQ_Rachis_c109522/f5p0/889	1	p3	(CCT)14	42	688	729		i1_HQ_Pinna_c14187/f6p20/1863	1	c	(GA)6gtct(GA)6	28	34	61
i0_HQ_Root_c13910/f2p0/900	1	p3	(TGC)10	30	804	833		i1_HQ_Rachis_c8193/f2p7/1383	1	p2	(TC)11	22	201	222		i1_HQ_Pinna_c7516/f2p1/1435	1	p2	(AG)11	22	1020	1041
i1_HQ_Root_c1575/f2p2/1829	1	p1	(T)15	15	186	200		i1_HQ_Rachis_c20127/f3p0/1882	1	p3	(CAG)7	21	86	106		i1_HQ_Pinna_c7516/f2p1/1435	2	p3	(CCT)5	15	1254	1268
i1_HQ_Root_c1575/f2p2/1829	2	c	(A)11c(A)12	24	1797	1820		i1_HQ_Rachis_c14380/f2p0/1286	1	p2	(GA)12	24	41	64		i1_HQ_Pinna_c7527/f6p3/1310	1	c	(AAG)5agaggaagccttgct(AC)10	50	89	138
i0_HQ_Root_c1892/f3p4/910	1	c	(CT)7gtgtgtg(TC)8	37	30	66		i1_HQ_Rachis_c2474/f2p2/1426	1	c	(AC)9g(CT)14	47	6	52		i1_HQ_Pinna_c1700/f2p1/1936	1	p2	(CT)10	20	1822	1841
i0_HQ_Root_c1896/f3p0/839	1	p2	(CA)6	12	459	470		i1_HQ_Rachis_c1133/f9p0/1698	1	p2	(AG)7	14	28	41		i1_HQ_Pinna_c4146/f2p2/1781	1	c	(AC)6tcactatc(CT)8ttgtgtctctcccccccc(CA)6cccacgcgcagcgcg(CA)6	93	49	141
i1_HQ_Root_c4917/f2p34/1867	1	c	(T)10ggggttttct(G)11	31	153	183		i1_HQ_Rachis_c1137/f3p11/1855	1	c	(CT)9(CA)7	32	49	80		i1_HQ_Pinna_c19108/f2p13/1505	1	c	(CG)9cccacacgcatgccaccccctctcccccc(CT)10	67	5	71
i1_HQ_Root_c225/f18p0/1789	1	p1	(T)17	17	1600	1616		i1_HQ_Rachis_c1137/f3p11/1855	2	p2	(CT)7	14	387	400		i1_HQ_Pinna_c14235/f2p0/1536	1	p1	(A)10	10	1296	1305
i0_HQ_Root_c1900/f3p0/926	1	c	(A)11tgaaaccatggcagataagtatatcgagtg(T)15	56	590	645		i1_HQ_Rachis_c20140/f2p4/1852	1	c	(CT)12ttactcgtgggatgcaaggtcagctatggaga(TC)8acacacacaagttagctgtggaga(TC)13tgggatgcaaggtcagctatggaga(TC)7acacacaagttagctgtggaga(TC)10tgggatgcaattaggtcagctatggaga(TC)14acacacacacgttagctgtggaga(TC)6t(AC)7atacacaagtaagataagctctggtcggatctctctctcgagatgcacattcttgtaagccgagctagtcgttctctctcttcagcta(TC)7tttgtcggataagcct(TC)7tttccgcatacctatgcagga(TC)14cgcatacctatgtaatcctgcagagaggtaagatcgctgtggtct(TC)12aacttct…	614	195	808		i1_HQ_Pinna_c4170/f2p0/1638	1	c	(TC)9acacacacacagag(TC)9	50	32	81
i1_HQ_Root_c1579/f2p6/2018	1	p3	(GAA)5	15	265	279		i1_HQ_Rachis_c20140/f2p4/1852	2	p3	(CAC)7	21	1604	1624		i1_HQ_Pinna_c1705/f3p2/1828	1	p3	(CCT)6	18	451	468
i1_HQ_Root_c1579/f2p6/2018	2	p3	(ACG)6	18	1752	1769		i1_HQ_Rachis_c8221/f2p29/1973	1	c	(G)11cc(G)11	24	62	85		i1_HQ_Pinna_c1705/f3p2/1828	2	c	(CTA)22caacaatacaaatagtttgatgcttcaatacaaatagtcgt(CTA)5cttcttcaatacaaatactaaagcttgaatacaaatagtttaatgctttgatgatggaaatggtggaggagtgatgccta(ACT)8ttttctttacttcttt(TTC)5(TAC)5	272	1367	1638
i0_HQ_Root_c14007/f2p0/931	1	c	(T)10ctgtctctagtgcgtgcgttttctgaaggggttggtggtgtggatctgaccgaaagccttct(TC)7	86	26	111		i1_HQ_Rachis_c8235/f4p0/1446	1	p2	(CT)6	12	65	76		i1_HQ_Pinna_c14239/f2p0/1882	1	p3	(GGA)5	15	283	297
i1_HQ_Root_c247/f15p0/1789	1	p3	(TTC)5	15	193	207		i1_HQ_Rachis_c1145/f6p0/1233	1	c	(CT)11gg(GT)6	36	101	136		i1_HQ_Pinna_c4194/f3p0/1418	1	c	(T)14gtacatacttttaacacgtttttttgtacatacttttatgatgccgcggctcccggacacagcccgagcaaata(TC)7aacaacgtgggttcaagtccagctttgtcgcatgttcccttgtgggatttcgacgaggtaaataatctctctctctttc(TA)9	199	1099	1297
i1_HQ_Root_c4985/f4p9/1335	1	p2	(TC)6	12	37	48		i1_HQ_Rachis_c14437/f2p10/1103	1	c	(CT)7caccacacaca(CT)8	41	44	84		i1_HQ_Pinna_c14259/f4p0/1908	1	p3	(CGT)9	27	63	89
i0_HQ_Root_c1917/f2p31/778	1	p3	(ACA)5	15	155	169		i1_HQ_Rachis_c1152/f4p0/1892	1	p2	(AG)9	18	1	18		i1_HQ_Pinna_c14259/f4p0/1908	2	p1	(A)11	11	1871	1881
i1_HQ_Root_c1585/f4p2/1518	1	p3	(AGA)5	15	279	293		i1_HQ_Rachis_c1156/f3p0/1892	1	p3	(GCA)6	18	107	124		i1_HQ_Pinna_c4207/f2p10/1869	1	p1	(C)10	10	28	37
i0_HQ_Root_c40138/f5p8/847	1	p3	(CAC)6	18	228	245		i1_HQ_Rachis_c1163/f11p0/1445	1	p3	(TCT)5	15	50	64		i1_HQ_Pinna_c4222/f3p2/1409	1	c	(TC)7ttctctga(TC)8(AC)7	52	38	89
i0_HQ_Root_c40138/f5p8/847	2	p2	(TA)8	16	654	669		i1_HQ_Rachis_c14481/f2p0/1439	1	p3	(CTC)10	30	171	200		i1_HQ_Pinna_c4222/f3p2/1409	2	c	(TC)6ttggttgttgcccacaactctcaggcccccagttgttcaataccgccttgcttagacagctctctg(TC)13gcttgttgcccaactctcagcccccagtcgttccaataccgctttgctcaggcacctcaacattaat(AAC)5	186	1026	1211
i1_HQ_Root_c5000/f2p90/1153	1	p3	(GGT)5	15	488	502		i1_HQ_Rachis_c20323/f2p7/1919	1	p2	(GA)9	18	20	37		i1_HQ_Pinna_c7605/f3p0/1712	1	p1	(T)11	11	78	88
i1_HQ_Root_c5007/f3p1/1518	1	p3	(CTC)6	18	120	137		i1_HQ_Rachis_c20323/f2p7/1919	2	p3	(TCA)7	21	291	311		i1_HQ_Pinna_c7605/f3p0/1712	2	p2	(GA)6	12	1319	1330
i1_HQ_Root_c5031/f3p34/1965	1	p2	(AT)10	20	1114	1133		i1_HQ_Rachis_c2502/f2p0/1402	1	c	(CT)7catacacacact(CA)15	56	102	157		i1_HQ_Pinna_c4224/f3p0/1510	1	c	(CT)11cacacacacg(CA)7	46	157	202
i1_HQ_Root_c5031/f3p34/1965	2	p1	(T)15	15	1330	1344		i1_HQ_Rachis_c14526/f2p1/1695	1	p2	(TC)9	18	1213	1230		i1_HQ_Pinna_c7611/f2p0/1527	1	p1	(T)13	13	86	98
i1_HQ_Root_c287/f11p0/1739	1	p2	(CT)6	12	25	36		i1_HQ_Rachis_c8306/f2p4/1332	1	c	(GA)9agaga(GT)6(GA)7	49	31	79		i1_HQ_Pinna_c1713/f3p5/1301	1	p2	(GA)9	18	70	87
i0_HQ_Root_c1927/f3p18/741	1	p2	(TC)11	22	2	23		i1_HQ_Rachis_c1192/f5p0/1583	1	p2	(GA)12	24	58	81		i1_HQ_Pinna_c1714/f2p4/1376	1	p3	(AGC)7	21	375	395
i0_HQ_Root_c1927/f3p18/741	2	c	(A)17gattgagagagaggaattaaatagctttcatctctttagagaaattagacagctttcatctctttctttcttgtttcaacttcc(T)21	122	546	667		i1_HQ_Rachis_c1193/f5p0/1874	1	p1	(A)14	14	1742	1755		i1_HQ_Pinna_c376/f11p0/1738	1	p2	(AT)6	12	1707	1718
i1_HQ_Root_c5035/f4p1/1234	1	p2	(CT)9	18	56	73		i1_HQ_Rachis_c1194/f6p0/1557	1	c	(GA)6cagagggggttgtgtaacagtgtgtgtgtgagt(GA)9	63	50	112		i1_HQ_Pinna_c4249/f3p89/1551	1	p1	(A)11	11	1523	1533
i0_HQ_Root_c1936/f3p7/669	1	p2	(GA)15	30	19	48		i1_HQ_Rachis_c1195/f5p0/1877	1	p1	(T)11	11	171	181		i1_HQ_Pinna_c14340/f3p2/1910	1	p3	(GAT)16	48	1495	1542
i1_HQ_Root_c5091/f2p18/1133	1	p2	(TC)6	12	89	100		i1_HQ_Rachis_c14572/f2p7/1580	1	c	(TG)6ggcgac(AG)10	38	71	108		i1_HQ_Pinna_c19326/f2p2/1827	1	p6	(CACAGA)6	36	111	146
i1_HQ_Root_c1596/f3p0/1809	1	p2	(CT)9	18	14	31		i1_HQ_Rachis_c14572/f2p7/1580	2	c	(AG)8atgcatggcggcaggggtgttctttgccccttgatttaggaagagaagtgcatatttgattcagccgaagagac(GA)6gcattttgccccttccgatcat(AG)15	154	284	437		i1_HQ_Pinna_c19326/f2p2/1827	2	p2	(CA)12	24	446	469
i1_HQ_Root_c1596/f3p0/1809	2	p1	(A)17	17	138	154		i1_HQ_Rachis_c2510/f5p0/1562	1	c	(CA)14cctgcatctgcgcatggctggatcgcttggagactaagaattctctgcagaaaaagaagct(TC)7	103	40	142		i1_HQ_Pinna_c14352/f2p77/1117	1	p2	(TG)13	26	238	263
i0_HQ_Root_c40202/f3p23/501	1	p1	(A)18	18	303	320		i1_HQ_Rachis_c2511/f2p4/1194	1	c	(AT)16aa(AG)6	46	941	986		i1_HQ_Pinna_c14363/f2p1/1428	1	c	(AC)7agtgcgctt(GC)7(AC)7	51	1047	1097
i0_HQ_Root_c40202/f3p23/501	2	p1	(A)12	12	453	464		i1_HQ_Rachis_c20503/f3p0/1781	1	p2	(GA)7	14	19	32		i1_HQ_Pinna_c446/f10p0/1450	1	c	(AT)15gggttttgtttttaatgtgagtgggtatgcagtgtgaagg(AT)11	92	1162	1253
i1_HQ_Root_c299/f15p0/1679	1	p2	(CA)11	22	60	81		i1_HQ_Rachis_c20513/f2p1/1454	1	p3	(CAT)6	18	32	49		i1_HQ_Pinna_c448/f8p0/1381	1	p3	(CAA)5	15	282	296
i1_HQ_Root_c299/f15p0/1679	2	c	(CT)6ata(CACC)5	35	197	231		i1_HQ_Rachis_c2514/f4p6/1361	1	c	(CCT)10(C)10	40	59	98		i1_HQ_Pinna_c448/f8p0/1381	2	p1	(T)11	11	1177	1187
i0_HQ_Root_c1962/f2p4/795	1	p1	(T)13	13	550	562		i1_HQ_Rachis_c2514/f4p6/1361	2	p3	(AGA)5	15	1159	1173		i1_HQ_Pinna_c448/f8p0/1381	3	p2	(GC)6	12	1367	1378
i0_HQ_Root_c14300/f2p0/987	1	p3	(TCT)5	15	816	830		i1_HQ_Rachis_c14622/f3p0/1969	1	p2	(CA)7	14	272	285		i1_HQ_Pinna_c7677/f3p5/1914	1	p2	(CT)10	20	1750	1769
i0_HQ_Root_c14348/f3p8/766	1	p2	(GA)11	22	8	29		i1_HQ_Rachis_c2516/f5p0/1942	1	p3	(AGC)5	15	237	251		i1_HQ_Pinna_c14399/f2p0/1837	1	p3	(GAT)15	45	1559	1603
i0_HQ_Root_c40227/f5p6/931	1	p2	(CT)6	12	62	73		i1_HQ_Rachis_c20526/f2p4/1222	1	p1	(T)12	12	999	1010		i1_HQ_Pinna_c1735/f2p0/1884	1	c	(T)15c(T)17	33	1	33
i0_HQ_Root_c40227/f5p6/931	2	c	(GCC)5gcagctcccggcggcttccagaaccatctgct(GCA)6	65	404	468		i1_HQ_Rachis_c8395/f3p5/1336	1	p3	(CAC)5	15	99	113		i1_HQ_Pinna_c1735/f2p0/1884	2	p2	(CA)9	18	202	219
i1_HQ_Root_c1603/f7p13/1986	1	p1	(T)16	16	61	76		i1_HQ_Rachis_c20582/f2p0/1433	1	p1	(T)11	11	1124	1134		i1_HQ_Pinna_c1735/f2p0/1884	3	p3	(CAG)5	15	1037	1051
i1_HQ_Root_c1603/f7p13/1986	2	p3	(CTG)6	18	1558	1575		i1_HQ_Rachis_c2528/f6p20/1849	1	p6	(TCCCCC)5	30	118	147		i1_HQ_Pinna_c1736/f9p0/1266	1	p3	(GCA)5	15	485	499
i1_HQ_Root_c1603/f7p13/1986	3	p2	(GA)22	44	1875	1918		i1_HQ_Rachis_c8436/f2p2/1668	1	p1	(T)11	11	1478	1488		i1_HQ_Pinna_c7700/f2p3/1920	1	p1	(C)15	15	161	175
i0_HQ_Root_c1977/f7p14/834	1	p1	(T)12	12	733	744		i1_HQ_Rachis_c2533/f4p0/1627	1	p1	(A)10	10	50	59		i1_HQ_Pinna_c464/f7p0/1867	1	p3	(GCA)5	15	116	130
i1_HQ_Root_c1605/f2p5/1474	1	c	(CT)11cggttattaccattaccaatgaggataaatctgctccatcatagctgatattcgg(TC)8	93	46	138		i1_HQ_Rachis_c1224/f6p0/1706	1	p2	(GA)7	14	103	116		i1_HQ_Pinna_c14411/f2p8/1862	1	p1	(A)13	13	1658	1670
i0_HQ_Root_c14459/f2p9/771	1	p1	(A)10	10	625	634		i1_HQ_Rachis_c1224/f6p0/1706	2	p3	(AGG)5	15	833	847		i1_HQ_Pinna_c19451/f2p4/1742	1	p2	(CA)6	12	159	170
i0_HQ_Root_c1980/f6p7/939	1	c	(A)14gggaaattcatagggtggttttttgtaattttgtgtaattatgttgggtttgtgtgatgtaag(T)10	87	803	889		i1_HQ_Rachis_c20618/f2p0/1896	1	p2	(GC)6	12	9	20		i1_HQ_Pinna_c7719/f3p0/1451	1	c	(TC)7ataagaagtaa(TC)9	43	30	72
i1_HQ_Root_c323/f17p0/2003	1	p2	(GA)7	14	63	76		i1_HQ_Rachis_c1225/f5p2/1239	1	p3	(TCT)5	15	555	569		i1_HQ_Pinna_c14435/f3p0/1503	1	p2	(CT)9	18	113	130
i1_HQ_Root_c5178/f3p4/1280	1	p3	(TGA)5	15	660	674		i1_HQ_Rachis_c14679/f2p0/1688	1	p3	(CCA)6	18	459	476		i1_HQ_Pinna_c19470/f2p0/1154	1	p2	(CT)8	16	4	19
i0_HQ_Root_c1984/f4p22/907	1	p3	(CTC)6	18	1	18		i1_HQ_Rachis_c14684/f2p23/1821	1	c	(TC)6ccccccgccctctctg(TC)6ttagcttcatcatcgccatcgccatcttcgcctcccctctt(TC)11	103	36	138		i1_HQ_Pinna_c471/f7p0/1968	1	c	(TCA)5gcatccatgcgaacaac(CAT)5(CAA)8	71	201	271
i1_HQ_Root_c5202/f4p2/1503	1	p1	(T)10	10	339	348		i1_HQ_Rachis_c1231/f5p14/1798	1	p3	(CAG)5	15	92	106		i1_HQ_Pinna_c14442/f3p165/1227	1	p2	(AC)9	18	56	73
i0_HQ_Root_c1993/f6p0/643	1	p2	(AG)12	24	5	28		i1_HQ_Rachis_c20670/f2p0/1921	1	p2	(CT)12	24	1624	1647		i1_HQ_Pinna_c19490/f2p5/1885	1	p3	(TGG)6	18	707	724
i1_HQ_Root_c5214/f2p2/1384	1	p2	(TC)10	20	49	68		i1_HQ_Rachis_c8497/f3p2/1534	1	c	(T)12ggaaagcacgcaa(TG)7(TA)7	53	22	74		i1_HQ_Pinna_c14483/f2p6/1337	1	p1	(A)10	10	1325	1334
i1_HQ_Root_c5214/f2p2/1384	2	p3	(GAG)10	30	364	393		i1_HQ_Rachis_c14702/f4p15/1909	1	p1	(T)10	10	1574	1583		i1_HQ_Pinna_c14496/f3p0/1586	1	p3	(CCA)5	15	888	902
i1_HQ_Root_c1612/f4p7/1470	1	p2	(TC)13	26	9	34		i1_HQ_Rachis_c1239/f5p0/1470	1	p2	(TA)8	16	1443	1458		i1_HQ_Pinna_c4383/f2p0/1660	1	p3	(TCT)7	21	1601	1621
i0_HQ_Root_c1994/f5p0/910	1	p3	(TTC)10	30	53	82		i1_HQ_Rachis_c1243/f4p9/1904	1	p2	(AG)8	16	50	65		i1_HQ_Pinna_c19660/f2p31/1912	1	p6	(CATCGC)5	30	48	77
i0_HQ_Root_c1994/f5p0/910	2	p1	(A)14	14	637	650		i1_HQ_Rachis_c14714/f2p2/1994	1	p3	(TCT)5	15	58	72		i1_HQ_Pinna_c4384/f3p0/1997	1	p2	(AG)6	12	48	59
i1_HQ_Root_c333/f12p0/1293	1	p3	(GCC)5	15	422	436		i1_HQ_Rachis_c20710/f2p17/1259	1	p3	(GGC)5	15	117	131		i1_HQ_Pinna_c1753/f4p17/1838	1	p3	(TTC)9	27	10	36
i1_HQ_Root_c333/f12p0/1293	2	p3	(CAT)5	15	873	887		i1_HQ_Rachis_c20722/f4p0/1711	1	p2	(AG)9	18	116	133		i1_HQ_Pinna_c7746/f2p1/1836	1	p2	(CT)9	18	525	542
i0_HQ_Root_c40265/f4p0/938	1	p3	(TTC)6	18	2	19		i1_HQ_Rachis_c20722/f4p0/1711	2	p3	(CAT)6	18	1507	1524		i1_HQ_Pinna_c14511/f2p1/1838	1	c	(TG)8cgcgct(CG)7	36	56	91
i1_HQ_Root_c1613/f2p6/1452	1	p1	(T)10	10	805	814		i1_HQ_Rachis_c14766/f2p0/1615	1	p2	(GC)8	16	113	128		i1_HQ_Pinna_c1755/f2p0/1881	1	p2	(AG)6	12	473	484
i1_HQ_Root_c1614/f6p23/1334	1	p3	(AGG)5	15	31	45		i1_HQ_Rachis_c1251/f5p0/1491	1	c	(GAG)7ggaagtgc(AGA)6	47	825	871		i1_HQ_Pinna_c14514/f2p1/1989	1	p2	(AG)7	14	123	136
i0_HQ_Root_c2003/f3p5/753	1	p2	(TC)12	24	140	163		i1_HQ_Rachis_c2563/f6p0/1675	1	p2	(CT)8	16	107	122		i1_HQ_Pinna_c14540/f2p1/1801	1	p1	(T)10	10	1487	1496
i1_HQ_Root_c5261/f5p20/1912	1	p2	(AG)11	22	17	38		i1_HQ_Rachis_c8565/f5p4/1808	1	p2	(GT)6	12	1721	1732		i1_HQ_Pinna_c4410/f4p1/1156	1	p1	(A)10	10	1100	1109
i1_HQ_Root_c1617/f3p0/1585	1	p3	(TTA)8	24	1524	1547		i1_HQ_Rachis_c2567/f5p2/1534	1	p2	(GA)9	18	74	91		i1_HQ_Pinna_c14558/f5p0/1758	1	p2	(AC)6	12	1	12
i1_HQ_Root_c5278/f2p0/1894	1	p2	(GA)6	12	1168	1179		i1_HQ_Rachis_c8574/f3p1/1745	1	p2	(GT)10	20	1	20		i1_HQ_Pinna_c7768/f2p3/1793	1	p2	(GA)8	16	12	27
i1_HQ_Root_c1619/f3p9/1895	1	p3	(TCT)7	21	63	83		i1_HQ_Rachis_c2572/f2p3/1858	1	p3	(ACC)5	15	509	523		i1_HQ_Pinna_c14571/f2p0/1440	1	c	(GA)10c(AG)6gggggtatctgtgcccgcacgggcagcaccaagatgaagtggagacctt(C)11	93	127	219
i1_HQ_Root_c1619/f3p9/1895	2	p1	(T)13	13	1721	1733		i1_HQ_Rachis_c14832/f3p1/1767	1	p2	(GA)7	14	25	38		i1_HQ_Pinna_c7790/f2p0/1157	1	p3	(TAG)5	15	1066	1080
i1_HQ_Root_c5290/f3p1/1325	1	p1	(A)11	11	128	138		i1_HQ_Rachis_c14832/f3p1/1767	2	p3	(TGC)5	15	349	363		i1_HQ_Pinna_c1764/f2p7/1685	1	p2	(AG)11	22	11	32
i0_HQ_Root_c2022/f2p1/578	1	p1	(T)13	13	386	398		i1_HQ_Rachis_c20929/f2p0/1741	1	p1	(T)11	11	1622	1632		i1_HQ_Pinna_c14572/f3p10/1796	1	p2	(GA)10	20	9	28
i1_HQ_Root_c1630/f3p7/1685	1	c	(CT)11gtctcctcgtcttaaattgcacatctcca(TC)7	65	12	76		i1_HQ_Rachis_c8637/f4p0/1931	1	p2	(AG)6	12	314	325		i1_HQ_Pinna_c4460/f2p1/1870	1	c	(CAA)6catcaacaacaataacaacaact(ACA)5	56	1614	1669
i0_HQ_Root_c14808/f2p15/756	1	p2	(CA)10	20	61	80		i1_HQ_Rachis_c8643/f2p0/1871	1	c	(AC)9(TC)10	38	58	95		i1_HQ_Pinna_c19805/f2p2/1645	1	p1	(T)11	11	1567	1577
i1_HQ_Root_c422/f6p0/1183	1	p3	(CCG)5	15	923	937		i1_HQ_Rachis_c21004/f6p0/1373	1	p2	(GT)7	14	20	33		i1_HQ_Pinna_c1772/f2p6/1457	1	p3	(CCA)5	15	167	181
i0_HQ_Root_c2049/f2p20/870	1	c	(AG)14gtagagaccctaaggaagaaggccattccttagagagtgggagagagagaggaagagagagat(TG)11	113	91	203		i1_HQ_Rachis_c21004/f6p0/1373	2	p1	(A)10	10	1298	1307		i1_HQ_Pinna_c14606/f4p5/1901	1	p2	(CT)7	14	45	58
i0_HQ_Root_c2050/f2p6/656	1	p2	(CT)15	30	26	55		i1_HQ_Rachis_c14961/f5p5/2007	1	p2	(CT)6	12	131	142		i1_HQ_Pinna_c7795/f3p0/1493	1	c	(GAG)7ggaagtgc(AGA)6	47	826	872
i0_HQ_Root_c2052/f3p2/745	1	c	(AGA)5aaaagccctaacgggaaggaagatctgatatct(GA)6	60	24	83		i1_HQ_Rachis_c14961/f5p5/2007	2	p3	(GTG)5	15	1471	1485		i1_HQ_Pinna_c14615/f3p3/1541	1	c	(C)11t(CA)6acaactcacatccacccacccacagagc(GA)11	74	107	180
i0_HQ_Root_c15107/f2p0/718	1	p1	(A)10	10	6	15		i1_HQ_Rachis_c1298/f10p2/1398	1	c	(CA)7gacacaccat(CAAG)5	44	10	53		i1_HQ_Pinna_c32824/f3p3/1026	1	p2	(GA)14	28	29	56
i0_HQ_Root_c2056/f2p0/572	1	p3	(CAC)7	21	148	168		i1_HQ_Rachis_c1298/f10p2/1398	2	p1	(T)11	11	1238	1248		i1_HQ_Pinna_c1776/f3p7/1482	1	p2	(AG)7	14	71	84
i0_HQ_Root_c2069/f4p2/691	1	c	(A)10gggaatggagatgatgtgtaatgagatgggatga(T)12	56	326	381		i1_HQ_Rachis_c21022/f2p0/1759	1	p2	(AC)6	12	1601	1612		i1_HQ_Pinna_c1779/f2p0/1246	1	c	(GA)9a(AG)6	31	964	994
i0_HQ_Root_c2069/f4p2/691	2	p1	(T)18	18	520	537		i1_HQ_Rachis_c14966/f5p2/1545	1	p2	(TG)8	16	1380	1395		i1_HQ_Pinna_c32856/f22p0/1574	1	c	(CA)6ctcacactca(CT)17	56	146	201
i0_HQ_Root_c2071/f6p0/990	1	p3	(TCA)5	15	86	100		i1_HQ_Rachis_c21034/f2p1/1505	1	c	(CT)7(CA)15	44	1368	1411		i1_HQ_Pinna_c4584/f2p33/1975	1	p1	(A)12	12	1873	1884
i1_HQ_Root_c8776/f2p3/1392	1	p3	(CCA)6	18	355	372		i1_HQ_Rachis_c2590/f6p0/1252	1	p3	(AGC)7	21	74	94		i1_HQ_Pinna_c14685/f3p2/1905	1	p3	(CTC)8	24	106	129
i1_HQ_Root_c5453/f5p25/1434	1	c	(TC)6tagcacgggcgggctcacacagtctt(TC)8	54	53	106		i1_HQ_Rachis_c1312/f7p6/1530	1	p2	(TC)16	32	97	128		i1_HQ_Pinna_c20145/f2p5/1419	1	p3	(GGC)5	15	171	185
i0_HQ_Root_c15322/f2p0/635	1	p2	(CT)8	16	24	39		i1_HQ_Rachis_c2592/f10p1/1368	1	c	(AG)11aagaagaaggaagaagaagag(GA)6	55	86	140		i1_HQ_Pinna_c4669/f2p2/1476	1	p2	(TC)15	30	1254	1283
i0_HQ_Root_c2079/f3p3/472	1	p3	(AGT)5	15	152	166		i1_HQ_Rachis_c14992/f2p0/1935	1	p2	(AG)17	34	11	44		i1_HQ_Pinna_c14745/f3p0/1308	1	p2	(AT)12	24	1232	1255
i1_HQ_Root_c5467/f3p0/1596	1	c	(CT)13cccta(TC)6ccttcccttctctctctcccgccttcccactctctctctatccctccctgtctctctctatcccttccct(TC)6ccaccttccca(CT)18ccctccctatctttctccccctatctctccctagccctacccttctctttcacctccctgtctctctctatcccttccct(TC)6ccaccttccca(CT)11ccctccctatctttctccccctatctctccctagccctacccttctctttctctctgtctatccctccatccca(CT)6atctttctccccctatctctccctagcccttcccttctctt(TC)6	436	521	956		i1_HQ_Rachis_c21140/f2p6/1284	1	p3	(CCT)6	18	872	889		i1_HQ_Pinna_c7955/f2p6/1718	1	p1	(T)14	14	1452	1465
i0_HQ_Root_c15407/f2p0/903	1	p1	(T)14	14	617	630		i1_HQ_Rachis_c8743/f2p0/1166	1	p2	(CA)6	12	54	65		i1_HQ_Pinna_c1816/f5p0/1744	1	c	(A)52t(A)46	99	1645	1743
i1_HQ_Root_c8789/f2p0/1704	1	c	(A)11tttattcacctctaaaaaac(A)15caa(T)14	63	9	71		i1_HQ_Rachis_c2601/f5p5/1270	1	c	(T)12gtacatacttttaacacgtttttttgtacatacttttatgatgccgcggctcccggacacagcccgagcaaata(TC)7aacaacgtgggttcaagtccagctttgtcgcatgttcccttgtgggatttcgacgaggtaaataatctctctctctttc(TA)9	197	1064	1260		i1_HQ_Pinna_c7980/f3p0/1299	1	p2	(TC)11	22	373	394
i1_HQ_Root_c5488/f2p11/1704	1	c*	(CTT)6(T)17*	33	1345	1377		i1_HQ_Rachis_c1327/f3p0/1817	1	p2	(CT)10	20	165	184		i1_HQ_Pinna_c1821/f3p3/1854	1	p3	(CAG)5	15	65	79
i0_HQ_Root_c15489/f2p2/839	1	p2	(CT)8	16	27	42		i1_HQ_Rachis_c15022/f3p1/1967	1	p2	(GA)7	14	246	259		i1_HQ_Pinna_c33083/f4p1/1476	1	p2	(CT)17	34	8	41
i0_HQ_Root_c2109/f2p0/718	1	p1	(T)10	10	602	611		i1_HQ_Rachis_c15022/f3p1/1967	2	p2	(TA)7	14	1863	1876		i1_HQ_Pinna_c1822/f9p3/1963	1	p2	(AG)12	24	16	39
i0_HQ_Root_c2115/f3p9/752	1	p2	(CT)8	16	18	33		i1_HQ_Rachis_c21206/f2p0/1523	1	p1	(A)11	11	1377	1387		i1_HQ_Pinna_c4757/f2p2/1905	1	p2	(GA)17	34	164	197
i1_HQ_Root_c1639/f2p4/1260	1	p2	(TC)22	44	34	77		i1_HQ_Rachis_c2604/f8p8/1505	1	c	(AC)8ccttttacccacttcctttctttctctagccactgcccctttcctcttctctcgtttaatttcttcaattctcttcgcctgaggcttcttttg(CTT)6	127	3	129		i1_HQ_Pinna_c14802/f4p4/1624	1	c	(T)11ggaaagcacgcaa(TG)7(TA)8	54	22	75
i1_HQ_Root_c479/f8p0/1707	1	p2	(AG)15	30	82	111		i1_HQ_Rachis_c2604/f8p8/1505	2	p3	(AAG)5	15	829	843		i1_HQ_Pinna_c14832/f5p0/1127	1	p2	(AG)12	24	6	29
i1_HQ_Root_c5523/f4p0/1235	1	p2	(TC)7	14	24	37		i1_HQ_Rachis_c1350/f8p12/1366	1	p1	(A)11	11	1033	1043		i1_HQ_Pinna_c20447/f2p3/1090	1	p2	(TG)17	34	192	225
i1_HQ_Root_c5538/f7p13/1120	1	p2	(AC)14	28	71	98		i1_HQ_Rachis_c2631/f2p4/1823	1	p2	(TG)8	16	60	75		i1_HQ_Pinna_c1828/f2p0/1803	1	p3	(TTG)8	24	1	24
i1_HQ_Root_c8917/f3p1/1476	1	p5	(ATATG)5	25	1	25		i1_HQ_Rachis_c1355/f6p0/1478	1	p2	(TC)6	12	165	176		i1_HQ_Pinna_c1828/f2p0/1803	2	p1	(T)10	10	1660	1669
i1_HQ_Root_c1648/f2p12/1522	1	c	(TC)8c(CT)8	33	50	82		i1_HQ_Rachis_c21281/f2p0/1740	1	p2	(AG)7	14	147	160		i1_HQ_Pinna_c8058/f3p0/1913	1	p2	(TA)6	12	1816	1827
i1_HQ_Root_c1648/f2p12/1522	2	p3	(AGA)10	30	1271	1300		i1_HQ_Rachis_c8797/f2p0/1475	1	p3	(TAG)5	15	86	100		i1_HQ_Pinna_c14849/f2p2/1479	1	p2	(CT)11	22	1398	1419
i1_HQ_Root_c496/f9p0/1893	1	p2	(AG)13	26	21	46		i1_HQ_Rachis_c2651/f5p0/1709	1	p1	(A)10	10	88	97		i1_HQ_Pinna_c1830/f8p0/1762	1	c	(TG)8(AG)16	48	336	383
i1_HQ_Root_c8924/f3p0/1870	1	p2	(AG)7	14	83	96		i1_HQ_Rachis_c21332/f2p0/1104	1	c	(TC)14ggtctgtctctctcgcacgcacacacgcacgcacaacagagcaagagaagggaacctcaattctaggtccaagctttgtaa(TC)17ttacaaacacgcg(CA)9	174	172	345		i1_HQ_Pinna_c20513/f3p0/1978	1	p2	(GT)6	12	1830	1841
i0_HQ_Root_c15824/f2p35/606	1	p1	(T)10	10	522	531		i1_HQ_Rachis_c1361/f9p10/1357	1	p2	(TG)8	16	48	63		i1_HQ_Pinna_c1833/f3p4/1390	1	p2	(CT)6	12	792	803
i1_HQ_Root_c1653/f5p18/1348	1	p2	(GC)6	12	236	247		i1_HQ_Rachis_c1361/f9p10/1357	2	p1	(T)13	13	1083	1095		i1_HQ_Pinna_c20522/f2p1/1842	1	p1	(T)11	11	1745	1755
i1_HQ_Root_c1653/f5p18/1348	2	p3	(TCT)8	24	391	414		i1_HQ_Rachis_c1361/f9p10/1357	3	p1	(A)19	19	1316	1334		i1_HQ_Pinna_c4830/f2p0/1421	1	p2	(AC)10	20	153	172
i1_HQ_Root_c1655/f3p18/1312	1	p2	(TC)9	18	101	118		i1_HQ_Rachis_c15077/f2p5/1638	1	p3	(TCT)6	18	123	140		i1_HQ_Pinna_c4848/f2p4/1539	1	c	(TCA)5tccaagaagaggtcgcaccgtcggacgcgatattcttctgatgaaagcgagaaagaagattcaggggag(AGC)5	99	131	229
i1_HQ_Root_c1655/f3p18/1312	2	c	(GT)7(GA)13	40	241	280		i1_HQ_Rachis_c15077/f2p5/1638	2	p2	(TA)15	30	1474	1503		i1_HQ_Pinna_c14888/f2p3/1652	1	p3	(TCA)5	15	261	275
i0_HQ_Root_c15846/f2p0/696	1	p3	(TGG)5	15	531	545		i1_HQ_Rachis_c8812/f3p0/1979	1	p1	(A)12	12	4	15		i1_HQ_Pinna_c4864/f2p1/1872	1	p1	(T)11	11	1747	1757
i1_HQ_Root_c1656/f3p0/1999	1	p3	(CAT)7	21	215	235		i1_HQ_Rachis_c15100/f4p6/1218	1	p5	(TCCCG)5	25	146	170		i1_HQ_Pinna_c1840/f5p0/1800	1	c	(CT)10acacacacag(AC)8	46	29	74
i1_HQ_Root_c15567/f3p0/1843	1	p2	(GA)9	18	196	213		i1_HQ_Rachis_c2686/f5p2/1845	1	p2	(TG)6	12	1500	1511		i1_HQ_Pinna_c1850/f2p0/1721	1	p2	(TC)9	18	1213	1230
i1_HQ_Root_c514/f11p0/1708	1	p2	(CT)6	12	106	117		i1_HQ_Rachis_c8819/f5p10/1590	1	p3	(TCC)8	24	398	421		i1_HQ_Pinna_c4912/f4p8/1524	1	p1	(A)23	23	1502	1524
i1_HQ_Root_c514/f11p0/1708	2	p3	(TTA)5	15	1495	1509		i1_HQ_Rachis_c21388/f2p0/1941	1	p3	(GAA)5	15	203	217		i1_HQ_Pinna_c8174/f4p0/1327	1	p2	(CT)11	22	122	143
i1_HQ_Root_c5631/f2p5/1641	1	p3	(CCT)5	15	498	512		i1_HQ_Rachis_c15115/f3p9/1970	1	c	(TG)9caccaagagcgcatacactta(TG)8	55	1765	1819		i1_HQ_Pinna_c8182/f2p0/1114	1	p3	(GCA)5	15	113	127
i1_HQ_Root_c5641/f3p21/1702	1	p1	(C)11	11	19	29		i1_HQ_Rachis_c1372/f8p0/1615	1	p2	(TA)8	16	1559	1574		i1_HQ_Pinna_c1853/f3p0/1258	1	p2	(GA)7	14	53	66
i1_HQ_Root_c524/f13p0/1549	1	p1	(T)10	10	1307	1316		i0_HQ_Rachis_c122477/f6p0/775	1	p2	(GA)6	12	22	33		i1_HQ_Pinna_c1853/f3p0/1258	2	p3	(GAT)5	15	344	358
i1_HQ_Root_c15576/f2p1/1306	1	p2	(AC)10	20	37	56		i1_HQ_Rachis_c8836/f8p0/1421	1	p3	(CCT)6	18	480	497		i1_HQ_Pinna_c1854/f2p0/1586	1	p2	(TG)7	14	3	16
i1_HQ_Root_c1664/f2p4/1138	1	p2	(AG)6	12	1083	1094		i1_HQ_Rachis_c8836/f8p0/1421	2	c	(CTA)21caacaatacaaatagtttgatgcttcaatacaaatagtcgt(CTA)5cttcttcaatacaaatactaaagcttgaatacaaatagtttaatgctttgatgatggaaatggtggaggagtgatgccta(ACT)8ttttctttacttcttt(TTC)5(TAC)5	269	964	1232		i1_HQ_Pinna_c1855/f3p0/1249	1	p2	(AT)12	24	1221	1244
i1_HQ_Root_c22359/f4p0/1847	1	p2	(CT)6	12	110	121		i1_HQ_Rachis_c15156/f2p0/1147	1	c	(GTC)6ctcctcctctctctg(CT)12	57	1085	1141		i1_HQ_Pinna_c8209/f3p1/1342	1	p1	(G)13	13	978	990
i1_HQ_Root_c22359/f4p0/1847	2	p6	(CCTCCG)5	30	344	373		i1_HQ_Rachis_c21452/f2p4/1599	1	p2	(TC)14	28	151	178		i1_HQ_Pinna_c8210/f2p0/1220	1	p2	(GA)9	18	15	32
i1_HQ_Root_c8990/f5p1/1361	1	p3	(AAG)9	27	123	149		i1_HQ_Rachis_c21452/f2p4/1599	2	p2	(CA)10	20	1448	1467		i1_HQ_Pinna_c8210/f2p0/1220	2	p1	(T)11	11	1160	1170
i1_HQ_Root_c22387/f2p4/1431	1	p3	(AGA)7	21	89	109		i1_HQ_Rachis_c2747/f2p5/1508	1	p2	(AC)6	12	3	14		i1_HQ_Pinna_c14979/f3p0/1791	1	p3	(TTA)5	15	1772	1786
i1_HQ_Root_c1666/f6p4/1782	1	p3	(CTC)6	18	291	308		i1_HQ_Rachis_c1397/f4p0/1540	1	c	(CT)14(GT)8	44	1288	1331		i1_HQ_Pinna_c14981/f3p0/1873	1	p2	(TC)6	12	74	85
i1_HQ_Root_c22425/f2p0/1791	1	p1	(T)10	10	1638	1647		i1_HQ_Rachis_c1398/f6p0/1189	1	p3	(CAG)5	15	38	52		i1_HQ_Pinna_c20795/f2p1/1367	1	c	(TG)10(AG)8	36	10	45
i1_HQ_Root_c5686/f3p2/1966	1	p3	(AGA)6	18	27	44		i1_HQ_Rachis_c15200/f3p0/1384	1	p1	(A)10	10	1246	1255		i1_HQ_Pinna_c8239/f3p2/1469	1	p2	(CT)10	20	150	169
i1_HQ_Root_c5713/f2p4/1826	1	p1	(G)10	10	1734	1743		i1_HQ_Rachis_c1403/f6p4/1642	1	p3	(CAT)5	15	1286	1300		i1_HQ_Pinna_c1864/f3p5/1842	1	p2	(AG)7	14	69	82
i1_HQ_Root_c552/f9p0/1481	1	c	(TG)9gggg(GT)13	48	96	143		i1_HQ_Rachis_c2755/f3p0/1357	1	c	(GT)7(GA)7g(GA)8	45	26	70		i1_HQ_Pinna_c1864/f3p5/1842	2	p3	(TCT)5	15	368	382
i1_HQ_Root_c9075/f2p20/1898	1	p1	(T)24	24	1	24		i1_HQ_Rachis_c21492/f2p0/1313	1	p2	(GT)9	18	1	18		i1_HQ_Pinna_c1865/f3p0/1320	1	p2	(AG)7	14	99	112
i1_HQ_Root_c9075/f2p20/1898	2	p1	(A)10	10	1181	1190		i1_HQ_Rachis_c15318/f3p32/1061	1	p2	(GA)9	18	999	1016		i1_HQ_Pinna_c33260/f3p4/1947	1	p2	(AC)8	16	1639	1654
i1_HQ_Root_c1679/f4p22/1880	1	p1	(T)10	10	282	291		i1_HQ_Rachis_c15365/f2p0/1032	1	p2	(GA)15	30	27	56		i1_HQ_Pinna_c20825/f2p3/1796	1	p2	(CT)8	16	104	119
i1_HQ_Root_c22614/f2p4/1572	1	p3	(AGA)5	15	314	328		i1_HQ_Rachis_c1410/f8p0/1362	1	p3	(GGA)5	15	63	77		i1_HQ_Pinna_c15129/f2p0/1063	1	p1	(T)11	11	871	881
i1_HQ_Root_c15735/f30p0/1061	1	p3	(CCG)5	15	431	445		i1_HQ_Rachis_c15369/f2p3/1079	1	p2	(TC)16	32	88	119		i1_HQ_Pinna_c20858/f2p3/1094	1	p2	(CT)8	16	73	88
i1_HQ_Root_c5782/f3p5/1368	1	p2	(TA)7	14	1300	1313		i1_HQ_Rachis_c2793/f2p23/1538	1	c	(TG)7g(GA)7	29	95	123		i1_HQ_Pinna_c8281/f2p0/1132	1	p2	(GA)6	12	10	21
i1_HQ_Root_c22709/f2p0/1636	1	p2	(GA)10	20	6	25		i0_HQ_Rachis_c86719/f2p1/514	1	p2	(CT)7	14	406	419		i1_HQ_Pinna_c8281/f2p0/1132	2	p3	(CAG)10	30	505	534
i1_HQ_Root_c1687/f4p14/1692	1	c	(CT)13gtctctgtgcttgtttgtctgtgtaggatatgggtttctccccctcctctcccacctcccctctcgccatcctttccccctctga(CTC)11	144	7	150		i1_HQ_Rachis_c8900/f5p0/1313	1	c	(TG)6tttgtgtgt(GA)7g(GA)9aagggtttattactcgtgttgtctacagatacatcataaggatcagcacac(AG)7	119	2	120		i1_HQ_Pinna_c8281/f2p0/1132	3	c	(GCA)6acaa(CAG)9	49	642	690
i1_HQ_Root_c574/f10p0/1973	1	c	(TG)8agaaacgaggactcgg(GA)6	44	83	126		i1_HQ_Rachis_c2810/f2p0/1698	1	p2	(CT)6	12	71	82		i1_HQ_Pinna_c8281/f2p0/1132	4	p1	(T)13	13	963	975
i1_HQ_Root_c15792/f5p5/1147	1	p1	(T)12	12	996	1007		i1_HQ_Rachis_c8904/f5p0/1542	1	p2	(GA)13	26	9	34		i1_HQ_Pinna_c15172/f2p0/1066	1	p3	(AGC)6	18	200	217
i1_HQ_Root_c15813/f3p10/1095	1	p3	(GCA)5	15	96	110		i1_HQ_Rachis_c2813/f2p3/1340	1	p1	(A)10	10	16	25		i1_HQ_Pinna_c1874/f6p3/1495	1	p2	(TA)6	12	1403	1414
i1_HQ_Root_c580/f6p2/1265	1	p2	(TC)6	12	1172	1183		i0_HQ_Rachis_c86759/f3p4/888	1	p3	(AGC)5	15	504	518		i1_HQ_Pinna_c8285/f2p0/1790	1	p3	(GAG)7	21	35	55
i1_HQ_Root_c22758/f2p3/1187	1	p3	(ATG)5	15	526	540		i0_HQ_Rachis_c86759/f3p4/888	2	p2	(AC)18	36	760	795		i1_HQ_Pinna_c8285/f2p0/1790	2	p3	(AGG)5	15	295	309
i1_HQ_Root_c15820/f2p6/1065	1	p1	(T)10	10	948	957		i1_HQ_Rachis_c1462/f3p0/1281	1	p1	(T)10	10	1172	1181		i1_HQ_Pinna_c5086/f4p0/1591	1	p1	(T)10	10	11	20
i1_HQ_Root_c583/f9p0/1982	1	p1	(A)11	11	1750	1760		i1_HQ_Rachis_c15505/f2p0/1087	1	c	(CTT)5ctgctgctgcacttgccatttttcc(GAA)8	64	77	140		i1_HQ_Pinna_c1879/f3p0/1711	1	p1	(A)10	10	1612	1621
i1_HQ_Root_c15824/f2p20/1043	1	c	(AT)6(GT)9	30	28	57		i1_HQ_Rachis_c1466/f8p0/1476	1	c	(AG)9ggccccggggtgtagcgtgtgaagccagaattgttgttgagaaataac(GGT)6	84	10	93		i1_HQ_Pinna_c20904/f2p5/1349	1	p2	(TG)6	12	48	59
i1_HQ_Root_c5834/f3p12/1252	1	p3	(CCT)12	36	104	139		i1_HQ_Rachis_c15966/f2p0/1077	1	p3	(CTC)6	18	338	355		i1_HQ_Pinna_c20904/f2p5/1349	2	p1	(T)13	13	1015	1027
i1_HQ_Root_c587/f5p0/1736	1	p2	(TG)10	20	65	84		i1_HQ_Rachis_c15966/f2p0/1077	2	p3	(CAG)5	15	477	491		i1_HQ_Pinna_c5126/f2p2/1545	1	p2	(CA)8	16	1161	1176
i1_HQ_Root_c5841/f2p0/1311	1	p1	(T)13	13	1014	1026		i1_HQ_Rachis_c21661/f2p0/1530	1	p2	(CT)6	12	1404	1415		i1_HQ_Pinna_c15213/f2p1/1088	1	p2	(AG)6	12	64	75
i1_HQ_Root_c1709/f4p5/1594	1	p3	(CAG)8	24	73	96		i1_HQ_Rachis_c2879/f2p12/1650	1	p2	(TC)8	16	3	18		i1_HQ_Pinna_c1884/f3p6/1814	1	p3	(GAA)7	21	352	372
i1_HQ_Root_c1709/f4p5/1594	2	p3	(CAT)7	21	514	534		i1_HQ_Rachis_c2889/f2p0/1437	1	p2	(AG)11	22	1020	1041		i1_HQ_Pinna_c15267/f2p0/1085	1	p2	(GA)15	30	8	37
i1_HQ_Root_c1709/f4p5/1594	3	p3	(CCT)10	30	741	770		i1_HQ_Rachis_c2889/f2p0/1437	2	p3	(CCT)5	15	1254	1268		i1_HQ_Pinna_c5149/f2p1/1880	1	p2	(TG)6	12	1667	1678
i1_HQ_Root_c593/f10p0/1478	1	p1	(T)12	12	9	20		i1_HQ_Rachis_c16251/f2p8/1086	1	p1	(T)13	13	16	28		i1_HQ_Pinna_c1894/f3p0/1887	1	p2	(CT)8	16	62	77
i1_HQ_Root_c22893/f2p0/1962	1	c	(T)10cgtgaatgagc(AT)9	39	1679	1717		i1_HQ_Rachis_c8972/f4p26/1191	1	p1	(T)11	11	903	913		i1_HQ_Pinna_c1894/f3p0/1887	2	p2	(TG)6	12	1671	1682
i1_HQ_Root_c22893/f2p0/1962	2	c	(AT)8gcataaacttgggttcaaatccagctttgtggcacgttccctgtggaatttcgacgacgtaaataa(TC)6	94	1870	1963		i1_HQ_Rachis_c1498/f2p7/1778	1	p1	(T)10	10	1601	1610		i1_HQ_Pinna_c33329/f2p0/1633	1	p2	(GA)11	22	29	50
i1_HQ_Root_c601/f11p0/1543	1	p2	(AT)6	12	125	136		i1_HQ_Rachis_c9021/f2p0/1477	1	p3	(AGA)5	15	251	265		i1_HQ_Pinna_c33329/f2p0/1633	2	p2	(AG)7	14	161	174
i1_HQ_Root_c601/f11p0/1543	2	p1	(G)14	14	1465	1478		i1_HQ_Rachis_c1499/f4p0/1148	1	p2	(AG)8	16	49	64		i1_HQ_Pinna_c33336/f2p31/1129	1	c	(AG)6tagatggggttcaatcaagtcaatacaaaattttagcaactcttcaacaatgatagcaggaggggagtgtgatt(C)11tttttatatattatta(TAT)5	128	999	1126
i1_HQ_Root_c5864/f3p18/1502	1	p2	(GA)6	12	112	123		i1_HQ_Rachis_c1500/f2p0/1310	1	p3	(TGA)7	21	705	725		i1_HQ_Pinna_c33339/f2p0/1180	1	c	(GT)6tt(G)11	25	1022	1046
i1_HQ_Root_c1717/f3p1/1652	1	p2	(CT)18	36	73	108		i1_HQ_Rachis_c1500/f2p0/1310	2	c	(CT)8tggtggcataatccttgagagggttcttgccatagttgctaacttgctattatggaaagctcgtcttcttattcctcctctccccc(CT)9	120	1119	1238		i1_HQ_Pinna_c5231/f2p2/1610	1	c	(AG)19aacttcccacgccaaacc(GA)12	80	381	460
i1_HQ_Root_c9217/f3p3/1354	1	p3	(CAT)5	15	1270	1284		i1_HQ_Rachis_c9023/f2p13/1431	1	p2	(TC)10	20	50	69		i1_HQ_Pinna_c5249/f3p2/1589	1	p1	(T)10	10	1572	1581
i1_HQ_Root_c1721/f4p5/1772	1	p2	(AG)9	18	127	144		i1_HQ_Rachis_c9023/f2p13/1431	2	p3	(GAG)10	30	365	394		i1_HQ_Pinna_c1907/f3p0/1309	1	c	(TC)8ttctcta(TC)9	41	42	82
i1_HQ_Root_c1721/f4p5/1772	2	p3	(CAT)6	18	1518	1535		i1_HQ_Rachis_c1501/f5p0/1441	1	p2	(AG)17	34	98	131		i1_HQ_Pinna_c1907/f3p0/1309	2	p2	(CT)11	22	1086	1107
i1_HQ_Root_c15891/f2p3/1040	1	p3	(GGA)5	15	20	34		i1_HQ_Rachis_c21854/f2p1/1985	1	p1	(A)10	10	61	70		i1_HQ_Pinna_c15980/f3p0/1186	1	p3	(CTC)5	15	270	284
i1_HQ_Root_c15894/f2p2/1029	1	p1	(T)17	17	785	801		i1_HQ_Rachis_c1502/f2p0/1845	1	p3	(CAG)5	15	63	77		i1_HQ_Pinna_c8361/f7p2/1236	1	p2	(AT)6	12	1058	1069
i1_HQ_Root_c608/f7p2/1994	1	p3	(GAG)7	21	284	304		i1_HQ_Rachis_c3002/f3p0/1877	1	c	(AG)13ggcagtacactcttagtgtctcctaaccctaattccccccc(AG)8	83	46	128		i1_HQ_Pinna_c16003/f2p1/1129	1	p2	(TA)6	12	1001	1012
i1_HQ_Root_c9275/f2p8/1828	1	p2	(TC)8	16	11	26		i1_HQ_Rachis_c3019/f2p2/1882	1	p2	(AG)10	20	143	162		i1_HQ_Pinna_c33346/f2p1/1871	1	p2	(TC)7	14	205	218
i1_HQ_Root_c5945/f4p2/1627	1	p3	(AGC)5	15	101	115		i1_HQ_Rachis_c3019/f2p2/1882	2	p1	(T)10	10	1775	1784		i1_HQ_Pinna_c33346/f2p1/1871	2	c	(TG)6tttgatcatcaccatagtcacgcga(CG)8(CT)7cgtgtcttctcgttatcatttgcccccccctcctttctttctccttcctgcctcc(CT)10	142	495	636
i1_HQ_Root_c5945/f4p2/1627	2	p1	(A)10	10	1524	1533		i1_HQ_Rachis_c3025/f2p14/1591	1	p6	(CGTCTT)6	36	116	151		i1_HQ_Pinna_c8391/f2p1/1446	1	p1	(G)10	10	1308	1317
i1_HQ_Root_c611/f6p0/1819	1	p2	(CA)7	14	82	95		i1_HQ_Rachis_c9078/f2p0/1681	1	p3	(TCA)5	15	693	707		i1_HQ_Pinna_c21283/f2p0/1586	1	p3	(TCA)5	15	466	480
i1_HQ_Root_c5947/f2p5/1364	1	p2	(TG)9	18	654	671		i1_HQ_Rachis_c3028/f2p0/1349	1	p3	(CTG)5	15	219	233		i1_HQ_Pinna_c1915/f7p0/1232	1	p3	(CTG)5	15	65	79
i1_HQ_Root_c5947/f2p5/1364	2	p2	(CT)6	12	1155	1166		i1_HQ_Rachis_c1515/f2p0/1724	1	p2	(CT)16	32	86	117		i1_HQ_Pinna_c1915/f7p0/1232	2	p1	(T)10	10	1205	1214
i1_HQ_Root_c1730/f2p0/1804	1	p2	(GA)8	16	80	95		i1_HQ_Rachis_c1516/f2p0/1932	1	p3	(AAG)5	15	363	377		i1_HQ_Pinna_c33351/f2p19/1078	1	c	(AAC)5cttattcatgaatatgcagctgctgcagcctcagcagtactcaatcatggccaccacccaccccctgt(TGC)6	101	882	982
i1_HQ_Root_c22996/f3p3/1430	1	p2	(GT)6	12	31	42		i1_HQ_Rachis_c1517/f4p5/1982	1	p2	(AG)6	12	271	282		i1_HQ_Pinna_c5282/f3p0/1931	1	p2	(TG)7	14	248	261
i1_HQ_Root_c5949/f3p23/1966	1	p2	(AC)8	16	1641	1656		i1_HQ_Rachis_c1517/f4p5/1982	2	c	(AG)6ggagattgtgtat(TG)9	43	611	653		i1_HQ_Pinna_c1916/f6p1/1798	1	p1	(T)11	11	1626	1636
i1_HQ_Root_c1731/f4p32/1314	1	p3	(AAG)9	27	113	139		i1_HQ_Rachis_c1517/f4p5/1982	3	p1	(A)13	13	1955	1967		i1_HQ_Pinna_c8399/f3p5/1580	1	p2	(CA)6	12	43	54
i1_HQ_Root_c614/f8p0/1923	1	p3	(GAA)5	15	1504	1518		i1_HQ_Rachis_c3038/f4p9/1407	1	c	(GT)10(GA)13	46	124	169		i1_HQ_Pinna_c5335/f2p0/1439	1	p3	(CAG)6	18	63	80
i1_HQ_Root_c614/f8p0/1923	2	p1	(T)10	10	1730	1739		i1_HQ_Rachis_c9111/f2p17/1340	1	p3	(ACC)5	15	92	106		i1_HQ_Pinna_c5337/f2p0/1300	1	p1	(G)10	10	987	996
i1_HQ_Root_c9302/f2p14/1353	1	p1	(A)17	17	20	36		i1_HQ_Rachis_c17047/f7p0/1392	1	c	(AG)13cagaagaagaaaggaggagccttctcgctcta(CT)6	70	8	77		i1_HQ_Pinna_c33358/f2p0/1709	1	c	(TC)10ataga(C)13acacacaca(CT)6(CA)8	75	1547	1621
i1_HQ_Root_c624/f4p0/1919	1	p2	(TA)6	12	1834	1845		i1_HQ_Rachis_c9115/f4p9/1350	1	p3	(CTA)6	18	1055	1072		i1_HQ_Pinna_c33364/f2p6/1664	1	p3	(GAA)7	21	143	163
i1_HQ_Root_c5975/f2p4/1740	1	p3	(GTG)7	21	17	37		i1_HQ_Rachis_c9115/f4p9/1350	2	c	(TA)7tcacttggcattttgtttatgttgtagctcctcctaaaacatctcaagaaaacctaaaatgtttacttttgtaagcttgattctctcaatcctaaaat(TA)9	130	1208	1337		i1_HQ_Pinna_c8489/f2p0/1986	1	p2	(GA)9	18	86	103
i1_HQ_Root_c626/f5p3/1735	1	p3	(GCT)7	21	636	656		i1_HQ_Rachis_c9133/f4p1/1730	1	p3	(TAA)6	18	66	83		i1_HQ_Pinna_c8489/f2p0/1986	2	p3	(TCA)7	21	357	377
i1_HQ_Root_c626/f5p3/1735	2	p2	(AT)6	12	1565	1576		i1_HQ_Rachis_c9133/f4p1/1730	2	c	(AC)7gcacgcacaacccccctctcccccccccacaaaaaa(AC)6atgcacgcacgcacaaccccccctcttccccccacaaa(AC)6	112	1508	1619		i1_HQ_Pinna_c1922/f2p21/1730	1	p2	(GA)6	12	35	46
i1_HQ_Root_c9345/f4p82/1382	1	c	(AG)13cagaagaagaaaggaggagccttctcgctcta(CT)6	70	12	81		i1_HQ_Rachis_c17056/f2p0/1419	1	p2	(TC)14	28	1237	1264		i1_HQ_Pinna_c5365/f2p2/1871	1	p2	(AT)6	12	1844	1855
i1_HQ_Root_c16874/f2p0/1096	1	p3	(CGG)7	21	509	529		i1_HQ_Rachis_c1522/f3p14/1968	1	c	(AC)9agcatttcttctcctcttgagcttatgtagcaggtttggccttcgcctttggcccttccctagctaacacccgagaa(AG)6	107	127	233		i1_HQ_Pinna_c1926/f2p0/1766	1	p2	(AT)12	24	1639	1662
i1_HQ_Root_c630/f6p0/1691	1	p3	(TGC)5	15	50	64		i1_HQ_Rachis_c3132/f2p0/1826	1	c	(T)11(G)11	22	1431	1452		i1_HQ_Pinna_c16593/f25p0/1693	1	p2	(TG)6	12	1377	1388
i1_HQ_Root_c6022/f2p52/1437	1	p3	(CTC)7	21	153	173		i1_HQ_Rachis_c9168/f3p3/1835	1	p3	(GCA)5	15	224	238		i1_HQ_Pinna_c1933/f3p0/1859	1	p2	(TC)17	34	54	87
i1_HQ_Root_c6022/f2p52/1437	2	p2	(TC)6	12	289	300		i1_HQ_Rachis_c1534/f2p10/1918	1	p2	(TA)6	12	4	15		i1_HQ_Pinna_c1933/f3p0/1859	2	p3	(GAG)6	18	219	236
i1_HQ_Root_c16881/f2p7/1094	1	p3	(CAG)5	15	668	682		i1_HQ_Rachis_c1534/f2p10/1918	2	p2	(CT)7	14	142	155		i1_HQ_Pinna_c21512/f2p0/1533	1	p2	(GA)9	18	16	33
i1_HQ_Root_c636/f5p0/1625	1	p1	(T)17	17	1450	1466		i1_HQ_Rachis_c9197/f2p7/1341	1	p1	(T)10	10	1156	1165		i1_HQ_Pinna_c33383/f2p1/1787	1	p2	(AG)16	32	80	111
i1_HQ_Root_c9398/f10p2/1918	1	c	(TG)8(AG)12	40	142	181		i1_HQ_Rachis_c17096/f5p0/1937	1	p3	(CAT)5	15	1215	1229		i1_HQ_Pinna_c21519/f2p1/1829	1	p2	(CT)10	20	1665	1684
i1_HQ_Root_c6047/f2p2/1944	1	p1	(T)10	10	1840	1849		i1_HQ_Rachis_c9212/f2p9/1237	1	c	(TC)12(AC)7	38	51	88		i1_HQ_Pinna_c8558/f3p32/1721	1	p6	(TCCATC)6	36	49	84
i1_HQ_Root_c6055/f4p0/1642	1	p4	(AATG)6	24	67	90		i1_HQ_Rachis_c9212/f2p9/1237	2	p3	(TCC)5	15	256	270		i1_HQ_Pinna_c33387/f2p7/1734	1	c	(GA)7gggagggacggaggatgctgttgcgatcgggatcaagaattgaagaatatgacgtggtcggagcagcaagggcct(CAG)5	104	79	182
i1_HQ_Root_c23182/f2p1/1737	1	p3	(CTT)5	15	729	743		i1_HQ_Rachis_c9214/f6p0/1252	1	p3	(GGC)5	15	236	250		i1_HQ_Pinna_c21568/f2p2/1973	1	p2	(TG)10	20	60	79
i1_HQ_Root_c6061/f2p1/1827	1	p3	(CAG)7	21	64	84		i1_HQ_Rachis_c1538/f4p8/1261	1	p2	(CT)10	20	80	99		i1_HQ_Pinna_c21568/f2p2/1973	2	c	(TCT)7acctct(TC)7	41	1118	1158
i1_HQ_Root_c23216/f2p1/1257	1	p2	(AC)11	22	292	313		i1_HQ_Rachis_c3176/f2p10/1872	1	p3	(CTC)8	24	106	129		i1_HQ_Pinna_c8575/f2p1/1581	1	p3	(ATC)10	30	157	186
i1_HQ_Root_c9449/f2p0/1774	1	p2	(CA)20	40	49	88		i1_HQ_Rachis_c9226/f3p36/1217	1	p2	(TG)11	22	25	46		i1_HQ_Pinna_c5436/f4p0/1951	1	p2	(CT)6	12	127	138
i1_HQ_Root_c6099/f3p0/1623	1	c	(T)10ccaatttggcgttaaattgcagctgtgtgcaagtggtgatgtcctc(ATGT)5	76	754	829		i1_HQ_Rachis_c17126/f4p0/1522	1	p3	(AAT)5	15	1287	1301		i1_HQ_Pinna_c5436/f4p0/1951	2	p3	(GAG)5	15	1363	1377
i1_HQ_Root_c6099/f3p0/1623	2	p2	(GT)8	16	1173	1188		i0_HQ_Rachis_c170193/f5p0/954	1	p2	(TG)6	12	787	798		i1_HQ_Pinna_c5439/f3p51/1854	1	c	(TG)6(AG)9	30	225	254
i1_HQ_Root_c9481/f2p0/1961	1	p3	(CTC)6	18	39	56		i1_HQ_Rachis_c1553/f6p0/1685	1	p1	(T)12	12	1673	1684		i1_HQ_Pinna_c16617/f23p0/1577	1	p1	(C)22	22	27	48
i1_HQ_Root_c9481/f2p0/1961	2	p3	(ATT)6	18	1938	1955		i1_HQ_Rachis_c1554/f2p4/1242	1	p3	(CAT)6	18	224	241		i1_HQ_Pinna_c1944/f3p1/1714	1	p2	(CT)12	24	72	95
i1_HQ_Root_c1766/f3p12/1605	1	p2	(GA)9	18	44	61		i1_HQ_Rachis_c3231/f4p14/1541	1	p1	(T)30	30	1	30		i1_HQ_Pinna_c33398/f2p0/1670	1	p1	(G)10	10	1022	1031
i1_HQ_Root_c649/f10p0/1472	1	p1	(T)10	10	3	12		i1_HQ_Rachis_c22380/f2p3/1483	1	p1	(A)46	46	1437	1482		i1_HQ_Pinna_c8638/f7p15/1560	1	p1	(T)11	11	26	36
i1_HQ_Root_c1767/f3p0/1843	1	p2	(TC)11	22	15	36		i1_HQ_Rachis_c3243/f2p0/1391	1	p2	(CT)14	28	11	38		i1_HQ_Pinna_c21689/f2p0/1412	1	p2	(AG)7	14	32	45
i1_HQ_Root_c1769/f4p19/1957	1	p6	(CCTCTC)5	30	76	105		i1_HQ_Rachis_c1563/f4p0/1728	1	p2	(CT)8	16	258	273		i1_HQ_Pinna_c21689/f2p0/1412	2	p3	(CCA)6	18	243	260
i1_HQ_Root_c1772/f3p0/1334	1	p2	(TC)6	12	113	124		i1_HQ_Rachis_c1564/f6p0/1216	1	p2	(AG)6	12	50	61		i1_HQ_Pinna_c5497/f4p0/1727	1	p3	(ATG)5	15	541	555
i1_HQ_Root_c1772/f3p0/1334	2	p2	(CT)10	20	263	282		i1_HQ_Rachis_c9328/f4p0/1390	1	p2	(TG)8	16	46	61		i1_HQ_Pinna_c16673/f11p0/1330	1	c	(GT)11(GA)13	48	5	52
i1_HQ_Root_c1772/f3p0/1334	3	p1	(T)10	10	1124	1133		i1_HQ_Rachis_c3275/f2p0/1645	1	p3	(TCA)5	15	164	178		i1_HQ_Pinna_c1954/f5p3/1531	1	p2	(TG)8	16	1365	1380
i1_HQ_Root_c1775/f2p0/1993	1	p1	(C)11	11	108	118		i1_HQ_Rachis_c1565/f5p0/1319	1	c*	(CT)7(C)10(CT)7*	37	102	138		i1_HQ_Pinna_c5506/f2p1/1833	1	p2	(TC)10	20	60	79
i1_HQ_Root_c1775/f2p0/1993	2	p3	(CTT)6	18	1768	1785		i1_HQ_Rachis_c17179/f2p0/1089	1	p2	(CT)11	22	1	22		i1_HQ_Pinna_c8655/f2p0/1645	1	p2	(CT)10	20	123	142
i1_HQ_Root_c17380/f24p0/1902	1	c	(CT)10ccctcc(CT)8cactcact(CA)6	62	97	158		i1_HQ_Rachis_c1566/f3p0/1431	1	c	(TG)8(AG)13cgcttctccc(TG)6	64	30	93		i1_HQ_Pinna_c5517/f2p0/1847	1	p2	(GA)8	16	59	74
i1_HQ_Root_c662/f15p0/1851	1	p2	(TC)8	16	57	72		i1_HQ_Rachis_c17181/f4p0/1169	1	p2	(TA)7	14	9	22		i1_HQ_Pinna_c21758/f2p0/1192	1	p2	(GA)7	14	28	41
i1_HQ_Root_c23355/f2p1/1489	1	p2	(GC)10	20	19	38		i1_HQ_Rachis_c22474/f2p3/1622	1	p3	(GTA)5	15	50	64		i1_HQ_Pinna_c5555/f2p0/1378	1	p2	(GA)11	22	200	221
i1_HQ_Root_c9597/f2p3/1849	1	p1	(T)10	10	1723	1732		i1_HQ_Rachis_c3333/f2p4/1566	1	p2	(TA)6	12	738	749		i1_HQ_Pinna_c16705/f7p0/1858	1	p2	(TG)6	12	68	79
i1_HQ_Root_c23366/f2p2/1520	1	p2	(AG)8	16	96	111		i1_HQ_Rachis_c3333/f2p4/1566	2	p1	(A)11	11	1554	1564		i1_HQ_Pinna_c16711/f12p0/1840	1	p3	(TGA)8	24	48	71
i1_HQ_Root_c23366/f2p2/1520	2	p3	(CTT)8	24	889	912		i1_HQ_Rachis_c3335/f2p9/1879	1	p3	(AGA)5	15	239	253		i1_HQ_Pinna_c33427/f2p37/1747	1	p3	(TCC)6	18	179	196
i1_HQ_Root_c9635/f2p6/1177	1	p2	(AG)6	12	142	153		i1_HQ_Rachis_c3344/f3p17/1992	1	p1	(A)15	15	58	72		i1_HQ_Pinna_c21836/f2p0/1843	1	c	(AG)14ggcagtacactcttagtgtctcctaaccctaattccccccc(AG)8	85	10	94
i1_HQ_Root_c9635/f2p6/1177	2	c	(T)17atttgtggttcttttagctttgtatgatacttttggg(T)10	64	986	1049		i1_HQ_Rachis_c17202/f6p0/1133	1	p3	(CTC)6	18	202	219		i1_HQ_Pinna_c1978/f3p0/1311	1	p1	(A)11	11	719	729
i1_HQ_Root_c9650/f2p2/1339	1	p3	(AGA)5	15	254	268		i1_HQ_Rachis_c9390/f2p0/1559	1	p3	(AGC)5	15	222	236		i1_HQ_Pinna_c21909/f2p0/1828	1	p2	(AG)7	14	173	186
i1_HQ_Root_c6227/f2p0/1856	1	p3	(GAA)5	15	1166	1180		i0_HQ_Rachis_c130542/f5p0/860	1	c	(AG)13gtagagaccctaaggaagaaggccattccttagagagtgggagagagagaggaagagagagat(TG)11	111	166	276		i1_HQ_Pinna_c5635/f2p2/1204	1	p3	(TGC)5	15	88	102
i1_HQ_Root_c9651/f2p3/1745	1	p3	(CTT)6	18	105	122		i1_HQ_Rachis_c22621/f2p30/1528	1	p2	(AC)6	12	1	12		i1_HQ_Pinna_c5635/f2p2/1204	2	p2	(AG)8	16	1061	1076
i1_HQ_Root_c688/f6p1/1974	1	p2	(CT)10	20	47	66		i1_HQ_Rachis_c17271/f3p0/1095	1	p2	(GA)9	18	281	298		i1_HQ_Pinna_c5646/f5p0/1368	1	c	(CA)6agaaacggccatcctt(CA)6	40	23	62
i1_HQ_Root_c23461/f2p9/1462	1	p3	(ACA)5	15	1173	1187		i1_HQ_Rachis_c17275/f5p0/1344	1	p2	(CT)7	14	36	49		i1_HQ_Pinna_c5656/f3p2/1948	1	p3	(GAA)5	15	58	72
i1_HQ_Root_c1794/f2p23/1246	1	p3	(GAG)5	15	481	495		i1_HQ_Rachis_c17281/f2p0/1099	1	p2	(CT)13	26	23	48		i1_HQ_Pinna_c21952/f2p50/1673	1	p1	(A)13	13	1384	1396
i1_HQ_Root_c690/f5p9/1317	1	p3	(CTT)6	18	88	105		i1_HQ_Rachis_c3385/f2p10/1462	1	p1	(T)21	21	1	21		i1_HQ_Pinna_c1988/f2p4/1913	1	p3	(TGA)5	15	879	893
i1_HQ_Root_c690/f5p9/1317	2	p3	(AAG)5	15	805	819		i1_HQ_Rachis_c3385/f2p10/1462	2	p1	(A)12	12	736	747		i1_HQ_Pinna_c1988/f2p4/1913	2	p2	(CA)6	12	1673	1684
i1_HQ_Root_c17447/f15p25/1845	1	p3	(TCT)6	18	382	399		i1_HQ_Rachis_c22691/f2p12/1597	1	p2	(GA)12	24	3	26		i1_HQ_Pinna_c16763/f11p0/1381	1	p3	(CCT)5	15	77	91
i1_HQ_Root_c17447/f15p25/1845	2	p3	(CAT)7	21	1076	1096		i1_HQ_Rachis_c1585/f6p16/1855	1	p2	(TG)6	12	68	79		i1_HQ_Pinna_c33440/f3p0/1608	1	p2	(CT)8	16	1554	1569
i1_HQ_Root_c9666/f2p0/1643	1	p2	(TC)11	22	64	85		i1_HQ_Rachis_c3394/f2p0/1934	1	p1	(A)12	12	1738	1749		i1_HQ_Pinna_c21959/f2p0/1676	1	p2	(AC)6	12	1318	1329
i1_HQ_Root_c1796/f3p23/1499	1	p2	(AC)8	16	35	50		i1_HQ_Rachis_c1587/f2p3/1665	1	p3	(AGC)5	15	36	50		i1_HQ_Pinna_c1989/f2p0/1937	1	p3	(CGC)7	21	274	294
i1_HQ_Root_c1796/f3p23/1499	2	p3	(CCA)10	30	308	337		i1_HQ_Rachis_c17295/f2p0/1152	1	p2	(GA)12	24	979	1002		i1_HQ_Pinna_c8822/f2p0/1374	1	c	(CT)6cgcg(CT)9	34	40	73
i1_HQ_Root_c1796/f3p23/1499	3	p2	(TA)8	16	1415	1430		i1_HQ_Rachis_c1589/f8p7/1548	1	p1	(T)10	10	1478	1487		i1_HQ_Pinna_c8822/f2p0/1374	2	p2	(GT)8	16	935	950
i1_HQ_Root_c17463/f9p1/1273	1	p1	(T)10	10	150	159		i1_HQ_Rachis_c17297/f6p0/1097	1	p2	(GA)14	28	5	32		i1_HQ_Pinna_c8822/f2p0/1374	3	p2	(TG)6	12	1067	1078
i1_HQ_Root_c17463/f9p1/1273	2	p1	(A)17	17	966	982		i1_HQ_Rachis_c3414/f2p0/1446	1	p3	(CAG)7	21	131	151		i1_HQ_Pinna_c8822/f2p0/1374	4	p1	(A)21	21	1363	1383
i1_HQ_Root_c23492/f2p0/1108	1	p1	(T)22	22	2	23		i1_HQ_Rachis_c17308/f3p0/1141	1	p3	(CAT)6	18	106	123		i1_HQ_Pinna_c16780/f10p0/1405	1	p2	(GA)7	14	19	32
i1_HQ_Root_c9678/f2p2/1607	1	p5	(AAACC)5	25	1238	1262		i1_HQ_Rachis_c22796/f2p4/1237	1	p1	(C)13	13	316	328		i1_HQ_Pinna_c22031/f3p2/1959	1	p2	(AC)9	18	1360	1377
i1_HQ_Root_c1800/f3p9/1919	1	p3	(CCA)5	15	1778	1792		i1_HQ_Rachis_c17344/f2p0/1169	1	p3	(GCC)7	21	453	473		i1_HQ_Pinna_c22031/f3p2/1959	2	c*	(G)10(GA)11*	31	1705	1735
i1_HQ_Root_c695/f7p0/1597	1	p3	(GCA)5	15	232	246		i1_HQ_Rachis_c1598/f6p4/1416	1	p1	(A)11	11	27	37		i1_HQ_Pinna_c1999/f5p0/1416	1	p2	(TC)14	28	32	59
i1_HQ_Root_c700/f9p0/1447	1	p2	(GC)6	12	1173	1184		i1_HQ_Rachis_c9514/f3p3/1779	1	p2	(TG)8	16	5	20		i1_HQ_Pinna_c33449/f2p0/1454	1	p3	(CCT)9	27	142	168
i1_HQ_Root_c1801/f3p12/1276	1	c	(AG)12(GA)6	36	23	58		i1_HQ_Rachis_c9514/f3p3/1779	2	p2	(CT)7	14	1726	1739		i1_HQ_Pinna_c22046/f2p0/1827	1	p1	(A)12	12	1747	1758
i1_HQ_Root_c6325/f2p1/1272	1	c	(T)12gtacatacttttaacacgtttttttgtacatacttttatgatgccgcggctcccggacacagcccgagcaaata(TC)7aacaacgtgggttcaagtccagctttgtcgcatgttcccttgtgggatttcgacgaggtaaataatctctctctctttc(TA)9	197	1066	1262		i0_HQ_Rachis_c130665/f9p0/829	1	p2	(TC)13	26	41	66		i1_HQ_Pinna_c8845/f2p15/1859	1	p2	(TG)8	16	9	24
i1_HQ_Root_c17497/f7p0/1829	1	p6	(ACGGGC)5	30	494	523		i1_HQ_Rachis_c22886/f2p5/1641	1	p2	(GA)6	12	42	53		i1_HQ_Pinna_c8845/f2p15/1859	2	p2	(CT)7	14	1730	1743
i1_HQ_Root_c23590/f3p3/1231	1	p3	(GAC)5	15	186	200		i1_HQ_Rachis_c3456/f2p2/1659	1	p2	(AG)11	22	64	85		i1_HQ_Pinna_c16798/f13p0/1528	1	p1	(A)10	10	725	734
i1_HQ_Root_c23629/f2p5/1667	1	p1	(T)10	10	1518	1527		i1_HQ_Rachis_c1602/f2p0/1967	1	p3	(ATT)5	15	1941	1955		i1_HQ_Pinna_c16800/f4p0/1772	1	p1	(T)11	11	1644	1654
i1_HQ_Root_c1807/f2p2/1848	1	p2	(AG)7	14	71	84		i1_HQ_Rachis_c17399/f14p0/1967	1	c	(CT)14(CA)9	46	1778	1823		i1_HQ_Pinna_c22094/f2p0/1444	1	p2	(CA)6	12	4	15
i1_HQ_Root_c6370/f2p0/1682	1	p1	(T)19	19	961	979		i1_HQ_Rachis_c3493/f8p15/1587	1	p3	(TGA)10	30	1003	1032		i1_HQ_Pinna_c2006/f6p0/1711	1	p3	(GAC)5	15	109	123
i1_HQ_Root_c23637/f2p8/1122	1	p1	(T)16	16	203	218		i1_HQ_Rachis_c22913/f3p1/1342	1	p3	(GGA)5	15	60	74		i1_HQ_Pinna_c16804/f9p1/1723	1	p2	(GA)14	28	3	30
i1_HQ_Root_c9746/f2p1/1434	1	c	(T)12c(T)10ctttttttcttttgttggatttcgtgtggtgattattgattgccggtatgaagttc(T)17	96	1275	1370		i1_HQ_Rachis_c22913/f3p1/1342	2	p2	(AG)6	12	1110	1121		i1_HQ_Pinna_c33460/f2p0/1087	1	p3	(ATC)5	15	190	204
i1_HQ_Root_c9762/f2p7/1834	1	p2	(TG)7	14	196	209		i1_HQ_Rachis_c9548/f3p0/1510	1	p2	(AG)10	20	9	28		i1_HQ_Pinna_c33461/f2p3/1470	1	p1	(T)19	19	125	143
i1_HQ_Root_c1814/f4p21/1947	1	c	(AAG)7atccttattctataagagggttttatagatcattttgggttttttgtattgggtctctctcattct(AGA)5aaaaagatc(T)12	123	226	348		i0_HQ_Rachis_c130737/f3p0/688	1	p1	(T)24	24	2	25		i1_HQ_Pinna_c5837/f2p253/1993	1	p3	(AGA)6	18	1928	1945
i1_HQ_Root_c1817/f2p12/1400	1	p2	(AG)6	12	47	58		i1_HQ_Rachis_c3513/f2p0/1861	1	p2	(CT)10	20	5	24		i1_HQ_Pinna_c16816/f2p0/1554	1	p2	(TC)7	14	69	82
i1_HQ_Root_c1817/f2p12/1400	2	p3	(AGC)5	15	318	332		i1_HQ_Rachis_c3515/f2p0/1539	1	p3	(GCA)6	18	168	185		i1_HQ_Pinna_c16818/f5p0/1158	1	p2	(AG)12	24	199	222
i1_HQ_Root_c6422/f2p11/1471	1	p1	(T)10	10	1354	1363		i1_HQ_Rachis_c3520/f2p0/1405	1	p3	(CTC)8	24	1217	1240		i1_HQ_Pinna_c8930/f4p1/1621	1	c	(TG)9(CG)7	32	6	37
i1_HQ_Root_c1819/f4p3/1570	1	p2	(AG)10	20	49	68		i0_HQ_Rachis_c130745/f2p0/461	1	p3	(AAG)5	15	151	165		i1_HQ_Pinna_c22265/f3p1/1577	1	p2	(CT)8	16	1561	1576
i1_HQ_Root_c9794/f3p0/1912	1	p2	(TG)10	20	1863	1882		i1_HQ_Rachis_c3540/f2p0/1260	1	p2	(AT)9	18	1233	1250		i1_HQ_Pinna_c22282/f5p0/1722	1	p2	(AG)10	20	90	109
i1_HQ_Root_c9795/f2p20/1307	1	p1	(A)13	13	79	91		i1_HQ_Rachis_c22962/f2p0/1150	1	p2	(AG)6	12	43	54		i1_HQ_Pinna_c2023/f3p0/1216	1	p3	(ATG)5	15	490	504
i1_HQ_Root_c735/f10p1/1389	1	c	(TC)12gttttctatcctctgcttcgcttgatttctctctctcgcgcgcg(CT)8	84	24	107		i1_HQ_Rachis_c1613/f2p0/1879	1	p3	(ATA)5	15	191	205		i1_HQ_Pinna_c22428/f2p5/1931	1	p2	(CT)14	28	1672	1699
i1_HQ_Root_c17557/f4p0/1799	1	p2	(AG)17	34	149	182		i1_HQ_Rachis_c1613/f2p0/1879	2	p1	(A)10	10	1584	1593		i1_HQ_Pinna_c2030/f3p0/1315	1	p2	(TC)15	30	104	133
i1_HQ_Root_c9825/f2p66/1293	1	p2	(AG)7	14	58	71		i1_HQ_Rachis_c22989/f2p4/1467	1	p3	(AAG)5	15	1178	1192		i1_HQ_Pinna_c8991/f4p0/1089	1	c	(CT)6cgctctt(AC)6	31	63	93
i1_HQ_Root_c746/f16p0/1818	1	p3	(GCA)5	15	1631	1645		i1_HQ_Rachis_c23019/f2p19/1383	1	p3	(CAG)5	15	681	695		i1_HQ_Pinna_c8991/f4p0/1089	2	p3	(AGC)5	15	504	518
i1_HQ_Root_c9830/f2p1/1150	1	p3	(ATG)5	15	520	534		i1_HQ_Rachis_c3620/f4p0/1436	1	p3	(AGG)5	15	22	36		i1_HQ_Pinna_c8991/f4p0/1089	3	p3	(CTG)9	27	662	688
i1_HQ_Root_c756/f9p0/1754	1	p1	(T)17	17	391	407		i1_HQ_Rachis_c23032/f2p17/1260	1	p3	(GGA)7	21	3	23		i1_HQ_Pinna_c16850/f3p0/1685	1	c	(AG)7(CG)7	28	34	61
i1_HQ_Root_c6445/f3p5/1917	1	c	(GA)6g(GA)7(AG)6	39	48	86		i1_HQ_Rachis_c23095/f3p0/1658	1	p3	(AGC)5	15	350	364		i1_HQ_Pinna_c16850/f3p0/1685	2	p1	(A)18	18	1654	1671
i1_HQ_Root_c6445/f3p5/1917	2	p3	(GAT)5	15	188	202		i1_HQ_Rachis_c1625/f3p4/1585	1	p2	(AT)8	16	1362	1377		i1_HQ_Pinna_c33488/f2p1/1684	1	p3	(AAG)6	18	221	238
i1_HQ_Root_c6445/f3p5/1917	3	p3	(GTG)5	15	346	360		i1_HQ_Rachis_c3644/f2p0/1191	1	p3	(CTG)6	18	885	902		i1_HQ_Pinna_c16851/f3p0/1867	1	p1	(A)11	11	1713	1723
i1_HQ_Root_c6445/f3p5/1917	4	p2	(CT)6	12	1790	1801		i0_HQ_Rachis_c130840/f10p0/884	1	p3	(TCT)7	21	72	92		i1_HQ_Pinna_c2035/f3p2/1550	1	p2	(GA)15	30	63	92
i1_HQ_Root_c9861/f2p0/1820	1	c	(GAT)5aattgtcgcaattagaatagtataggtggaaattaattgtgtatggcggcctctgaagcaggcgcgccagattcgg(ATC)5	106	105	210		i1_HQ_Rachis_c1626/f3p3/1521	1	p1	(A)13	13	1483	1495		i1_HQ_Pinna_c6000/f4p0/1669	1	c*	(C)13(CT)7*(CA)7gacaca(CT)9	64	68	131
i1_HQ_Root_c761/f8p0/1991	1	p3	(AGC)5	15	195	209		i1_HQ_Rachis_c1631/f2p0/1850	1	p1	(C)12	12	1826	1837		i1_HQ_Pinna_c6000/f4p0/1669	2	p3	(CAG)6	18	333	350
i1_HQ_Root_c1836/f5p1/1557	1	p2	(CT)13	26	204	229		i1_HQ_Rachis_c23206/f2p5/1590	1	p3	(AAG)5	15	427	441		i1_HQ_Pinna_c6000/f4p0/1669	3	p3	(TGA)5	15	1207	1221
i1_HQ_Root_c23831/f3p14/1591	1	p3	(TCT)5	15	28	42		i1_HQ_Rachis_c1635/f3p4/1508	1	p2	(CT)13	26	218	243		i1_HQ_Pinna_c16857/f3p0/1889	1	p2	(CT)12	24	1591	1614
i1_HQ_Root_c1839/f2p11/1462	1	p3	(AGC)7	21	445	465		i1_HQ_Rachis_c1638/f5p0/1619	1	p2	(CT)10	20	46	65		i1_HQ_Pinna_c9019/f4p0/1874	1	p1	(G)10	10	1734	1743
i1_HQ_Root_c17582/f2p1/1113	1	p3	(TGA)7	21	705	725		i1_HQ_Rachis_c3724/f2p0/1550	1	c	(TC)7(TG)14	42	28	69		i1_HQ_Pinna_c16861/f3p0/1920	1	p1	(A)10	10	1258	1267
i1_HQ_Root_c1840/f2p52/1934	1	p3	(GGA)6	18	258	275		i1_HQ_Rachis_c3728/f2p11/1862	1	p3	(AGC)5	15	497	511		i1_HQ_Pinna_c22547/f2p1/1727	1	c	(CT)7catacacacact(CA)15	56	106	161
i1_HQ_Root_c1841/f4p1/1180	1	p3	(TCT)6	18	644	661		i1_HQ_Rachis_c1644/f3p0/1464	1	p3	(AGA)5	15	402	416		i1_HQ_Pinna_c2047/f4p0/1966	1	p1	(T)11	11	1711	1721
i1_HQ_Root_c1843/f3p2/1455	1	c	(CAC)5aacaacaacaacaccaccaacatcaacagcaaggac(AAG)5	66	188	253		i0_HQ_Rachis_c130925/f36p0/946	1	p1	(A)20	20	892	911		i1_HQ_Pinna_c6039/f3p27/1546	1	c	(CT)7(CA)7cttctaggtgcgcgccttctctgtctctctcacatacacaaacactcataggggggcgctcgataggtgctg(TC)10	120	54	173
i1_HQ_Root_c1843/f3p2/1455	2	p1	(T)21	21	1156	1176		i1_HQ_Rachis_c9744/f2p0/1484	1	p2	(CT)9	18	1194	1211		i1_HQ_Pinna_c33514/f2p0/1795	1	p3	(CCT)5	15	115	129
i1_HQ_Root_c23876/f2p0/1962	1	p2	(TG)11	22	118	139		i1_HQ_Rachis_c23322/f2p9/1920	1	p3	(CAG)5	15	965	979		i1_HQ_Pinna_c2048/f3p39/1847	1	c	(CAG)6caacagcagcacaactatcaccttcaccagcac(CAT)6	69	317	385
i1_HQ_Root_c1845/f2p6/1920	1	p1	(T)18	18	183	200		i1_HQ_Rachis_c23322/f2p9/1920	2	p1	(T)14	14	1791	1804		i1_HQ_Pinna_c2048/f3p39/1847	2	c	(T)13(G)11	24	1389	1412
i1_HQ_Root_c1847/f5p2/1459	1	p3	(CTC)8	24	1253	1276		i1_HQ_Rachis_c3753/f2p0/1423	1	p2	(TC)6	12	251	262		i1_HQ_Pinna_c9069/f2p0/1806	1	p3	(CAG)5	15	92	106
i1_HQ_Root_c17619/f2p0/1125	1	p2	(AT)14	28	949	976		i1_HQ_Rachis_c23349/f2p0/1627	1	p3	(CGG)6	18	904	921		i1_HQ_Pinna_c16888/f5p0/1381	1	p3	(GTA)5	15	8	22
i1_HQ_Root_c785/f4p0/1653	1	p1	(T)10	10	1339	1348		i1_HQ_Rachis_c23429/f2p7/1151	1	c	(GA)6cttagagacttagggtttgcaattgtac(AG)12	64	31	94		i1_HQ_Pinna_c2050/f2p0/1650	1	p3	(CTC)11	33	80	112
i1_HQ_Root_c23911/f4p0/1393	1	p2	(TG)7	14	1051	1064		i1_HQ_Rachis_c9784/f3p22/1393	1	p3	(GCT)5	15	170	184		i1_HQ_Pinna_c6054/f3p0/1586	1	p2	(TC)12	24	1493	1516
i1_HQ_Root_c1851/f3p0/1281	1	p3	(AAG)7	21	267	287		i1_HQ_Rachis_c9784/f3p22/1393	2	p3	(CTG)8	24	372	395		i1_HQ_Pinna_c9115/f2p0/1249	1	c	(TG)12agtggagaaggaggagtagagt(AG)9	64	13	76
i1_HQ_Root_c1851/f3p0/1281	2	p3	(AAG)5	15	396	410		i1_HQ_Rachis_c1656/f6p0/1417	1	p2	(AC)7	14	12	25		i1_HQ_Pinna_c16912/f3p0/1118	1	p2	(GT)6	12	861	872
i1_HQ_Root_c17630/f5p0/1209	1	p3	(CAT)6	18	97	114		i0_HQ_Rachis_c131017/f43p0/630	1	p1	(G)11	11	314	324		i1_HQ_Pinna_c2056/f2p0/1477	1	p2	(CT)8	16	1260	1275
i1_HQ_Root_c9940/f3p4/1766	1	c	(A)14(T)13	27	1089	1115		i1_HQ_Rachis_c1661/f2p0/1763	1	c	(TC)8ttagacag(AC)6atatacatatggcttcacctaagaaatgtgtattagaagaatactaagtggaaag(TC)8	107	1564	1670		i1_HQ_Pinna_c9118/f3p0/1298	1	p2	(TG)7	14	23	36
i1_HQ_Root_c9940/f3p4/1766	2	p1	(T)17	17	1518	1534		i1_HQ_Rachis_c9789/f3p0/1858	1	p2	(TA)6	12	1612	1623		i1_HQ_Pinna_c9121/f2p5/1595	1	p2	(GT)6	12	19	30
i1_HQ_Root_c9942/f2p10/1262	1	p2	(GA)9	18	64	81		i1_HQ_Rachis_c9809/f4p0/1890	1	p3	(GAG)5	15	744	758		i1_HQ_Pinna_c2059/f2p2/1413	1	p2	(TC)8	16	31	46
i1_HQ_Root_c17638/f3p0/1132	1	p3	(CCT)8	24	151	174		i1_HQ_Rachis_c3814/f2p1/1844	1	c	(AC)8agagacgcgcg(CA)6tacagag(AC)8agag(AC)9agacacagaga(CG)6(CA)7	121	13	133		i1_HQ_Pinna_c2059/f2p2/1413	2	p3	(GAA)5	15	190	204
i1_HQ_Root_c23969/f4p6/1895	1	p5	(AGAGA)6	30	33	62		i1_HQ_Rachis_c23521/f3p5/1903	1	p2	(AG)6	12	1591	1602		i1_HQ_Pinna_c2061/f2p2/1749	1	p2	(CA)7	14	276	289
i1_HQ_Root_c790/f4p1/1294	1	p3	(AGC)8	24	332	355		i0_HQ_Rachis_c131053/f2p0/774	1	p2	(CA)8	16	635	650		i1_HQ_Pinna_c2064/f4p1/1924	1	p2	(TC)6	12	152	163
i1_HQ_Root_c6589/f4p9/1958	1	p3	(CCT)5	15	60	74		i1_HQ_Rachis_c3817/f2p18/1359	1	p1	(G)12	12	1072	1083		i1_HQ_Pinna_c6156/f2p0/1176	1	p1	(T)18	18	1	18
i1_HQ_Root_c9958/f4p10/1826	1	p3	(ACC)5	15	149	163		i1_HQ_Rachis_c9834/f2p5/1933	1	p2	(CG)7	14	30	43		i1_HQ_Pinna_c16953/f3p0/1158	1	c	(AGG)6cc(CCT)6	38	283	320
i1_HQ_Root_c9958/f4p10/1826	2	p2	(CT)9	18	1403	1420		i1_HQ_Rachis_c1669/f3p0/1266	1	p2	(GA)6	12	17	28		i1_HQ_Pinna_c16958/f2p0/1075	1	c	(GAAGAT)5gatgaggaagaagt(AGA)8	68	222	289
i1_HQ_Root_c17650/f3p0/1164	1	c	(CT)7gtgtgtgtgtttctc(TG)9	47	107	153		i1_HQ_Rachis_c23558/f3p48/1178	1	p1	(T)12	12	1077	1088		i1_HQ_Pinna_c22894/f3p1/1645	1	c	(AG)7(CG)7	28	60	87
i1_HQ_Root_c17654/f2p0/1186	1	c	(TG)6aaatgtatgttatttatta(T)12	43	999	1041		i1_HQ_Rachis_c1675/f4p0/1326	1	p3	(GAT)5	15	1097	1111		i1_HQ_Pinna_c22961/f2p12/1948	1	p2	(GA)7	14	37	50
i1_HQ_Root_c24021/f2p2/1804	1	c	(CT)6cgcaattgggatctgtcgtatacttagaccagtcgtattagtgttgctttgtatacagtggagtagccggagtagccaagagtat(CA)9	115	1599	1713		i1_HQ_Rachis_c9910/f4p0/1445	1	p2	(CT)8	16	1227	1242		i1_HQ_Pinna_c22961/f2p12/1948	2	p3	(GAA)6	18	514	531
i1_HQ_Root_c9980/f2p0/1331	1	p2	(AG)8	16	124	139		i1_HQ_Rachis_c3911/f2p15/1583	1	c	(CT)11cact(CA)10	46	74	119		i1_HQ_Pinna_c9238/f2p0/1314	1	p2	(TC)6	12	49	60
i1_HQ_Root_c24066/f2p4/1248	1	p5	(CCCCT)5	25	54	78		i1_HQ_Rachis_c9940/f5p0/1554	1	p2	(GA)6	12	1165	1176		i1_HQ_Pinna_c2083/f3p5/1902	1	p3	(TCA)5	15	373	387
i1_HQ_Root_c796/f4p0/1711	1	p1	(A)10	10	1615	1624		i1_HQ_Rachis_c1690/f4p0/1702	1	p2	(TG)8	16	2	17		i1_HQ_Pinna_c23071/f2p2/1554	1	c	(TG)9(AG)10	38	35	72
i1_HQ_Root_c17666/f2p0/1140	1	c	(AG)10gacgtgggccatacaaaacgtgaggcagttggctgtttcagtcgctca(AGC)5	83	5	87		i1_HQ_Rachis_c1690/f4p0/1702	2	p2	(AT)6	12	298	309		i1_HQ_Pinna_c6300/f2p0/1963	1	p2	(AG)6	12	85	96
i1_HQ_Root_c24088/f3p0/1522	1	p2	(GA)9	18	57	74		i1_HQ_Rachis_c23740/f3p0/1856	1	p1	(T)19	19	1	19		i1_HQ_Pinna_c6300/f2p0/1963	2	p2	(AG)11	22	217	238
i1_HQ_Root_c10034/f6p0/1737	1	p2	(AC)6	12	1	12		i1_HQ_Rachis_c1693/f2p4/1549	1	p2	(TG)9	18	144	161		i1_HQ_Pinna_c9274/f2p1/1671	1	c	(CCA)6tcatcctcagcc(GCA)10	60	129	188
i1_HQ_Root_c6678/f3p0/1248	1	p3	(AGA)5	15	43	57		i1_HQ_Rachis_c4007/f2p0/1574	1	p3	(AGA)5	15	69	83		i1_HQ_Pinna_c9291/f4p0/1298	1	p2	(TC)7	14	25	38
i1_HQ_Root_c6678/f3p0/1248	2	p1	(T)11	11	957	967		i1_HQ_Rachis_c181/f21p0/1919	1	c	(TC)12(AC)8	40	65	104		i1_HQ_Pinna_c17027/f5p0/1161	1	p2	(TA)6	12	20	31
i1_HQ_Root_c24104/f2p30/1811	1	p1	(T)11	11	1675	1685		i1_HQ_Rachis_c1696/f7p0/1284	1	p2	(CT)7	14	22	35		i1_HQ_Pinna_c9311/f2p8/1843	1	p1	(A)10	10	73	82
i1_HQ_Root_c17686/f2p0/1197	1	p2	(AG)7	14	92	105		i1_HQ_Rachis_c4069/f4p0/1451	1	p3	(ATT)5	15	4	18		i1_HQ_Pinna_c17031/f4p0/1139	1	p3	(CAC)6	18	85	102
i1_HQ_Root_c24121/f2p19/1910	1	c	(TC)12(AC)8	40	57	96		i1_HQ_Rachis_c4069/f4p0/1451	2	p3	(AAG)7	21	312	332		i1_HQ_Pinna_c2105/f2p1/1181	1	p2	(AG)6	12	43	54
i1_HQ_Root_c17692/f2p0/1104	1	p2	(CT)9	18	116	133		i1_HQ_Rachis_c23804/f2p0/1929	1	p3	(CTC)11	33	32	64		i1_HQ_Pinna_c6367/f2p2/1949	1	p2	(GA)6	12	964	975
i1_HQ_Root_c810/f6p0/1337	1	p3	(CAC)9	27	198	224		i1_HQ_Rachis_c23804/f2p0/1929	2	p2	(GT)6	12	276	287		i1_HQ_Pinna_c9364/f2p2/1513	1	p2	(CT)15	30	13	42
i1_HQ_Root_c17720/f8p0/1429	1	p3	(CAG)5	15	678	692		i1_HQ_Rachis_c23804/f2p0/1929	3	c	(GT)10(GA)14tgtttttcctttctgaatttgtaaatagcgggtgtgttggtattgacata(TG)10ta(AG)7	134	422	555		i1_HQ_Pinna_c9364/f2p2/1513	2	p3	(AAT)5	15	789	803
i1_HQ_Root_c24199/f2p6/1417	1	c	(TG)8(T)16	32	1014	1045		i1_HQ_Rachis_c23804/f2p0/1929	4	c	(GT)7(GA)8ggtgggttgtggttgcacttgtgttggtactgaca(GT)8atgacagagtgtc(AG)7	108	752	859		i1_HQ_Pinna_c9365/f2p0/1431	1	p2	(AC)7	14	132	145
i1_HQ_Root_c6797/f4p17/1915	1	p3	(CAG)6	18	912	929		i1_HQ_Rachis_c1702/f3p0/1679	1	c	(TC)7cttatctctctgattctgtggtaaatctggctca(CT)8cattctgtggtgaatctgtaa(TC)6	97	1095	1191		i1_HQ_Pinna_c6376/f2p3/1912	1	p3	(CCT)9	27	27	53
i1_HQ_Root_c34350/f2p0/1917	1	p1	(T)10	10	1855	1864		i1_HQ_Rachis_c23810/f2p0/1833	1	p2	(AG)8	16	67	82		i1_HQ_Pinna_c6387/f3p0/1335	1	c*	(C)10(CA)6*	21	43	63
i1_HQ_Root_c24223/f2p18/1749	1	p1	(C)10	10	18	27		i1_HQ_Rachis_c17919/f4p0/1343	1	p3	(AGC)5	15	67	81		i1_HQ_Pinna_c23314/f3p0/1783	1	p3	(CAG)6	18	760	777
i1_HQ_Root_c34352/f2p0/1330	1	p2	(CT)7	14	33	46		i1_HQ_Rachis_c17923/f5p0/1301	1	p3	(CTC)5	15	889	903		i1_HQ_Pinna_c9370/f3p0/1155	1	p1	(T)24	24	2	25
i1_HQ_Root_c34352/f2p0/1330	2	p2	(GT)8	16	908	923		i1_HQ_Rachis_c1708/f3p0/1453	1	c	(CT)6cacacagacactccctccctt(TC)10(AC)6	65	17	81		i1_HQ_Pinna_c9370/f3p0/1155	2	p1	(A)11	11	911	921
i1_HQ_Root_c34352/f2p0/1330	3	p2	(TG)6	12	1040	1051		i1_HQ_Rachis_c17929/f4p0/1704	1	p2	(CT)7	14	112	125		i1_HQ_Pinna_c2115/f3p0/1480	1	p2	(GT)6	12	15	26
i1_HQ_Root_c6823/f2p9/1634	1	p3	(ATC)7	21	248	268		i1_HQ_Rachis_c17929/f4p0/1704	2	p3	(GAG)5	15	299	313		i1_HQ_Pinna_c17124/f2p0/1917	1	c	(GA)7gggagagaga(GAT)6(GAG)9ggttttctgctaacggagaaatccgcagcagcctctcctcacttccacgcctaaaatctgcatagaggctgctgcggatttctccgttagcagaaaac(CCT)9(CAT)6ctctctctcc(CT)7	236	88	323
i1_HQ_Root_c6823/f2p9/1634	2	p2	(AT)11	22	1320	1341		i1_HQ_Rachis_c17929/f4p0/1704	3	p2	(TG)6	12	1601	1612		i1_HQ_Pinna_c35197/f2p4/1165	1	p3	(GCG)8	24	584	607
i1_HQ_Root_c24246/f2p0/1911	1	p3	(CCT)5	15	99	113		i1_HQ_Rachis_c23848/f2p0/1882	1	p2	(CT)8	16	43	58		i1_HQ_Pinna_c9406/f3p3/1424	1	p2	(CT)6	12	310	321
i1_HQ_Root_c10149/f2p4/1704	1	p6	(TGATCG)5	30	1345	1374		i1_HQ_Rachis_c10110/f2p9/1646	1	p2	(AG)8	16	45	60		i1_HQ_Pinna_c6439/f3p2/1565	1	p3	(CTT)5	15	195	209
i1_HQ_Root_c10163/f5p4/1836	1	p2	(TC)6	12	50	61		i1_HQ_Rachis_c4216/f2p2/1643	1	p1	(A)10	10	1510	1519		i1_HQ_Pinna_c6439/f3p2/1565	2	p3	(TCC)6	18	845	862
i1_HQ_Root_c10181/f2p18/1236	1	p3	(CCG)6	18	417	434		i1_HQ_Rachis_c299/f25p0/1749	1	p6	(TGGCTA)6	36	26	61		i1_HQ_Pinna_c23368/f3p1/1797	1	p3	(TCT)6	18	359	376
i1_HQ_Root_c24276/f2p13/1577	1	p2	(CT)7	14	593	606		i1_HQ_Rachis_c299/f25p0/1749	2	p2	(TC)7	14	1666	1679		i1_HQ_Pinna_c23368/f3p1/1797	2	p3	(CAT)7	21	1053	1073
i1_HQ_Root_c24276/f2p13/1577	2	p2	(TC)11	22	915	936		i1_HQ_Rachis_c317/f16p0/1495	1	p2	(AT)6	12	18	29		i1_HQ_Pinna_c2123/f8p0/1671	1	p2	(CT)9	18	108	125
i1_HQ_Root_c6874/f2p3/1864	1	p1	(T)11	11	1629	1639		i1_HQ_Rachis_c1715/f4p0/1713	1	p1	(A)10	10	1611	1620		i1_HQ_Pinna_c9423/f3p2/1289	1	p2	(AC)10	20	10	29
i1_HQ_Root_c34363/f2p0/1758	1	p1	(T)10	10	1477	1486		i1_HQ_Rachis_c10150/f2p3/1800	1	p1	(G)10	10	990	999		i1_HQ_Pinna_c2130/f2p4/1735	1	p3	(ATA)5	15	188	202
i1_HQ_Root_c24289/f2p1/1868	1	c	(AG)13(TG)10(AG)8	62	1	62		i1_HQ_Rachis_c1717/f4p0/1122	1	p1	(T)11	11	8	18		i1_HQ_Pinna_c6477/f2p0/1933	1	p1	(A)10	10	1792	1801
i1_HQ_Root_c24289/f2p1/1868	2	p3	(TTC)5	15	185	199		i1_HQ_Rachis_c1717/f4p0/1122	2	p3	(GAG)8	24	921	944		i1_HQ_Pinna_c2136/f2p1/1204	1	p2	(AC)11	22	238	259
i1_HQ_Root_c34365/f2p0/1585	1	p2	(CT)11	22	38	59		i1_HQ_Rachis_c4255/f4p3/1647	1	p2	(GA)6	12	527	538		i1_HQ_Pinna_c9533/f4p1/2009	1	p2	(AG)8	16	96	111
i1_HQ_Root_c34366/f2p0/1665	1	p1	(C)10	10	1025	1034		i1_HQ_Rachis_c326/f11p0/1439	1	p2	(CT)10	20	1358	1377		i1_HQ_Pinna_c2142/f4p3/1696	1	c	(GGA)5(GGC)5	30	1125	1154
i1_HQ_Root_c1858/f4p0/1336	1	p2	(GA)9	18	1	18		i1_HQ_Rachis_c356/f14p0/1661	1	p3	(GCA)5	15	57	71		i1_HQ_Pinna_c2142/f4p3/1696	2	p3	(GAG)10	30	1461	1490
i1_HQ_Root_c10216/f2p4/1833	1	p1	(A)11	11	441	451		i1_HQ_Rachis_c4304/f4p9/1650	1	p2	(CT)6	12	23	34		i1_HQ_Pinna_c2143/f4p3/1500	1	p1	(T)12	12	755	766
i1_HQ_Root_c1862/f3p10/1539	1	p2	(AC)7	14	1322	1335		i1_HQ_Rachis_c17977/f6p6/1902	1	p3	(AGC)5	15	455	469		i1_HQ_Pinna_c2144/f2p7/1328	1	p2	(TC)9	18	518	535
i1_HQ_Root_c34375/f2p0/1157	1	p2	(AG)10	20	12	31		i1_HQ_Rachis_c362/f9p0/1655	1	c	(TC)10(AC)8aatgggataacgagagttctctctactagaaggccaacctctctttctctctcttcttctctctctcgctctctct(CA)12	136	56	191		i1_HQ_Pinna_c9592/f2p0/1956	1	p3	(TTC)8	24	10	33
i1_HQ_Root_c34375/f2p0/1157	2	p1	(T)18	18	1044	1061		i1_HQ_Rachis_c1729/f2p4/1944	1	p1	(T)15	15	229	243		i1_HQ_Pinna_c17239/f3p0/1467	1	c	(CTT)6gttcactataaggccttagcttgtgcaccacccctttgtgatctgtccccc(TG)9(AG)11	109	67	175
[truncated: 113,104 more rows]

## Sheet: TableS8
Table S8 LncRNA of three-organ full-length transcriptomes identified by four methods
Root						Rachis						Pinna
Gene ID	cnci	cpc	pfam	plek		Gene ID	cnci	cpc	pfam	plek		Gene ID	cnci	cpc	pfam	plek
[truncated: 64,803 more rows]
