# Supplementary material for: First Multi-Organ Full-Length Transcriptome of Tree Fern Alsophila spinulosa Highlights the Stress-Resistant and Light-Adapted Genes
Source: Front Genet. 2022 Feb 4;12:784546. doi: 10.3389/fgene.2021.784546 (PMC8854977; doi:10.3389/fgene.2021.784546)
Supplement: Supplementary file 3 [file DataSheet1.xlsx]

## Sheet: TableS1
Table S1 Sequence overview of PacBio sequencing and sequences processing
	Sample	Reads Base	No. of Reads	Mean Length (bp)	Max Length (bp)	N50 (bp)
Polymerase Read	Root	21.46 Gb	592267	36236	/	60563
	Rachis	26.26 Gb	543703	48296	/	80042
	Pinna	19.10 Gb	561681	34005	/	57821
Subread	Root	20.83 Gb	8633191	2414	/	3459
	Rachis	25.25 Gb	13649096	1850	/	3138
	Pinna	18.51 Gb	8049153	2300	/	3348
Circular Consensus Read	Root	1.52 Gb	456724	3330	14797	4409
	Rachis	1.30 Gb	457745	2837	14924	4042
	Pinna	1.33 Gb	431767	3085	14866	4016
Full-Length Non-Chimeric Read	Root	1.18 Gb	376298	3133	14710	4277
	Rachis	1.08 Gb	397732	2708	14578	3956
	Pinna	1.04 Gb	357877	2912	13897	3881
Polished Consensus Sequence	Root	691.1 Mb	223083	3098	14710	4262
	Rachis	564.8 Mb	222730	2536	14578	3844
	Pinna	574.5 Mb	203490	2823	13897	3825
High-quality Polished Consensus Sequence	Root	128.7 Mb	41012	3139	9001	4221
	Rachis	148.4 Mb	49490	3000	11054	4069
	Pinna	139.7 Mb	45454	3074	8434	3972

## Sheet: TableS2
Table S2 Illumina sequencing results and quality control
Sample	Raw Reads	Raw Bases (Gb)	Clean Reads	Clean Bases (Gb)	Clean/Raw (%)	Clean Q20 (%)	Clean Q30 (%)	GC Content (%)
Root	61196388	9.18	57576488	8.64	94.08	97.62	93.52	48.41
Rachis	59661860	8.95	57788474	8.67	96.86	97.86	93.95	48.97
Pinna	48834540	7.33	46116576	6.92	94.43	97.72	93.71	48.4

## Sheet: TableS3
Table S3 Number of isoforms per UniTransModels
Sample	1	2	3	4	5	6	7	8	9	>=10	Total FL unigenes mapped to UniTransModels	Total UniTransModels mapped	Total UniTransModels
Root	25276	7194	2354	1044	454	278	156	92	57	116	58707	37021	38470
Rachis	18142	5870	2306	1052	558	299	175	106	95	181	50907	28784
Pinna	18966	5779	2553	1212	683	383	229	142	101	269	56064	30317
