# Supplementary material for: First Multi-Organ Full-Length Transcriptome of Tree Fern Alsophila spinulosa Highlights the Stress-Resistant and Light-Adapted Genes
Source: Front Genet. 2022 Feb 4;12:784546. doi: 10.3389/fgene.2021.784546 (PMC8854977; doi:10.3389/fgene.2021.784546)
Supplement: Supplementary file 4 [file DataSheet2.xlsx]

## Sheet: Root
Table S4 Functional annotation of three-organ full-length transcriptomes
Root
Gene_id	NR	SwissProt	KEGG	KOG	GO	NT	Pfam
i0_HQ_Root_c10005/f2p4/884	OAE27282.1; hypothetical protein AXG93_59s1270 [Marchantia polymorpha subsp. polymorpha]	sp|Q9FYB5|DNJ11_ARATH; Chaperone protein dnaJ 11, chloroplastic OS=Arabidopsis thaliana OX=3702 GN=ATJ11 PE=1 SV=2	pper:PRUPE_ppa015688mg; - - - - -	At4g36040; KOG0712 Molecular chaperone (DnaJ superfamily) O Posttranslational modification, protein turnover, chaperones ;	NA	NA	NA
i0_HQ_Root_c10025/f4p62/747	GAV75893.1; ATP-synt_C domain-containing protein [Cephalotus follicularis]	sp|P68161|VATL_MESCR; V-type proton ATPase 16 kDa proteolipid subunit OS=Mesembryanthemum crystallinum OX=3544 GN=VMAC1 PE=2 SV=1	smo:SELMODRAFT_228159; K02155 ATPeV0C, ATP6L V-type H+-transporting ATPase 16kDa proteolipid subunit - ko00190; Metabolism; Energy metabolism; Oxidative phosphorylation | ko04145; Cellular Processes; Transport and catabolism; Phagosome | ko04142; Cellular Processes; Transport and catabolism; Lysosome | ko04966; Organismal Systems; Excretory system; Collecting duct acid secretion | ko04721; Organi…	At1g19910; KOG0232 Vacuolar H+-ATPase V0 sector, subunits c/c' C Energy production and conversion ;	GO:0015991; ATP hydrolysis coupled proton transport; biological_process GO:0015078; hydrogen ion transmembrane transporter activity; molecular_function GO:0033177; proton-transporting two-sector ATPase complex, proton-transporting domain; cellular_component	XM_010448103.2; PREDICTED: Camelina sativa V-type proton ATPase subunit c1 (LOC104729194), mRNA	PF00137:ATP synthase subunit C
i0_HQ_Root_c1003/f3p0/754	XP_010262815.1; PREDICTED: pleckstrin homology domain-containing protein 1-like [Nelumbo nucifera]	sp|Q9ST43|PH1_ARATH; Pleckstrin homology domain-containing protein 1 OS=Arabidopsis thaliana OX=3702 GN=PH1 PE=2 SV=2	nnu:104596955; - - - - -	NA	NA	XM_009146103.2; PREDICTED: Brassica rapa pleckstrin homology domain-containing protein 1 (LOC103868010), mRNA	NA
i0_HQ_Root_c1004/f6p0/769	XP_007218617.1; hypothetical protein PRUPE_ppa013547mg [Prunus persica]	sp|Q940X7|RBX1A_ARATH; RING-box protein 1a OS=Arabidopsis thaliana OX=3702 GN=RBX1A PE=1 SV=1	csv:101209538; K03868 RBX1, ROC1 RING-box protein 1 - ko04141; Genetic Information Processing; Folding, sorting and degradation; Protein processing in endoplasmic reticulum | ko04120; Genetic Information Processing; Folding, sorting and degradation; Ubiquitin mediated proteolysis | ko03420; Genetic Information Processing; Replication and repair; Nucleotide excision repair | ko04310; Environmental…	Hs7657508; KOG2930 SCF ubiquitin ligase, Rbx1 component O Posttranslational modification, protein turnover, chaperones ;	GO:0004842; ubiquitin-protein ligase activity; molecular_function GO:0008270; zinc ion binding; molecular_function GO:0046872; metal ion binding; molecular_function GO:0005680; anaphase-promoting complex; cellular_component GO:0005515; protein binding; molecular_function	XM_007218557.1; Prunus persica hypothetical protein (PRUPE_ppa013561mg) mRNA, complete cds	PF00097:Zinc finger, C3HC4 type (RING finger) PF13639:Ring finger domain PF17123:RING-like zinc finger PF12861:Anaphase-promoting complex subunit 11 RING-H2 finger PF12678:RING-H2 zinc finger domain
i0_HQ_Root_c1007/f3p0/799	JAT63903.1; Abscisic stress-ripening protein 1, partial [Anthurium amnicola]	sp|A2ZBV1|ASR5_ORYSI; Abscisic stress-ripening protein 5 OS=Oryza sativa subsp. indica OX=39946 GN=ASR5 PE=2 SV=1	rcu:8283163; - - - - -	NA	GO:0006950; response to stress; biological_process	NA	PF02496:ABA/WDS induced protein
i0_HQ_Root_c10076/f2p13/762	ABK23826.1; unknown [Picea sitchensis]	sp|Q9LXT3|MBF1B_ARATH; Multiprotein-bridging factor 1b OS=Arabidopsis thaliana OX=3702 GN=MBF1B PE=2 SV=1	thj:104802969; K03627 MBF1 putative transcription factor - -	At3g58680; KOG3398 Transcription factor MBF1 K Transcription ;	GO:0043565; sequence-specific DNA binding; molecular_function	XM_009389945.2; PREDICTED: Musa acuminata subsp. malaccensis multiprotein-bridging factor 1b-like (LOC103975005), mRNA	PF01381:Helix-turn-helix PF12844:Helix-turn-helix domain
i0_HQ_Root_c10078/f2p20/847	XP_016498009.1; PREDICTED: ubiquitin-conjugating enzyme E2 2-like [Nicotiana tabacum]	sp|P42745|UBC2_ARATH; Ubiquitin-conjugating enzyme E2 2 OS=Arabidopsis thaliana OX=3702 GN=UBC2 PE=2 SV=1	nnu:104596981; K10573 UBE2A, UBC2, RAD6A ubiquitin-conjugating enzyme E2 A 2.3.2.23 ko04120; Genetic Information Processing; Folding, sorting and degradation; Ubiquitin mediated proteolysis	At1g14400; KOG0419 Ubiquitin-protein ligase O Posttranslational modification, protein turnover, chaperones ;	GO:0005515; protein binding; molecular_function	XM_009594917.2; PREDICTED: Nicotiana tomentosiformis ubiquitin-conjugating enzyme E2 2 (LOC104089906), transcript variant X3, mRNA	PF05773:RWD domain
i0_HQ_Root_c10099/f2p14/886	KHN20558.1; Endoglucanase 9 [Glycine soja]	sp|P46287|RL11_MEDSA; 60S ribosomal protein L11 OS=Medicago sativa OX=3879 GN=RPL11 PE=2 SV=1	pda:103704876; K02868 RP-L11e, RPL11 large subunit ribosomal protein L11e - ko03010; Genetic Information Processing; Translation; Ribosome	At4g18730; KOG0397 60S ribosomal protein L11 J Translation, ribosomal structure and biogenesis ;	NA	XM_006643824.2; PREDICTED: Oryza brachyantha 60S ribosomal protein L11 (LOC102707812), mRNA	NA
i0_HQ_Root_c1011/f3p0/939	NA	NA	NA	NA	NA	NA	NA
i0_HQ_Root_c10113/f4p1/740	XP_015635908.1; PREDICTED: ubiquitin-conjugating enzyme E2 variant 1C isoform X2 [Oryza sativa Japonica Group]	sp|Q9SJ44|UEV1C_ARATH; Ubiquitin-conjugating enzyme E2 variant 1C OS=Arabidopsis thaliana OX=3702 GN=UEV1C PE=1 SV=1	obr:102703117; K10704 UBE2V ubiquitin-conjugating enzyme E2 variant - ko04624; Organismal Systems; Immune system; Toll and Imd signaling pathway	At2g36060; KOG0896 Ubiquitin-conjugating enzyme E2 O Posttranslational modification, protein turnover, chaperones ;	NA	NA	NA
i0_HQ_Root_c10115/f3p0/767	XP_010265163.1; PREDICTED: uncharacterized protein LOC104602981 [Nelumbo nucifera]	NA	bvg:104893560; - - - - -	NA	NA	NA	NA
i0_HQ_Root_c1014/f3p7/517	AFK40119.1; unknown [Lotus japonicus]	sp|Q9SC19|RGP1_SOLTU; Probable UDP-arabinopyranose mutase 1 OS=Solanum tuberosum OX=4113 GN=UPTG1 PE=1 SV=2	smo:SELMODRAFT_140071; K13379 RGP, UTM reversibly glycosylated polypeptide / UDP-arabinopyranose mutase [EC:2.4.1.- 5.4.99.30] 2.4.1.-,5.4.99.30 ko00520; Metabolism; Carbohydrate metabolism; Amino sugar and nucleotide sugar metabolism	NA	GO:0030244; cellulose biosynthetic process; biological_process GO:0016866; intramolecular transferase activity; molecular_function	XM_019388626.1; PREDICTED: Nicotiana attenuata alpha-1,4-glucan-protein synthase [UDP-forming] 1 (LOC109224072), mRNA	PF03214:Reversibly glycosylated polypeptide
i0_HQ_Root_c1015/f3p0/789	XP_011660128.1; PREDICTED: protein slowmo homolog [Cucumis sativus]	sp|P35200|UPS2_YEAST; Protein UPS2, mitochondrial OS=Saccharomyces cerevisiae (strain ATCC 204508 / S288c) OX=559292 GN=UPS2 PE=1 SV=1	csv:101211742; - - - - -	YLR168c; KOG3336 Predicted member of the intramitochondrial sorting protein family U Intracellular trafficking, secretion, and vesicular transport ;	NA	NA	NA
i0_HQ_Root_c1017/f3p0/929	ERN03245.1; hypothetical protein AMTR_s00003p00190670 [Amborella trichopoda]	sp|Q9SCU0|SDR2A_ARATH; Short-chain dehydrogenase reductase 2a OS=Arabidopsis thaliana OX=3702 GN=SDR2a PE=3 SV=1	sly:101259369; - - - - -	At3g51680; KOG0725 Reductases with broad range of substrate specificities R General function prediction only ;	GO:0050662; coenzyme binding; molecular_function GO:0003824; NA	NA	PF01370:NAD dependent epimerase/dehydratase family
i0_HQ_Root_c1018/f3p0/921	XP_002987137.1; hypothetical protein SELMODRAFT_182919 [Selaginella moellendorffii]	sp|Q9MA96|SPC3A_ARATH; Signal peptidase complex subunit 3A OS=Arabidopsis thaliana OX=3702 GN=At3g05230 PE=2 SV=1	cit:102607327; K12948 SPCS3, SPC3 signal peptidase complex subunit 3 3.4.-.- ko03060; Genetic Information Processing; Folding, sorting and degradation; Protein export	At3g05230; KOG3372 Signal peptidase complex subunit U Intracellular trafficking, secretion, and vesicular transport ;	GO:0006465; signal peptide processing; biological_process GO:0005787; signal peptidase complex; cellular_component GO:0008233; peptidase activity; molecular_function GO:0016021; integral to membrane; cellular_component	NA	PF04573:Signal peptidase subunit
i0_HQ_Root_c1019/f6p0/674	XP_002968022.1; hypothetical protein SELMODRAFT_145246 [Selaginella moellendorffii]	sp|P46297|RS23_FRAAN; 40S ribosomal protein S23 OS=Fragaria ananassa OX=3747 GN=RPS23 PE=2 SV=1	smo:SELMODRAFT_145246; K02973 RP-S23e, RPS23 small subunit ribosomal protein S23e - ko03010; Genetic Information Processing; Translation; Ribosome	At5g02960; KOG1749 40S ribosomal protein S23 J Translation, ribosomal structure and biogenesis ;	GO:0006412; translation; biological_process GO:0003735; structural constituent of ribosome; molecular_function GO:0005840; ribosome; cellular_component GO:0005622; intracellular; cellular_component	NM_001255569.2; Glycine max 40S ribosomal protein S23-like (LOC100776345), mRNA	PF00164:Ribosomal protein S12/S23
i0_HQ_Root_c1020/f5p0/803	GAV75893.1; ATP-synt_C domain-containing protein [Cephalotus follicularis]	sp|P68161|VATL_MESCR; V-type proton ATPase 16 kDa proteolipid subunit OS=Mesembryanthemum crystallinum OX=3544 GN=VMAC1 PE=2 SV=1	smo:SELMODRAFT_228159; K02155 ATPeV0C, ATP6L V-type H+-transporting ATPase 16kDa proteolipid subunit - ko00190; Metabolism; Energy metabolism; Oxidative phosphorylation | ko04145; Cellular Processes; Transport and catabolism; Phagosome | ko04142; Cellular Processes; Transport and catabolism; Lysosome | ko04966; Organismal Systems; Excretory system; Collecting duct acid secretion | ko04721; Organi…	At1g19910; KOG0232 Vacuolar H+-ATPase V0 sector, subunits c/c' C Energy production and conversion ;	GO:0015991; ATP hydrolysis coupled proton transport; biological_process GO:0015078; hydrogen ion transmembrane transporter activity; molecular_function GO:0033177; proton-transporting two-sector ATPase complex, proton-transporting domain; cellular_component	XM_010448103.2; PREDICTED: Camelina sativa V-type proton ATPase subunit c1 (LOC104729194), mRNA	PF00137:ATP synthase subunit C
i0_HQ_Root_c10210/f3p0/793	AJP06303.1; HB3 [Pinus tabuliformis]	sp|Q9AV49|HOX9_ORYSJ; Homeobox-leucine zipper protein HOX9 OS=Oryza sativa subsp. japonica OX=39947 GN=HOX9 PE=2 SV=1	ats:F775_30684; K09338 HD-ZIP homeobox-leucine zipper protein - -	NA	GO:0003677; DNA binding; molecular_function GO:0003700; sequence-specific DNA binding transcription factor activity; molecular_function GO:0006355; regulation of transcription, DNA-dependent; biological_process GO:0043565; sequence-specific DNA binding; molecular_function	NA	PF02183:Homeobox associated leucine zipper PF07716:Basic region leucine zipper PF00170:bZIP transcription factor PF00046:Homeobox domain PF05920:Homeobox KN domain
i0_HQ_Root_c10214/f2p0/812	XP_015870615.1; PREDICTED: uncharacterized protein LOC107407815 [Ziziphus jujuba]	NA	pper:PRUPE_ppa013840mg; - - - - -	NA	NA	NA	NA
i0_HQ_Root_c1023/f3p0/534	EMT05432.1; 40S ribosomal protein S28 [Aegilops tauschii]	sp|P46302|RS28_MAIZE; 40S ribosomal protein S28 OS=Zea mays OX=4577 GN=RPS28 PE=3 SV=1	csl:COCSUDRAFT_33870; K02979 RP-S28e, RPS28 small subunit ribosomal protein S28e - ko03010; Genetic Information Processing; Translation; Ribosome	At5g64140; KOG3502 40S ribosomal protein S28 J Translation, ribosomal structure and biogenesis ;	GO:0006412; translation; biological_process GO:0005622; intracellular; cellular_component GO:0005840; ribosome; cellular_component GO:0003735; structural constituent of ribosome; molecular_function	NA	PF01200:Ribosomal protein S28e
i0_HQ_Root_c10247/f2p9/501	XP_004299936.1; PREDICTED: probable 3-hydroxyisobutyrate dehydrogenase-like 2, mitochondrial [Fragaria vesca subsp. vesca]	sp|Q949M8|3HID3_ARATH; Probable 3-hydroxyisobutyrate dehydrogenase-like 3, mitochondrial OS=Arabidopsis thaliana OX=3702 GN=At1g71180 PE=2 SV=1	pmum:103319074; - - - - -	At1g71180; KOG0409 Predicted dehydrogenase R General function prediction only ;	GO:0051287; NAD binding; molecular_function	XM_016632209.1; PREDICTED: Nicotiana tabacum probable 3-hydroxyisobutyrate dehydrogenase-like 2, mitochondrial (LOC107807770), mRNA	PF14833:NAD-binding of NADP-dependent 3-hydroxyisobutyrate dehydrogenase
i0_HQ_Root_c1026/f8p0/760	JAT53725.1; Cytochrome b-245 light chain [Anthurium amnicola]	NA	NA	NA	NA	NA	NA
i0_HQ_Root_c1027/f7p5/743	XP_006855734.1; PREDICTED: HMG1/2-like protein [Amborella trichopoda]	sp|P40619|HMGL_IPONI; HMG1/2-like protein OS=Ipomoea nil OX=35883 PE=2 SV=1	atr:18445535; - - - - -	At1g20690_2; KOG0381 HMG box-containing protein R General function prediction only ;	NA	XM_013783707.1; PREDICTED: Brassica oleracea var. oleracea high mobility group B protein 4-like (LOC106344301), mRNA	NA
i0_HQ_Root_c1029/f3p26/405	NA	NA	NA	NA	NA	NA	NA
i0_HQ_Root_c10296/f4p38/962	XP_008780663.1; PREDICTED: uncharacterized protein LOC103700508 [Phoenix dactylifera]	NA	vvi:100262861; - - - - -	NA	NA	NA	NA
i0_HQ_Root_c1030/f6p0/698	OIW06458.1; hypothetical protein TanjilG_05229 [Lupinus angustifolius]	sp|P42856|ZB14_MAIZE; 14 kDa zinc-binding protein OS=Zea mays OX=4577 GN=ZBP14 PE=1 SV=1	lang:109357623; K02503 HINT1, hinT, hit histidine triad (HIT) family protein - -; lang:109357623; - - - - -	At3g56490; KOG3275 Zinc-binding protein of the histidine triad (HIT) family T Signal transduction mechanisms ;	NA	NA	NA
i0_HQ_Root_c10346/f2p0/650	NA	NA	NA	NA	GO:0006952; defense response; biological_process GO:0009607; response to biotic stimulus; biological_process	NA	PF00407:Pathogenesis-related protein Bet v I family
i0_HQ_Root_c1036/f6p0/486	NA	NA	NA	NA	GO:0046872; metal ion binding; molecular_function	NA	PF01439:Metallothionein
i0_HQ_Root_c1041/f4p0/594	AGC92009.1; snakin [Persea americana var. drymifolia]	sp|Q93X17|SNAK2_SOLTU; Snakin-2 OS=Solanum tuberosum OX=4113 GN=SN2 PE=1 SV=1	nta:107771705; - - - - -	NA	NA	KC012806.1; Persea americana var. drymifolia snakin (Sn) mRNA, complete cds	NA
i0_HQ_Root_c1042/f3p0/769	XP_002966653.1; hypothetical protein SELMODRAFT_86023 [Selaginella moellendorffii]	sp|O22969|Y2416_ARATH; Uncharacterized protein At2g34160 OS=Arabidopsis thaliana OX=3702 GN=At2g34160 PE=1 SV=1	ath:AT1G29250; - - - - -	NA	GO:0004526; ribonuclease P activity; molecular_function GO:0005634; nucleus; cellular_component GO:0003676; nucleic acid binding; molecular_function GO:0008033; tRNA processing; biological_process	XM_010672347.2; PREDICTED: Beta vulgaris subsp. vulgaris hypothetical protein (LOC104887659), mRNA	PF01918:Alba PF12328:Rpp20 subunit of nuclear RNase MRP and P
i0_HQ_Root_c10429/f6p19/515	NA	NA	NA	NA	NA	NA	NA
i0_HQ_Root_c1043/f5p0/772	XP_017617902.1; PREDICTED: ethylene-responsive transcription factor ERF017-like [Gossypium arboreum]	sp|Q9C591|ERF16_ARATH; Ethylene-responsive transcription factor ERF016 OS=Arabidopsis thaliana OX=3702 GN=ERF016 PE=2 SV=1	gra:105797158; - - - - -	NA	GO:0003700; sequence-specific DNA binding transcription factor activity; molecular_function GO:0006355; regulation of transcription, DNA-dependent; biological_process	NA	PF00847:AP2 domain
i0_HQ_Root_c10461/f2p4/497	NA	NA	NA	NA	NA	NA	NA
i0_HQ_Root_c1048/f6p0/958	NA	NA	NA	NA	NA	NA	NA
i0_HQ_Root_c1049/f6p4/746	NA	NA	NA	NA	NA	NA	NA
i0_HQ_Root_c10498/f2p24/731	XP_019182076.1; PREDICTED: acyl-CoA-binding protein [Ipomoea nil]	sp|Q75G87|ACBP3_ORYSJ; Acyl-CoA-binding domain-containing protein 3 OS=Oryza sativa subsp. japonica OX=39947 GN=ACBP3 PE=2 SV=1	ini:109177217; K08762 DBI, ACBP diazepam-binding inhibitor (GABA receptor modulator, acyl-CoA-binding protein) - ko03320; Organismal Systems; Endocrine system; PPAR signaling pathway	Hs10140853; KOG0817 Acyl-CoA-binding protein I Lipid transport and metabolism ;	GO:0000062; fatty-acyl-CoA binding; molecular_function	KT345806.1; Pteridium aquilinum subsp. capense isolate 353_BBSA appr-1-p processing enzyme family protein (ApPEFP_C) gene, exons 4 through 6 and partial cds	PF00887:Acyl CoA binding protein
i0_HQ_Root_c10499/f3p4/908	ABK23710.1; unknown [Picea sitchensis]	sp|Q9FWT2|UBC16_ARATH; Probable ubiquitin-conjugating enzyme E2 16 OS=Arabidopsis thaliana OX=3702 GN=UBC16 PE=2 SV=1	ini:109172714; K10688 UBE2W, UBC16 ubiquitin-conjugating enzyme E2 W 2.3.2.25 ko04120; Genetic Information Processing; Folding, sorting and degradation; Ubiquitin mediated proteolysis	At1g75440; KOG0427 Ubiquitin conjugating enzyme O Posttranslational modification, protein turnover, chaperones ;	GO:0006464; protein modification process; biological_process GO:0015031; protein transport; biological_process GO:0005515; protein binding; molecular_function	XM_010934613.2; PREDICTED: Elaeis guineensis probable ubiquitin-conjugating enzyme E2 16 (LOC105053456), transcript variant X4, mRNA	PF05773:RWD domain PF05743:UEV domain
i0_HQ_Root_c1052/f4p0/831	XP_001768256.1; predicted protein [Physcomitrella patens]	sp|Q42551|SCE1_ARATH; SUMO-conjugating enzyme SCE1 OS=Arabidopsis thaliana OX=3702 GN=SCE1 PE=1 SV=1	zma:100283731; K10577 UBE2I, UBC9 ubiquitin-conjugating enzyme E2 I - ko03013; Genetic Information Processing; Translation; RNA transport | ko04120; Genetic Information Processing; Folding, sorting and degradation; Ubiquitin mediated proteolysis | ko04064; Environmental Information Processing; Signal transduction; NF-kappa B signaling pathway | ko05206; Human Diseases; Cancers: Overview; MicroRNA…	At3g57870; KOG0424 Ubiquitin-protein ligase O Posttranslational modification, protein turnover, chaperones ;	NA	XM_011098945.1; PREDICTED: Sesamum indicum SUMO-conjugating enzyme SCE1 (LOC105176217), mRNA	NA
i0_HQ_Root_c1054/f6p0/882	NA	NA	NA	NA	GO:0003723; RNA binding; molecular_function GO:0004521; endoribonuclease activity; molecular_function	NA	PF00545:ribonuclease
i0_HQ_Root_c10565/f3p13/939	XP_002530011.1; PREDICTED: vesicle transport v-SNARE 13 [Ricinus communis]	sp|Q9SEL6|VTI11_ARATH; Vesicle transport v-SNARE 11 OS=Arabidopsis thaliana OX=3702 GN=VTI11 PE=1 SV=2	rcu:8283429; K08493 VTI1 vesicle transport through interaction with t-SNAREs 1 - ko04130; Genetic Information Processing; Folding, sorting and degradation; SNARE interactions in vesicular transport | ko04138; Cellular Processes; Transport and catabolism; Autophagy - yeast	At5g39510; KOG1666 V-SNARE U Intracellular trafficking, secretion, and vesicular transport ;	GO:0006886; intracellular protein transport; biological_process GO:0016020; membrane; cellular_component GO:0016021; integral to membrane; cellular_component	NA	PF05008:Vesicle transport v-SNARE protein N-terminus PF05478:Prominin
i0_HQ_Root_c1057/f6p0/448	EEC66929.1; hypothetical protein OsI_33537 [Oryza sativa Indica Group]	sp|P46302|RS28_MAIZE; 40S ribosomal protein S28 OS=Zea mays OX=4577 GN=RPS28 PE=3 SV=1	csl:COCSUDRAFT_33870; K02979 RP-S28e, RPS28 small subunit ribosomal protein S28e - ko03010; Genetic Information Processing; Translation; Ribosome	At5g64140; KOG3502 40S ribosomal protein S28 J Translation, ribosomal structure and biogenesis ;	GO:0005840; ribosome; cellular_component GO:0003735; structural constituent of ribosome; molecular_function GO:0005622; intracellular; cellular_component GO:0006412; translation; biological_process	NA	PF01200:Ribosomal protein S28e
i0_HQ_Root_c1059/f6p0/597	XP_001777437.1; predicted protein [Physcomitrella patens]	sp|Q05462|RL27_PEA; 60S ribosomal protein L27 OS=Pisum sativum OX=3888 GN=RPL27 PE=2 SV=1	vvi:100261052; K02901 RP-L27e, RPL27 large subunit ribosomal protein L27e - ko03010; Genetic Information Processing; Translation; Ribosome	At4g15000; KOG3418 60S ribosomal protein L27 J Translation, ribosomal structure and biogenesis ;	GO:0005622; intracellular; cellular_component GO:0003735; structural constituent of ribosome; molecular_function GO:0005840; ribosome; cellular_component GO:0006412; translation; biological_process	CP019111.1; Spirodela polyrhiza strain 9509 chromosome 19 sequence	PF01777:Ribosomal L27e protein family
i0_HQ_Root_c10597/f2p22/734	XP_010244361.1; PREDICTED: UPF0587 protein C1orf123 [Nelumbo nucifera]	sp|Q3B8G0|CA123_XENLA; UPF0587 protein C1orf123 homolog OS=Xenopus laevis OX=8355 PE=2 SV=1	vra:106763918; - - - - -	At4g32930; KOG1296 Uncharacterized conserved protein S Function unknown ;	NA	NA	NA
i0_HQ_Root_c1062/f5p9/861	XP_016176617.1; PREDICTED: uncharacterized protein LOC107618937 [Arachis ipaensis]	NA	mus:103985764; - - - - -	NA	NA	NA	NA
i0_HQ_Root_c1063/f5p0/712	XP_011092751.1; PREDICTED: diphthamide biosynthesis protein 3-like [Sesamum indicum]	sp|Q74Z32|DPH3_ASHGO; Diphthamide biosynthesis protein 3 OS=Ashbya gossypii (strain ATCC 10895 / CBS 109.51 / FGSC 9923 / NRRL Y-1056) OX=284811 GN=DPH3 PE=3 SV=1	thj:104807341; K15455 DPH3, KTI11 diphthamide biosynthesis protein 3 - -	At2g15910_1; KOG2923 Uncharacterized conserved protein S Function unknown ;	NA	XM_010067133.2; PREDICTED: Eucalyptus grandis diphthamide biosynthesis protein 3 (LOC104452668), mRNA	NA
i0_HQ_Root_c1064/f3p8/701	NA	NA	NA	NA	GO:0071821; FANCM-MHF complex; cellular_component	NA	PF15630:CENP-S protein
i0_HQ_Root_c1065/f5p5/835	GAQ85903.1; 60S ribosomal protein L24 homolog [Klebsormidium flaccidum]	sp|O22165|RLP24_ARATH; Probable ribosome biogenesis protein RLP24 OS=Arabidopsis thaliana OX=3702 GN=At2g44860 PE=1 SV=1	egu:105038773; K02896 RP-L24e, RPL24 large subunit ribosomal protein L24e - ko03010; Genetic Information Processing; Translation; Ribosome	At2g44860; KOG1723 60s ribosomal protein L30 isolog J Translation, ribosomal structure and biogenesis ;	GO:0008270; zinc ion binding; molecular_function	AK372891.1; Hordeum vulgare subsp. vulgare mRNA for predicted protein, complete cds, clone: NIASHv3015C04	PF06467:MYM-type Zinc finger with FCS sequence motif
i0_HQ_Root_c10663/f3p0/609	NA	NA	NA	NA	NA	NA	NA
i0_HQ_Root_c1068/f11p5/729	JAT43965.1; Ubiquitin-conjugating enzyme E2 2 [Anthurium amnicola]	sp|Q4PFA5|UBC2_USTMA; Ubiquitin-conjugating enzyme E2 2 OS=Ustilago maydis (strain 521 / FGSC 9021) OX=237631 GN=UBC2 PE=3 SV=1	vcn:VOLCADRAFT_83518; K10573 UBE2A, UBC2, RAD6A ubiquitin-conjugating enzyme E2 A 2.3.2.23 ko04120; Genetic Information Processing; Folding, sorting and degradation; Ubiquitin mediated proteolysis	SPAC18B11.07c; KOG0419 Ubiquitin-protein ligase O Posttranslational modification, protein turnover, chaperones ;	GO:0005515; protein binding; molecular_function	NA	PF05773:RWD domain
i0_HQ_Root_c1069/f7p9/582	NA	NA	NA	NA	NA	NA	NA
i0_HQ_Root_c10710/f2p0/763	XP_018846475.1; PREDICTED: uncharacterized protein LOC109010181 [Juglans regia]	NA	nnu:104593068; - - - - -	NA	GO:0051301; cell division; biological_process GO:0000444; MIS12/MIND type complex; cellular_component GO:0007059; chromosome segregation; biological_process	NA	PF08202:Mis12-Mtw1 protein family
i0_HQ_Root_c1072/f4p0/783	XP_009387474.1; PREDICTED: calmodulin-like [Musa acuminata subsp. malaccensis]	sp|P61861|CALM_COLGL; Calmodulin OS=Colletotrichum gloeosporioides OX=474922 PE=2 SV=2	mus:103974383; K02183 CALM calmodulin - ko04014; Environmental Information Processing; Signal transduction; Ras signaling pathway | ko04015; Environmental Information Processing; Signal transduction; Rap1 signaling pathway | ko04016; Environmental Information Processing; Signal transduction; MAPK signaling pathway - plant | ko04371; Environmental Information Processing; Signal transduction; Apeli…	At3g43810; KOG0027 Calmodulin and related proteins (EF-Hand superfamily) T Signal transduction mechanisms ;	GO:0005524; ATP binding; molecular_function GO:0003678; DNA helicase activity; molecular_function GO:0000746; conjugation; biological_process GO:0016818; hydrolase activity, acting on acid anhydrides, in phosphorus-containing anhydrides; molecular_function GO:0005509; calcium ion binding; molecular_function GO:0005515; protein binding; molecular_function GO:0007165; signal transduction; biologica…	NA	PF13202:EF hand PF13833:EF-hand domain pair PF07057:DNA helicase TraI PF13499:EF-hand domain pair PF13405:EF-hand domain PF00036:EF hand PF10591:Secreted protein acidic and rich in cysteine Ca binding region PF12763:Cytoskeletal-regulatory complex EF hand
i0_HQ_Root_c10720/f2p0/433	NA	NA	NA	NA	NA	NA	NA
i0_HQ_Root_c1073/f4p0/695	XP_006422000.1; hypothetical protein CICLE_v10006134mg [Citrus clementina]	sp|P0C073|RUB1_DESAN; Ubiquitin-NEDD8-like protein RUB1 OS=Deschampsia antarctica OX=159298 GN=RUB1 PE=2 SV=2	cic:CICLE_v10006134mg; K12158 NEDD8 ubiquitin-like protein Nedd8 - -	At1g31340; KOG0001 Ubiquitin and ubiquitin-like proteins OR Posttranslational modification, protein turnover, chaperones ; General function prediction only ;	GO:0005515; protein binding; molecular_function	XM_016586076.1; PREDICTED: Nicotiana tabacum ubiquitin-NEDD8-like protein RUB2 (LOC107767149), mRNA	PF00240:Ubiquitin family PF14560:Ubiquitin-like domain
i0_HQ_Root_c10734/f2p58/607	NA	NA	NA	NA	NA	NA	NA
i0_HQ_Root_c10743/f3p11/773	KVH91676.1; cytochrome b5-like heme/steroid binding domain-containing protein [Cynara cardunculus var. scolymus]	sp|Q9SK39|SBP3_ARATH; Probable steroid-binding protein 3 OS=Arabidopsis thaliana OX=3702 GN=MP3 PE=1 SV=1	sind:105163874; K17278 PGRMC1_2 membrane-associated progesterone receptor component - -	At2g24940; KOG1110 Putative steroid membrane receptor Hpr6.6/25-Dx R General function prediction only ;	NA	NA	NA
i0_HQ_Root_c10745/f2p0/742	XP_015949811.1; PREDICTED: uncharacterized protein LOC107474663 isoform X1 [Arachis duranensis]	NA	aip:107625904; - - - - -	NA	NA	NA	NA
i0_HQ_Root_c1075/f6p2/715	ERM94552.1; hypothetical protein AMTR_s00010p00266770 [Amborella trichopoda]	sp|Q9SM41|SUI1_SPOST; Protein translation factor SUI1 homolog OS=Sporobolus stapfianus OX=56623 PE=3 SV=1	cann:107856344; - - - - -	At1g54290; KOG1770 Translation initiation factor 1 (eIF-1/SUI1) J Translation, ribosomal structure and biogenesis ;	GO:0006413; translational initiation; biological_process GO:0003743; translation initiation factor activity; molecular_function	NA	PF01253:Translation initiation factor SUI1
i0_HQ_Root_c1077/f7p0/566	NA	NA	NA	NA	GO:0008541; proteasome regulatory particle, lid subcomplex; cellular_component GO:0043248; proteasome assembly; biological_process GO:0006406; mRNA export from nucleus; biological_process	BT143063.1; Lotus japonicus clone JCVI-FLLj-5C16 unknown mRNA	PF05160:DSS1/SEM1 family
i0_HQ_Root_c1079/f5p8/644	OAE26634.1; hypothetical protein AXG93_4542s1550 [Marchantia polymorpha subsp. polymorpha]	sp|Q8LPJ7|RS262_ARATH; 40S ribosomal protein S26-2 OS=Arabidopsis thaliana OX=3702 GN=RPS26B PE=2 SV=2	pda:103708885; K02976 RP-S26e, RPS26 small subunit ribosomal protein S26e - ko03010; Genetic Information Processing; Translation; Ribosome	At2g40590; KOG1768 40s ribosomal protein S26 J Translation, ribosomal structure and biogenesis ;	GO:0006614; SRP-dependent cotranslational protein targeting to membrane; biological_process GO:0006412; translation; biological_process GO:0048500; signal recognition particle; cellular_component GO:0008312; 7S RNA binding; molecular_function GO:0005622; intracellular; cellular_component GO:0005840; ribosome; cellular_component GO:0003735; structural constituent of ribosome; molecular_function	XM_003549983.3; PREDICTED: Glycine max 40S ribosomal protein S26-1 (LOC100781822), mRNA	PF01922:SRP19 protein PF01283:Ribosomal protein S26e
i0_HQ_Root_c10812/f3p0/923	XP_002988793.1; hypothetical protein SELMODRAFT_447462 [Selaginella moellendorffii]	sp|Q9SW70|SRP_VITRI; Stress-related protein OS=Vitis riparia OX=96939 GN=SRP PE=2 SV=1	spen:107008405; - - - - -	NA	NA	NA	NA
i0_HQ_Root_c10814/f2p0/978	JAT42387.1; putative membrane protein C576.04 [Anthurium amnicola]	sp|O74888|BXI1_SCHPO; Bax inhibitor 1 OS=Schizosaccharomyces pombe (strain 972 / ATCC 24843) OX=284812 GN=bxi1 PE=3 SV=1	csv:101212404; K06890 K06890 uncharacterized protein - -	SPCC576.04; KOG2322 N-methyl-D-aspartate receptor glutamate-binding subunit T Signal transduction mechanisms ;	NA	NA	NA
i0_HQ_Root_c1083/f3p0/694	NA	NA	NA	NA	NA	NA	NA
i0_HQ_Root_c10857/f2p0/602	XP_006828773.1; PREDICTED: uncharacterized protein LOC18424116 [Amborella trichopoda]	NA	pop:POPTR_0001s09870g; K11792 DDA1 DET1- and DDB1-associated protein 1 - -	At5g41560; KOG4816 Uncharacterized conserved protein S Function unknown ;	NA	NA	NA
i0_HQ_Root_c1087/f5p2/476	NA	sp|P16933|SC3_SCHCO; Fruiting body protein SC3 OS=Schizophyllum commune OX=5334 GN=SC3 PE=1 SV=2	NA	NA	GO:0009277; fungal-type cell wall; cellular_component GO:0005199; structural constituent of cell wall; molecular_function	NA	PF01185:Fungal hydrophobin
i0_HQ_Root_c1089/f3p0/813	ABK24358.1; unknown [Picea sitchensis]	sp|Q9FJX2|RL262_ARATH; 60S ribosomal protein L26-2 OS=Arabidopsis thaliana OX=3702 GN=RPL26B PE=2 SV=1	pda:103701866; K02898 RP-L26e, RPL26 large subunit ribosomal protein L26e - ko03010; Genetic Information Processing; Translation; Ribosome	At5g67510; KOG3401 60S ribosomal protein L26 J Translation, ribosomal structure and biogenesis ;	GO:0006412; translation; biological_process GO:0015934; large ribosomal subunit; cellular_component GO:0003735; structural constituent of ribosome; molecular_function	NA	PF16906:Ribosomal proteins L26 eukaryotic, L24P archaeal
i0_HQ_Root_c1090/f4p8/930	OAE29272.1; hypothetical protein AXG93_3114s1150 [Marchantia polymorpha subsp. polymorpha]	sp|P29766|RL8_SOLLC; 60S ribosomal protein L8 OS=Solanum lycopersicum OX=4081 GN=RPL8 PE=2 SV=1	rcu:8285984; K02938 RP-L8e, RPL8 large subunit ribosomal protein L8e - ko03010; Genetic Information Processing; Translation; Ribosome	At4g36130; KOG2309 60s ribosomal protein L2/L8 J Translation, ribosomal structure and biogenesis ;	GO:0006412; translation; biological_process GO:0005622; intracellular; cellular_component GO:0003735; structural constituent of ribosome; molecular_function GO:0005840; ribosome; cellular_component	XM_010035171.2; PREDICTED: Eucalyptus grandis 60S ribosomal protein L8-3 (LOC104422750), mRNA	PF00181:Ribosomal Proteins L2, RNA binding domain PF03947:Ribosomal Proteins L2, C-terminal domain
i0_HQ_Root_c1092/f3p0/805	XP_009407842.1; PREDICTED: 60S ribosomal protein L18a-like isoform X1 [Musa acuminata subsp. malaccensis]	sp|Q943F3|RL18A_ORYSJ; 60S ribosomal protein L18a OS=Oryza sativa subsp. japonica OX=39947 GN=RPL18A PE=1 SV=1	pda:103706950; K02882 RP-L18Ae, RPL18A large subunit ribosomal protein L18Ae - ko03010; Genetic Information Processing; Translation; Ribosome	At2g34480; KOG0829 60S ribosomal protein L18A J Translation, ribosomal structure and biogenesis ;	GO:0006412; translation; biological_process GO:0005840; ribosome; cellular_component GO:0003735; structural constituent of ribosome; molecular_function	XM_008791234.2; PREDICTED: Phoenix dactylifera 60S ribosomal protein L18a-2 (LOC103706950), mRNA	PF01775:Ribosomal proteins 50S-L18Ae/60S-L20/60S-L18A
i0_HQ_Root_c1093/f3p6/642	JAT61431.1; Ubiquitin-conjugating enzyme E2 [Anthurium amnicola]	sp|O74196|UBC1_COLGL; Ubiquitin-conjugating enzyme E2-16 kDa OS=Colletotrichum gloeosporioides OX=474922 GN=UBC1 PE=2 SV=1	gsl:Gasu_60520; K06689 UBE2D, UBC4, UBC5 ubiquitin-conjugating enzyme E2 D 2.3.2.23 ko04141; Genetic Information Processing; Folding, sorting and degradation; Protein processing in endoplasmic reticulum | ko04120; Genetic Information Processing; Folding, sorting and degradation; Ubiquitin mediated proteolysis | ko04013; Environmental Information Processing; Signal transduction; MAPK signaling pat…	SPBC119.02; KOG0417 Ubiquitin-protein ligase O Posttranslational modification, protein turnover, chaperones ;	GO:0006464; protein modification process; biological_process GO:0015031; protein transport; biological_process GO:0005515; protein binding; molecular_function	BT101385.1; Picea glauca clone GQ01303_B21 mRNA sequence	PF05743:UEV domain PF05773:RWD domain
i0_HQ_Root_c10931/f2p0/796	NA	NA	NA	NA	NA	NA	NA
i0_HQ_Root_c10936/f2p7/711	XP_001759003.1; predicted protein [Physcomitrella patens]	sp|Q94JY4|BRK1_ARATH; Protein BRICK 1 OS=Arabidopsis thaliana OX=3702 GN=BRK1 PE=1 SV=1	eus:EUTSA_v10000402mg; K05752 C3ORF10, HSPC300 chromosome 3 open reading frame 10 - ko04810; Cellular Processes; Cell motility; Regulation of actin cytoskeleton	NA	GO:0008152; NA GO:0003824; NA	NA	PF01507:Phosphoadenosine phosphosulfate reductase family
i0_HQ_Root_c10943/f3p0/796	XP_010271350.1; PREDICTED: calmodulin [Nelumbo nucifera]	sp|P27161|CALM_SOLLC; Calmodulin OS=Solanum lycopersicum OX=4081 GN=CALM1 PE=2 SV=2	vvi:100260795; K02183 CALM calmodulin - ko04014; Environmental Information Processing; Signal transduction; Ras signaling pathway | ko04015; Environmental Information Processing; Signal transduction; Rap1 signaling pathway | ko04016; Environmental Information Processing; Signal transduction; MAPK signaling pathway - plant | ko04371; Environmental Information Processing; Signal transduction; Apeli…	At3g43810; KOG0027 Calmodulin and related proteins (EF-Hand superfamily) T Signal transduction mechanisms ;	GO:0016020; membrane; cellular_component GO:0015159; polysaccharide transmembrane transporter activity; molecular_function GO:0003899; DNA-directed RNA polymerase activity; molecular_function GO:0015774; polysaccharide transport; biological_process GO:0007165; signal transduction; biological_process GO:0005515; protein binding; molecular_function GO:0005509; calcium ion binding; molecular_functio…	XM_010245379.2; PREDICTED: Nelumbo nucifera calmodulin-like (LOC104587650), mRNA	PF13499:EF-hand domain pair PF03874:RNA polymerase Rpb4 PF13405:EF-hand domain PF00036:EF hand PF10591:Secreted protein acidic and rich in cysteine Ca binding region PF12763:Cytoskeletal-regulatory complex EF hand PF13202:EF hand PF02563:Polysaccharide biosynthesis/export protein PF13833:EF-hand domain pair
i0_HQ_Root_c1095/f8p0/869	KYP72272.1; hypothetical protein KK1_004860 [Cajanus cajan]	sp|P42027|NDUS7_BRAOL; NADH dehydrogenase [ubiquinone] iron-sulfur protein 7, mitochondrial OS=Brassica oleracea OX=3712 PE=2 SV=1	gmx:100817153; K03940 NDUFS7 NADH dehydrogenase (ubiquinone) Fe-S protein 7 [EC:1.6.5.3 1.6.99.3] 1.6.5.3,1.6.99.3 ko00190; Metabolism; Energy metabolism; Oxidative phosphorylation | ko05010; Human Diseases; Neurodegenerative diseases; Alzheimer's disease | ko05012; Human Diseases; Neurodegenerative diseases; Parkinson's disease | ko05016; Human Diseases; Neurodegenerative diseases; Huntington's …	At5g11770; KOG1687 NADH-ubiquinone oxidoreductase, NUFS7/PSST/20 kDa subunit C Energy production and conversion ;	GO:0051536; iron-sulfur cluster binding; molecular_function GO:0055114; oxidation-reduction process; biological_process	XM_003522190.3; PREDICTED: Glycine max NADH dehydrogenase [ubiquinone] iron-sulfur protein 7, mitochondrial-like (LOC100817153), mRNA	PF01058:NADH ubiquinone oxidoreductase, 20 Kd subunit
i0_HQ_Root_c1098/f5p0/651	OAE23308.1; hypothetical protein AXG93_1713s1080 [Marchantia polymorpha subsp. polymorpha]	sp|Q9XHS0|RS12_HORVU; 40S ribosomal protein S12 OS=Hordeum vulgare OX=4513 GN=RPS12 PE=2 SV=1	ppp:PHYPADRAFT_49325; K02951 RP-S12e, RPS12 small subunit ribosomal protein S12e - ko03010; Genetic Information Processing; Translation; Ribosome	At2g32060; KOG3406 40S ribosomal protein S12 J Translation, ribosomal structure and biogenesis ;	NA	XM_018579563.1; PREDICTED: Raphanus sativus 40S ribosomal protein S12-2-like (LOC108807294), mRNA	NA
i0_HQ_Root_c10988/f3p1/640	NA	NA	NA	NA	NA	NA	NA
i0_HQ_Root_c11009/f3p0/498	KCW87739.1; hypothetical protein EUGRSUZ_A00108, partial [Eucalyptus grandis]	sp|O22860|RL38_ARATH; 60S ribosomal protein L38 OS=Arabidopsis thaliana OX=3702 GN=RPL38A PE=3 SV=1	cmo:103485805; K02923 RP-L38e, RPL38 large subunit ribosomal protein L38e - ko03010; Genetic Information Processing; Translation; Ribosome	At2g43460; KOG3499 60S ribosomal protein L38 J Translation, ribosomal structure and biogenesis ;	GO:0005622; intracellular; cellular_component GO:0003735; structural constituent of ribosome; molecular_function GO:0005840; ribosome; cellular_component GO:0006412; translation; biological_process	XM_008792360.2; PREDICTED: Phoenix dactylifera 60S ribosomal protein L38-like (LOC103707748), mRNA	PF01781:Ribosomal L38e protein family
i0_HQ_Root_c1104/f3p9/844	OAE32002.1; hypothetical protein AXG93_2772s1110 [Marchantia polymorpha subsp. polymorpha]	sp|Q9XGS0|TRXM_BRANA; Thioredoxin M-type, chloroplastic OS=Brassica napus OX=3708 PE=1 SV=1	ppp:PHYPADRAFT_118108; K03671 trxA thioredoxin 1 - ko04621; Organismal Systems; Immune system; NOD-like receptor signaling pathway | ko05418; Human Diseases; Cardiovascular diseases; Fluid shear stress and atherosclerosis	At4g03520; KOG0910 Thioredoxin-like protein O Posttranslational modification, protein turnover, chaperones ;	GO:0015035; protein disulfide oxidoreductase activity; molecular_function GO:0045454; cell redox homeostasis; biological_process GO:0009055; NA	XM_001756595.1; Physcomitrella patens subsp. patens predicted protein (PHYPADRAFT_118108) mRNA, complete cds	PF00085:Thioredoxin PF00462:Glutaredoxin
i0_HQ_Root_c11044/f3p28/525	ABK20876.1; unknown [Picea sitchensis]	sp|Q8L981|APC13_ARATH; Anaphase-promoting complex subunit 13 OS=Arabidopsis thaliana OX=3702 GN=APC13 PE=1 SV=1	cic:CICLE_v10023234mg; K12456 APC13 anaphase-promoting complex subunit 13 - ko04120; Genetic Information Processing; Folding, sorting and degradation; Ubiquitin mediated proteolysis | ko04110; Cellular Processes; Cell growth and death; Cell cycle | ko04114; Cellular Processes; Cell growth and death; Oocyte meiosis | ko04914; Organismal Systems; Endocrine system; Progesterone-mediated oocyte matur…	NA	NA	NA	NA
i0_HQ_Root_c11047/f7p57/988	XP_004300844.1; PREDICTED: dirigent protein 5-like [Fragaria vesca subsp. vesca]	sp|Q9SH66|DIR5_ARATH; Dirigent protein 5 OS=Arabidopsis thaliana OX=3702 GN=DIR5 PE=2 SV=1	mdm:103403946; - - - - -	NA	NA	NA	NA
i0_HQ_Root_c1105/f3p14/649	NA	NA	NA	NA	NA	NA	NA
i0_HQ_Root_c11058/f2p14/750	XP_012083550.1; PREDICTED: peptidyl-prolyl cis-trans isomerase CYP18-1 [Jatropha curcas]	sp|Q9LPC7|CP18A_ARATH; Peptidyl-prolyl cis-trans isomerase CYP18-1 OS=Arabidopsis thaliana OX=3702 GN=CYP18-1 PE=2 SV=1	var:108335390; K12734 PPIL3 peptidyl-prolyl cis-trans isomerase-like 3 5.2.1.8 -	At1g01940; KOG0884 Similar to cyclophilin-type peptidyl-prolyl cis-trans isomerase O Posttranslational modification, protein turnover, chaperones ;	GO:0003755; peptidyl-prolyl cis-trans isomerase activity; molecular_function GO:0006457; protein folding; biological_process GO:0000413; protein peptidyl-prolyl isomerization; biological_process	NA	PF00160:Cyclophilin type peptidyl-prolyl cis-trans isomerase/CLD
i0_HQ_Root_c1107/f5p32/771	NA	NA	pvu:PHAVU_011G059300g; - - - - -	CE07989; KOG0148 Apoptosis-promoting RNA-binding protein TIA-1/TIAR (RRM superfamily) AJ RNA processing and modification ; Translation, ribosomal structure and biogenesis ;	GO:0003723; RNA binding; molecular_function GO:0003676; nucleic acid binding; molecular_function	NA	PF08777:RNA binding motif PF00076:RNA recognition motif. (a.k.a. RRM, RBD, or RNP domain)
i0_HQ_Root_c11074/f2p2/964	XP_006479019.1; PREDICTED: germin-like protein subfamily 1 member 17 isoform X1 [Citrus sinensis]	sp|Q9FID0|GL114_ARATH; Germin-like protein subfamily 1 member 14 OS=Arabidopsis thaliana OX=3702 GN=At5g39110 PE=3 SV=1	nnu:104593621; - - - - -	NA	GO:0045735; NA	XM_016796612.1; PREDICTED: Prunus mume germin-like protein subfamily 1 member 13 (LOC103341925), transcript variant X2, mRNA	PF00190:Cupin
i0_HQ_Root_c1108/f4p23/733	XP_004977295.1; PREDICTED: abscisic stress-ripening protein 1-like [Setaria italica]	sp|A2ZBV1|ASR5_ORYSI; Abscisic stress-ripening protein 5 OS=Oryza sativa subsp. indica OX=39946 GN=ASR5 PE=2 SV=1	pda:103701225; - - - - -	NA	GO:0006950; response to stress; biological_process	BT101475.1; Picea glauca clone GQ01305_G09 mRNA sequence	PF02496:ABA/WDS induced protein
i0_HQ_Root_c11090/f2p7/702	XP_001778303.1; predicted protein [Physcomitrella patens]	sp|Q9FLX7|NDUA5_ARATH; Probable NADH dehydrogenase [ubiquinone] 1 alpha subcomplex subunit 5, mitochondrial OS=Arabidopsis thaliana OX=3702 GN=At5g52840 PE=1 SV=1	egr:104448157; K03949 NDUFA5 NADH dehydrogenase (ubiquinone) 1 alpha subcomplex subunit 5 - ko00190; Metabolism; Energy metabolism; Oxidative phosphorylation | ko05010; Human Diseases; Neurodegenerative diseases; Alzheimer's disease | ko05012; Human Diseases; Neurodegenerative diseases; Parkinson's disease | ko05016; Human Diseases; Neurodegenerative diseases; Huntington's disease | ko04932; Huma…	At5g52840; KOG3365 NADH:ubiquinone oxidoreductase, NDUFA5/B13 subunit C Energy production and conversion ;	GO:0005743; mitochondrial inner membrane; cellular_component GO:0016651; oxidoreductase activity, acting on NADH or NADPH; molecular_function GO:0022904; respiratory electron transport chain; biological_process	NA	PF04716:ETC complex I subunit conserved region
i0_HQ_Root_c11116/f4p0/989	XP_001782330.1; predicted protein [Physcomitrella patens]	sp|P49210|RL9_ORYSJ; 60S ribosomal protein L9 OS=Oryza sativa subsp. japonica OX=39947 GN=RPL9 PE=2 SV=3	ppp:PHYPADRAFT_185033; K02940 RP-L9e, RPL9 large subunit ribosomal protein L9e - ko03010; Genetic Information Processing; Translation; Ribosome	At1g33140; KOG3255 60S ribosomal protein L9 J Translation, ribosomal structure and biogenesis ;	GO:0006412; translation; biological_process GO:0019843; rRNA binding; molecular_function GO:0005840; ribosome; cellular_component GO:0003735; structural constituent of ribosome; molecular_function	XM_010920768.2; PREDICTED: Elaeis guineensis 60S ribosomal protein L9 (LOC105043279), mRNA	PF00347:Ribosomal protein L6
i0_HQ_Root_c1114/f4p0/692	XP_001757573.1; predicted protein [Physcomitrella patens]	sp|Q6P8E9|NH2L1_XENTR; NHP2-like protein 1 OS=Xenopus tropicalis OX=8364 GN=snu13 PE=2 SV=1	ppp:PHYPADRAFT_206666; K12845 SNU13, NHP2L U4/U6 small nuclear ribonucleoprotein SNU13 - ko03040; Genetic Information Processing; Transcription; Spliceosome | ko03008; Genetic Information Processing; Translation; Ribosome biogenesis in eukaryotes	At4g22380; KOG3387 60S ribosomal protein 15.5kD/SNU13, NHP2/L7A family (includes ribonuclease P subunit p38), involved in splicing AJ RNA processing and modification ; Translation, ribosomal structure and biogenesis ;	NA	XM_004287290.2; PREDICTED: Fragaria vesca subsp. vesca NHP2-like protein 1 (LOC101301807), mRNA	NA
i0_HQ_Root_c1115/f5p0/848	JAT44068.1; Eukaryotic translation initiation factor 5A-2 [Anthurium amnicola]	sp|O94083|IF5A_CANAL; Eukaryotic translation initiation factor 5A OS=Candida albicans (strain SC5314 / ATCC MYA-2876) OX=237561 GN=ANB1 PE=3 SV=2	bdi:100822202; K03263 EIF5A translation initiation factor 5A - -	YJR047c; KOG3271 Translation initiation factor 5A (eIF-5A) J Translation, ribosomal structure and biogenesis ;	GO:0043022; ribosome binding; molecular_function GO:0045901; positive regulation of translational elongation; biological_process GO:0045905; positive regulation of translational termination; biological_process GO:0003746; translation elongation factor activity; molecular_function GO:0006452; translational frameshifting; biological_process GO:0003723; RNA binding; molecular_function	AK110635.1; Oryza sativa Japonica Group cDNA clone:002-169-C03, full insert sequence	PF01287:Eukaryotic elongation factor 5A hypusine, DNA-binding OB fold
i0_HQ_Root_c11196/f3p19/861	XP_011074706.1; PREDICTED: MIP18 family protein At1g68310 [Sesamum indicum]	sp|Q9C9G6|AE7_ARATH; Protein AE7 OS=Arabidopsis thaliana OX=3702 GN=AE7 PE=1 SV=2	sind:105159361; - - - - -	At1g68310; KOG3381 Uncharacterized conserved protein S Function unknown ;	GO:0015979; photosynthesis; biological_process GO:0009522; photosystem I; cellular_component	NA	PF05479:Photosystem I reaction centre subunit N (PSAN or PSI-N)
i0_HQ_Root_c11255/f2p0/914	XP_008244735.1; PREDICTED: uncharacterized protein LOC103342554 [Prunus mume]	NA	pmum:103342554; - - - - -	NA	GO:0006260; DNA replication; biological_process GO:0006281; DNA repair; biological_process GO:0003887; DNA-directed DNA polymerase activity; molecular_function GO:0001882; nucleoside binding; molecular_function	NA	PF09281:Taq polymerase, exonuclease
i0_HQ_Root_c11276/f3p24/822	XP_001765357.1; predicted protein [Physcomitrella patens]	sp|Q42540|UBC7_ARATH; Ubiquitin-conjugating enzyme E2 7 OS=Arabidopsis thaliana OX=3702 GN=UBC7 PE=1 SV=1	smo:SELMODRAFT_74865; K10575 UBE2G1, UBC7 ubiquitin-conjugating enzyme E2 G1 2.3.2.23 ko04141; Genetic Information Processing; Folding, sorting and degradation; Protein processing in endoplasmic reticulum | ko04120; Genetic Information Processing; Folding, sorting and degradation; Ubiquitin mediated proteolysis | ko05012; Human Diseases; Neurodegenerative diseases; Parkinson's disease	At3g46460; KOG0425 Ubiquitin-protein ligase O Posttranslational modification, protein turnover, chaperones ;	GO:0005515; protein binding; molecular_function	XM_004307491.2; PREDICTED: Fragaria vesca subsp. vesca ubiquitin-conjugating enzyme E2 7-like (LOC101294603), mRNA	PF05773:RWD domain
i0_HQ_Root_c11289/f4p0/730	NA	NA	NA	NA	NA	NA	NA
i0_HQ_Root_c11309/f2p0/604	NA	NA	NA	NA	NA	NA	NA
i0_HQ_Root_c11330/f2p0/811	XP_010523951.1; PREDICTED: small nuclear ribonucleoprotein Sm D2-like isoform X1 [Tarenaya hassleriana]	sp|Q9VI10|SMD2_DROME; Probable small nuclear ribonucleoprotein Sm D2 OS=Drosophila melanogaster OX=7227 GN=SmD2 PE=1 SV=1	thj:104802174; K11096 SNRPD2, SMD2 small nuclear ribonucleoprotein D2 - ko03040; Genetic Information Processing; Transcription; Spliceosome	At3g62840; KOG3459 Small nuclear ribonucleoprotein (snRNP) Sm core protein A RNA processing and modification ;	NA	XM_010261245.2; PREDICTED: Nelumbo nucifera small nuclear ribonucleoprotein Sm D2 (LOC104598941), transcript variant X3, mRNA	NA
i0_HQ_Root_c11343/f3p48/626	NA	NA	NA	NA	NA	NA	NA
i0_HQ_Root_c1139/f6p0/935	XP_010927292.1; PREDICTED: uncharacterized protein LOC105049369 [Elaeis guineensis]	NA	pda:103711798; - - - - -	NA	GO:0008270; zinc ion binding; molecular_function GO:0035556; intracellular signal transduction; biological_process GO:0005515; protein binding; molecular_function	NA	PF00130:Phorbol esters/diacylglycerol binding domain (C1 domain) PF00628:PHD-finger PF00569:Zinc finger, ZZ type
i0_HQ_Root_c1141/f5p0/999	CAA11267.1; polyubiquitin [Nicotiana tabacum]	sp|P0CG63|UBI4P_YEAST; Polyubiquitin OS=Saccharomyces cerevisiae (strain ATCC 204508 / S288c) OX=559292 GN=UBI4 PE=1 SV=1	atr:105421327; K08770 UBC ubiquitin C - ko03320; Organismal Systems; Endocrine system; PPAR signaling pathway	YLL039c; KOG0001 Ubiquitin and ubiquitin-like proteins OR Posttranslational modification, protein turnover, chaperones ; General function prediction only ;	GO:0008168; methyltransferase activity; molecular_function GO:0006364; rRNA processing; biological_process GO:0005515; protein binding; molecular_function	XM_012845616.1; PREDICTED: Setaria italica polyubiquitin (LOC105914314), mRNA	PF14560:Ubiquitin-like domain PF00240:Ubiquitin family PF04452:RNA methyltransferase
i0_HQ_Root_c11416/f2p54/896	XP_010250743.1; PREDICTED: uncharacterized protein LOC104592902 [Nelumbo nucifera]	NA	nnu:104592902; - - - - -	NA	NA	XM_009383060.2; PREDICTED: Musa acuminata subsp. malaccensis uncharacterized LOC103969511 (LOC103969511), mRNA	NA
i0_HQ_Root_c11431/f2p0/887	NA	NA	NA	NA	GO:0003676; nucleic acid binding; molecular_function	NA	PF00575:S1 RNA binding domain
i0_HQ_Root_c1144/f4p0/799	XP_001772995.1; predicted protein [Physcomitrella patens]	sp|P52427|PSA4_SPIOL; Proteasome subunit alpha type-4 OS=Spinacia oleracea OX=3562 GN=PAC1 PE=2 SV=1	adu:107475379; K02728 PSMA4 20S proteasome subunit alpha 3 3.4.25.1 ko03050; Genetic Information Processing; Folding, sorting and degradation; Proteasome	At3g22110; KOG0178 20S proteasome, regulatory subunit alpha type PSMA4/PRE9 O Posttranslational modification, protein turnover, chaperones ;	GO:0019773; proteasome core complex, alpha-subunit complex; cellular_component GO:0004175; endopeptidase activity; molecular_function GO:0004298; threonine-type endopeptidase activity; molecular_function GO:0051603; proteolysis involved in cellular protein catabolic process; biological_process GO:0005839; proteasome core complex; cellular_component GO:0006511; ubiquitin-dependent protein cataboli…	XM_010908597.2; PREDICTED: Elaeis guineensis proteasome subunit alpha type-4 (LOC105033701), transcript variant X3, mRNA	PF00227:Proteasome subunit PF10584:Proteasome subunit A N-terminal signature
i0_HQ_Root_c11446/f2p15/847	XP_001766520.1; predicted protein [Physcomitrella patens]	NA	rcu:8258245; - - - - -	NA	NA	NA	NA
i0_HQ_Root_c1145/f3p5/865	XP_010276362.1; PREDICTED: 40S ribosomal protein S5-like [Nelumbo nucifera]	sp|O65731|RS5_CICAR; 40S ribosomal protein S5 (Fragment) OS=Cicer arietinum OX=3827 GN=RPS5 PE=2 SV=1	nnu:104597654; K02989 RP-S5e, RPS5 small subunit ribosomal protein S5e - ko03010; Genetic Information Processing; Translation; Ribosome	At2g37270; KOG3291 Ribosomal protein S7 J Translation, ribosomal structure and biogenesis ;	NA	XM_010278060.2; PREDICTED: Nelumbo nucifera 40S ribosomal protein S5-like (LOC104611130), mRNA	NA
i0_HQ_Root_c11483/f2p9/854	XP_002280532.1; PREDICTED: probable glutathione S-transferase [Vitis vinifera]	sp|Q9FQA3|GST23_MAIZE; Glutathione transferase GST 23 OS=Zea mays OX=4577 PE=2 SV=1	rcu:8275731; K00799 GST, gst glutathione S-transferase 2.5.1.18 ko00480; Metabolism; Metabolism of other amino acids; Glutathione metabolism | ko00980; Metabolism; Xenobiotics biodegradation and metabolism; Metabolism of xenobiotics by cytochrome P450 | ko00982; Metabolism; Xenobiotics biodegradation and metabolism; Drug metabolism - cytochrome P450 | ko05204; Human Diseases; Cancers: Overview; C…	At2g29420; KOG0406 Glutathione S-transferase O Posttranslational modification, protein turnover, chaperones ;	GO:0005515; protein binding; molecular_function	XM_006420175.1; Citrus clementina hypothetical protein (CICLE_v10005771mg) mRNA, complete cds	PF13417:Glutathione S-transferase, N-terminal domain PF13409:Glutathione S-transferase, N-terminal domain PF02798:Glutathione S-transferase, N-terminal domain
i0_HQ_Root_c1151/f8p0/1005	EMS54972.1; Polyubiquitin-A [Triticum urartu]	sp|P0CG85|UBI1P_NICSY; Polyubiquitin OS=Nicotiana sylvestris OX=4096 GN=UBI11 PE=2 SV=1	crb:CARUB_v10001095mg; K08770 UBC ubiquitin C - ko03320; Organismal Systems; Endocrine system; PPAR signaling pathway	At4g02890; KOG0001 Ubiquitin and ubiquitin-like proteins OR Posttranslational modification, protein turnover, chaperones ; General function prediction only ;	GO:0006364; rRNA processing; biological_process GO:0005515; protein binding; molecular_function GO:0008168; methyltransferase activity; molecular_function	NM_001317877.1; Brachypodium distachyon polyubiquitin (LOC100832168), mRNA	PF00240:Ubiquitin family PF14560:Ubiquitin-like domain PF04452:RNA methyltransferase
i0_HQ_Root_c11519/f2p0/679	XP_015381147.1; PREDICTED: uncharacterized protein LOC102628505 [Citrus sinensis]	NA	cic:CICLE_v10022951mg; - - - - -	NA	GO:0008134; transcription factor binding; molecular_function GO:0005634; nucleus; cellular_component GO:0042803; protein homodimerization activity; molecular_function GO:0006914; autophagy; biological_process GO:0008855; exodeoxyribonuclease VII activity; molecular_function GO:0070840; dynein complex binding; molecular_function	XM_018987183.1; PREDICTED: Juglans regia golgin subfamily A member 6-like protein 2 (LOC109007501), mRNA	PF02601:Exonuclease VII, large subunit PF10473:Leucine-rich repeats of kinetochore protein Cenp-F/LEK1 PF04111:Autophagy protein Apg6 PF11802:Centromere-associated protein K
i0_HQ_Root_c11527/f2p5/935	ABK26794.1; unknown [Picea sitchensis]	NA	sind:105156271; - - - - -	NA	NA	NA	NA
i0_HQ_Root_c11541/f2p3/454	XP_008338810.1; PREDICTED: cytochrome b-c1 complex subunit 9-like [Malus domestica]	sp|P46270|QCR9_SOLTU; Cytochrome b-c1 complex subunit 9 OS=Solanum tuberosum OX=4113 PE=1 SV=1	pper:PRUPE_ppa014374mg; K00419 QCR9, UCRC ubiquinol-cytochrome c reductase subunit 9 - ko00190; Metabolism; Energy metabolism; Oxidative phosphorylation | ko04260; Organismal Systems; Circulatory system; Cardiac muscle contraction | ko05010; Human Diseases; Neurodegenerative diseases; Alzheimer's disease | ko05012; Human Diseases; Neurodegenerative diseases; Parkinson's disease | ko05016; Human D…	At3g52730; KOG3494 Ubiquinol cytochrome c oxidoreductase, subunit QCR9 C Energy production and conversion ;	GO:0005743; mitochondrial inner membrane; cellular_component GO:0006122; mitochondrial electron transport, ubiquinol to cytochrome c; biological_process GO:0005750; mitochondrial respiratory chain complex III; cellular_component	XM_003542556.3; PREDICTED: Glycine max cytochrome b-c1 complex subunit 9-like (LOC100792906), transcript variant X2, mRNA	PF05365:Ubiquinol-cytochrome C reductase, UQCRX/QCR9 like
i0_HQ_Root_c11601/f3p0/940	NA	NA	NA	NA	NA	NA	NA
i0_HQ_Root_c11613/f2p0/616	NA	NA	NA	NA	GO:0005509; calcium ion binding; molecular_function	NA	PF00036:EF hand PF13405:EF-hand domain PF13833:EF-hand domain pair PF13499:EF-hand domain pair PF13202:EF hand
i0_HQ_Root_c1164/f4p0/917	XP_002276334.1; PREDICTED: probable calcium-binding protein CML35 [Vitis vinifera]	sp|Q9SS31|CML36_ARATH; Probable calcium-binding protein CML36 OS=Arabidopsis thaliana OX=3702 GN=CML36 PE=2 SV=1	pda:103707737; K13448 CML calcium-binding protein CML - ko04626; Organismal Systems; Environmental adaptation; Plant-pathogen interaction	At3g10190; KOG0027 Calmodulin and related proteins (EF-Hand superfamily) T Signal transduction mechanisms ;	GO:0005578; proteinaceous extracellular matrix; cellular_component GO:0005509; calcium ion binding; molecular_function GO:0005515; protein binding; molecular_function GO:0007165; signal transduction; biological_process	XM_004303566.2; PREDICTED: Fragaria vesca subsp. vesca probable calcium-binding protein CML36 (LOC101298441), mRNA	PF13499:EF-hand domain pair PF13202:EF hand PF00036:EF hand PF13405:EF-hand domain PF12763:Cytoskeletal-regulatory complex EF hand PF13833:EF-hand domain pair PF10591:Secreted protein acidic and rich in cysteine Ca binding region
i0_HQ_Root_c11650/f2p3/525	XP_010929292.1; PREDICTED: protein STAR1 [Elaeis guineensis]	sp|Q0D9V6|STAR1_ORYSJ; Protein STAR1 OS=Oryza sativa subsp. japonica OX=39947 GN=STAR1 PE=1 SV=1	sbi:SORBI_10g028530; - - - - -	At1g67940; KOG0055 Multidrug/pheromone exporter, ABC superfamily Q Secondary metabolites biosynthesis, transport and catabolism ;	GO:0016887; ATPase activity; molecular_function GO:0003723; RNA binding; molecular_function GO:0005524; ATP binding; molecular_function	NA	PF00005:ABC transporter PF13304:AAA domain, putative AbiEii toxin, Type IV TA system PF01479:S4 domain
i0_HQ_Root_c11655/f2p5/852	NA	NA	NA	NA	NA	NA	NA
i0_HQ_Root_c1166/f4p0/579	KQL01045.1; hypothetical protein SETIT_015044mg, partial [Setaria italica]	sp|P52855|RLA1_MAIZE; 60S acidic ribosomal protein P1 OS=Zea mays OX=4577 GN=RPP1A PE=1 SV=1	ini:109176224; K02942 RP-LP1, RPLP1 large subunit ribosomal protein LP1 - ko03010; Genetic Information Processing; Translation; Ribosome	At5g24510; KOG1762 60s acidic ribosomal protein P1 J Translation, ribosomal structure and biogenesis ;	NA	NA	NA
i0_HQ_Root_c11672/f2p1/726	XP_016686480.1; PREDICTED: ubiquitin-conjugating enzyme E2 10-like [Gossypium hirsutum]	sp|P35135|UBC4_SOLLC; Ubiquitin-conjugating enzyme E2-17 kDa OS=Solanum lycopersicum OX=4081 PE=2 SV=1	ini:109177345; K06689 UBE2D, UBC4, UBC5 ubiquitin-conjugating enzyme E2 D 2.3.2.23 ko04141; Genetic Information Processing; Folding, sorting and degradation; Protein processing in endoplasmic reticulum | ko04120; Genetic Information Processing; Folding, sorting and degradation; Ubiquitin mediated proteolysis | ko04013; Environmental Information Processing; Signal transduction; MAPK signaling path…	At5g53300; KOG0417 Ubiquitin-protein ligase O Posttranslational modification, protein turnover, chaperones ;	GO:0006464; protein modification process; biological_process GO:0005515; protein binding; molecular_function GO:0015031; protein transport; biological_process	KF706383.2; Litsea cubeba ubiquitin-conjugating enzyme E2 (ubc) mRNA, complete cds and 3' UTR	PF05773:RWD domain PF05743:UEV domain
i0_HQ_Root_c1168/f4p0/670	ABK22096.1; unknown [Picea sitchensis]	sp|P55852|SUMO1_ARATH; Small ubiquitin-related modifier 1 OS=Arabidopsis thaliana OX=3702 GN=SUMO1 PE=1 SV=2	cmo:103491091; K12160 SUMO, SMT3 small ubiquitin-related modifier - ko03013; Genetic Information Processing; Translation; RNA transport | ko05418; Human Diseases; Cardiovascular diseases; Fluid shear stress and atherosclerosis	At4g26840; KOG1769 Ubiquitin-like proteins O Posttranslational modification, protein turnover, chaperones ;	GO:0005515; protein binding; molecular_function	NA	PF00240:Ubiquitin family
i0_HQ_Root_c1171/f6p0/547	XP_006446360.1; hypothetical protein CICLE_v10017285mg [Citrus clementina]	sp|Q8H0X6|CYT6_ARATH; Cysteine proteinase inhibitor 6 OS=Arabidopsis thaliana OX=3702 GN=CYS6 PE=1 SV=2	cit:102619852; - - - - -	NA	GO:0004869; cysteine-type endopeptidase inhibitor activity; molecular_function	NA	PF16845:Aspartic acid proteinase inhibitor PF00031:Cystatin domain
i0_HQ_Root_c11726/f2p19/860	NA	NA	NA	NA	GO:0034508; centromere complex assembly; biological_process GO:0000776; kinetochore; cellular_component	NA	PF07778:Mis6
i0_HQ_Root_c11731/f5p4/671	XP_001764413.1; predicted protein [Physcomitrella patens]	sp|P29763|RLA1_CHLRE; 60S acidic ribosomal protein P1 OS=Chlamydomonas reinhardtii OX=3055 PE=3 SV=1	ppp:PHYPADRAFT_160947; K02942 RP-LP1, RPLP1 large subunit ribosomal protein LP1 - ko03010; Genetic Information Processing; Translation; Ribosome	At5g24510; KOG1762 60s acidic ribosomal protein P1 J Translation, ribosomal structure and biogenesis ;	NA	XM_016652664.1; PREDICTED: Nicotiana tabacum 60S acidic ribosomal protein P1-like (LOC107825752), mRNA	NA
i0_HQ_Root_c11741/f5p15/696	OAE30896.1; hypothetical protein AXG93_3943s1270 [Marchantia polymorpha subsp. polymorpha]	sp|P35131|UBC8_ARATH; Ubiquitin-conjugating enzyme E2 8 OS=Arabidopsis thaliana OX=3702 GN=UBC8 PE=1 SV=1	lang:109360916; K06689 UBE2D, UBC4, UBC5 ubiquitin-conjugating enzyme E2 D 2.3.2.23 ko04141; Genetic Information Processing; Folding, sorting and degradation; Protein processing in endoplasmic reticulum | ko04120; Genetic Information Processing; Folding, sorting and degradation; Ubiquitin mediated proteolysis | ko04013; Environmental Information Processing; Signal transduction; MAPK signaling pat…	At5g41700; KOG0417 Ubiquitin-protein ligase O Posttranslational modification, protein turnover, chaperones ;	GO:0006464; protein modification process; biological_process GO:0015031; protein transport; biological_process GO:0005515; protein binding; molecular_function	XM_009148741.2; PREDICTED: Brassica rapa ubiquitin-conjugating enzyme E2 11 (LOC103870601), mRNA	PF05773:RWD domain PF05743:UEV domain
i0_HQ_Root_c1175/f3p0/895	XP_002272357.1; PREDICTED: 60S ribosomal protein L19-2 [Vitis vinifera]	sp|P49693|RL193_ARATH; 60S ribosomal protein L19-3 OS=Arabidopsis thaliana OX=3702 GN=RPL19C PE=2 SV=3	nnu:104598886; K02885 RP-L19e, RPL19 large subunit ribosomal protein L19e - ko03010; Genetic Information Processing; Translation; Ribosome	At4g02230; KOG1696 60s ribosomal protein L19 J Translation, ribosomal structure and biogenesis ;	GO:0005622; intracellular; cellular_component GO:0005840; ribosome; cellular_component GO:0003735; structural constituent of ribosome; molecular_function GO:0006412; translation; biological_process	XM_008453333.1; PREDICTED: Cucumis melo 60S ribosomal protein L19-1-like (LOC103492800), mRNA	PF01280:Ribosomal protein L19e
i0_HQ_Root_c11768/f2p14/397	XP_002499547.1; ribosomal protein L37e [Micromonas commoda]	sp|Q9VXX8|RL371_DROME; Probable 60S ribosomal protein L37-A OS=Drosophila melanogaster OX=7227 GN=RpL37a PE=1 SV=1	mis:MICPUN_93506; K02922 RP-L37e, RPL37 large subunit ribosomal protein L37e - ko03010; Genetic Information Processing; Translation; Ribosome	7293042; KOG3475 60S ribosomal protein L37 J Translation, ribosomal structure and biogenesis ;	GO:0006464; protein modification process; biological_process GO:0055114; oxidation-reduction process; biological_process GO:0005622; intracellular; cellular_component GO:0005840; ribosome; cellular_component GO:0003735; structural constituent of ribosome; molecular_function GO:0016151; nickel ion binding; molecular_function GO:0006412; translation; biological_process GO:0033743; peptide-methionin…	NA	PF00412:LIM domain PF01155:Hydrogenase/urease nickel incorporation, metallochaperone, hypA PF14634:zinc-RING finger domain PF01641:SelR domain PF01907:Ribosomal protein L37e
i0_HQ_Root_c11782/f3p0/788	ONK60521.1; uncharacterized protein A4U43_C08F19360 [Asparagus officinalis]	sp|O23320|CML8_ARATH; Calmodulin-like protein 8 OS=Arabidopsis thaliana OX=3702 GN=CML8 PE=1 SV=1	ini:109175885; K13448 CML calcium-binding protein CML - ko04626; Organismal Systems; Environmental adaptation; Plant-pathogen interaction	At4g14640; KOG0027 Calmodulin and related proteins (EF-Hand superfamily) T Signal transduction mechanisms ;	GO:0007165; signal transduction; biological_process GO:0006351; transcription, DNA-dependent; biological_process GO:0005515; protein binding; molecular_function GO:0005509; calcium ion binding; molecular_function GO:0005578; proteinaceous extracellular matrix; cellular_component GO:0016020; membrane; cellular_component GO:0015159; polysaccharide transmembrane transporter activity; molecular_funct…	XM_010280984.2; PREDICTED: Nelumbo nucifera calmodulin-like protein 11 (LOC104613252), mRNA	PF03874:RNA polymerase Rpb4 PF13499:EF-hand domain pair PF12763:Cytoskeletal-regulatory complex EF hand PF10591:Secreted protein acidic and rich in cysteine Ca binding region PF00036:EF hand PF13405:EF-hand domain PF13202:EF hand PF02563:Polysaccharide biosynthesis/export protein PF13833:EF-hand domain pair
i0_HQ_Root_c1179/f4p7/777	XP_001782664.1; predicted protein [Physcomitrella patens]	sp|Q6YZA9|GL82_ORYSJ; Germin-like protein 8-2 OS=Oryza sativa subsp. japonica OX=39947 GN=GER3 PE=2 SV=1	jcu:105636836; - - - - -	NA	GO:0006355; regulation of transcription, DNA-dependent; biological_process GO:0045735; NA	XM_009420463.2; PREDICTED: Musa acuminata subsp. malaccensis germin-like protein 11-1 (LOC103998857), mRNA	PF02311:AraC-like ligand binding domain PF00190:Cupin
i0_HQ_Root_c11793/f2p0/974	XP_010938798.1; PREDICTED: BI1-like protein [Elaeis guineensis]	sp|Q94A20|LFG5_ARATH; BI1-like protein OS=Arabidopsis thaliana OX=3702 GN=LFG5 PE=2 SV=1	nnu:104613046; K06890 K06890 uncharacterized protein - -	At1g03070; KOG2322 N-methyl-D-aspartate receptor glutamate-binding subunit T Signal transduction mechanisms ;	NA	XM_009341660.2; PREDICTED: Pyrus x bretschneideri BI1-like protein (LOC103932109), mRNA	NA
i0_HQ_Root_c11819/f2p11/998	NA	NA	NA	NA	GO:0016592; mediator complex; cellular_component GO:0001104; RNA polymerase II transcription cofactor activity; molecular_function GO:0006357; regulation of transcription from RNA polymerase II promoter; biological_process	NA	PF11593:Mediator complex subunit 3 fungal
i0_HQ_Root_c11835/f2p1/551	NA	NA	NA	NA	NA	NA	NA
i0_HQ_Root_c11861/f2p4/809	NA	NA	NA	NA	NA	NA	NA
i0_HQ_Root_c1189/f6p0/1000	XP_009392013.1; PREDICTED: ethylene-responsive transcription factor ERF016-like [Musa acuminata subsp. malaccensis]	sp|Q9SFE4|ERF12_ARATH; Ethylene-responsive transcription factor ERF012 OS=Arabidopsis thaliana OX=3702 GN=ERF012 PE=2 SV=1	cit:102630037; - - - - -	NA	GO:0003700; sequence-specific DNA binding transcription factor activity; molecular_function GO:0006355; regulation of transcription, DNA-dependent; biological_process	NA	PF00847:AP2 domain
i0_HQ_Root_c1190/f5p5/596	XP_008792300.1; PREDICTED: transcription elongation factor 1 homolog [Phoenix dactylifera]	sp|Q8LHP0|ELOF1_ORYSJ; Transcription elongation factor 1 homolog OS=Oryza sativa subsp. japonica OX=39947 GN=Os07g0631100 PE=3 SV=1	pda:103708955; - - - - -	At5g46030; KOG3214 Uncharacterized Zn ribbon-containing protein S Function unknown ;	GO:0030127; COPII vesicle coat; cellular_component GO:0006888; ER to Golgi vesicle-mediated transport; biological_process GO:0008270; zinc ion binding; molecular_function GO:0006886; intracellular protein transport; biological_process GO:0043130; ubiquitin binding; molecular_function	XM_008794078.1; PREDICTED: Phoenix dactylifera transcription elongation factor 1 homolog (LOC103708955), mRNA	PF04810:Sec23/Sec24 zinc finger PF15750:Ubiquitin-binding zinc-finger
i0_HQ_Root_c1191/f4p0/873	XP_010033467.1; PREDICTED: uncharacterized protein LOC104422744 [Eucalyptus grandis]	NA	fve:101304803; - - - - -	NA	NA	XM_016593364.1; PREDICTED: Nicotiana tabacum lactoylglutathione lyase-like (LOC107773930), mRNA	NA
i0_HQ_Root_c1192/f5p0/694	XP_010926499.1; PREDICTED: 60S ribosomal protein L26-2-like [Elaeis guineensis]	sp|Q9FJX2|RL262_ARATH; 60S ribosomal protein L26-2 OS=Arabidopsis thaliana OX=3702 GN=RPL26B PE=2 SV=1	egu:105041276; K02898 RP-L26e, RPL26 large subunit ribosomal protein L26e - ko03010; Genetic Information Processing; Translation; Ribosome	At5g67510; KOG3401 60S ribosomal protein L26 J Translation, ribosomal structure and biogenesis ;	GO:0015934; large ribosomal subunit; cellular_component GO:0003735; structural constituent of ribosome; molecular_function GO:0006412; translation; biological_process	XM_008784078.2; PREDICTED: Phoenix dactylifera 60S ribosomal protein L26-1-like (LOC103701866), mRNA	PF16906:Ribosomal proteins L26 eukaryotic, L24P archaeal
i0_HQ_Root_c11927/f2p7/967	JAT51993.1; putative glutathione peroxidase 4 [Anthurium amnicola]	sp|Q8L910|GPX4_ARATH; Probable glutathione peroxidase 4 OS=Arabidopsis thaliana OX=3702 GN=GPX4 PE=2 SV=1	vra:106756688; K00432 gpx glutathione peroxidase 1.11.1.9 ko00590; Metabolism; Lipid metabolism; Arachidonic acid metabolism | ko00480; Metabolism; Metabolism of other amino acids; Glutathione metabolism | ko04918; Organismal Systems; Endocrine system; Thyroid hormone synthesis	At3g63080; KOG1651 Glutathione peroxidase O Posttranslational modification, protein turnover, chaperones ;	GO:0006979; response to oxidative stress; biological_process GO:0055114; oxidation-reduction process; biological_process GO:0004602; glutathione peroxidase activity; molecular_function GO:0016491; oxidoreductase activity; molecular_function GO:0016209; NA	XM_008370721.2; PREDICTED: Malus x domestica protein HUA2-LIKE 2 (LOC103432527), mRNA	PF08534:Redoxin PF00255:Glutathione peroxidase PF00578:AhpC/TSA family
i0_HQ_Root_c11960/f2p20/514	BAK05232.1; predicted protein [Hordeum vulgare subsp. vulgare]	sp|P0CH09|RL40B_YEAST; Ubiquitin-60S ribosomal protein L40 OS=Saccharomyces cerevisiae (strain ATCC 204508 / S288c) OX=559292 GN=RPL40B PE=1 SV=1	apro:F751_2642; K02927 RP-L40e, RPL40 large subunit ribosomal protein L40e - ko03010; Genetic Information Processing; Translation; Ribosome	YIL148w; KOG0003 Ubiquitin/60s ribosomal protein L40 fusion J Translation, ribosomal structure and biogenesis ;	GO:0006412; translation; biological_process GO:0005515; protein binding; molecular_function GO:0005840; ribosome; cellular_component GO:0003735; structural constituent of ribosome; molecular_function	AK251133.1; Hordeum vulgare subsp. vulgare cDNA clone: FLbaf108i21, mRNA sequence	PF14560:Ubiquitin-like domain PF00240:Ubiquitin family PF01020:Ribosomal L40e family
i0_HQ_Root_c11992/f2p0/988	NA	NA	NA	NA	NA	NA	NA
i0_HQ_Root_c1200/f3p0/937	XP_006878552.1; PREDICTED: uncharacterized protein LOC18422547 [Amborella trichopoda]	NA	vra:106761680; - - - - -	NA	NA	NA	NA
i0_HQ_Root_c12009/f2p0/779	GAQ80549.1; acid phosphatase [Klebsormidium flaccidum]	sp|Q8X176|PHOA_ASPFU; Acid phosphatase OS=Neosartorya fumigata (strain ATCC MYA-4609 / Af293 / CBS 101355 / FGSC A1100) OX=330879 GN=phoA PE=1 SV=1	NA	NA	GO:0016788; hydrolase activity, acting on ester bonds; molecular_function	NA	PF04185:Phosphoesterase family
i0_HQ_Root_c12011/f2p0/624	XP_001777084.1; predicted protein [Physcomitrella patens]	sp|Q9C6T7|FAX5_ARATH; Protein FATTY ACID EXPORT 5 OS=Arabidopsis thaliana OX=3702 GN=FAX5 PE=3 SV=1	csv:101213707; - - - - -	At1g50740; KOG4267 Predicted membrane protein S Function unknown ;	GO:0016020; membrane; cellular_component	NA	PF03647:Transmembrane proteins 14C
i0_HQ_Root_c12058/f6p0/919	XP_010252680.1; PREDICTED: 40S ribosomal protein S8 [Nelumbo nucifera]	sp|Q08069|RS8_MAIZE; 40S ribosomal protein S8 OS=Zea mays OX=4577 GN=RPS8 PE=2 SV=2	nnu:104594192; K02995 RP-S8e, RPS8 small subunit ribosomal protein S8e - ko03010; Genetic Information Processing; Translation; Ribosome	At5g20290; KOG3283 40S ribosomal protein S8 J Translation, ribosomal structure and biogenesis ;	NA	XM_010280149.2; PREDICTED: Nelumbo nucifera 40S ribosomal protein S8-like (LOC104612644), mRNA	NA
i0_HQ_Root_c1207/f3p0/574	ABK22057.1; unknown [Picea sitchensis]	NA	atr:18436678; - - - - -	NA	NA	NA	NA
i0_HQ_Root_c12083/f2p0/667	XP_001759419.1; predicted protein [Physcomitrella patens]	sp|O22582|H2B_GOSHI; Histone H2B OS=Gossypium hirsutum OX=3635 GN=HIS2B PE=2 SV=3	ppp:PHYPADRAFT_207182; K11252 H2B histone H2B - ko05203; Human Diseases; Cancers: Overview; Viral carcinogenesis | ko05322; Human Diseases; Immune diseases; Systemic lupus erythematosus | ko05034; Human Diseases; Substance dependence; Alcoholism	At5g59910; KOG1744 Histone H2B B Chromatin structure and dynamics ;	GO:0005669; transcription factor TFIID complex; cellular_component GO:0006352; transcription initiation, DNA-dependent; biological_process GO:0003677; DNA binding; molecular_function	XM_004970463.2; PREDICTED: Setaria italica histone H2B.11 (LOC101754228), mRNA	PF00125:Core histone H2A/H2B/H3/H4 PF03847:Transcription initiation factor TFIID subunit A
i0_HQ_Root_c12101/f2p0/595	XP_015901122.1; PREDICTED: cytochrome c [Ziziphus jujuba]	sp|P00072|CYC_FAGES; Cytochrome c OS=Fagopyrum esculentum OX=3617 PE=1 SV=1	pmum:103319359; K08738 CYC cytochrome c - ko00920; Metabolism; Energy metabolism; Sulfur metabolism | ko02020; Environmental Information Processing; Signal transduction; Two-component system | ko04210; Cellular Processes; Cell growth and death; Apoptosis | ko04214; Cellular Processes; Cell growth and death; Apoptosis - fly | ko04215; Cellular Processes; Cell growth and death; Apoptosis - multiple…	At1g22840; KOG3453 Cytochrome c C Energy production and conversion ;	GO:0009055; NA GO:0020037; heme binding; molecular_function	XM_016045636.1; PREDICTED: Ziziphus jujuba cytochrome c (LOC107434204), mRNA	PF00034:Cytochrome c PF13442:Cytochrome C oxidase, cbb3-type, subunit III
i0_HQ_Root_c12136/f2p35/798	XP_012485283.1; PREDICTED: uncharacterized protein LOC105799326 isoform X4 [Gossypium raimondii]	NA	cit:102623697; - - - - -	NA	NA	NA	NA
i0_HQ_Root_c1215/f3p0/808	ABR18368.1; unknown [Picea sitchensis]	sp|Q7XKE9|CLC1_ORYSJ; Clathrin light chain 1 OS=Oryza sativa subsp. japonica OX=39947 GN=Os04g0679100 PE=2 SV=1	pda:103698093; - - - - -	NA	GO:0016192; vesicle-mediated transport; biological_process GO:0004519; endonuclease activity; molecular_function GO:0003676; nucleic acid binding; molecular_function GO:0030132; clathrin coat of coated pit; cellular_component GO:0006886; intracellular protein transport; biological_process GO:0043571; maintenance of CRISPR repeat elements; biological_process GO:0051607; defense response to virus; …	NA	PF01086:Clathrin light chain PF01867:CRISPR associated protein Cas1
i0_HQ_Root_c12184/f2p32/813	XP_018720269.1; PREDICTED: heavy metal-associated isoprenylated plant protein 21 [Eucalyptus grandis]	sp|F4IC29|HIP28_ARATH; Heavy metal-associated isoprenylated plant protein 28 OS=Arabidopsis thaliana OX=3702 GN=HIPP28 PE=3 SV=1	atr:18436352; - - - - -	At1g06330; KOG1603 Copper chaperone P Inorganic ion transport and metabolism ;	GO:0030001; metal ion transport; biological_process GO:0046872; metal ion binding; molecular_function	XM_008813849.2; PREDICTED: Phoenix dactylifera heavy metal-associated isoprenylated plant protein 20-like (LOC103723055), mRNA	PF00403:Heavy-metal-associated domain
i0_HQ_Root_c12204/f2p10/979	AID16037.1; putative universal stress protein [Catharanthus roseus]	sp|Q8VYN9|PHO32_ARATH; Universal stress protein PHOS32 OS=Arabidopsis thaliana OX=3702 GN=PHOS32 PE=1 SV=1	nnu:104598772; - - - - -	NA	GO:0006950; response to stress; biological_process	NA	PF00582:Universal stress protein family
i0_HQ_Root_c12227/f2p1/811	GAV72705.1; hypothetical protein CFOL_v3_16193 [Cephalotus follicularis]	NA	nnu:104597707; - - - - -	NA	NA	NA	NA
i0_HQ_Root_c12237/f3p27/862	XP_002979386.1; hypothetical protein SELMODRAFT_59756, partial [Selaginella moellendorffii]	NA	smo:SELMODRAFT_49735; - - - - -	NA	NA	XM_003518998.3; PREDICTED: Glycine max uncharacterized LOC100817993 (LOC100817993), mRNA	NA
i0_HQ_Root_c1226/f4p0/980	ABK22259.1; unknown [Picea sitchensis]	sp|Q8H0P8|RBP1_MEDTR; RNA-binding protein 1 OS=Medicago truncatula OX=3880 GN=RBP1 PE=2 SV=1	cic:CICLE_v10022008mg; - - - - -	NA	GO:0003676; nucleic acid binding; molecular_function	NA	PF00076:RNA recognition motif. (a.k.a. RRM, RBD, or RNP domain)
i0_HQ_Root_c1233/f4p0/587	NA	NA	NA	NA	NA	NA	NA
i0_HQ_Root_c12353/f2p0/740	XP_011623793.1; PREDICTED: cytochrome c oxidase subunit 6b-3 [Amborella trichopoda]	sp|Q9S7L9|CX6B1_ARATH; Cytochrome c oxidase subunit 6b-1 OS=Arabidopsis thaliana OX=3702 GN=COX6B-1 PE=1 SV=1	atr:18435367; K02267 COX6B cytochrome c oxidase subunit 6b - ko00190; Metabolism; Energy metabolism; Oxidative phosphorylation | ko04260; Organismal Systems; Circulatory system; Cardiac muscle contraction | ko05010; Human Diseases; Neurodegenerative diseases; Alzheimer's disease | ko05012; Human Diseases; Neurodegenerative diseases; Parkinson's disease | ko05016; Human Diseases; Neurodegenerative…	At1g22450; KOG3057 Cytochrome c oxidase, subunit VIb/COX12 C Energy production and conversion ;	GO:0005739; mitochondrion; cellular_component GO:0004129; cytochrome-c oxidase activity; molecular_function	NA	PF02297:Cytochrome oxidase c subunit VIb
i0_HQ_Root_c1238/f7p0/983	XP_010261940.1; PREDICTED: 40S ribosomal protein S3-3-like [Nelumbo nucifera]	sp|Q9FJA6|RS33_ARATH; 40S ribosomal protein S3-3 OS=Arabidopsis thaliana OX=3702 GN=RPS3C PE=1 SV=1	pda:103705774; K02985 RP-S3e, RPS3 small subunit ribosomal protein S3e - ko03010; Genetic Information Processing; Translation; Ribosome	At5g35530; KOG3181 40S ribosomal protein S3 J Translation, ribosomal structure and biogenesis ;	GO:0003723; RNA binding; molecular_function	KM588131.1; Ornithogalum longebracteatum 40S ribosomal protein S3-3-like protein (RPS3-3) mRNA, complete cds	PF07650:KH domain
i0_HQ_Root_c12386/f2p0/709	XP_002869120.1; amidase family protein [Arabidopsis lyrata subsp. lyrata]	sp|A0A1P8B760|AMI4G_ARATH; Probable amidase At4g34880 OS=Arabidopsis thaliana OX=3702 GN=At4g34880 PE=2 SV=1	eus:EUTSA_v10025156mg; K01426 E3.5.1.4, amiE amidase 3.5.1.4 ko00330; Metabolism; Amino acid metabolism; Arginine and proline metabolism | ko00360; Metabolism; Amino acid metabolism; Phenylalanine metabolism | ko00380; Metabolism; Amino acid metabolism; Tryptophan metabolism | ko00627; Metabolism; Xenobiotics biodegradation and metabolism; Aminobenzoate degradation | ko00643; Metabolism; Xenobiot…	At4g34880; KOG1211 Amidases J Translation, ribosomal structure and biogenesis ;	NA	NA	NA
i0_HQ_Root_c12388/f2p13/880	XP_006491492.1; PREDICTED: 40S ribosomal protein S6 [Citrus sinensis]	sp|Q9M3V8|RS6_ASPOF; 40S ribosomal protein S6 OS=Asparagus officinalis OX=4686 GN=rps6 PE=2 SV=1	atr:18443791; K02991 RP-S6e, RPS6 small subunit ribosomal protein S6e - ko03010; Genetic Information Processing; Translation; Ribosome | ko04371; Environmental Information Processing; Signal transduction; Apelin signaling pathway | ko04066; Environmental Information Processing; Signal transduction; HIF-1 signaling pathway | ko04151; Environmental Information Processing; Signal transduction; PI3K-…	At5g10360; KOG1646 40S ribosomal protein S6 J Translation, ribosomal structure and biogenesis ;	GO:0006412; translation; biological_process GO:0005840; ribosome; cellular_component GO:0003735; structural constituent of ribosome; molecular_function GO:0005622; intracellular; cellular_component	XM_016603597.1; PREDICTED: Nicotiana tabacum 40S ribosomal protein S6 (LOC107782679), mRNA	PF01092:Ribosomal protein S6e
i0_HQ_Root_c12389/f2p10/940	XP_017410556.1; PREDICTED: protein yippee-like At4g27745 [Vigna angularis]	sp|Q9T096|YIPL6_ARATH; Protein yippee-like At4g27745 OS=Arabidopsis thaliana OX=3702 GN=At4g27745 PE=3 SV=2	var:108322809; - - - - -	At4g27740; KOG3399 Predicted Yippee-type zinc-binding protein R General function prediction only ;	GO:0003899; DNA-directed RNA polymerase activity; molecular_function GO:0033743; peptide-methionine (R)-S-oxide reductase activity; molecular_function GO:0006351; transcription, DNA-dependent; biological_process GO:0003677; DNA binding; molecular_function GO:0055114; oxidation-reduction process; biological_process	XM_002442581.1; Sorghum bicolor hypothetical protein, mRNA	PF01194:RNA polymerases N / 8 kDa subunit PF01641:SelR domain
i0_HQ_Root_c12438/f2p2/871	ABK24048.1; unknown [Picea sitchensis]	sp|Q9SN27|ATL59_ARATH; E3 ubiquitin-protein ligase ATL59 OS=Arabidopsis thaliana OX=3702 GN=ATL59 PE=1 SV=1	nnu:104600057; - - - - -	At4g10160; KOG0800 FOG: Predicted E3 ubiquitin ligase O Posttranslational modification, protein turnover, chaperones ;	GO:0005515; protein binding; molecular_function GO:0005680; anaphase-promoting complex; cellular_component GO:0046872; metal ion binding; molecular_function GO:0008270; zinc ion binding; molecular_function GO:0004842; ubiquitin-protein ligase activity; molecular_function	NA	PF00097:Zinc finger, C3HC4 type (RING finger) PF12861:Anaphase-promoting complex subunit 11 RING-H2 finger PF13639:Ring finger domain PF17121:Zinc finger, C3HC4 type (RING finger) PF13912:C2H2-type zinc finger PF11789:Zinc-finger of the MIZ type in Nse subunit PF12906:RING-variant domain PF14634:zinc-RING finger domain PF12678:RING-H2 zinc finger domain PF17123:RING-like zinc finger
i0_HQ_Root_c12460/f2p1/736	ABK22739.1; unknown [Picea sitchensis]	NA	ppp:PHYPADRAFT_165503; - - - - -	NA	GO:0006355; regulation of transcription, DNA-dependent; biological_process GO:0047869; dimethylpropiothetin dethiomethylase activity; molecular_function GO:0045735; NA	NA	PF00190:Cupin PF16867:Dimethlysulfonioproprionate lyase PF02311:AraC-like ligand binding domain
i0_HQ_Root_c12516/f2p2/774	OAE35691.1; hypothetical protein AXG93_1154s1450 [Marchantia polymorpha subsp. polymorpha]	NA	atr:18445464; - - - - -	NA	NA	NA	NA
i0_HQ_Root_c12519/f2p4/808	NA	NA	NA	NA	NA	NA	NA
i0_HQ_Root_c12613/f2p16/979	XP_002273517.1; PREDICTED: uncharacterized protein LOC100266921 [Vitis vinifera]	NA	egr:104451581; - - - - -	NA	NA	NA	NA
i0_HQ_Root_c12617/f2p39/782	XP_010919204.1; PREDICTED: uncharacterized protein LOC105043378 [Elaeis guineensis]	NA	egu:105043378; - - - - -	NA	NA	XM_010920902.2; PREDICTED: Elaeis guineensis uncharacterized LOC105043378 (LOC105043378), mRNA	NA
i0_HQ_Root_c12636/f2p3/870	XP_008376513.1; PREDICTED: cytochrome b5-like [Malus domestica]	sp|P49097|CYB5_CUSRE; Cytochrome b5 OS=Cuscuta reflexa OX=4129 PE=2 SV=1	mdm:103439701; - - - - -	At2g32720; KOG0537 Cytochrome b5 C Energy production and conversion ;	NA	NA	NA
i0_HQ_Root_c1266/f3p0/692	XP_010258108.1; PREDICTED: 40S ribosomal protein S19-3 [Nelumbo nucifera]	sp|Q9FNP8|RS193_ARATH; 40S ribosomal protein S19-3 OS=Arabidopsis thaliana OX=3702 GN=RPS19C PE=2 SV=1	nnu:104597979; K02966 RP-S19e, RPS19 small subunit ribosomal protein S19e - ko03010; Genetic Information Processing; Translation; Ribosome	At5g61170; KOG3411 40S ribosomal protein S19 J Translation, ribosomal structure and biogenesis ;	GO:0005840; ribosome; cellular_component GO:0003735; structural constituent of ribosome; molecular_function GO:0006412; translation; biological_process	XM_018961432.1; PREDICTED: Juglans regia 40S ribosomal protein S19-3 (LOC108988231), mRNA	PF01090:Ribosomal protein S19e
i0_HQ_Root_c12664/f2p6/687	JAT57084.1; Uncharacterized protein C50C3.2, partial [Anthurium amnicola]	sp|F4I1X0|HIP41_ARATH; Heavy metal-associated isoprenylated plant protein 41 OS=Arabidopsis thaliana OX=3702 GN=HIPP41 PE=3 SV=1	gra:105799434; - - - - -	NA	GO:0046872; metal ion binding; molecular_function GO:0030001; metal ion transport; biological_process	NA	PF00403:Heavy-metal-associated domain
i0_HQ_Root_c12681/f2p11/558	OMP04494.1; Translation initiation factor SUI1 [Corchorus olitorius]	sp|A6MZM2|SUI1_ORYSI; Protein translation factor SUI1 homolog OS=Oryza sativa subsp. indica OX=39946 GN=GOS2 PE=2 SV=1	gra:105780281; K03113 EIF1, SUI1 translation initiation factor 1 - ko03013; Genetic Information Processing; Translation; RNA transport	At1g54290; KOG1770 Translation initiation factor 1 (eIF-1/SUI1) J Translation, ribosomal structure and biogenesis ;	GO:0006413; translational initiation; biological_process GO:0003743; translation initiation factor activity; molecular_function	NA	PF01253:Translation initiation factor SUI1
i0_HQ_Root_c128/f14p0/602	NA	NA	NA	NA	NA	NA	NA
i0_HQ_Root_c1284/f2p14/632	NA	NA	NA	NA	NA	NA	NA
i0_HQ_Root_c1290/f4p0/412	NA	NA	NA	NA	NA	NA	NA
i0_HQ_Root_c12946/f2p0/713	XP_011038699.1; PREDICTED: uncharacterized protein LOC105135501 [Populus euphratica]	NA	gra:105771382; - - - - -	NA	NA	NA	NA
i0_HQ_Root_c12955/f2p0/834	NP_001238619.1; uncharacterized protein LOC100306167 [Glycine max]	sp|O49636|MPC4_ARATH; Mitochondrial pyruvate carrier 4 OS=Arabidopsis thaliana OX=3702 GN=MPC4 PE=3 SV=1	vvi:100247570; - - - - -	At4g22310; KOG1589 Uncharacterized conserved protein S Function unknown ;	GO:0006850; mitochondrial pyruvate transport; biological_process GO:0005743; mitochondrial inner membrane; cellular_component	NA	PF03650:Uncharacterised protein family (UPF0041)
i0_HQ_Root_c12962/f3p0/792	NA	sp|D4ATS1|A7637_ARTBC; Uncharacterized secreted protein ARB_07637 OS=Arthroderma benhamiae (strain ATCC MYA-4681 / CBS 112371) OX=663331 GN=ARB_07637 PE=1 SV=1	NA	NA	NA	NA	NA
i0_HQ_Root_c12974/f2p0/902	XP_002977965.1; hypothetical protein SELMODRAFT_417817 [Selaginella moellendorffii]	NA	NA	NA	NA	NA	NA
i0_HQ_Root_c13000/f2p0/736	NA	NA	NA	NA	GO:0005634; nucleus; cellular_component	NA	PF04618:HD-ZIP protein N terminus
i0_HQ_Root_c13050/f2p18/869	CDP13175.1; unnamed protein product [Coffea canephora]	sp|Q06396|ARF1_ORYSJ; ADP-ribosylation factor 1 OS=Oryza sativa subsp. japonica OX=39947 GN=Os01g0813400 PE=2 SV=3	obr:102703382; K07937 ARF1 ADP-ribosylation factor 1 - ko04072; Environmental Information Processing; Signal transduction; Phospholipase D signaling pathway | ko04144; Cellular Processes; Transport and catabolism; Endocytosis | ko05110; Human Diseases; Infectious diseases: Bacterial; Vibrio cholerae infection | ko05134; Human Diseases; Infectious diseases: Bacterial; Legionellosis	At2g47170; KOG0070 GTP-binding ADP-ribosylation factor Arf1 U Intracellular trafficking, secretion, and vesicular transport ;	GO:0004871; signal transducer activity; molecular_function GO:0003873; 6-phosphofructo-2-kinase activity; molecular_function GO:0007186; G-protein coupled receptor protein signaling pathway; biological_process GO:0003924; GTPase activity; molecular_function GO:0005524; ATP binding; molecular_function GO:0031683; G-protein beta/gamma-subunit complex binding; molecular_function GO:0007264; small GT…	DQ245443.1; Zea mays clone 15562 mRNA sequence	PF08477:Ras of Complex, Roc, domain of DAPkinase PF01591:6-phosphofructo-2-kinase PF01926:50S ribosome-binding GTPase PF04670:Gtr1/RagA G protein conserved region PF00071:Ras family PF00025:ADP-ribosylation factor family PF00503:G-protein alpha subunit
i0_HQ_Root_c1307/f2p6/873	XP_009588682.1; PREDICTED: outer envelope pore protein 16, chloroplastic [Nicotiana tomentosiformis]	sp|Q41050|OEP16_PEA; Outer envelope pore protein 16, chloroplastic OS=Pisum sativum OX=3888 GN=OEP16 PE=1 SV=1	nnu:104593801; - - - - -	NA	GO:0019867; outer membrane; cellular_component GO:0046999; regulation of conjugation; biological_process	XM_006846110.2; PREDICTED: Amborella trichopoda outer envelope pore protein 16, chloroplastic (LOC18436084), mRNA	PF05818:Enterobacterial TraT complement resistance protein
i0_HQ_Root_c13082/f4p77/579	ABR17253.1; unknown [Picea sitchensis]	sp|O82702|VATG1_TOBAC; V-type proton ATPase subunit G 1 OS=Nicotiana tabacum OX=4097 GN=VATG1 PE=3 SV=1	cam:101502652; K02152 ATPeV1G, ATP6G V-type H+-transporting ATPase subunit G - ko00190; Metabolism; Energy metabolism; Oxidative phosphorylation | ko04150; Environmental Information Processing; Signal transduction; mTOR signaling pathway | ko04145; Cellular Processes; Transport and catabolism; Phagosome | ko04966; Organismal Systems; Excretory system; Collecting duct acid secretion | ko04721; Org…	At3g01390; KOG1772 Vacuolar H+-ATPase V1 sector, subunit G C Energy production and conversion ;	NA	NA	NA
i0_HQ_Root_c13089/f2p0/979	ABK21098.1; unknown [Picea sitchensis]	sp|Q3T168|CYBP_BOVIN; Calcyclin-binding protein OS=Bos taurus OX=9913 GN=CACYBP PE=2 SV=1	jcu:105633994; K04507 CACYBP, SIP calcyclin binding protein - ko04310; Environmental Information Processing; Signal transduction; Wnt signaling pathway	At1g30070; KOG3260 Calcyclin-binding protein CacyBP T Signal transduction mechanisms ;	NA	NA	NA
i0_HQ_Root_c13096/f2p0/770	OAE29152.1; hypothetical protein AXG93_1862s1090 [Marchantia polymorpha subsp. polymorpha]	sp|Q2QPG9|H2AXB_ORYSJ; Probable histone H2AXb OS=Oryza sativa subsp. japonica OX=39947 GN=Os12g0530000 PE=2 SV=1	nnu:104613356; K11251 H2A histone H2A - ko05322; Human Diseases; Immune diseases; Systemic lupus erythematosus | ko05034; Human Diseases; Substance dependence; Alcoholism	At1g08880; KOG1756 Histone 2A B Chromatin structure and dynamics ;	GO:0003677; DNA binding; molecular_function	XM_010114400.1; Morus notabilis Histone H2AX partial mRNA	PF00125:Core histone H2A/H2B/H3/H4
i0_HQ_Root_c13106/f2p0/789	JAT45912.1; Histone H3 [Anthurium amnicola]	sp|Q9HDN1|H3_MORAP; Histone H3 OS=Mortierella alpina OX=64518 GN=H3.1 PE=3 SV=3	apro:F751_0084; K11253 H3 histone H3 - ko05202; Human Diseases; Cancers: Overview; Transcriptional misregulation in cancer | ko05322; Human Diseases; Immune diseases; Systemic lupus erythematosus | ko05034; Human Diseases; Substance dependence; Alcoholism	SPBC1105.11c; KOG1745 Histones H3 and H4 B Chromatin structure and dynamics ;	GO:0071821; FANCM-MHF complex; cellular_component GO:0006352; transcription initiation, DNA-dependent; biological_process GO:0051726; regulation of cell cycle; biological_process GO:0003677; DNA binding; molecular_function GO:0006974; response to DNA damage stimulus; biological_process	XM_002510444.2; PREDICTED: Ricinus communis histone H3.3 (LOC8275827), mRNA	PF15715:PCNA-associated factor PF15630:CENP-S protein PF00125:Core histone H2A/H2B/H3/H4 PF02291:Transcription initiation factor IID, 31kD subunit
i0_HQ_Root_c13109/f4p16/785	XP_010275112.1; PREDICTED: protein KRTCAP2 homolog isoform X1 [Nelumbo nucifera]	NA	nnu:104593395; - - - - -	At1g77350; KOG4615 Uncharacterized conserved protein S Function unknown ;	NA	XM_018125771.1; PREDICTED: Theobroma cacao keratinocyte-associated protein 2 (LOC18592405), mRNA	NA
i0_HQ_Root_c13120/f3p0/949	ABK21031.1; unknown [Picea sitchensis]	NA	nnu:104597039; - - - - -	NA	GO:0030246; carbohydrate binding; molecular_function	NA	PF00139:Legume lectin domain
i0_HQ_Root_c13143/f3p4/589	XP_001777437.1; predicted protein [Physcomitrella patens]	sp|Q05462|RL27_PEA; 60S ribosomal protein L27 OS=Pisum sativum OX=3888 GN=RPL27 PE=2 SV=1	vvi:100261052; K02901 RP-L27e, RPL27 large subunit ribosomal protein L27e - ko03010; Genetic Information Processing; Translation; Ribosome	At4g15000; KOG3418 60S ribosomal protein L27 J Translation, ribosomal structure and biogenesis ;	GO:0006412; translation; biological_process GO:0005840; ribosome; cellular_component GO:0003735; structural constituent of ribosome; molecular_function GO:0005622; intracellular; cellular_component	CP019111.1; Spirodela polyrhiza strain 9509 chromosome 19 sequence	PF01777:Ribosomal L27e protein family
i0_HQ_Root_c1316/f2p0/444	XP_006856815.1; PREDICTED: 40S ribosomal protein S8 [Amborella trichopoda]	sp|P49199|RS8_ORYSJ; 40S ribosomal protein S8 OS=Oryza sativa subsp. japonica OX=39947 GN=RPS8 PE=2 SV=2	atr:18446642; K02995 RP-S8e, RPS8 small subunit ribosomal protein S8e - ko03010; Genetic Information Processing; Translation; Ribosome	At5g59240; KOG3283 40S ribosomal protein S8 J Translation, ribosomal structure and biogenesis ;	NA	XM_008780158.2; PREDICTED: Phoenix dactylifera 40S ribosomal protein S8-like (LOC103698168), mRNA	NA
i0_HQ_Root_c13169/f2p10/968	KCW60874.1; hypothetical protein EUGRSUZ_H03607 [Eucalyptus grandis]	sp|B8M9K0|TROPI_TALSN; Hydrolase tropI OS=Talaromyces stipitatus (strain ATCC 10500 / CBS 375.48 / QM 6759 / NRRL 1006) OX=441959 GN=tropI PE=3 SV=1	sita:101772259; K01061 E3.1.1.45 carboxymethylenebutenolidase 3.1.1.45 ko00364; Metabolism; Xenobiotics biodegradation and metabolism; Fluorobenzoate degradation | ko00361; Metabolism; Xenobiotics biodegradation and metabolism; Chlorocyclohexane and chlorobenzene degradation | ko00623; Metabolism; Xenobiotics biodegradation and metabolism; Toluene degradation	YAL049c; KOG3043 Predicted hydrolase related to dienelactone hydrolase R General function prediction only ;	GO:0016787; hydrolase activity; molecular_function	NA	PF01738:Dienelactone hydrolase family
i0_HQ_Root_c1317/f6p26/588	NA	NA	NA	NA	NA	NA	NA
i0_HQ_Root_c1319/f2p13/925	XP_001779708.1; predicted protein [Physcomitrella patens]	sp|A9BG02|RL18_PETMO; 50S ribosomal protein L18 OS=Petrotoga mobilis (strain DSM 10674 / SJ95) OX=403833 GN=rplR PE=3 SV=1	pmum:103344707; - - - - -	At3g20230; KOG1870 Ubiquitin C-terminal hydrolase O Posttranslational modification, protein turnover, chaperones ;	GO:0006412; translation; biological_process GO:0005622; intracellular; cellular_component GO:0003735; structural constituent of ribosome; molecular_function GO:0005840; ribosome; cellular_component	NA	PF00861:Ribosomal L18 of archaea, bacteria, mitoch. and chloroplast
i0_HQ_Root_c13190/f2p0/543	NA	NA	NA	NA	NA	NA	NA
i0_HQ_Root_c13209/f2p76/643	NA	NA	NA	NA	NA	NA	NA
i0_HQ_Root_c1322/f8p5/830	XP_001759913.1; predicted protein [Physcomitrella patens]	sp|P49215|RS17_SOLLC; 40S ribosomal protein S17 OS=Solanum lycopersicum OX=4081 GN=RPS17 PE=2 SV=3	ppp:PHYPADRAFT_72969; K02962 RP-S17e, RPS17 small subunit ribosomal protein S17e - ko03010; Genetic Information Processing; Translation; Ribosome	At5g04800; KOG0187 40S ribosomal protein S17 J Translation, ribosomal structure and biogenesis ;	GO:0005622; intracellular; cellular_component GO:0003735; structural constituent of ribosome; molecular_function GO:0005840; ribosome; cellular_component GO:0006412; translation; biological_process	XM_002972349.1; Selaginella moellendorffii hypothetical protein, mRNA	PF00833:Ribosomal S17
i0_HQ_Root_c1323/f2p15/835	XP_010272353.1; PREDICTED: protein DEHYDRATION-INDUCED 19-like [Nelumbo nucifera]	sp|Q688X9|DI191_ORYSJ; Protein DEHYDRATION-INDUCED 19 OS=Oryza sativa subsp. japonica OX=39947 GN=DI19-1 PE=2 SV=1	nnu:104599464; - - - - -	NA	NA	NA	NA
i0_HQ_Root_c13268/f2p0/875	XP_016703123.1; PREDICTED: ubiquitin-conjugating enzyme E2 36-like isoform X1 [Gossypium hirsutum]	sp|Q94A97|UBC35_ARATH; Ubiquitin-conjugating enzyme E2 35 OS=Arabidopsis thaliana OX=3702 GN=UBC35 PE=1 SV=1	gra:105778261; K10580 UBE2N, BLU, UBC13 ubiquitin-conjugating enzyme E2 N 2.3.2.23 ko04120; Genetic Information Processing; Folding, sorting and degradation; Ubiquitin mediated proteolysis | ko04624; Organismal Systems; Immune system; Toll and Imd signaling pathway	At1g78870; KOG0417 Ubiquitin-protein ligase O Posttranslational modification, protein turnover, chaperones ;	GO:0006464; protein modification process; biological_process GO:0005515; protein binding; molecular_function GO:0015031; protein transport; biological_process	XM_017569488.1; PREDICTED: Vigna angularis ubiquitin-conjugating enzyme E2 35 (LOC108333960), mRNA	PF05773:RWD domain PF05743:UEV domain
i0_HQ_Root_c13275/f2p1/918	AAU00103.1; pathogenesis-related protein 10-3.1 [Pinus monticola]	NA	smo:SELMODRAFT_126206; - - - - -	NA	GO:0009607; response to biotic stimulus; biological_process GO:0006952; defense response; biological_process	NA	PF00407:Pathogenesis-related protein Bet v I family
i0_HQ_Root_c13278/f2p0/935	KHG05672.1; Nascent polypeptide-associated complex subunit alpha-like protein [Gossypium arboreum]	sp|Q9LHG9|NACA1_ARATH; Nascent polypeptide-associated complex subunit alpha-like protein 1 OS=Arabidopsis thaliana OX=3702 GN=At3g12390 PE=1 SV=1	mus:103999706; K03626 EGD2, NACA nascent polypeptide-associated complex subunit alpha - -	At3g12390; KOG2239 Transcription factor containing NAC and TS-N domains K Transcription ;	GO:0032040; small-subunit processome; cellular_component	NA	PF04147:Nop14-like family
i0_HQ_Root_c1329/f2p47/880	ABK23080.1; unknown [Picea sitchensis]	sp|Q93VR4|ML423_ARATH; MLP-like protein 423 OS=Arabidopsis thaliana OX=3702 GN=MLP423 PE=2 SV=1	nnu:104599384; - - - - -	NA	GO:0009607; response to biotic stimulus; biological_process GO:0006952; defense response; biological_process	NA	PF00407:Pathogenesis-related protein Bet v I family
i0_HQ_Root_c13323/f2p1/895	JAT63903.1; Abscisic stress-ripening protein 1, partial [Anthurium amnicola]	NA	NA	NA	GO:0006950; response to stress; biological_process	NA	PF02496:ABA/WDS induced protein
i0_HQ_Root_c13348/f2p0/974	GAV87111.1; GST_C domain-containing protein/GST_N domain-containing protein [Cephalotus follicularis]	sp|Q03666|GSTX4_TOBAC; Probable glutathione S-transferase OS=Nicotiana tabacum OX=4097 PE=2 SV=1	rcu:8278055; K00799 GST, gst glutathione S-transferase 2.5.1.18 ko00480; Metabolism; Metabolism of other amino acids; Glutathione metabolism | ko00980; Metabolism; Xenobiotics biodegradation and metabolism; Metabolism of xenobiotics by cytochrome P450 | ko00982; Metabolism; Xenobiotics biodegradation and metabolism; Drug metabolism - cytochrome P450 | ko05204; Human Diseases; Cancers: Overview; C…	At1g17180; KOG0406 Glutathione S-transferase O Posttranslational modification, protein turnover, chaperones ;	NA	XM_010925501.2; PREDICTED: Elaeis guineensis probable glutathione S-transferase parA (LOC105046780), mRNA	NA
i0_HQ_Root_c1335/f2p31/685	P46516.1; RecName: Full=17.9 kDa class II heat shock protein	sp|P46516|HSP21_HELAN; 17.9 kDa class II heat shock protein OS=Helianthus annuus OX=4232 GN=HSP17.9 PE=2 SV=1	pmum:103320599; K13993 HSP20 HSP20 family protein - ko04141; Genetic Information Processing; Folding, sorting and degradation; Protein processing in endoplasmic reticulum	At5g12020; KOG0710 Molecular chaperone (small heat-shock protein Hsp26/Hsp42) O Posttranslational modification, protein turnover, chaperones ;	NA	NA	NA
i0_HQ_Root_c13375/f2p16/632	NA	NA	NA	NA	GO:0008200; ion channel inhibitor activity; molecular_function GO:0005576; NA	NA	PF00537:Scorpion toxin-like domain
i0_HQ_Root_c1340/f4p0/740	NA	NA	NA	NA	GO:0006950; response to stress; biological_process GO:0009306; protein secretion; biological_process	NA	PF02496:ABA/WDS induced protein PF11654:Protein of unknown function (DUF2665)
i0_HQ_Root_c13401/f3p13/894	NA	NA	NA	NA	NA	NA	NA
i0_HQ_Root_c1341/f3p9/1000	XP_008781506.1; PREDICTED: metallothiol transferase FosB-like [Phoenix dactylifera]	NA	pda:103701277; - - - - -	NA	NA	XM_017381463.1; PREDICTED: Daucus carota subsp. sativus uncharacterized LOC108210182 (LOC108210182), mRNA	NA
i0_HQ_Root_c1342/f2p18/886	XP_008805569.1; PREDICTED: uncharacterized protein LOC103718491 [Phoenix dactylifera]	NA	egu:105043324; - - - - -	NA	NA	NA	NA
i0_HQ_Root_c13426/f2p0/871	ABK24201.1; unknown [Picea sitchensis]	sp|Q9M1J1|FIS1A_ARATH; Mitochondrial fission 1 protein A OS=Arabidopsis thaliana OX=3702 GN=FIS1A PE=1 SV=1	smo:SELMODRAFT_131532; K17969 FIS1, TTC11, MDV2 mitochondrial fission 1 protein - ko04139; Cellular Processes; Transport and catabolism; Mitophagy - yeast	At3g57090; KOG3364 Membrane protein involved in organellar division M Cell wall/membrane/envelope biogenesis ;	NA	NA	NA
i0_HQ_Root_c1343/f2p0/826	EOY08242.1; Iron-sulfur cluster biosynthesis family protein isoform 1 [Theobroma cacao]	sp|Q8LCY2|ISAM2_ARATH; Iron-sulfur assembly protein IscA-like 2, mitochondrial OS=Arabidopsis thaliana OX=3702 GN=At5g03905 PE=1 SV=2	jcu:105629499; - - - - -	At5g03900; KOG1119 Mitochondrial Fe-S cluster biosynthesis protein ISA2 (contains a HesB-like domain) CU Energy production and conversion ; Intracellular trafficking, secretion, and vesicular transport ;	NA	NA	NA
i0_HQ_Root_c13462/f2p0/914	NA	NA	NA	NA	NA	NA	NA
i0_HQ_Root_c13475/f5p10/965	NA	NA	bna:106427427; - - - - -	NA	GO:0030246; carbohydrate binding; molecular_function	NA	PF00139:Legume lectin domain
i0_HQ_Root_c13481/f2p0/769	XP_010275795.1; PREDICTED: protein MAK16 homolog A [Nelumbo nucifera]	sp|Q7ZYG5|MK16B_XENLA; Protein MAK16 homolog B OS=Xenopus laevis OX=8355 GN=mak16-b PE=2 SV=1	vvi:100854778; K14831 MAK16 protein MAK16 - -	Hs14210516; KOG3064 RNA-binding nuclear protein (MAK16) containing a distinct C4 Zn-finger A RNA processing and modification ;	NA	XM_010277494.2; PREDICTED: Nelumbo nucifera protein MAK16 homolog A (LOC104610734), transcript variant X2, mRNA	NA
i0_HQ_Root_c1349/f3p11/794	XP_006420221.1; hypothetical protein CICLE_v10006173mg [Citrus clementina]	sp|Q8SAG3|ADF_VITVI; Actin-depolymerizing factor OS=Vitis vinifera OX=29760 PE=2 SV=1	pda:103705418; K05765 CFL cofilin - ko04810; Cellular Processes; Cell motility; Regulation of actin cytoskeleton | ko04666; Organismal Systems; Immune system; Fc gamma R-mediated phagocytosis | ko04360; Organismal Systems; Development; Axon guidance | ko05133; Human Diseases; Infectious diseases: Bacterial; Pertussis	At2g31200; KOG1735 Actin depolymerizing factor Z Cytoskeleton ;	GO:0003779; actin binding; molecular_function GO:0005622; intracellular; cellular_component	AY109068.1; Zea mays PCO068743 mRNA sequence	PF00241:Cofilin/tropomyosin-type actin-binding protein
i0_HQ_Root_c13495/f3p0/352	JAT51595.1; 40S ribosomal protein S26E [Anthurium amnicola]	sp|O93931|RS26_SCHCO; 40S ribosomal protein S26 OS=Schizophyllum commune OX=5334 GN=RPS26 PE=2 SV=1	eus:EUTSA_v10017412mg; K02976 RP-S26e, RPS26 small subunit ribosomal protein S26e - ko03010; Genetic Information Processing; Translation; Ribosome	SPAC1805.11c; KOG1768 40s ribosomal protein S26 J Translation, ribosomal structure and biogenesis ;	NA	NA	NA
i0_HQ_Root_c1350/f2p11/644	XP_020093220.1; 40S ribosomal protein S15 [Ananas comosus]	sp|O65059|RS15_PICMA; 40S ribosomal protein S15 OS=Picea mariana OX=3335 GN=RPS15 PE=2 SV=1	jcu:105632091; K02958 RP-S15e, RPS15 small subunit ribosomal protein S15e - ko03010; Genetic Information Processing; Translation; Ribosome	At5g09510; KOG0898 40S ribosomal protein S15 J Translation, ribosomal structure and biogenesis ;	GO:0003735; structural constituent of ribosome; molecular_function GO:0005840; ribosome; cellular_component GO:0006412; translation; biological_process	XM_010553397.1; PREDICTED: Tarenaya hassleriana 40S ribosomal protein S15-1-like (LOC104822250), mRNA	PF00203:Ribosomal protein S19
i0_HQ_Root_c1351/f2p0/708	ABK24984.1; unknown [Picea sitchensis]	NA	ppp:PHYPADRAFT_105446; - - - - -	NA	GO:0031072; heat shock protein binding; molecular_function GO:0051082; unfolded protein binding; molecular_function	NA	PF00684:DnaJ central domain
i0_HQ_Root_c13518/f2p2/594	XP_007207822.1; hypothetical protein PRUPE_ppa023849mg [Prunus persica]	sp|Q9FGZ9|UBL5_ARATH; Ubiquitin-like protein 5 OS=Arabidopsis thaliana OX=3702 GN=UBL5 PE=3 SV=1	pper:PRUPE_ppa023849mg; K13113 UBL5, HUB1 ubiquitin-like protein 5 - ko04212; Organismal Systems; Aging; Longevity regulating pathway - worm	At5g42300; KOG3493 Ubiquitin-like protein O Posttranslational modification, protein turnover, chaperones ;	GO:0005515; protein binding; molecular_function	XM_019203807.1; PREDICTED: Tarenaya hassleriana ubiquitin-like protein 5 (LOC109117094), mRNA	PF14560:Ubiquitin-like domain PF00240:Ubiquitin family
i0_HQ_Root_c13530/f3p3/804	XP_010275742.1; PREDICTED: transcription elongation factor SPT4 homolog 2-like [Nelumbo nucifera]	sp|Q8LCQ3|SPT41_ARATH; Transcription elongation factor SPT4 homolog 1 OS=Arabidopsis thaliana OX=3702 GN=At5g08565 PE=3 SV=3	cit:102612523; K15171 SUPT4H1, SPT4 transcription elongation factor SPT4 - -	At5g63670; KOG3490 Transcription elongation factor SPT4 K Transcription ;	NA	XM_010277440.2; PREDICTED: Nelumbo nucifera transcription elongation factor SPT4 homolog 2-like (LOC104610696), mRNA	NA
i0_HQ_Root_c1355/f4p3/658	NA	NA	NA	NA	NA	NA	NA
i0_HQ_Root_c13570/f2p0/589	NA	NA	NA	NA	NA	NA	NA
i0_HQ_Root_c13574/f2p15/586	XP_009385098.1; PREDICTED: ubiquitin-60S ribosomal protein L40-like isoform X2 [Musa acuminata subsp. malaccensis]	sp|P49636|RL40_NICSY; Ubiquitin-60S ribosomal protein L40 OS=Nicotiana sylvestris OX=4096 GN=UBICEP52-7 PE=2 SV=2	mus:103972470; K02927 RP-L40e, RPL40 large subunit ribosomal protein L40e - ko03010; Genetic Information Processing; Translation; Ribosome	At2g36170; KOG0003 Ubiquitin/60s ribosomal protein L40 fusion J Translation, ribosomal structure and biogenesis ;	GO:0005515; protein binding; molecular_function GO:0006412; translation; biological_process GO:0003735; structural constituent of ribosome; molecular_function GO:0005840; ribosome; cellular_component	XM_009400917.2; PREDICTED: Musa acuminata subsp. malaccensis ubiquitin-60S ribosomal protein L40 (LOC103983662), mRNA	PF14560:Ubiquitin-like domain PF01020:Ribosomal L40e family PF00240:Ubiquitin family
i0_HQ_Root_c1358/f6p0/900	XP_002282913.1; PREDICTED: zinc finger A20 and AN1 domain-containing stress-associated protein 4 [Vitis vinifera]	sp|Q9SJM6|SAP4_ARATH; Zinc finger A20 and AN1 domain-containing stress-associated protein 4 OS=Arabidopsis thaliana OX=3702 GN=SAP4 PE=1 SV=1	nnu:104588284; - - - - -	At2g36320; KOG3173 Predicted Zn-finger protein R General function prediction only ;	GO:0008270; zinc ion binding; molecular_function GO:0003677; DNA binding; molecular_function	XM_010091210.1; Morus notabilis Zinc finger A20 and AN1 domain-containing stress-associated protein 9 partial mRNA	PF01428:AN1-like Zinc finger PF01754:A20-like zinc finger
i0_HQ_Root_c1359/f2p9/572	OAE30492.1; hypothetical protein AXG93_3902s1090 [Marchantia polymorpha subsp. polymorpha]	sp|Q8RV04|TI141_ARATH; Mitochondrial import inner membrane translocase subunit TIM14-1 OS=Arabidopsis thaliana OX=3702 GN=TIM14-1 PE=1 SV=1	egu:105044646; K09539 DNAJC19 DnaJ homolog subfamily C member 19 - -	At2g35795; KOG0723 Molecular chaperone (DnaJ superfamily) O Posttranslational modification, protein turnover, chaperones ;	NA	NA	NA
i0_HQ_Root_c13600/f3p0/657	XP_004242321.2; PREDICTED: histone H2AX-like, partial [Solanum lycopersicum]	sp|P35063|H2AX_PICAB; Histone H2AX OS=Picea abies OX=3329 PE=2 SV=1	nta:107769946; - - - - -	At1g54690; KOG1756 Histone 2A B Chromatin structure and dynamics ;	GO:0003677; DNA binding; molecular_function	XM_016850096.1; PREDICTED: Gossypium hirsutum probable histone H2A.1 (LOC107920392), mRNA	PF00125:Core histone H2A/H2B/H3/H4
i0_HQ_Root_c1361/f2p32/914	CBI23707.3; unnamed protein product, partial [Vitis vinifera]	sp|Q03389|IF4E2_WHEAT; Eukaryotic translation initiation factor isoform 4E-2 OS=Triticum aestivum OX=4565 PE=1 SV=1	sind:105158602; K03259 EIF4E translation initiation factor 4E - ko03013; Genetic Information Processing; Translation; RNA transport | ko04066; Environmental Information Processing; Signal transduction; HIF-1 signaling pathway | ko04151; Environmental Information Processing; Signal transduction; PI3K-Akt signaling pathway | ko04150; Environmental Information Processing; Signal transduction; mTOR s…	At5g35620; KOG1670 Translation initiation factor 4F, cap-binding subunit (eIF-4E) and related cap-binding proteins J Translation, ribosomal structure and biogenesis ;	GO:0003743; translation initiation factor activity; molecular_function GO:0006413; translational initiation; biological_process GO:0005737; cytoplasm; cellular_component GO:0003723; RNA binding; molecular_function	DQ778076.1; Pisum sativum cultivar Brutus eukaryotic translation initiation factor 4E iso (eIF4Eiso) mRNA, complete cds	PF01652:Eukaryotic initiation factor 4E
i0_HQ_Root_c1363/f3p0/546	NA	NA	NA	NA	NA	NA	NA
i0_HQ_Root_c1364/f2p28/740	XP_009421077.1; PREDICTED: eukaryotic translation initiation factor 5A-2-like [Musa acuminata subsp. malaccensis]	sp|Q945F4|IF5A2_MEDSA; Eukaryotic translation initiation factor 5A-2 OS=Medicago sativa OX=3879 PE=2 SV=1	mus:104000696; K03263 EIF5A translation initiation factor 5A - -	At1g13950; KOG3271 Translation initiation factor 5A (eIF-5A) J Translation, ribosomal structure and biogenesis ;	GO:0045901; positive regulation of translational elongation; biological_process GO:0043022; ribosome binding; molecular_function GO:0003746; translation elongation factor activity; molecular_function GO:0003723; RNA binding; molecular_function GO:0006452; translational frameshifting; biological_process GO:0045905; positive regulation of translational termination; biological_process	XM_009422805.2; PREDICTED: Musa acuminata subsp. malaccensis eukaryotic translation initiation factor 5A-2-like (LOC104000696), transcript variant X4, mRNA	PF01287:Eukaryotic elongation factor 5A hypusine, DNA-binding OB fold
i0_HQ_Root_c1366/f2p6/743	ABK23617.1; unknown [Picea sitchensis]	NA	ppp:PHYPADRAFT_163067; - - - - -	NA	NA	NA	NA
i0_HQ_Root_c13704/f2p0/574	NA	NA	NA	NA	NA	NA	NA
i0_HQ_Root_c13725/f3p0/823	XP_018853252.1; PREDICTED: uncharacterized protein LOC109015228 [Juglans regia]	NA	nnu:109114610; - - - - -	NA	NA	NA	NA
i0_HQ_Root_c1373/f3p0/766	NA	NA	NA	NA	NA	NA	NA
i0_HQ_Root_c13759/f4p1/874	XP_001765728.1; predicted protein [Physcomitrella patens]	sp|Q9Z2G9|HTAI2_MOUSE; Oxidoreductase HTATIP2 OS=Mus musculus OX=10090 GN=Htatip2 PE=1 SV=3	ppp:PHYPADRAFT_164856; K17290 HTATIP2 oxidoreductase 1.1.1.- -	CE27103; KOG4039 Serine/threonine kinase TIP30/CC3 T Signal transduction mechanisms ;	GO:0055114; oxidation-reduction process; biological_process GO:0003824; NA GO:0051287; NAD binding; molecular_function GO:0016620; oxidoreductase activity, acting on the aldehyde or oxo group of donors, NAD or NADP as acceptor; molecular_function GO:0050662; coenzyme binding; molecular_function	NA	PF01118:Semialdehyde dehydrogenase, NAD binding domain PF01370:NAD dependent epimerase/dehydratase family
i0_HQ_Root_c13760/f2p17/900	JAT47626.1; putative malate dehydrogenase, mitochondrial, partial [Anthurium amnicola]	sp|Q9Y7R8|MDHM_SCHPO; Malate dehydrogenase, mitochondrial OS=Schizosaccharomyces pombe (strain 972 / ATCC 24843) OX=284812 GN=MDH1 PE=3 SV=1	pop:POPTR_0001s38560g; K00026 MDH2 malate dehydrogenase 1.1.1.37 ko01200; Metabolism; Global and overview maps; Carbon metabolism | ko00020; Metabolism; Carbohydrate metabolism; Citrate cycle (TCA cycle) | ko00620; Metabolism; Carbohydrate metabolism; Pyruvate metabolism | ko00630; Metabolism; Carbohydrate metabolism; Glyoxylate and dicarboxylate metabolism | ko00710; Metabolism; Energy metabolis…	SPCC306.08c; KOG1494 NAD-dependent malate dehydrogenase C Energy production and conversion ;	GO:0016616; oxidoreductase activity, acting on the CH-OH group of donors, NAD or NADP as acceptor; molecular_function GO:0055114; oxidation-reduction process; biological_process GO:0016491; oxidoreductase activity; molecular_function	NA	PF00056:lactate/malate dehydrogenase, NAD binding domain PF02866:lactate/malate dehydrogenase, alpha/beta C-terminal domain
i0_HQ_Root_c13780/f2p0/770	NA	NA	NA	NA	NA	NA	NA
i0_HQ_Root_c1379/f7p0/1003	NA	sp|Q00668|STCC_EMENI; Putative sterigmatocystin biosynthesis peroxidase stcC OS=Emericella nidulans (strain FGSC A4 / ATCC 38163 / CBS 112.46 / NRRL 194 / M139) OX=227321 GN=stcC PE=3 SV=2	NA	NA	GO:0004601; peroxidase activity; molecular_function	NA	PF01328:Peroxidase, family 2
i0_HQ_Root_c13803/f3p0/616	NA	NA	NA	NA	NA	EU952287.1; Zea mays clone 1276152 metallothionein-like protein type 2 mRNA, complete cds	NA
i0_HQ_Root_c13832/f2p1/651	NA	NA	NA	NA	NA	NA	NA
i0_HQ_Root_c1385/f5p54/944	XP_002961565.1; hypothetical protein SELMODRAFT_140576 [Selaginella moellendorffii]	sp|Q948P6|FRI3_SOYBN; Ferritin-3, chloroplastic OS=Glycine max OX=3847 PE=2 SV=1	smo:SELMODRAFT_140576; K00522 FTH1 ferritin heavy chain 1.16.3.2 ko04978; Organismal Systems; Digestive system; Mineral absorption	At3g11050; KOG2332 Ferritin P Inorganic ion transport and metabolism ;	GO:0006879; cellular iron ion homeostasis; biological_process GO:0055114; oxidation-reduction process; biological_process GO:0008199; ferric iron binding; molecular_function GO:0046872; metal ion binding; molecular_function GO:0016491; oxidoreductase activity; molecular_function	AB500105.1; Tulipa gesneriana TgFER1 mRNA for ferritin, complete cds	PF00210:Ferritin-like domain PF02915:Rubrerythrin
i0_HQ_Root_c13883/f4p12/945	XP_018828871.1; PREDICTED: uncharacterized protein LOC108997167 [Juglans regia]	NA	sly:101247878; - - - - -	NA	NA	XM_008241515.2; PREDICTED: Prunus mume uncharacterized LOC103338321 (LOC103338321), mRNA	NA
i0_HQ_Root_c1391/f2p23/798	JAT62386.1; Peroxisomal membrane protein PMP22, partial [Anthurium amnicola]	sp|Q9ZS51|PMP22_ARATH; Peroxisomal membrane protein PMP22 OS=Arabidopsis thaliana OX=3702 GN=PMP22 PE=1 SV=1	pmum:103323895; K13347 PXMP2, PMP22 peroxisomal membrane protein 2 - ko04146; Cellular Processes; Transport and catabolism; Peroxisome	At4g04470; KOG1944 Peroxisomal membrane protein MPV17 and related proteins R General function prediction only ;	GO:0016021; integral to membrane; cellular_component	XM_015793072.1; PREDICTED: Oryza sativa Japonica Group peroxisomal membrane protein PMP22 (LOC4346360), mRNA	PF04117:Mpv17 / PMP22 family
i0_HQ_Root_c13910/f2p0/900	XP_008241825.1; PREDICTED: chaperone protein dnaJ 11, chloroplastic [Prunus mume]	sp|Q9FYB5|DNJ11_ARATH; Chaperone protein dnaJ 11, chloroplastic OS=Arabidopsis thaliana OX=3702 GN=ATJ11 PE=1 SV=2	pper:PRUPE_ppa012770mg; - - - - -	At4g36040; KOG0712 Molecular chaperone (DnaJ superfamily) O Posttranslational modification, protein turnover, chaperones ;	NA	AP006113.2; Lotus japonicus genomic DNA, chromosome 4, clone: LjT45A24, TM0197, complete sequence	NA
i0_HQ_Root_c13917/f2p0/820	OMO64756.1; Short-chain dehydrogenase/reductase SDR [Corchorus olitorius]	sp|Q9S9W2|SDRA_ARATH; Short-chain dehydrogenase/reductase SDRA OS=Arabidopsis thaliana OX=3702 GN=SDRA PE=1 SV=1	cit:102609143; K11147 DHRS4 dehydrogenase/reductase SDR family member 4 1.1.-.- ko00830; Metabolism; Metabolism of cofactors and vitamins; Retinol metabolism | ko04146; Cellular Processes; Transport and catabolism; Peroxisome	At4g05530; KOG0725 Reductases with broad range of substrate specificities R General function prediction only ;	GO:0008417; fucosyltransferase activity; molecular_function GO:0016020; membrane; cellular_component GO:0006486; protein glycosylation; biological_process GO:0004553; hydrolase activity, hydrolyzing O-glycosyl compounds; molecular_function GO:0005975; carbohydrate metabolic process; biological_process	XM_008805272.2; PREDICTED: Phoenix dactylifera tropinone reductase-like 3 (LOC103717041), mRNA	PF00852:Glycosyltransferase family 10 (fucosyltransferase) C-term PF00331:Glycosyl hydrolase family 10
i0_HQ_Root_c13937/f2p0/819	XP_001764800.1; predicted protein [Physcomitrella patens]	sp|O42929|DENR_SCHPO; Translation machinery-associated protein 22 OS=Schizosaccharomyces pombe (strain 972 / ATCC 24843) OX=284812 GN=tma22 PE=3 SV=1	sind:105161856; - - - - -	At5g11900; KOG3239 Density-regulated protein related to translation initiation factor 1 (eIF-1/SUI1) R General function prediction only ;	GO:0003743; translation initiation factor activity; molecular_function GO:0006413; translational initiation; biological_process	NA	PF01253:Translation initiation factor SUI1
i0_HQ_Root_c13943/f3p0/577	JAT40793.1; U1 small nuclear ribonucleoprotein C, partial [Anthurium amnicola]	sp|A8NYM5|RU1C_COPC7; U1 small nuclear ribonucleoprotein C OS=Coprinopsis cinerea (strain Okayama-7 / 130 / ATCC MYA-4618 / FGSC 9003) OX=240176 GN=CC1G_01380 PE=3 SV=1	mdm:103449105; K11095 SNRPC U1 small nuclear ribonucleoprotein C - ko03040; Genetic Information Processing; Transcription; Spliceosome	CE09232; KOG3454 U1 snRNP-specific protein C A RNA processing and modification ;	GO:0008270; zinc ion binding; molecular_function	NA	PF06220:U1 zinc finger
i0_HQ_Root_c13947/f7p0/648	NA	NA	NA	NA	NA	NA	NA
i0_HQ_Root_c1397/f2p9/513	NA	NA	NA	NA	NA	NA	NA
i0_HQ_Root_c1398/f3p0/972	NA	NA	NA	NA	NA	NA	NA
i0_HQ_Root_c13980/f2p0/572	NA	NA	NA	NA	GO:0016020; membrane; cellular_component GO:0016021; integral to membrane; cellular_component GO:0019087; transformation of host cell by virus; biological_process	NA	PF05297:Herpesvirus latent membrane protein 1 (LMP1) PF01284:Membrane-associating domain
i0_HQ_Root_c13988/f2p29/600	OAE31260.1; hypothetical protein AXG93_1962s1170 [Marchantia polymorpha subsp. polymorpha]	NA	gra:105785563; - - - - -	NA	GO:0004177; aminopeptidase activity; molecular_function GO:0005622; intracellular; cellular_component GO:0006508; proteolysis; biological_process	NA	PF00883:Cytosol aminopeptidase family, catalytic domain
i0_HQ_Root_c13999/f2p37/715	XP_017420834.1; PREDICTED: probable small nuclear ribonucleoprotein F isoform X1 [Vigna angularis]	sp|Q9SUM2|RUXF_ARATH; Probable small nuclear ribonucleoprotein F OS=Arabidopsis thaliana OX=3702 GN=At4g30220 PE=3 SV=1	adu:107460080; K11098 SNRPF, SMF small nuclear ribonucleoprotein F - ko03040; Genetic Information Processing; Transcription; Spliceosome	At4g30220; KOG3482 Small nuclear ribonucleoprotein (snRNP) SMF A RNA processing and modification ;	NA	NA	NA
i0_HQ_Root_c14007/f2p0/931	KJB39459.1; hypothetical protein B456_007G014500 [Gossypium raimondii]	sp|Q94F47|UBC28_ARATH; Ubiquitin-conjugating enzyme E2 28 OS=Arabidopsis thaliana OX=3702 GN=UBC28 PE=1 SV=1	pper:PRUPE_ppa012933mg; K06689 UBE2D, UBC4, UBC5 ubiquitin-conjugating enzyme E2 D 2.3.2.23 ko04141; Genetic Information Processing; Folding, sorting and degradation; Protein processing in endoplasmic reticulum | ko04120; Genetic Information Processing; Folding, sorting and degradation; Ubiquitin mediated proteolysis | ko04013; Environmental Information Processing; Signal transduction; MAPK signa…	At5g41700; KOG0417 Ubiquitin-protein ligase O Posttranslational modification, protein turnover, chaperones ;	GO:0006464; protein modification process; biological_process GO:0005515; protein binding; molecular_function GO:0015031; protein transport; biological_process	XM_006481163.2; PREDICTED: Citrus sinensis ubiquitin-conjugating enzyme E2 28 (LOC102611214), transcript variant X6, mRNA	PF05743:UEV domain PF05773:RWD domain
i0_HQ_Root_c1401/f2p15/833	JAT64771.1; Uncharacterized protein C10F6.16 [Anthurium amnicola]	sp|P79058|IGO1_SCHPO; mRNA stability protein mug134 OS=Schizosaccharomyces pombe (strain 972 / ATCC 24843) OX=284812 GN=mug134 PE=2 SV=4	NA	SPAC10F6.16; KOG4076 Regulator of ATP-sensitive K+ channels Alpha-endosulfine/ARPP-19 and related cAMP-regulated phosphoproteins TU Signal transduction mechanisms ; Intracellular trafficking, secretion, and vesicular transport ;	NA	NA	NA
i0_HQ_Root_c14025/f2p4/940	XP_001761570.1; predicted protein [Physcomitrella patens]	sp|Q9C4Z7|MINE1_ARATH; Cell division topological specificity factor homolog, chloroplastic OS=Arabidopsis thaliana OX=3702 GN=MINE1 PE=1 SV=1	ppp:PHYPADRAFT_104550; - - - - -	NA	GO:0032955; regulation of barrier septum formation; biological_process GO:0051301; cell division; biological_process	NA	PF03776:Septum formation topological specificity factor MinE
i0_HQ_Root_c1405/f3p0/951	ABK24435.1; unknown [Picea sitchensis]	NA	egu:105039954; - - - - -	NA	NA	NA	NA
i0_HQ_Root_c1409/f4p0/738	EMS45435.1; 60S ribosomal protein L18-2 [Triticum urartu]	sp|P42791|RL182_ARATH; 60S ribosomal protein L18-2 OS=Arabidopsis thaliana OX=3702 GN=RPL18B PE=1 SV=2	vra:106757124; K02883 RP-L18e, RPL18 large subunit ribosomal protein L18e - ko03010; Genetic Information Processing; Translation; Ribosome	At3g05590; KOG1714 60s ribosomal protein L18 J Translation, ribosomal structure and biogenesis ;	NA	NA	NA
i0_HQ_Root_c141/f16p0/724	NA	NA	NA	NA	NA	NA	NA
i0_HQ_Root_c14105/f2p2/822	OAY48124.1; hypothetical protein MANES_06G133100 [Manihot esculenta]	sp|O65082|RL15B_PICMA; 60S ribosomal protein L15-2 OS=Picea mariana OX=3335 GN=SB62 PE=2 SV=1	pop:POPTR_0002s14250g; K02877 RP-L15e, RPL15 large subunit ribosomal protein L15e - ko03010; Genetic Information Processing; Translation; Ribosome	At4g17390; KOG1678 60s ribosomal protein L15 J Translation, ribosomal structure and biogenesis ;	GO:0006412; translation; biological_process GO:0003735; structural constituent of ribosome; molecular_function GO:0005840; ribosome; cellular_component	XM_017778768.1; PREDICTED: Gossypium arboreum 60S ribosomal protein L15-1 (LOC108476540), mRNA	PF00827:Ribosomal L15
i0_HQ_Root_c1413/f3p0/652	JAT46885.1; 60S ribosomal protein L21-A, partial [Anthurium amnicola]	sp|Q9UUC1|RL21A_SCHPO; 60S ribosomal protein L21-A OS=Schizosaccharomyces pombe (strain 972 / ATCC 24843) OX=284812 GN=rpl2101 PE=3 SV=1	ppp:PHYPADRAFT_213645; K02889 RP-L21e, RPL21 large subunit ribosomal protein L21e - ko03010; Genetic Information Processing; Translation; Ribosome	SPBC365.03c; KOG1732 60S ribosomal protein L21 J Translation, ribosomal structure and biogenesis ;	GO:0006412; translation; biological_process GO:0003735; structural constituent of ribosome; molecular_function GO:0005840; ribosome; cellular_component GO:0005622; intracellular; cellular_component	NA	PF01157:Ribosomal protein L21e
i0_HQ_Root_c14143/f2p3/708	XP_010048745.1; PREDICTED: 26S proteasome non-ATPase regulatory subunit 9 isoform X3 [Eucalyptus grandis]	sp|Q9WTV5|PSMD9_RAT; 26S proteasome non-ATPase regulatory subunit 9 OS=Rattus norvegicus OX=10116 GN=Psmd9 PE=1 SV=1	csl:COCSUDRAFT_19635; K06693 PSMD9 26S proteasome non-ATPase regulatory subunit 9 - -	Hs18543329; KOG3129 26S proteasome regulatory complex, subunit PSMD9 O Posttranslational modification, protein turnover, chaperones ;	GO:0005515; protein binding; molecular_function	NA	PF13180:PDZ domain PF00595:PDZ domain (Also known as DHR or GLGF)
i0_HQ_Root_c14145/f3p0/962	XP_002280532.1; PREDICTED: probable glutathione S-transferase [Vitis vinifera]	sp|Q9FQA3|GST23_MAIZE; Glutathione transferase GST 23 OS=Zea mays OX=4577 PE=2 SV=1	rcu:8275731; K00799 GST, gst glutathione S-transferase 2.5.1.18 ko00480; Metabolism; Metabolism of other amino acids; Glutathione metabolism | ko00980; Metabolism; Xenobiotics biodegradation and metabolism; Metabolism of xenobiotics by cytochrome P450 | ko00982; Metabolism; Xenobiotics biodegradation and metabolism; Drug metabolism - cytochrome P450 | ko05204; Human Diseases; Cancers: Overview; C…	At2g29420; KOG0406 Glutathione S-transferase O Posttranslational modification, protein turnover, chaperones ;	GO:0005515; protein binding; molecular_function	XM_010040878.2; PREDICTED: Eucalyptus grandis glutathione S-transferase U8 (LOC104427857), mRNA	PF13417:Glutathione S-transferase, N-terminal domain PF13409:Glutathione S-transferase, N-terminal domain PF02798:Glutathione S-transferase, N-terminal domain
i0_HQ_Root_c14148/f2p6/587	XP_010915750.1; PREDICTED: rRNA-processing protein FCF1 homolog [Elaeis guineensis]	sp|Q32PD0|FCF1_BOVIN; rRNA-processing protein FCF1 homolog OS=Bos taurus OX=9913 GN=FCF1 PE=2 SV=1	pda:103710815; K14566 UTP24, FCF1 U3 small nucleolar RNA-associated protein 24 - ko03008; Genetic Information Processing; Translation; Ribosome biogenesis in eukaryotes	At2g46230; KOG3165 Predicted nucleic-acid-binding protein, contains PIN domain R General function prediction only ;	GO:0032040; small-subunit processome; cellular_component	NA	PF04900:Fcf1
i0_HQ_Root_c1417/f4p1/690	XP_002963426.1; ubiquitin-conjugating enzyme 28, E2 [Selaginella moellendorffii]	sp|P35135|UBC4_SOLLC; Ubiquitin-conjugating enzyme E2-17 kDa OS=Solanum lycopersicum OX=4081 PE=2 SV=1	thj:104817686; - - - - -	At5g41700; KOG0417 Ubiquitin-protein ligase O Posttranslational modification, protein turnover, chaperones ;	GO:0006464; protein modification process; biological_process GO:0015031; protein transport; biological_process GO:0005515; protein binding; molecular_function	NM_180784.2; Arabidopsis thaliana ubiquitin conjugating enzyme 8 (UBC8), mRNA	PF05743:UEV domain PF05773:RWD domain
i0_HQ_Root_c1418/f5p0/610	NA	NA	NA	NA	NA	NA	NA
i0_HQ_Root_c1420/f10p32/757	XP_010094438.1; Ubiquitin-conjugating enzyme E2-17 kDa [Morus notabilis]	sp|P35131|UBC8_ARATH; Ubiquitin-conjugating enzyme E2 8 OS=Arabidopsis thaliana OX=3702 GN=UBC8 PE=1 SV=1	crb:CARUB_v10005963mg; K06689 UBE2D, UBC4, UBC5 ubiquitin-conjugating enzyme E2 D 2.3.2.23 ko04141; Genetic Information Processing; Folding, sorting and degradation; Protein processing in endoplasmic reticulum | ko04120; Genetic Information Processing; Folding, sorting and degradation; Ubiquitin mediated proteolysis | ko04013; Environmental Information Processing; Signal transduction; MAPK signal…	At5g41700; KOG0417 Ubiquitin-protein ligase O Posttranslational modification, protein turnover, chaperones ;	GO:0005515; protein binding; molecular_function GO:0015031; protein transport; biological_process GO:0006464; protein modification process; biological_process	XM_019294116.1; PREDICTED: Ipomoea nil ubiquitin-conjugating enzyme E2 28-like (LOC109146469), mRNA	PF05773:RWD domain PF05743:UEV domain
i0_HQ_Root_c1421/f2p0/894	XP_005650975.1; hypothetical protein COCSUDRAFT_64488 [Coccomyxa subellipsoidea C-169]	sp|Q9USU9|TOA1_SCHPO; Transcription initiation factor IIA large subunit OS=Schizosaccharomyces pombe (strain 972 / ATCC 24843) OX=284812 GN=toa1 PE=1 SV=1	csl:COCSUDRAFT_64488; K03122 TFIIA1, GTF2A1, TOA1 transcription initiation factor TFIIA large subunit - ko03022; Genetic Information Processing; Transcription; Basal transcription factors | ko05203; Human Diseases; Cancers: Overview; Viral carcinogenesis	SPBC28F2.09; KOG2652 RNA polymerase II transcription initiation factor TFIIA, large chain K Transcription ;	GO:0006367; transcription initiation from RNA polymerase II promoter; biological_process GO:0005672; transcription factor TFIIA complex; cellular_component	NA	PF03153:Transcription factor IIA, alpha/beta subunit
i0_HQ_Root_c14225/f3p0/951	ADE76127.1; unknown [Picea sitchensis]	sp|Q3SWY0|RN183_BOVIN; E3 ubiquitin-protein ligase RNF183 OS=Bos taurus OX=9913 GN=RNF183 PE=2 SV=1	vra:106761839; K03070 secA preprotein translocase subunit SecA - ko03060; Genetic Information Processing; Folding, sorting and degradation; Protein export | ko03070; Environmental Information Processing; Membrane transport; Bacterial secretion system | ko02024; Cellular Processes; Cellular community - prokaryotes; Quorum sensing	NA	GO:0005515; protein binding; molecular_function GO:0061630; NA GO:0008270; zinc ion binding; molecular_function GO:0046872; metal ion binding; molecular_function	NA	PF01363:FYVE zinc finger PF17123:RING-like zinc finger PF13639:Ring finger domain PF16685:zinc RING finger of MSL2 PF00097:Zinc finger, C3HC4 type (RING finger) PF14634:zinc-RING finger domain
i0_HQ_Root_c14233/f5p2/882	NA	NA	NA	NA	NA	NA	NA
i0_HQ_Root_c1426/f2p5/924	XP_010539431.1; PREDICTED: U4/U6.U5 small nuclear ribonucleoprotein 27 kDa protein [Tarenaya hassleriana]	sp|Q6DDA4|SNR27_XENTR; U4/U6.U5 small nuclear ribonucleoprotein 27 kDa protein OS=Xenopus tropicalis OX=8364 GN=snrnp27 PE=2 SV=1	cit:102612655; K12846 SNRNP27 U4/U6.U5 tri-snRNP-associated protein 3 - ko03040; Genetic Information Processing; Transcription; Spliceosome	At5g57370; KOG3263 Nucleic acid binding protein R General function prediction only ;	GO:0016485; protein processing; biological_process GO:0016021; integral to membrane; cellular_component GO:0004190; aspartic-type endopeptidase activity; molecular_function	AC158184.2; Selaginella moellendorffii clone JGIASXY-5E21, complete sequence	PF01080:Presenilin
i0_HQ_Root_c1429/f9p0/846	OAE30721.1; hypothetical protein AXG93_402s1340 [Marchantia polymorpha subsp. polymorpha]	sp|P56331|IF1A_ONOVI; Eukaryotic translation initiation factor 1A OS=Onobrychis viciifolia OX=3882 PE=2 SV=2	cam:101491484; K03236 EIF1A translation initiation factor 1A - ko03013; Genetic Information Processing; Translation; RNA transport	At2g04520; KOG3403 Translation initiation factor 1A (eIF-1A) J Translation, ribosomal structure and biogenesis ;	GO:0006413; translational initiation; biological_process GO:0003743; translation initiation factor activity; molecular_function GO:0003723; RNA binding; molecular_function	XM_002279902.3; PREDICTED: Vitis vinifera eukaryotic translation initiation factor 1A (LOC100263709), mRNA	PF01176:Translation initiation factor 1A / IF-1
i0_HQ_Root_c14300/f2p0/987	KVI04358.1; Zinc finger protein 706, partial [Cynara cardunculus var. scolymus]	sp|Q9M8S0|MBS1_ARATH; Protein METHYLENE BLUE SENSITIVITY 1 OS=Arabidopsis thaliana OX=3702 GN=MBS1 PE=2 SV=1	cmo:103487230; - - - - -	NA	NA	AK373121.1; Hordeum vulgare subsp. vulgare mRNA for predicted protein, complete cds, clone: NIASHv3021L02	NA
i0_HQ_Root_c1432/f4p0/769	XP_001760455.1; predicted protein [Physcomitrella patens]	sp|Q940X7|RBX1A_ARATH; RING-box protein 1a OS=Arabidopsis thaliana OX=3702 GN=RBX1A PE=1 SV=1	pda:103701991; K03868 RBX1, ROC1 RING-box protein 1 - ko04141; Genetic Information Processing; Folding, sorting and degradation; Protein processing in endoplasmic reticulum | ko04120; Genetic Information Processing; Folding, sorting and degradation; Ubiquitin mediated proteolysis | ko03420; Genetic Information Processing; Replication and repair; Nucleotide excision repair | ko04310; Environmental…	Hs7657508; KOG2930 SCF ubiquitin ligase, Rbx1 component O Posttranslational modification, protein turnover, chaperones ;	GO:0005515; protein binding; molecular_function GO:0005680; anaphase-promoting complex; cellular_component GO:0046872; metal ion binding; molecular_function GO:0008270; zinc ion binding; molecular_function GO:0004842; ubiquitin-protein ligase activity; molecular_function	XM_016097813.1; PREDICTED: Arachis duranensis RING-box protein 1a (LOC107477744), mRNA	PF12678:RING-H2 zinc finger domain PF12861:Anaphase-promoting complex subunit 11 RING-H2 finger PF17123:RING-like zinc finger PF13639:Ring finger domain PF00097:Zinc finger, C3HC4 type (RING finger)
i0_HQ_Root_c14348/f3p8/766	XP_010110603.1; hypothetical protein L484_003991 [Morus notabilis]	NA	nnu:104605674; - - - - -	NA	GO:0005783; endoplasmic reticulum; cellular_component GO:0006886; intracellular protein transport; biological_process GO:0016021; integral to membrane; cellular_component	XM_010045920.2; PREDICTED: Eucalyptus grandis uncharacterized LOC104433237 (LOC104433237), mRNA	PF05529:B-cell receptor-associated protein 31-like
i0_HQ_Root_c1435/f2p0/477	AHY03308.1; allene oxide synthase [Camellia sinensis]	sp|Q96242|CP74A_ARATH; Allene oxide synthase, chloroplastic OS=Arabidopsis thaliana OX=3702 GN=CYP74A PE=1 SV=3	pmum:103320789; K01723 AOS hydroperoxide dehydratase 4.2.1.92 ko00592; Metabolism; Lipid metabolism; alpha-Linolenic acid metabolism	NA	NA	NA	NA
i0_HQ_Root_c1437/f2p3/715	XP_015874064.1; PREDICTED: probable histone H2B.1 [Ziziphus jujuba]	sp|Q9SI96|H2B3_ARATH; Histone H2B.3 OS=Arabidopsis thaliana OX=3702 GN=At2g28720 PE=1 SV=3	jcu:105628219; K11252 H2B histone H2B - ko05203; Human Diseases; Cancers: Overview; Viral carcinogenesis | ko05322; Human Diseases; Immune diseases; Systemic lupus erythematosus | ko05034; Human Diseases; Substance dependence; Alcoholism	At2g28720; KOG1744 Histone H2B B Chromatin structure and dynamics ;	GO:0006352; transcription initiation, DNA-dependent; biological_process GO:0003677; DNA binding; molecular_function GO:0005669; transcription factor TFIID complex; cellular_component	XM_008387274.2; PREDICTED: Malus x domestica probable histone H2B.1 (LOC103448043), mRNA	PF00125:Core histone H2A/H2B/H3/H4 PF03847:Transcription initiation factor TFIID subunit A
i0_HQ_Root_c1439/f3p3/724	NA	NA	NA	NA	NA	NA	NA
i0_HQ_Root_c14393/f3p3/581	ABK26429.1; unknown [Picea sitchensis]	NA	nnu:104599199; - - - - -	NA	NA	NA	NA
i0_HQ_Root_c14399/f2p8/877	AHI54570.1; glutathione S-transferase [Camellia japonica]	sp|Q03666|GSTX4_TOBAC; Probable glutathione S-transferase OS=Nicotiana tabacum OX=4097 PE=2 SV=1	rcu:8278055; K00799 GST, gst glutathione S-transferase 2.5.1.18 ko00480; Metabolism; Metabolism of other amino acids; Glutathione metabolism | ko00980; Metabolism; Xenobiotics biodegradation and metabolism; Metabolism of xenobiotics by cytochrome P450 | ko00982; Metabolism; Xenobiotics biodegradation and metabolism; Drug metabolism - cytochrome P450 | ko05204; Human Diseases; Cancers: Overview; C…	At1g17180; KOG0406 Glutathione S-transferase O Posttranslational modification, protein turnover, chaperones ;	GO:0005515; protein binding; molecular_function	XM_010925501.2; PREDICTED: Elaeis guineensis probable glutathione S-transferase parA (LOC105046780), mRNA	PF13417:Glutathione S-transferase, N-terminal domain PF13409:Glutathione S-transferase, N-terminal domain PF02798:Glutathione S-transferase, N-terminal domain
i0_HQ_Root_c1440/f2p0/592	NA	NA	NA	NA	NA	NA	NA
i0_HQ_Root_c1442/f3p0/902	XP_006846481.1; PREDICTED: 60S ribosomal protein L9 [Amborella trichopoda]	sp|P49210|RL9_ORYSJ; 60S ribosomal protein L9 OS=Oryza sativa subsp. japonica OX=39947 GN=RPL9 PE=2 SV=3	atr:18436398; K02940 RP-L9e, RPL9 large subunit ribosomal protein L9e - ko03010; Genetic Information Processing; Translation; Ribosome	At4g10450; KOG3255 60S ribosomal protein L9 J Translation, ribosomal structure and biogenesis ;	GO:0003735; structural constituent of ribosome; molecular_function GO:0005840; ribosome; cellular_component GO:0019843; rRNA binding; molecular_function GO:0006412; translation; biological_process	XM_010920768.2; PREDICTED: Elaeis guineensis 60S ribosomal protein L9 (LOC105043279), mRNA	PF00347:Ribosomal protein L6
i0_HQ_Root_c1443/f3p11/894	NA	NA	NA	NA	NA	NA	NA
i0_HQ_Root_c14430/f2p29/916	ERN05552.1; hypothetical protein AMTR_s00007p00265810 [Amborella trichopoda]	NA	sita:101760325; - - - - -	NA	NA	NA	NA
i0_HQ_Root_c14459/f2p9/771	NA	NA	NA	NA	GO:0005515; protein binding; molecular_function	NA	PF13185:GAF domain
i0_HQ_Root_c14472/f5p1/764	XP_010911008.1; PREDICTED: monothiol glutaredoxin-S9-like [Elaeis guineensis]	sp|Q5QLR2|GRXS5_ORYSJ; Monothiol glutaredoxin-S5 OS=Oryza sativa subsp. japonica OX=39947 GN=GRXS5 PE=2 SV=1	nnu:104599484; K03676 grxC, GLRX, GLRX2 glutaredoxin 3 - -	At1g28480; KOG1752 Glutaredoxin and related proteins O Posttranslational modification, protein turnover, chaperones ;	GO:0015035; protein disulfide oxidoreductase activity; molecular_function GO:0045454; cell redox homeostasis; biological_process GO:0009055; NA	NA	PF00462:Glutaredoxin
i0_HQ_Root_c1450/f2p39/831	ABK26035.1; unknown [Picea sitchensis]	sp|O04147|CPD_ARATH; Cyclic phosphodiesterase OS=Arabidopsis thaliana OX=3702 GN=At4g18930 PE=1 SV=1	atr:18442399; - - - - -	NA	GO:0006508; proteolysis; biological_process GO:0004252; serine-type endopeptidase activity; molecular_function GO:0004112; cyclic-nucleotide phosphodiesterase activity; molecular_function	NA	PF07823:Cyclic phosphodiesterase-like protein PF00716:Assemblin (Peptidase family S21)
i0_HQ_Root_c1451/f3p0/794	ABK25734.1; unknown [Picea sitchensis]	sp|P19037|HS181_ARATH; 18.1 kDa class I heat shock protein OS=Arabidopsis thaliana OX=3702 GN=HSP18.1 PE=1 SV=1	cmo:103490772; K13993 HSP20 HSP20 family protein - ko04141; Genetic Information Processing; Folding, sorting and degradation; Protein processing in endoplasmic reticulum	At5g59720; KOG0710 Molecular chaperone (small heat-shock protein Hsp26/Hsp42) O Posttranslational modification, protein turnover, chaperones ;	NA	AY098528.1; Ananas comosus class-1 LMW heat shock protein mRNA, complete cds	NA
i0_HQ_Root_c14523/f3p5/672	XP_010254672.1; PREDICTED: thioredoxin H-type-like [Nelumbo nucifera]	sp|Q43636|TRXH_RICCO; Thioredoxin H-type OS=Ricinus communis OX=3988 PE=3 SV=1	nnu:104595587; K03671 trxA thioredoxin 1 - ko04621; Organismal Systems; Immune system; NOD-like receptor signaling pathway | ko05418; Human Diseases; Cardiovascular diseases; Fluid shear stress and atherosclerosis	At3g51030; KOG0907 Thioredoxin O Posttranslational modification, protein turnover, chaperones ;	GO:0055114; oxidation-reduction process; biological_process GO:0016491; oxidoreductase activity; molecular_function GO:0045454; cell redox homeostasis; biological_process GO:0016209; NA	XM_012223012.1; PREDICTED: Jatropha curcas thioredoxin H-type (LOC105639072), mRNA	PF00578:AhpC/TSA family PF00085:Thioredoxin PF08534:Redoxin
i0_HQ_Root_c14551/f2p11/808	XP_018845180.1; PREDICTED: 40S ribosomal protein S9-2-like [Juglans regia]	sp|Q9LXG1|RS91_ARATH; 40S ribosomal protein S9-1 OS=Arabidopsis thaliana OX=3702 GN=RPS9B PE=1 SV=1	egr:104419498; K02997 RP-S9e, RPS9 small subunit ribosomal protein S9e - ko03010; Genetic Information Processing; Translation; Ribosome	At5g15200; KOG3301 Ribosomal protein S4 J Translation, ribosomal structure and biogenesis ;	GO:0003723; RNA binding; molecular_function GO:0005622; intracellular; cellular_component GO:0019843; rRNA binding; molecular_function	XM_001754317.1; Physcomitrella patens subsp. patens predicted protein (PHYPADRAFT_159560) mRNA, complete cds	PF00163:Ribosomal protein S4/S9 N-terminal domain PF01479:S4 domain
i0_HQ_Root_c1456/f2p0/955	XP_010249022.1; PREDICTED: uncharacterized protein LOC104591728 [Nelumbo nucifera]	NA	nnu:104591728; - - - - -	NA	NA	NA	NA
i0_HQ_Root_c1459/f4p0/469	NA	sp|P16933|SC3_SCHCO; Fruiting body protein SC3 OS=Schizophyllum commune OX=5334 GN=SC3 PE=1 SV=2	NA	NA	GO:0005199; structural constituent of cell wall; molecular_function GO:0009277; fungal-type cell wall; cellular_component	NA	PF01185:Fungal hydrophobin
i0_HQ_Root_c14611/f2p23/577	ABK21978.1; unknown [Picea sitchensis]	sp|Q0DKF1|TRH42_ORYSJ; Thioredoxin H4-2 OS=Oryza sativa subsp. japonica OX=39947 GN=Os05g0169000 PE=2 SV=1	ppp:PHYPADRAFT_204594; K03671 trxA thioredoxin 1 - ko04621; Organismal Systems; Immune system; NOD-like receptor signaling pathway | ko05418; Human Diseases; Cardiovascular diseases; Fluid shear stress and atherosclerosis	At3g08710; KOG0907 Thioredoxin O Posttranslational modification, protein turnover, chaperones ;	GO:0016491; oxidoreductase activity; molecular_function GO:0016209; NA GO:0045454; cell redox homeostasis; biological_process GO:0055114; oxidation-reduction process; biological_process	EF676404.1; Picea sitchensis clone WS02735_N17 unknown mRNA	PF00578:AhpC/TSA family PF08534:Redoxin PF00085:Thioredoxin
i0_HQ_Root_c14661/f3p2/880	XP_010269536.1; PREDICTED: probable U6 snRNA-associated Sm-like protein LSm4 [Nelumbo nucifera]	sp|Q43582|LSM4_TOBAC; Probable U6 snRNA-associated Sm-like protein LSm4 OS=Nicotiana tabacum OX=4097 PE=2 SV=1	mus:103987176; K12623 LSM4 U6 snRNA-associated Sm-like protein LSm4 - ko03040; Genetic Information Processing; Transcription; Spliceosome | ko03018; Genetic Information Processing; Folding, sorting and degradation; RNA degradation	At5g27720; KOG3293 Small nuclear ribonucleoprotein (snRNP) A RNA processing and modification ;	NA	XM_006444237.1; Citrus clementina hypothetical protein (CICLE_v10022685mg) mRNA, complete cds	NA
i0_HQ_Root_c1467/f3p0/475	NA	NA	NA	NA	GO:0005680; anaphase-promoting complex; cellular_component GO:0030071; regulation of mitotic metaphase/anaphase transition; biological_process GO:0031145; anaphase-promoting complex-dependent proteasomal ubiquitin-dependent protein catabolic process; biological_process	NA	PF10471:Anaphase-promoting complex APC subunit CDC26
i0_HQ_Root_c1470/f3p34/609	XP_016730178.1; PREDICTED: uncharacterized protein At4g14342-like [Gossypium hirsutum]	sp|Q9LW64|SF3BA_ARATH; Uncharacterized protein At3g23325 OS=Arabidopsis thaliana OX=3702 GN=At3g23325 PE=3 SV=1	cmo:103484426; K12832 SF3B5, SF3B10 splicing factor 3B subunit 5 - ko03040; Genetic Information Processing; Transcription; Spliceosome	At3g23320_2; KOG3485 Uncharacterized conserved protein S Function unknown ;	NA	XM_006360777.2; PREDICTED: Solanum tuberosum uncharacterized protein At4g14342 (LOC102596277), transcript variant X2, mRNA	NA
i0_HQ_Root_c1471/f2p0/960	OAE18700.1; hypothetical protein AXG93_4448s1350 [Marchantia polymorpha subsp. polymorpha]	sp|Q1SF86|ATG12_MEDTR; Ubiquitin-like protein ATG12 OS=Medicago truncatula OX=3880 GN=ATG12 PE=3 SV=1	pvu:PHAVU_010G130300g; K08336 ATG12 ubiquitin-like protein ATG12 - ko04068; Environmental Information Processing; Signal transduction; FoxO signaling pathway | ko04140; Cellular Processes; Transport and catabolism; Autophagy - animal | ko04138; Cellular Processes; Transport and catabolism; Autophagy - yeast | ko04621; Organismal Systems; Immune system; NOD-like receptor signaling pathway | ko0462…	At1g54210; KOG3439 Protein conjugation factor involved in autophagy O Posttranslational modification, protein turnover, chaperones ;	GO:0005737; cytoplasm; cellular_component GO:0000045; autophagic vacuole assembly; biological_process	NA	PF04110:Ubiquitin-like autophagy protein Apg12
i0_HQ_Root_c1472/f2p0/617	NA	NA	NA	NA	NA	NA	NA
i0_HQ_Root_c14720/f2p17/480	JAT47277.1; 60S ribosomal protein L35a-2, partial [Anthurium amnicola]	sp|P05744|RL33A_YEAST; 60S ribosomal protein L33-A OS=Saccharomyces cerevisiae (strain ATCC 204508 / S288c) OX=559292 GN=RPL33A PE=1 SV=3	thj:104809689; K02917 RP-L35Ae, RPL35A large subunit ribosomal protein L35Ae - ko03010; Genetic Information Processing; Translation; Ribosome	YPL143w; KOG0887 60S ribosomal protein L35A/L37 J Translation, ribosomal structure and biogenesis ;	NA	NA	NA
i0_HQ_Root_c1473/f6p0/582	NA	NA	NA	NA	NA	NA	NA
i0_HQ_Root_c1474/f5p0/968	XP_006844782.1; PREDICTED: UPF0664 stress-induced protein C29B12.11c [Amborella trichopoda]	NA	atr:18434656; - - - - -	At5g11680; KOG3294 WW domain binding protein WBP-2, contains GRAM domain T Signal transduction mechanisms ;	NA	XM_004141102.2; PREDICTED: Cucumis sativus uncharacterized LOC101208147 (LOC101208147), mRNA	NA
i0_HQ_Root_c14762/f3p0/581	XP_001768921.1; predicted protein [Physcomitrella patens]	sp|P81748|MIFH_TRITR; Macrophage migration inhibitory factor homolog OS=Trichuris trichiura OX=36087 PE=1 SV=2	smo:SELMODRAFT_144009; - - - - -	At5g01650; KOG1759 Macrophage migration inhibitory factor V Defense mechanisms ;	NA	NA	NA
i0_HQ_Root_c1477/f4p0/839	XP_008793584.1; PREDICTED: uncharacterized protein PHLOEM PROTEIN 2-LIKE A4-like [Phoenix dactylifera]	sp|Q9C8U9|P2A04_ARATH; Uncharacterized protein PHLOEM PROTEIN 2-LIKE A4 OS=Arabidopsis thaliana OX=3702 GN=PP2A4 PE=4 SV=1	cit:102625305; - - - - -	NA	NA	NA	NA
i0_HQ_Root_c14808/f2p15/756	JAT61889.1; Peptidyl-prolyl cis-trans isomerase NIMA-interacting 4 [Anthurium amnicola]	sp|Q6P4K8|PIN4_XENTR; Peptidyl-prolyl cis-trans isomerase NIMA-interacting 4 OS=Xenopus tropicalis OX=8364 GN=pin4 PE=2 SV=1	aip:107629484; K09579 PIN4 peptidyl-prolyl cis-trans isomerase NIMA-interacting 4 5.2.1.8 -	At1g26550; KOG3258 Parvulin-like peptidyl-prolyl cis-trans isomerase O Posttranslational modification, protein turnover, chaperones ;	GO:0016853; isomerase activity; molecular_function	NA	PF13145:PPIC-type PPIASE domain PF00639:PPIC-type PPIASE domain
i0_HQ_Root_c1482/f3p0/508	NA	NA	NA	NA	NA	NA	NA
i0_HQ_Root_c1489/f7p0/969	NA	NA	NA	NA	NA	NA	NA
i0_HQ_Root_c14907/f2p0/398	NA	NA	NA	NA	NA	NA	NA
i0_HQ_Root_c1492/f3p16/906	BAJ87044.1; predicted protein [Hordeum vulgare subsp. vulgare]	sp|O74892|RS2_SCHPO; 40S ribosomal protein S2 OS=Schizosaccharomyces pombe (strain 972 / ATCC 24843) OX=284812 GN=rps2 PE=1 SV=1	ppp:PHYPADRAFT_114488; K02981 RP-S2e, RPS2 small subunit ribosomal protein S2e - ko03010; Genetic Information Processing; Translation; Ribosome	SPCC576.08c; KOG0877 40S ribosomal protein S2/30S ribosomal protein S5 J Translation, ribosomal structure and biogenesis ;	GO:0003723; RNA binding; molecular_function GO:0005840; ribosome; cellular_component GO:0003735; structural constituent of ribosome; molecular_function GO:0006412; translation; biological_process	XM_009409288.2; PREDICTED: Musa acuminata subsp. malaccensis 40S ribosomal protein S2-2-like (LOC103990209), mRNA	PF00333:Ribosomal protein S5, N-terminal domain PF03719:Ribosomal protein S5, C-terminal domain
i0_HQ_Root_c14949/f2p0/982	GAQ84391.1; hypothetical protein KFL_001870120 [Klebsormidium flaccidum]	sp|Q92564|DCNL4_HUMAN; DCN1-like protein 4 OS=Homo sapiens OX=9606 GN=DCUN1D4 PE=1 SV=2	atr:18436590; K17824 DCUN1D4_5 DCN1-like protein 4/5 - -	Hs14725791; KOG3077 Uncharacterized conserved protein S Function unknown ;	NA	NA	NA
i0_HQ_Root_c1495/f5p0/896	NP_565899.1; hydroxyproline-rich glycoprotein family protein [Arabidopsis thaliana]	sp|Q945P1|EULS3_ARATH; Ricin B-like lectin EULS3 OS=Arabidopsis thaliana OX=3702 GN=EULS3 PE=1 SV=1	lang:109337183; - - - - -	NA	NA	NA	NA
i0_HQ_Root_c1498/f2p6/769	NA	NA	NA	NA	NA	NA	NA
i0_HQ_Root_c1500/f3p36/452	XP_019058073.1; PREDICTED: NADH dehydrogenase [ubiquinone] 1 beta subcomplex subunit 2 [Tarenaya hassleriana]	sp|Q8LDK3|NDUB2_ARATH; NADH dehydrogenase [ubiquinone] 1 beta subcomplex subunit 2 OS=Arabidopsis thaliana OX=3702 GN=At1g76200 PE=3 SV=1	vra:106754955; - - - - -	NA	NA	XM_012218292.1; PREDICTED: Jatropha curcas NADH dehydrogenase [ubiquinone] 1 beta subcomplex subunit 2 (LOC105635255), mRNA	NA
i0_HQ_Root_c15008/f2p3/857	XP_006467927.1; PREDICTED: universal stress protein MT2085 [Citrus sinensis]	sp|Q8VYN9|PHO32_ARATH; Universal stress protein PHOS32 OS=Arabidopsis thaliana OX=3702 GN=PHOS32 PE=1 SV=1	cit:102612012; - - - - -	NA	GO:0006950; response to stress; biological_process	NA	PF00582:Universal stress protein family
i0_HQ_Root_c1504/f3p0/504	NA	NA	NA	NA	NA	NA	NA
i0_HQ_Root_c15066/f2p0/749	XP_004245485.1; PREDICTED: mitochondrial pyruvate carrier 1 isoform X1 [Solanum lycopersicum]	sp|Q949R9|MPC1_ARATH; Mitochondrial pyruvate carrier 1 OS=Arabidopsis thaliana OX=3702 GN=MPC1 PE=3 SV=1	cann:107863967; - - - - -	At5g20090; KOG1590 Uncharacterized conserved protein S Function unknown ;	GO:0006850; mitochondrial pyruvate transport; biological_process GO:0005743; mitochondrial inner membrane; cellular_component	NA	PF03650:Uncharacterised protein family (UPF0041)
i0_HQ_Root_c15107/f2p0/718	XP_002285278.1; PREDICTED: uncharacterized protein LOC100244679 [Vitis vinifera]	NA	cic:CICLE_v10026750mg; - - - - -	NA	NA	NA	NA
i0_HQ_Root_c1511/f3p0/580	JAT48635.1; 40S ribosomal protein S15 [Anthurium amnicola]	sp|P34737|RS15_PODAS; 40S ribosomal protein S15 OS=Podospora anserina OX=5145 GN=RPS15 PE=3 SV=1	sbi:SORBI_02g004720; K02958 RP-S15e, RPS15 small subunit ribosomal protein S15e - ko03010; Genetic Information Processing; Translation; Ribosome	7302912; KOG0898 40S ribosomal protein S15 J Translation, ribosomal structure and biogenesis ;	GO:0005840; ribosome; cellular_component GO:0003735; structural constituent of ribosome; molecular_function GO:0006412; translation; biological_process	NA	PF00203:Ribosomal protein S19
i0_HQ_Root_c1512/f3p0/767	ADQ00374.1; glycine-rich RNA-binding protein [Sequoia sempervirens]	sp|P49310|GRP1_SINAL; Glycine-rich RNA-binding protein GRP1A OS=Sinapis alba OX=3728 PE=2 SV=1	nnu:104595682; - - - - -	At2g21660; KOG0118 FOG: RRM domain R General function prediction only ;	GO:0003676; nucleic acid binding; molecular_function	NA	PF00076:RNA recognition motif. (a.k.a. RRM, RBD, or RNP domain) PF16367:RNA recognition motif
i0_HQ_Root_c15142/f2p0/903	XP_010255581.1; PREDICTED: subtilisin-like protease SBT1.1 [Nelumbo nucifera]	sp|Q84WS0|SBT11_ARATH; Subtilisin-like protease SBT1.1 OS=Arabidopsis thaliana OX=3702 GN=SBTI1.1 PE=1 SV=1	nnu:104596211; - - - - -	NA	NA	XM_008652729.1; PREDICTED: Zea mays subtilisin-like protease SDD1 (LOC103631704), mRNA	NA
i0_HQ_Root_c15154/f4p0/876	XP_009410077.1; PREDICTED: protein CURVATURE THYLAKOID 1A, chloroplastic-like [Musa acuminata subsp. malaccensis]	sp|O04616|CUT1A_ARATH; Protein CURVATURE THYLAKOID 1A, chloroplastic OS=Arabidopsis thaliana OX=3702 GN=CURT1A PE=1 SV=1	atr:18442789; - - - - -	NA	NA	NA	NA
i0_HQ_Root_c15159/f2p0/482	NA	NA	NA	NA	NA	NA	NA
i0_HQ_Root_c1517/f3p11/606	JAT46307.1; Bet1-like SNARE 1-1 [Anthurium amnicola]	sp|Q9M2J9|BET11_ARATH; Bet1-like SNARE 1-1 OS=Arabidopsis thaliana OX=3702 GN=BET11 PE=1 SV=1	nnu:104596753; K08504 BET1 blocked early in transport 1 - ko04130; Genetic Information Processing; Folding, sorting and degradation; SNARE interactions in vesicular transport	At3g58170; KOG3385 V-SNARE U Intracellular trafficking, secretion, and vesicular transport ;	NA	NA	NA
i0_HQ_Root_c1519/f4p0/541	AFK36267.1; unknown [Medicago truncatula]	sp|Q9HE74|RS23_NEUCR; 40S ribosomal protein S23 OS=Neurospora crassa (strain ATCC 24698 / 74-OR23-1A / CBS 708.71 / DSM 1257 / FGSC 987) OX=367110 GN=crp-28 PE=3 SV=1	fve:101303309; K02973 RP-S23e, RPS23 small subunit ribosomal protein S23e - ko03010; Genetic Information Processing; Translation; Ribosome	YGR118w; KOG1749 40S ribosomal protein S23 J Translation, ribosomal structure and biogenesis ;	GO:0005622; intracellular; cellular_component GO:0005840; ribosome; cellular_component GO:0003735; structural constituent of ribosome; molecular_function GO:0006412; translation; biological_process	BT129991.1; Oryza sativa clone RRlibD00237 mRNA sequence	PF00164:Ribosomal protein S12/S23
i0_HQ_Root_c1521/f2p0/873	XP_009413892.1; PREDICTED: proteasome subunit beta type-2-B [Musa acuminata subsp. malaccensis]	sp|O24633|PSB2B_ARATH; Proteasome subunit beta type-2-B OS=Arabidopsis thaliana OX=3702 GN=PBD2 PE=1 SV=1	egu:105057271; K02734 PSMB2 20S proteasome subunit beta 4 3.4.25.1 ko03050; Genetic Information Processing; Folding, sorting and degradation; Proteasome	At4g14800; KOG0177 20S proteasome, regulatory subunit beta type PSMB2/PRE1 O Posttranslational modification, protein turnover, chaperones ;	GO:0005839; proteasome core complex; cellular_component GO:0004298; threonine-type endopeptidase activity; molecular_function GO:0051603; proteolysis involved in cellular protein catabolic process; biological_process	NA	PF00227:Proteasome subunit
i0_HQ_Root_c1522/f7p0/616	XP_017970369.1; PREDICTED: 60S ribosomal protein L44 [Theobroma cacao]	sp|Q96499|RL44_GOSHI; 60S ribosomal protein L44 OS=Gossypium hirsutum OX=3635 GN=RPL44 PE=3 SV=3	ppp:PHYPADRAFT_109414; K02929 RP-L44e, RPL44 large subunit ribosomal protein L44e - ko03010; Genetic Information Processing; Translation; Ribosome	At4g14320; KOG3464 60S ribosomal protein L44 J Translation, ribosomal structure and biogenesis ;	GO:0005840; ribosome; cellular_component GO:0003735; structural constituent of ribosome; molecular_function GO:0005622; intracellular; cellular_component GO:0006412; translation; biological_process	XM_010529103.1; PREDICTED: Tarenaya hassleriana 60S ribosomal protein L44 (LOC104804758), mRNA	PF00935:Ribosomal protein L44
i0_HQ_Root_c15228/f2p0/980	XP_002276692.1; PREDICTED: ran-binding protein 1 homolog b [Vitis vinifera]	sp|Q9LMK7|RBP1A_ARATH; Ran-binding protein 1 homolog a OS=Arabidopsis thaliana OX=3702 GN=RANBP1A PE=1 SV=1	pda:103706708; K15306 RANBP1 Ran-binding protein 1 - ko05203; Human Diseases; Cancers: Overview; Viral carcinogenesis | ko05166; Human Diseases; Infectious diseases: Viral; HTLV-I infection	At1g07140; KOG0864 Ran-binding protein RANBP1 and related RanBD domain proteins U Intracellular trafficking, secretion, and vesicular transport ;	GO:0046907; intracellular transport; biological_process	XM_019312834.1; PREDICTED: Ipomoea nil ran-binding protein 1 homolog a-like (LOC109164075), mRNA	PF00638:RanBP1 domain
i0_HQ_Root_c15237/f2p65/812	XP_020096698.1; 40S ribosomal protein S15-like isoform X2 [Ananas comosus]	sp|O65059|RS15_PICMA; 40S ribosomal protein S15 OS=Picea mariana OX=3335 GN=RPS15 PE=2 SV=1	jcu:105632091; K02958 RP-S15e, RPS15 small subunit ribosomal protein S15e - ko03010; Genetic Information Processing; Translation; Ribosome	At5g09510; KOG0898 40S ribosomal protein S15 J Translation, ribosomal structure and biogenesis ;	GO:0003735; structural constituent of ribosome; molecular_function GO:0005840; ribosome; cellular_component GO:0006412; translation; biological_process	HM363454.1; Hevea brasiliensis 40S ribosomal protein S15D (RPS15D) mRNA, complete cds	PF00203:Ribosomal protein S19
i0_HQ_Root_c1524/f2p20/518	XP_010278946.1; PREDICTED: cytochrome b-c1 complex subunit 8 [Nelumbo nucifera]	sp|P46269|QCR8_SOLTU; Cytochrome b-c1 complex subunit 8 OS=Solanum tuberosum OX=4113 PE=1 SV=2	ppp:PHYPADRAFT_62188; - - - - -	NA	GO:0008121; ubiquinol-cytochrome-c reductase activity; molecular_function GO:0005743; mitochondrial inner membrane; cellular_component GO:0022900; electron transport chain; biological_process GO:0070469; respiratory chain; cellular_component	NA	PF10890:Protein of unknown function (DUF2741) PF02939:UcrQ family
i0_HQ_Root_c1526/f3p0/798	XP_010671159.1; PREDICTED: uncharacterized protein LOC104888038 [Beta vulgaris subsp. vulgaris]	NA	bvg:104888038; - - - - -	NA	GO:0016021; integral to membrane; cellular_component	NA	PF00335:Tetraspanin family
i0_HQ_Root_c15265/f2p4/829	CBI19357.3; unnamed protein product, partial [Vitis vinifera]	sp|Q9LI61|AVT6A_ARATH; Amino acid transporter AVT6A OS=Arabidopsis thaliana OX=3702 GN=AVT6A PE=2 SV=1	nta:107769341; - - - - -	At3g30390; KOG1305 Amino acid transporter protein E Amino acid transport and metabolism ;	NA	NA	NA
i0_HQ_Root_c15269/f4p22/453	NA	NA	NA	NA	NA	NA	NA
i0_HQ_Root_c15281/f2p0/747	NA	NA	NA	NA	NA	NA	NA
i0_HQ_Root_c1529/f2p0/816	XP_010260316.1; PREDICTED: uncharacterized protein At4g28440 [Nelumbo nucifera]	sp|O49453|Y4844_ARATH; Uncharacterized protein At4g28440 OS=Arabidopsis thaliana OX=3702 GN=At4g28440 PE=1 SV=1	nnu:104599465; K07466 RFA1, RPA1, rpa replication factor A1 - ko03030; Genetic Information Processing; Replication and repair; DNA replication | ko03420; Genetic Information Processing; Replication and repair; Nucleotide excision repair | ko03430; Genetic Information Processing; Replication and repair; Mismatch repair | ko03440; Genetic Information Processing; Replication and repair; Homologous r…	NA	NA	XM_008800031.1; PREDICTED: Phoenix dactylifera uncharacterized protein At4g28440-like (LOC103713201), mRNA	NA
i0_HQ_Root_c1530/f3p0/586	ABK23311.1; unknown [Picea sitchensis]	sp|Q6NQ54|ENY2_ARATH; Transcription and mRNA export factor ENY2 OS=Arabidopsis thaliana OX=3702 GN=At3g27100 PE=3 SV=1	nnu:104591709; K11368 ENY2, DC6, SUS1 enhancer of yellow 2 transcription factor - -	At3g27100; KOG4479 Transcription factor e(y)2 K Transcription ;	GO:0006725; cellular aromatic compound metabolic process; biological_process GO:0016853; isomerase activity; molecular_function	NA	PF01361:Tautomerase enzyme
i0_HQ_Root_c15304/f3p0/920	NA	NA	NA	NA	NA	NA	NA
i0_HQ_Root_c1531/f3p0/627	NA	NA	NA	NA	GO:0071107; response to parathyroid hormone stimulus; biological_process	NA	PF06390:Neuroendocrine-specific golgi protein P55 (NESP55)
i0_HQ_Root_c15322/f2p0/635	NA	NA	NA	NA	NA	NA	NA
i0_HQ_Root_c1533/f2p0/576	OAE31997.1; hypothetical protein AXG93_2772s1060 [Marchantia polymorpha subsp. polymorpha]	sp|O82238|NDS5A_ARATH; NADH dehydrogenase [ubiquinone] iron-sulfur protein 5-A OS=Arabidopsis thaliana OX=3702 GN=At2g47690 PE=3 SV=1	ppp:PHYPADRAFT_54488; K03938 NDUFS5 NADH dehydrogenase (ubiquinone) Fe-S protein 5 - ko00190; Metabolism; Energy metabolism; Oxidative phosphorylation | ko05010; Human Diseases; Neurodegenerative diseases; Alzheimer's disease | ko05012; Human Diseases; Neurodegenerative diseases; Parkinson's disease | ko05016; Human Diseases; Neurodegenerative diseases; Huntington's disease | ko04932; Human Disea…	NA	NA	NA	NA
i0_HQ_Root_c15339/f2p30/809	JAT55724.1; Glucosamine 6-phosphate N-acetyltransferase 1 [Anthurium amnicola]	sp|Q54WR8|GNA1_DICDI; Glucosamine 6-phosphate N-acetyltransferase 1 OS=Dictyostelium discoideum OX=44689 GN=gna1 PE=3 SV=1	sot:102604672; K00621 GNPNAT1, GNA1 glucosamine-phosphate N-acetyltransferase 2.3.1.4 ko00520; Metabolism; Carbohydrate metabolism; Amino sugar and nucleotide sugar metabolism	CE05156; KOG3396 Glucosamine-phosphate N-acetyltransferase M Cell wall/membrane/envelope biogenesis ;	GO:0016747; transferase activity, transferring acyl groups other than amino-acyl groups; molecular_function GO:0008080; N-acetyltransferase activity; molecular_function	NA	PF13508:Acetyltransferase (GNAT) domain PF13673:Acetyltransferase (GNAT) domain PF00583:Acetyltransferase (GNAT) family PF08445:FR47-like protein
i0_HQ_Root_c15355/f2p0/611	XP_020093243.1; small nuclear ribonucleoprotein-associated protein B'-like [Ananas comosus]	sp|Q55A45|RSMB_DICDI; Small nuclear ribonucleoprotein-associated protein B OS=Dictyostelium discoideum OX=44689 GN=snrpb PE=3 SV=1	gmx:100786807; K11086 SNRPB, SMB small nuclear ribonucleoprotein B and B' - ko03040; Genetic Information Processing; Transcription; Spliceosome | ko05322; Human Diseases; Immune diseases; Systemic lupus erythematosus	At4g20440; KOG3168 U1 snRNP component K Transcription ;	NA	NA	NA
i0_HQ_Root_c1536/f2p0/806	XP_010917114.2; PREDICTED: non-specific lipid-transfer protein-like protein At2g13820 [Elaeis guineensis]	NA	egu:105041784; - - - - -	NA	NA	NA	NA
i0_HQ_Root_c1537/f6p0/819	XP_010263064.1; PREDICTED: 40S ribosomal protein S17-like [Nelumbo nucifera]	sp|P49215|RS17_SOLLC; 40S ribosomal protein S17 OS=Solanum lycopersicum OX=4081 GN=RPS17 PE=2 SV=3	atr:18436367; K02962 RP-S17e, RPS17 small subunit ribosomal protein S17e - ko03010; Genetic Information Processing; Translation; Ribosome	At5g04800; KOG0187 40S ribosomal protein S17 J Translation, ribosomal structure and biogenesis ;	GO:0006412; translation; biological_process GO:0005622; intracellular; cellular_component GO:0005840; ribosome; cellular_component GO:0003735; structural constituent of ribosome; molecular_function	XM_010908593.2; PREDICTED: Elaeis guineensis 40S ribosomal protein S17-like (LOC105033698), mRNA	PF00833:Ribosomal S17
i0_HQ_Root_c15381/f2p0/555	NA	NA	NA	NA	NA	NA	NA
i0_HQ_Root_c1539/f6p0/573	NA	NA	NA	NA	NA	NA	NA
i0_HQ_Root_c1540/f4p0/859	KDO45774.1; hypothetical protein CISIN_1g026517mg [Citrus sinensis]	sp|Q9SLC4|ATL40_ARATH; RING-H2 finger protein ATL40 OS=Arabidopsis thaliana OX=3702 GN=ATL40 PE=2 SV=1	cit:102615766; K19038 ATL41 E3 ubiquitin-protein ligase ATL41 2.3.2.27 -	At2g42350; KOG0800 FOG: Predicted E3 ubiquitin ligase O Posttranslational modification, protein turnover, chaperones ;	GO:0046872; metal ion binding; molecular_function GO:0042301; phosphate binding; molecular_function GO:0015979; photosynthesis; biological_process GO:0050821; protein stabilization; biological_process GO:0016020; membrane; cellular_component GO:0008270; zinc ion binding; molecular_function GO:0004842; ubiquitin-protein ligase activity; molecular_function GO:0009523; photosystem II; cellular_compo…	NA	PF17123:RING-like zinc finger PF12678:RING-H2 zinc finger domain PF00737:Photosystem II 10 kDa phosphoprotein PF14634:zinc-RING finger domain PF13639:Ring finger domain PF12861:Anaphase-promoting complex subunit 11 RING-H2 finger PF12906:RING-variant domain PF11789:Zinc-finger of the MIZ type in Nse subunit PF00628:PHD-finger PF00097:Zinc finger, C3HC4 type (RING finger)
i0_HQ_Root_c15404/f3p3/958	XP_010927707.1; PREDICTED: ribulose-phosphate 3-epimerase, cytoplasmic isoform [Elaeis guineensis]	sp|Q9SE42|RPE1_ORYSJ; Ribulose-phosphate 3-epimerase, cytoplasmic isoform OS=Oryza sativa subsp. japonica OX=39947 GN=Os09g0505700 PE=1 SV=1	nnu:104591689; K01783 rpe, RPE ribulose-phosphate 3-epimerase 5.1.3.1 ko01200; Metabolism; Global and overview maps; Carbon metabolism | ko01230; Metabolism; Global and overview maps; Biosynthesis of amino acids | ko00030; Metabolism; Carbohydrate metabolism; Pentose phosphate pathway | ko00040; Metabolism; Carbohydrate metabolism; Pentose and glucuronate interconversions | ko00710; Metabolism; E…	At1g63290; KOG3111 D-ribulose-5-phosphate 3-epimerase G Carbohydrate transport and metabolism ;	GO:0005975; carbohydrate metabolic process; biological_process GO:0006207; 'de novo' pyrimidine base biosynthetic process; biological_process GO:0004590; orotidine-5'-phosphate decarboxylase activity; molecular_function GO:0016857; racemase and epimerase activity, acting on carbohydrates and derivatives; molecular_function	XM_010929405.2; PREDICTED: Elaeis guineensis ribulose-phosphate 3-epimerase, cytoplasmic isoform (LOC105049672), transcript variant X2, mRNA	PF00834:Ribulose-phosphate 3 epimerase family PF00215:Orotidine 5'-phosphate decarboxylase / HUMPS family
i0_HQ_Root_c15407/f2p0/903	NA	NA	NA	NA	NA	NA	NA
i0_HQ_Root_c1542/f2p0/583	GAQ87366.1; ubiquitin family protein [Klebsormidium flaccidum]	sp|P0C031|RUB2_ORYSJ; Ubiquitin-NEDD8-like protein RUB2 OS=Oryza sativa subsp. japonica OX=39947 GN=RUB2 PE=2 SV=2	sind:105162672; K12158 NEDD8 ubiquitin-like protein Nedd8 - -	At1g31340; KOG0001 Ubiquitin and ubiquitin-like proteins OR Posttranslational modification, protein turnover, chaperones ; General function prediction only ;	GO:0005515; protein binding; molecular_function	XM_006352521.2; PREDICTED: Solanum tuberosum ubiquitin-NEDD8-like protein RUB2 (LOC102587939), mRNA	PF14560:Ubiquitin-like domain PF00240:Ubiquitin family
i0_HQ_Root_c15444/f2p0/693	XP_007218626.1; hypothetical protein PRUPE_ppa013634mg [Prunus persica]	sp|Q8BTE0|SDHF4_MOUSE; Succinate dehydrogenase assembly factor 4, mitochondrial OS=Mus musculus OX=10090 GN=Sdhaf4 PE=3 SV=2	cic:CICLE_v10006260mg; - - - - -	Hs17463505; KOG3245 Uncharacterized conserved protein S Function unknown ;	NA	NA	NA
i0_HQ_Root_c1545/f2p0/834	XP_002979386.1; hypothetical protein SELMODRAFT_59756, partial [Selaginella moellendorffii]	NA	smo:SELMODRAFT_49735; - - - - -	NA	NA	XM_003518998.3; PREDICTED: Glycine max uncharacterized LOC100817993 (LOC100817993), mRNA	NA
i0_HQ_Root_c15451/f2p0/895	XP_002977320.1; hypothetical protein SELMODRAFT_232944 [Selaginella moellendorffii]	sp|Q43209|PIMT_WHEAT; Protein-L-isoaspartate O-methyltransferase OS=Triticum aestivum OX=4565 GN=PCM PE=1 SV=1	ppp:PHYPADRAFT_182228; K00573 E2.1.1.77, pcm protein-L-isoaspartate(D-aspartate) O-methyltransferase 2.1.1.77 -	Hs4885539; KOG1661 Protein-L-isoaspartate(D-aspartate) O-methyltransferase O Posttranslational modification, protein turnover, chaperones ;	GO:0008170; N-methyltransferase activity; molecular_function GO:0008152; NA GO:0008033; tRNA processing; biological_process GO:0003723; RNA binding; molecular_function GO:0006364; rRNA processing; biological_process GO:0003677; DNA binding; molecular_function GO:0030488; tRNA methylation; biological_process GO:0016429; tRNA (adenine-N1-)-methyltransferase activity; molecular_function GO:0006306; …	NA	PF08704:tRNA methyltransferase complex GCD14 subunit PF01269:Fibrillarin PF01555:DNA methylase PF01209:ubiE/COQ5 methyltransferase family PF05175:Methyltransferase small domain PF08241:Methyltransferase domain
i0_HQ_Root_c1548/f2p0/737	NA	NA	NA	NA	NA	NA	NA
i0_HQ_Root_c15482/f2p1/878	GAV59884.1; HSP20 domain-containing protein [Cephalotus follicularis]	sp|P19242|HSP21_PEA; 17.1 kDa class II heat shock protein OS=Pisum sativum OX=3888 GN=HSP17.7 PE=1 SV=1	pmum:103320599; K13993 HSP20 HSP20 family protein - ko04141; Genetic Information Processing; Folding, sorting and degradation; Protein processing in endoplasmic reticulum	At5g12020; KOG0710 Molecular chaperone (small heat-shock protein Hsp26/Hsp42) O Posttranslational modification, protein turnover, chaperones ;	NA	XM_006843089.2; PREDICTED: Amborella trichopoda 17.3 kDa class II heat shock protein (LOC18432991), mRNA	NA
i0_HQ_Root_c15489/f2p2/839	XP_010256810.1; PREDICTED: 40S ribosomal protein S7-like [Nelumbo nucifera]	sp|Q9ZNS1|RS7_AVIMR; 40S ribosomal protein S7 OS=Avicennia marina OX=82927 GN=RPS7 PE=2 SV=1	nnu:104597105; K02993 RP-S7e, RPS7 small subunit ribosomal protein S7e - ko03010; Genetic Information Processing; Translation; Ribosome	At3g02560; KOG3320 40S ribosomal protein S7 J Translation, ribosomal structure and biogenesis ;	GO:0006412; translation; biological_process GO:0003735; structural constituent of ribosome; molecular_function GO:0005840; ribosome; cellular_component GO:0005622; intracellular; cellular_component	XM_012237634.1; PREDICTED: Jatropha curcas 40S ribosomal protein S7 (LOC105650689), transcript variant X2, mRNA	PF01251:Ribosomal protein S7e
i0_HQ_Root_c1550/f3p0/920	OAE23205.1; hypothetical protein AXG93_1630s1200 [Marchantia polymorpha subsp. polymorpha]	sp|O49856|FTRC_SOYBN; Ferredoxin-thioredoxin reductase catalytic chain, chloroplastic OS=Glycine max OX=3847 GN=FTRC PE=2 SV=1	spen:107011641; K17892 FTRC ferredoxin-thioredoxin reductase catalytic chain 1.8.7.2 -	NA	GO:0055114; oxidation-reduction process; biological_process GO:0016730; oxidoreductase activity, acting on iron-sulfur proteins as donors; molecular_function	XM_010554161.1; PREDICTED: Tarenaya hassleriana ferredoxin-thioredoxin reductase catalytic chain, chloroplastic (LOC104822811), transcript variant X2, mRNA	PF02943:Ferredoxin thioredoxin reductase catalytic beta chain
i0_HQ_Root_c1551/f3p0/486	JAT49655.1; 60S ribosomal protein L32, partial [Anthurium amnicola]	sp|Q6QAT0|RL32_PIG; 60S ribosomal protein L32 OS=Sus scrofa OX=9823 GN=RPL32 PE=1 SV=3	ini:109162356; K02912 RP-L32e, RPL32 large subunit ribosomal protein L32e - ko03010; Genetic Information Processing; Translation; Ribosome	Hs4506635; KOG0878 60S ribosomal protein L32 J Translation, ribosomal structure and biogenesis ;	GO:0006412; translation; biological_process GO:0005840; ribosome; cellular_component GO:0003735; structural constituent of ribosome; molecular_function GO:0005622; intracellular; cellular_component	NA	PF01655:Ribosomal protein L32
i0_HQ_Root_c15512/f2p18/705	ABC61055.1; profilin-like protein [Cinnamomum camphora]	sp|Q9M7N0|PROF3_HEVBR; Profilin-3 OS=Hevea brasiliensis OX=3981 PE=1 SV=1	egu:105040221; K05759 PFN profilin - ko04015; Environmental Information Processing; Signal transduction; Rap1 signaling pathway | ko04013; Environmental Information Processing; Signal transduction; MAPK signaling pathway - fly | ko04810; Cellular Processes; Cell motility; Regulation of actin cytoskeleton | ko05132; Human Diseases; Infectious diseases: Bacterial; Salmonella infection | ko05131; Hu…	At2g19770; KOG1755 Profilin Z Cytoskeleton ;	NA	DQ335252.1; Cinnamomum camphora profilin-like protein (Cin c 1) mRNA, complete cds	NA
i0_HQ_Root_c15517/f2p13/706	XP_019181286.1; PREDICTED: translationally-controlled tumor protein homolog [Ipomoea nil]	sp|Q5J907|TCTP_ELAGV; Translationally-controlled tumor protein homolog OS=Elaeis guineensis var. tenera OX=51953 GN=TCTP PE=2 SV=1	ini:109176278; - - - - -	At3g16640; KOG1727 Microtubule-binding protein (translationally controlled tumor protein) DZ Cell cycle control, cell division, chromosome partitioning ; Cytoskeleton ;	GO:0006457; protein folding; biological_process GO:0051082; unfolded protein binding; molecular_function GO:0006950; response to stress; biological_process GO:0005524; ATP binding; molecular_function	XM_006406755.1; Eutrema salsugineum hypothetical protein (EUTSA_v10021661mg) mRNA, complete cds	PF00183:Hsp90 protein
i0_HQ_Root_c15518/f2p0/555	XP_017645931.1; PREDICTED: profilin-1 [Gossypium arboreum]	sp|Q9STB6|PROF2_HEVBR; Profilin-2 OS=Hevea brasiliensis OX=3981 GN=PRO2 PE=1 SV=1	cit:102628130; K05759 PFN profilin - ko04015; Environmental Information Processing; Signal transduction; Rap1 signaling pathway | ko04013; Environmental Information Processing; Signal transduction; MAPK signaling pathway - fly | ko04810; Cellular Processes; Cell motility; Regulation of actin cytoskeleton | ko05132; Human Diseases; Infectious diseases: Bacterial; Salmonella infection | ko05131; Hu…	At2g19760; KOG1755 Profilin Z Cytoskeleton ;	NA	NA	NA
i0_HQ_Root_c15519/f2p0/989	XP_001784200.1; predicted protein [Physcomitrella patens]	sp|Q5M9N4|PIGH_MOUSE; Phosphatidylinositol N-acetylglucosaminyltransferase subunit H OS=Mus musculus OX=10090 GN=Pigh PE=2 SV=1	crb:CARUB_v10005791mg; K03858 PIGH, GPI15 phosphatidylinositol glycan, class H - ko00563; Metabolism; Glycan biosynthesis and metabolism; Glycosylphosphatidylinositol (GPI)-anchor biosynthesis	At4g35530; KOG4551 GPI-GlcNAc transferase complex, PIG-H component, involved in glycosylphosphatidylinositol anchor biosynthesis MO Cell wall/membrane/envelope biogenesis ; Posttranslational modification, protein turnover, chaperones ;	GO:0017176; phosphatidylinositol N-acetylglucosaminyltransferase activity; molecular_function	NA	PF10181:GPI-GlcNAc transferase complex, PIG-H component
i0_HQ_Root_c1552/f3p38/667	OAE33696.1; hypothetical protein AXG93_2651s1060 [Marchantia polymorpha subsp. polymorpha]	NA	NA	NA	GO:0016627; oxidoreductase activity, acting on the CH-CH group of donors; molecular_function GO:0055114; oxidation-reduction process; biological_process GO:0016021; integral to membrane; cellular_component GO:0008152; NA GO:0050660; flavin adenine dinucleotide binding; molecular_function	NA	PF02771:Acyl-CoA dehydrogenase, N-terminal domain PF06140:Interferon-induced 6-16 family
i0_HQ_Root_c1553/f2p3/915	XP_010255396.1; PREDICTED: uncharacterized protein LOC104596077 [Nelumbo nucifera]	NA	nnu:104596077; - - - - -	NA	NA	NA	NA
i0_HQ_Root_c15554/f2p1/898	XP_010272934.1; PREDICTED: uncharacterized protein LOC104608600 [Nelumbo nucifera]	NA	nnu:104603794; - - - - -	NA	NA	XM_010267942.2; PREDICTED: Nelumbo nucifera uncharacterized LOC104603794 (LOC104603794), mRNA	NA
i0_HQ_Root_c1556/f9p0/877	XP_010251064.1; PREDICTED: uncharacterized protein LOC104593086 isoform X1 [Nelumbo nucifera]	NA	nnu:104593086; - - - - -	NA	GO:0005515; protein binding; molecular_function	XM_010046267.2; PREDICTED: Eucalyptus grandis uncharacterized LOC104433500 (LOC104433500), transcript variant X2, mRNA	PF00564:PB1 domain
i0_HQ_Root_c15585/f2p0/874	ACG25088.1; histone H3 [Zea mays]	sp|Q0JCT1|H33_ORYSJ; Histone H3.3 OS=Oryza sativa subsp. japonica OX=39947 GN=H3 PE=1 SV=2	thj:104809355; K11253 H3 histone H3 - ko05202; Human Diseases; Cancers: Overview; Transcriptional misregulation in cancer | ko05322; Human Diseases; Immune diseases; Systemic lupus erythematosus | ko05034; Human Diseases; Substance dependence; Alcoholism	At4g40040; KOG1745 Histones H3 and H4 B Chromatin structure and dynamics ;	GO:0006352; transcription initiation, DNA-dependent; biological_process GO:0051726; regulation of cell cycle; biological_process GO:0003677; DNA binding; molecular_function GO:0006974; response to DNA damage stimulus; biological_process GO:0071821; FANCM-MHF complex; cellular_component	XM_015775051.1; PREDICTED: Oryza sativa Japonica Group histone H3.3 (LOC4333019), mRNA	PF15630:CENP-S protein PF15715:PCNA-associated factor PF00125:Core histone H2A/H2B/H3/H4 PF02291:Transcription initiation factor IID, 31kD subunit
i0_HQ_Root_c1559/f2p0/414	NA	NA	NA	NA	NA	XM_004287326.2; PREDICTED: Fragaria vesca subsp. vesca 26S protease regulatory subunit 8 homolog A (LOC101312376), mRNA	NA
i0_HQ_Root_c15596/f3p0/993	OAE30318.1; hypothetical protein AXG93_4201s1190 [Marchantia polymorpha subsp. polymorpha]	sp|C1DEA5|RL27_AZOVD; 50S ribosomal protein L27 OS=Azotobacter vinelandii (strain DJ / ATCC BAA-1303) OX=322710 GN=rpmA PE=3 SV=1	eus:EUTSA_v10014899mg; K02899 RP-L27, MRPL27, rpmA large subunit ribosomal protein L27 - ko03010; Genetic Information Processing; Translation; Ribosome	At5g15220; KOG4600 Mitochondrial ribosomal protein MRP7 (L2) J Translation, ribosomal structure and biogenesis ;	GO:0003735; structural constituent of ribosome; molecular_function GO:0005840; ribosome; cellular_component GO:0005622; intracellular; cellular_component GO:0006412; translation; biological_process	NA	PF01016:Ribosomal L27 protein
i0_HQ_Root_c1561/f4p8/503	NA	NA	NA	NA	NA	NA	NA
i0_HQ_Root_c15610/f3p13/811	XP_020080594.1; 40S ribosomal protein S11 [Ananas comosus]	sp|Q9M5M1|RS11_EUPES; 40S ribosomal protein S11 OS=Euphorbia esula OX=3993 GN=RPS11 PE=2 SV=1	lang:109346151; K02949 RP-S11e, RPS11 small subunit ribosomal protein S11e - ko03010; Genetic Information Processing; Translation; Ribosome; lang:109346151; - - - - -	At3g48930; KOG1728 40S ribosomal protein S11 J Translation, ribosomal structure and biogenesis ;	GO:0005622; intracellular; cellular_component GO:0005840; ribosome; cellular_component GO:0003735; structural constituent of ribosome; molecular_function GO:0006412; translation; biological_process	XM_002267487.4; PREDICTED: Vitis vinifera 40S ribosomal protein S11 (LOC100265421), mRNA	PF00366:Ribosomal protein S17
i0_HQ_Root_c15617/f2p0/926	OMO55314.1; hypothetical protein COLO4_36053 [Corchorus olitorius]	sp|Q07796|SODC_IPOBA; Superoxide dismutase [Cu-Zn] OS=Ipomoea batatas OX=4120 GN=SODCC PE=2 SV=2	ini:109176182; K04565 SOD1 superoxide dismutase, Cu-Zn family 1.15.1.1 ko04146; Cellular Processes; Transport and catabolism; Peroxisome | ko04213; Organismal Systems; Aging; Longevity regulating pathway - multiple species | ko05014; Human Diseases; Neurodegenerative diseases; Amyotrophic lateral sclerosis (ALS) | ko05016; Human Diseases; Neurodegenerative diseases; Huntington's disease | ko05020…	At1g08830; KOG0441 Cu2+/Zn2+ superoxide dismutase SOD1 P Inorganic ion transport and metabolism ;	GO:0006801; superoxide metabolic process; biological_process GO:0055114; oxidation-reduction process; biological_process GO:0046872; metal ion binding; molecular_function	GQ380492.1; Rubia cordifolia copper/zinc superoxide dismutase 1 mRNA, partial cds	PF00080:Copper/zinc superoxide dismutase (SODC)
i0_HQ_Root_c1562/f3p1/580	NA	NA	NA	NA	GO:0008565; protein transporter activity; molecular_function GO:0032040; small-subunit processome; cellular_component GO:0000184; nuclear-transcribed mRNA catabolic process, nonsense-mediated decay; biological_process GO:0034457; Mpp10 complex; cellular_component GO:0005634; nucleus; cellular_component GO:0005737; cytoplasm; cellular_component GO:0015031; protein transport; biological_process GO:…	NA	PF03839:Translocation protein Sec62 PF04006:Mpp10 protein PF06003:Survival motor neuron protein (SMN) PF04147:Nop14-like family PF02862:DDHD domain PF03896:Translocon-associated protein (TRAP), alpha subunit PF10220:Uncharacterized conserved protein (DUF2146)
i0_HQ_Root_c1564/f2p0/546	OAE23897.1; hypothetical protein AXG93_1217s1090 [Marchantia polymorpha subsp. polymorpha]	sp|Q9C522|ACLB1_ARATH; ATP-citrate synthase beta chain protein 1 OS=Arabidopsis thaliana OX=3702 GN=ACLB-1 PE=2 SV=1	bvg:104888451; K01648 ACLY ATP citrate (pro-S)-lyase 2.3.3.8 ko00020; Metabolism; Carbohydrate metabolism; Citrate cycle (TCA cycle) | ko00720; Metabolism; Energy metabolism; Carbon fixation pathways in prokaryotes	At3g06650; KOG1254 ATP-citrate lyase C Energy production and conversion ;	NA	NA	NA
i0_HQ_Root_c1565/f4p23/749	XP_002968744.1; hypothetical protein SELMODRAFT_440562 [Selaginella moellendorffii]	NA	zma:103649559; - - - - -	NA	NA	NA	NA
i0_HQ_Root_c1567/f2p19/521	NA	NA	NA	NA	NA	NA	NA
i0_HQ_Root_c1568/f3p0/767	NA	NA	NA	NA	NA	NA	NA
i0_HQ_Root_c15684/f2p0/454	XP_012450008.1; PREDICTED: 40S ribosomal protein S25-4-like [Gossypium raimondii]	sp|P46301|RS25_SOLLC; 40S ribosomal protein S25 OS=Solanum lycopersicum OX=4081 GN=RPS25 PE=3 SV=1	gra:105772998; K02975 RP-S25e, RPS25 small subunit ribosomal protein S25e - ko03010; Genetic Information Processing; Translation; Ribosome	At2g21580; KOG1767 40S ribosomal protein S25 J Translation, ribosomal structure and biogenesis ;	NA	NA	NA
i0_HQ_Root_c15707/f2p43/582	NP_001236341.1; uncharacterized protein LOC100499810 [Glycine max]	sp|P46301|RS25_SOLLC; 40S ribosomal protein S25 OS=Solanum lycopersicum OX=4081 GN=RPS25 PE=3 SV=1	ppp:PHYPADRAFT_126308; K02975 RP-S25e, RPS25 small subunit ribosomal protein S25e - ko03010; Genetic Information Processing; Translation; Ribosome	At2g21580; KOG1767 40S ribosomal protein S25 J Translation, ribosomal structure and biogenesis ;	NA	XM_001759215.1; Physcomitrella patens subsp. patens predicted protein (PHYPADRAFT_56445) mRNA, complete cds	NA
i0_HQ_Root_c1577/f3p25/736	ABK20993.1; unknown [Picea sitchensis]	sp|P46293|RS16_GOSHI; 40S ribosomal protein S16 OS=Gossypium hirsutum OX=3635 GN=RPS16 PE=2 SV=1	nnu:104606670; K02960 RP-S16e, RPS16 small subunit ribosomal protein S16e - ko03010; Genetic Information Processing; Translation; Ribosome	At5g18380; KOG1753 40S ribosomal protein S16 J Translation, ribosomal structure and biogenesis ;	GO:0005840; ribosome; cellular_component GO:0003735; structural constituent of ribosome; molecular_function GO:0006412; translation; biological_process	AF108725.1; Tortula ruralis ribosomal protein S16 mRNA, complete cds	PF00380:Ribosomal protein S9/S16
i0_HQ_Root_c1579/f3p5/799	XP_010275193.1; PREDICTED: ensconsin isoform X1 [Nelumbo nucifera]	NA	nnu:104610326; - - - - -	NA	GO:0032259; methylation; biological_process GO:0008168; methyltransferase activity; molecular_function	NA	PF04072:Leucine carboxyl methyltransferase
i0_HQ_Root_c15796/f2p0/846	ACN40022.1; unknown [Picea sitchensis]	sp|Q9ZT66|E134_MAIZE; Endo-1,3;1,4-beta-D-glucanase OS=Zea mays OX=4577 PE=1 SV=1	thj:104808665; - - - - -	At3g23600; KOG3043 Predicted hydrolase related to dienelactone hydrolase R General function prediction only ;	GO:0016787; hydrolase activity; molecular_function	NA	PF01738:Dienelactone hydrolase family
i0_HQ_Root_c1582/f6p50/613	XP_010909456.1; PREDICTED: gibberellin-regulated protein 2-like [Elaeis guineensis]	sp|P46688|GASA2_ARATH; Gibberellin-regulated protein 2 OS=Arabidopsis thaliana OX=3702 GN=GASA2 PE=2 SV=1	smo:SELMODRAFT_99234; - - - - -	NA	NA	NA	NA
i0_HQ_Root_c15824/f2p35/606	XP_010275438.1; PREDICTED: 60S acidic ribosomal protein P2-like [Nelumbo nucifera]	sp|O24415|RLA2B_MAIZE; 60S acidic ribosomal protein P2B OS=Zea mays OX=4577 GN=RPP2B PE=1 SV=1	nnu:104610493; K02943 RP-LP2, RPLP2 large subunit ribosomal protein LP2 - ko03010; Genetic Information Processing; Translation; Ribosome	At2g27710; KOG3449 60S acidic ribosomal protein P2 J Translation, ribosomal structure and biogenesis ;	NA	XM_017757637.1; PREDICTED: Gossypium arboreum 60S acidic ribosomal protein P1 (LOC108458291), mRNA	NA
i0_HQ_Root_c15846/f2p0/696	XP_001760899.1; predicted protein [Physcomitrella patens]	sp|Q9FNR1|RBG3_ARATH; Glycine-rich RNA-binding protein 3, mitochondrial OS=Arabidopsis thaliana OX=3702 GN=RBG3 PE=1 SV=1	thj:104801196; K12741 HNRNPA1_3 heterogeneous nuclear ribonucleoprotein A1/A3 - ko03040; Genetic Information Processing; Transcription; Spliceosome	At5g61030; KOG0118 FOG: RRM domain R General function prediction only ;	GO:0003676; nucleic acid binding; molecular_function GO:0003723; RNA binding; molecular_function	NA	PF00076:RNA recognition motif. (a.k.a. RRM, RBD, or RNP domain) PF16367:RNA recognition motif PF08777:RNA binding motif
i0_HQ_Root_c1586/f4p21/596	XP_012477435.1; PREDICTED: uncharacterized protein LOC105793039 [Gossypium raimondii]	sp|Q6PMI5|H4_CHEMJ; Histone H4 OS=Chelidonium majus OX=71251 PE=3 SV=3	nta:107773508; - - - - -	At5g59690; KOG3467 Histone H4 B Chromatin structure and dynamics ;	GO:0006352; transcription initiation, DNA-dependent; biological_process GO:0003677; DNA binding; molecular_function GO:0071821; FANCM-MHF complex; cellular_component	HG670306.1; Triticum aestivum chromosome 3B, genomic scaffold, cultivar Chinese Spring	PF02291:Transcription initiation factor IID, 31kD subunit PF15630:CENP-S protein PF02969:TATA box binding protein associated factor (TAF) PF00125:Core histone H2A/H2B/H3/H4
i0_HQ_Root_c1591/f3p5/441	XP_004290180.1; PREDICTED: wound-induced basic protein [Fragaria vesca subsp. vesca]	sp|Q09020|PR4_PHAVU; Wound-induced basic protein OS=Phaseolus vulgaris OX=3885 GN=PR4 PE=2 SV=1	fve:101310949; - - - - -	NA	NA	XR_001164694.1; PREDICTED: Setaria italica uncharacterized LOC101764968 (LOC101764968), ncRNA	NA
i0_HQ_Root_c1593/f2p9/420	XP_018805403.1; PREDICTED: 60S ribosomal protein L29-1-like [Juglans regia]	sp|Q9M7X7|RL291_ARATH; 60S ribosomal protein L29-1 OS=Arabidopsis thaliana OX=3702 GN=RPL29A PE=1 SV=1	mus:108951735; K02905 RP-L29e, RPL29 large subunit ribosomal protein L29e - ko03010; Genetic Information Processing; Translation; Ribosome	At3g06700; KOG3504 60S ribosomal protein L29 J Translation, ribosomal structure and biogenesis ;	NA	XR_833984.2; PREDICTED: Elaeis guineensis 60S ribosomal protein L29-1 (LOC105057395), ncRNA	NA
i0_HQ_Root_c1594/f2p0/906	EOX90851.1; Calcium dependent protein kinase 16 [Theobroma cacao]	sp|Q9FKW4|CDPKS_ARATH; Calcium-dependent protein kinase 28 OS=Arabidopsis thaliana OX=3702 GN=CPK28 PE=1 SV=1	aip:107623623; K13412 CPK calcium-dependent protein kinase 2.7.11.1 ko04626; Organismal Systems; Environmental adaptation; Plant-pathogen interaction | ko05145; Human Diseases; Infectious diseases: Parasitic; Toxoplasmosis	At5g66210; KOG0032 Ca2+/calmodulin-dependent protein kinase, EF-Hand protein superfamily T Signal transduction mechanisms ;	GO:0005525; GTP binding; molecular_function GO:0003746; translation elongation factor activity; molecular_function GO:0003723; RNA binding; molecular_function GO:0001514; selenocysteine incorporation; biological_process GO:0007165; signal transduction; biological_process GO:0005737; cytoplasm; cellular_component GO:0005509; calcium ion binding; molecular_function GO:0005515; protein binding; mole…	XM_010269894.2; PREDICTED: Nelumbo nucifera calcium-dependent protein kinase 28-like (LOC104605221), mRNA	PF09107:Elongation factor SelB, winged helix PF13499:EF-hand domain pair PF00036:EF hand PF13405:EF-hand domain PF12763:Cytoskeletal-regulatory complex EF hand PF10591:Secreted protein acidic and rich in cysteine Ca binding region PF13202:EF hand PF13833:EF-hand domain pair
i0_HQ_Root_c1595/f2p8/909	XP_010273829.1; PREDICTED: 60S ribosomal protein L18-2-like [Nelumbo nucifera]	sp|P42791|RL182_ARATH; 60S ribosomal protein L18-2 OS=Arabidopsis thaliana OX=3702 GN=RPL18B PE=1 SV=2	gra:105790839; K02883 RP-L18e, RPL18 large subunit ribosomal protein L18e - ko03010; Genetic Information Processing; Translation; Ribosome	At3g05590; KOG1714 60s ribosomal protein L18 J Translation, ribosomal structure and biogenesis ;	NA	XM_008390293.2; PREDICTED: Malus x domestica 60S ribosomal protein L18-2-like (LOC103450890), mRNA	NA
i0_HQ_Root_c1597/f2p16/847	XP_001759393.1; predicted protein [Physcomitrella patens]	sp|P16577|UBC4_WHEAT; Ubiquitin-conjugating enzyme E2-23 kDa OS=Triticum aestivum OX=4565 GN=UBC4 PE=1 SV=1	smo:SELMODRAFT_174924; K10576 UBE2H, UBC8 ubiquitin-conjugating enzyme E2 H 2.3.2.23 ko04120; Genetic Information Processing; Folding, sorting and degradation; Ubiquitin mediated proteolysis	At5g41340; KOG0416 Ubiquitin-protein ligase O Posttranslational modification, protein turnover, chaperones ;	GO:0005515; protein binding; molecular_function	BT110359.1; Picea glauca clone GQ03220_J20 mRNA sequence	PF05773:RWD domain
i0_HQ_Root_c16/f27p0/557	XP_002965315.1; hypothetical protein SELMODRAFT_270498 [Selaginella moellendorffii]	NA	nnu:104594223; - - - - -	At1g27330; KOG3491 Predicted membrane protein S Function unknown ;	GO:0005783; endoplasmic reticulum; cellular_component	NA	PF06624:Ribosome associated membrane protein RAMP4
i0_HQ_Root_c16029/f2p0/263	NA	NA	NA	NA	NA	NA	NA
i0_HQ_Root_c1604/f2p29/622	NA	NA	NA	NA	NA	NA	NA
i0_HQ_Root_c16057/f2p11/312	NA	NA	NA	NA	NA	NA	NA
i0_HQ_Root_c1609/f6p5/515	XP_008803218.1; PREDICTED: protein translation factor SUI1 homolog [Phoenix dactylifera]	sp|Q0D5W6|SUI1_ORYSJ; Protein translation factor SUI1 homolog OS=Oryza sativa subsp. japonica OX=39947 GN=GOS2 PE=3 SV=1	egu:105051987; K03113 EIF1, SUI1 translation initiation factor 1 - ko03013; Genetic Information Processing; Translation; RNA transport	At1g54290; KOG1770 Translation initiation factor 1 (eIF-1/SUI1) J Translation, ribosomal structure and biogenesis ;	GO:0003743; translation initiation factor activity; molecular_function GO:0006413; translational initiation; biological_process	NA	PF01253:Translation initiation factor SUI1
i0_HQ_Root_c161/f13p0/834	OAE33502.1; hypothetical protein AXG93_1467s1040 [Marchantia polymorpha subsp. polymorpha]	sp|Q6PL11|SKP1_ORYSJ; SKP1-like protein 1 OS=Oryza sativa subsp. japonica OX=39947 GN=SKP1 PE=1 SV=1	ppp:PHYPADRAFT_104499; K03094 SKP1, CBF3D S-phase kinase-associated protein 1 - ko04141; Genetic Information Processing; Folding, sorting and degradation; Protein processing in endoplasmic reticulum | ko04120; Genetic Information Processing; Folding, sorting and degradation; Ubiquitin mediated proteolysis | ko04310; Environmental Information Processing; Signal transduction; Wnt signaling pathway …	At5g42190; KOG1724 SCF ubiquitin ligase, Skp1 component O Posttranslational modification, protein turnover, chaperones ;	GO:0005515; protein binding; molecular_function GO:0006511; ubiquitin-dependent protein catabolic process; biological_process	XM_003517112.3; PREDICTED: Glycine max SKP1-like protein 1A (LOC100809769), mRNA	PF03931:Skp1 family, tetramerisation domain PF00651:BTB/POZ domain PF01466:Skp1 family, dimerisation domain
i0_HQ_Root_c1610/f2p28/994	NA	sp|O74903|YCS3_SCHPO; Uncharacterized calcium-binding protein C613.03 OS=Schizosaccharomyces pombe (strain 972 / ATCC 24843) OX=284812 GN=SPCC613.03 PE=3 SV=1	NA	NA	GO:0005578; proteinaceous extracellular matrix; cellular_component GO:0007165; signal transduction; biological_process GO:0005509; calcium ion binding; molecular_function	NA	PF13202:EF hand PF13499:EF-hand domain pair PF10591:Secreted protein acidic and rich in cysteine Ca binding region PF13833:EF-hand domain pair PF13405:EF-hand domain PF00036:EF hand
i0_HQ_Root_c1611/f6p5/647	XP_009385098.1; PREDICTED: ubiquitin-60S ribosomal protein L40-like isoform X2 [Musa acuminata subsp. malaccensis]	sp|P49636|RL40_NICSY; Ubiquitin-60S ribosomal protein L40 OS=Nicotiana sylvestris OX=4096 GN=UBICEP52-7 PE=2 SV=2	mus:103972470; K02927 RP-L40e, RPL40 large subunit ribosomal protein L40e - ko03010; Genetic Information Processing; Translation; Ribosome	At3g52590; KOG0003 Ubiquitin/60s ribosomal protein L40 fusion J Translation, ribosomal structure and biogenesis ;	GO:0005515; protein binding; molecular_function GO:0006412; translation; biological_process GO:0003735; structural constituent of ribosome; molecular_function GO:0005840; ribosome; cellular_component	XM_002273532.2; PREDICTED: Vitis vinifera ubiquitin-60S ribosomal protein L40-2 (LOC100253716), mRNA	PF00240:Ubiquitin family PF01020:Ribosomal L40e family PF14560:Ubiquitin-like domain
i0_HQ_Root_c1613/f3p9/932	NA	NA	NA	NA	NA	NA	NA
i0_HQ_Root_c1615/f3p0/987	XP_008798647.1; PREDICTED: vacuolar protein sorting-associated protein 25-like [Phoenix dactylifera]	sp|Q8VZC9|VPS25_ARATH; Vacuolar protein sorting-associated protein 25 OS=Arabidopsis thaliana OX=3702 GN=VPS25 PE=1 SV=1	pda:103708354; K12189 VPS25, EAP20 ESCRT-II complex subunit VPS25 - ko04144; Cellular Processes; Transport and catabolism; Endocytosis	Hs14150155; KOG4068 Uncharacterized conserved protein S Function unknown ;	GO:0003700; sequence-specific DNA binding transcription factor activity; molecular_function GO:0006355; regulation of transcription, DNA-dependent; biological_process	XM_019567187.1; PREDICTED: Lupinus angustifolius vacuolar protein sorting-associated protein 25 (LOC109332262), mRNA	PF00392:Bacterial regulatory proteins, gntR family
i0_HQ_Root_c1617/f3p0/797	ABK25650.1; unknown [Picea sitchensis]	sp|Q9ZPX1|ARF5_ARATH; ADP-ribosylation factor-like protein 2 OS=Arabidopsis thaliana OX=3702 GN=ARL2 PE=2 SV=1	ppp:PHYPADRAFT_183081; K07943 ARL2 ADP-ribosylation factor-like protein 2 - -	At2g18390; KOG0073 GTP-binding ADP-ribosylation factor-like protein ARL2 UZ Intracellular trafficking, secretion, and vesicular transport ; Cytoskeleton ;	GO:0007264; small GTPase mediated signal transduction; biological_process GO:0031683; G-protein beta/gamma-subunit complex binding; molecular_function GO:0005525; GTP binding; molecular_function GO:0005524; ATP binding; molecular_function GO:0006000; fructose metabolic process; biological_process GO:0006576; cellular biogenic amine metabolic process; biological_process GO:0019001; guanyl nucleoti…	NA	PF10662:Ethanolamine utilisation - propanediol utilisation PF00503:G-protein alpha subunit PF01926:50S ribosome-binding GTPase PF00071:Ras family PF00025:ADP-ribosylation factor family PF01591:6-phosphofructo-2-kinase PF04670:Gtr1/RagA G protein conserved region PF08477:Ras of Complex, Roc, domain of DAPkinase PF02421:Ferrous iron transport protein B
i0_HQ_Root_c1623/f4p22/597	NA	NA	NA	NA	NA	NA	NA
i0_HQ_Root_c1624/f2p0/716	XP_011003162.1; PREDICTED: ubiquitin-40S ribosomal protein S27a-like [Populus euphratica]	sp|P62981|RS27A_SOLTU; Ubiquitin-40S ribosomal protein S27a OS=Solanum tuberosum OX=4113 GN=UBI3 PE=2 SV=2	cann:107854152; - - - - -	At2g47110; KOG0004 Ubiquitin/40S ribosomal protein S27a fusion J Translation, ribosomal structure and biogenesis ;	NA	XM_010046305.2; PREDICTED: Eucalyptus grandis ubiquitin-40S ribosomal protein S27a (LOC104433524), mRNA	NA
i0_HQ_Root_c1625/f2p8/916	OAE21814.1; hypothetical protein AXG93_2550s1530 [Marchantia polymorpha subsp. polymorpha]	sp|Q9LNQ1|TI231_ARATH; Mitochondrial import inner membrane translocase subunit TIM23-1 OS=Arabidopsis thaliana OX=3702 GN=TIM23-1 PE=2 SV=1	sly:101261307; K17794 TIM23 mitochondrial import inner membrane translocase subunit TIM23 - ko04212; Organismal Systems; Aging; Longevity regulating pathway - worm	At1g17530; KOG3324 Mitochondrial import inner membrane translocase, subunit TIM23 U Intracellular trafficking, secretion, and vesicular transport ;	NA	NA	NA
i0_HQ_Root_c1627/f2p22/857	NA	NA	NA	NA	NA	NA	NA
i0_HQ_Root_c1628/f2p0/900	XP_018845180.1; PREDICTED: 40S ribosomal protein S9-2-like [Juglans regia]	sp|Q9LXG1|RS91_ARATH; 40S ribosomal protein S9-1 OS=Arabidopsis thaliana OX=3702 GN=RPS9B PE=1 SV=1	egr:104419498; K02997 RP-S9e, RPS9 small subunit ribosomal protein S9e - ko03010; Genetic Information Processing; Translation; Ribosome	At5g15200; KOG3301 Ribosomal protein S4 J Translation, ribosomal structure and biogenesis ;	GO:0019843; rRNA binding; molecular_function GO:0003723; RNA binding; molecular_function GO:0005622; intracellular; cellular_component	XM_001761192.1; Physcomitrella patens subsp. patens predicted protein (PHYPADRAFT_181113) mRNA, complete cds	PF01479:S4 domain PF00163:Ribosomal protein S4/S9 N-terminal domain
i0_HQ_Root_c16285/f2p25/331	NA	NA	NA	NA	NA	NA	NA
i0_HQ_Root_c1630/f2p13/737	JAT61650.1; hypothetical protein g.148038 [Anthurium amnicola]	NA	NA	NA	NA	NA	NA
i0_HQ_Root_c1635/f2p5/905	XP_002963367.1; hypothetical protein SELMODRAFT_79941 [Selaginella moellendorffii]	sp|Q9SDW0|TGT3A_ARATH; Trihelix transcription factor GT-3a OS=Arabidopsis thaliana OX=3702 GN=GT-3A PE=1 SV=1	atr:18443991; - - - - -	At5g01380; KOG4282 Transcription factor GT-2 and related proteins, contains trihelix DNA-binding/SANT domain K Transcription ;	NA	NA	NA
i0_HQ_Root_c1641/f2p6/678	KHN46541.1; Protein translation factor SUI1 like 1 [Glycine soja]	sp|Q0D5W6|SUI1_ORYSJ; Protein translation factor SUI1 homolog OS=Oryza sativa subsp. japonica OX=39947 GN=GOS2 PE=3 SV=1	gra:105780290; K03113 EIF1, SUI1 translation initiation factor 1 - ko03013; Genetic Information Processing; Translation; RNA transport	At1g54290; KOG1770 Translation initiation factor 1 (eIF-1/SUI1) J Translation, ribosomal structure and biogenesis ;	GO:0006413; translational initiation; biological_process GO:0003743; translation initiation factor activity; molecular_function	XM_018124490.1; PREDICTED: Theobroma cacao protein translation factor SUI1 homolog 2 (LOC18593650), transcript variant X2, mRNA	PF01253:Translation initiation factor SUI1
i0_HQ_Root_c1652/f3p9/934	XP_002980985.1; hypothetical protein SELMODRAFT_113686 [Selaginella moellendorffii]	sp|Q9LK88|NQR_ARATH; NADPH:quinone oxidoreductase OS=Arabidopsis thaliana OX=3702 GN=NQR PE=1 SV=1	egu:105045566; - - - - -	At3g27890; KOG4530 Predicted flavoprotein R General function prediction only ;	GO:0016491; oxidoreductase activity; molecular_function	NA	PF03358:NADPH-dependent FMN reductase
i0_HQ_Root_c1658/f4p29/922	OMO80786.1; Proteasome, subunit alpha/beta [Corchorus capsularis]	sp|O23714|PSB2A_ARATH; Proteasome subunit beta type-2-A OS=Arabidopsis thaliana OX=3702 GN=PBD1 PE=1 SV=1	nnu:104596581; K02734 PSMB2 20S proteasome subunit beta 4 3.4.25.1 ko03050; Genetic Information Processing; Folding, sorting and degradation; Proteasome	At3g22630; KOG0177 20S proteasome, regulatory subunit beta type PSMB2/PRE1 O Posttranslational modification, protein turnover, chaperones ;	GO:0005839; proteasome core complex; cellular_component GO:0004298; threonine-type endopeptidase activity; molecular_function GO:0051603; proteolysis involved in cellular protein catabolic process; biological_process	FQ390296.1; Vitis vinifera clone SS0AEB18YC13	PF00227:Proteasome subunit
i0_HQ_Root_c1659/f2p20/754	XP_010519359.1; PREDICTED: F-box protein SKIP24 [Tarenaya hassleriana]	sp|Q9CAZ0|SKI24_ARATH; F-box protein SKIP24 OS=Arabidopsis thaliana OX=3702 GN=SKIP24 PE=1 SV=2	ppp:PHYPADRAFT_64737; - - - - -	NA	GO:0016021; integral to membrane; cellular_component GO:0005634; nucleus; cellular_component GO:0006355; regulation of transcription, DNA-dependent; biological_process	NA	PF06881:RNA polymerase II transcription factor SIII (Elongin) subunit A
i0_HQ_Root_c1660/f2p49/651	ABK23852.1; unknown [Picea sitchensis]	NA	atr:18448274; - - - - -	NA	NA	NA	NA
i0_HQ_Root_c16616/f2p0/352	NA	NA	NA	NA	NA	NA	NA
i0_HQ_Root_c1664/f4p8/963	XP_010271919.1; PREDICTED: glutathione transferase GST 23-like [Nelumbo nucifera]	sp|Q9FQA3|GST23_MAIZE; Glutathione transferase GST 23 OS=Zea mays OX=4577 PE=2 SV=1	pmum:103319593; K00799 GST, gst glutathione S-transferase 2.5.1.18 ko00480; Metabolism; Metabolism of other amino acids; Glutathione metabolism | ko00980; Metabolism; Xenobiotics biodegradation and metabolism; Metabolism of xenobiotics by cytochrome P450 | ko00982; Metabolism; Xenobiotics biodegradation and metabolism; Drug metabolism - cytochrome P450 | ko05204; Human Diseases; Cancers: Overview…	At3g09270; KOG0406 Glutathione S-transferase O Posttranslational modification, protein turnover, chaperones ;	GO:0005515; protein binding; molecular_function	XM_019200494.1; PREDICTED: Nelumbo nucifera glutathione S-transferase U7-like (LOC104613475), mRNA	PF02798:Glutathione S-transferase, N-terminal domain PF13417:Glutathione S-transferase, N-terminal domain PF13409:Glutathione S-transferase, N-terminal domain
i0_HQ_Root_c1671/f2p26/669	XP_010690359.1; PREDICTED: SKP1-like protein 1B [Beta vulgaris subsp. vulgaris]	sp|Q9FHW7|SKP1B_ARATH; SKP1-like protein 1B OS=Arabidopsis thaliana OX=3702 GN=SKP1B PE=1 SV=1	gra:105785926; K03094 SKP1, CBF3D S-phase kinase-associated protein 1 - ko04141; Genetic Information Processing; Folding, sorting and degradation; Protein processing in endoplasmic reticulum | ko04120; Genetic Information Processing; Folding, sorting and degradation; Ubiquitin mediated proteolysis | ko04310; Environmental Information Processing; Signal transduction; Wnt signaling pathway | ko0434…	At5g42190; KOG1724 SCF ubiquitin ligase, Skp1 component O Posttranslational modification, protein turnover, chaperones ;	GO:0006511; ubiquitin-dependent protein catabolic process; biological_process	XM_010267710.2; PREDICTED: Nelumbo nucifera SKP1-like protein 1B (LOC104603641), mRNA	PF01466:Skp1 family, dimerisation domain PF03931:Skp1 family, tetramerisation domain
i0_HQ_Root_c1673/f2p0/711	AFP55583.1; yellow stripe-like protein [Rosa rugosa]	sp|P40934|CYB5_BRAOB; Cytochrome b5 OS=Brassica oleracea var. botrytis OX=3715 GN=CYB5 PE=1 SV=1	pxb:103943376; - - - - -	At5g53560; KOG0537 Cytochrome b5 C Energy production and conversion ;	NA	XM_013605987.1; Medicago truncatula cytochrome b5-like heme/steroid-binding domain protein mRNA	NA
i0_HQ_Root_c1674/f5p18/691	XP_010272528.1; PREDICTED: chaperone protein dnaJ 11, chloroplastic-like [Nelumbo nucifera]	sp|Q9FYB5|DNJ11_ARATH; Chaperone protein dnaJ 11, chloroplastic OS=Arabidopsis thaliana OX=3702 GN=ATJ11 PE=1 SV=2	rcu:8267686; - - - - -	At3g13310; KOG0712 Molecular chaperone (DnaJ superfamily) O Posttranslational modification, protein turnover, chaperones ;	NA	XM_010554032.2; PREDICTED: Tarenaya hassleriana chaperone protein dnaJ 11, chloroplastic (LOC104822708), mRNA	NA
i0_HQ_Root_c1675/f3p0/645	AFD50740.1; PR-4 protein [Pseudotsuga menziesii]	sp|P43082|HEVL_ARATH; Hevein-like preproprotein OS=Arabidopsis thaliana OX=3702 GN=HEL PE=1 SV=1	vvi:100255405; - - - - -	At3g04720; KOG4742 Predicted chitinase R General function prediction only ;	GO:0050832; defense response to fungus; biological_process GO:0042742; defense response to bacterium; biological_process GO:0003824; NA GO:0005992; trehalose biosynthetic process; biological_process	NA	PF02358:Trehalose-phosphatase PF00967:Barwin family
i0_HQ_Root_c1679/f4p24/754	NA	NA	NA	NA	NA	NA	NA
i0_HQ_Root_c1680/f3p14/828	JAT54376.1; Peroxisomal membrane protein PMP30A, partial [Anthurium amnicola]	sp|Q12462|PEX11_YEAST; Peroxisomal membrane protein PMP27 OS=Saccharomyces cerevisiae (strain ATCC 204508 / S288c) OX=559292 GN=PEX11 PE=1 SV=2	NA	YOL147c; KOG4186 Peroxisomal biogenesis protein (peroxin) U Intracellular trafficking, secretion, and vesicular transport ;	GO:0005779; integral to peroxisomal membrane; cellular_component GO:0016559; peroxisome fission; biological_process	NA	PF05648:Peroxisomal biogenesis factor 11 (PEX11)
i0_HQ_Root_c1681/f2p0/738	NA	NA	NA	NA	NA	NA	NA
i0_HQ_Root_c1686/f4p9/824	XP_001783317.1; predicted protein [Physcomitrella patens]	sp|Q9CAT7|BTF3L_ARATH; Nascent polypeptide-associated complex subunit beta OS=Arabidopsis thaliana OX=3702 GN=At1g73230 PE=2 SV=1	atr:18437690; K01527 EGD1, BTF3 nascent polypeptide-associated complex subunit beta - ko04214; Cellular Processes; Cell growth and death; Apoptosis - fly	At1g73230; KOG2240 RNA polymerase II general transcription factor BTF3 and related proteins K Transcription ;	NA	XM_002977682.1; Selaginella moellendorffii hypothetical protein, mRNA	NA
i0_HQ_Root_c1687/f3p18/861	XP_010914245.1; PREDICTED: VQ motif-containing protein 22 [Elaeis guineensis]	NA	egu:105039691; - - - - -	NA	NA	NA	NA
i0_HQ_Root_c16885/f2p0/353	NA	NA	NA	NA	NA	NA	NA
i0_HQ_Root_c1694/f2p13/865	XP_010263565.1; PREDICTED: uncharacterized protein LOC104601793 [Nelumbo nucifera]	NA	nnu:104601793; - - - - -	At1g13350; KOG0670 U4/U6-associated splicing factor PRP4 A RNA processing and modification ;	NA	NA	NA
i0_HQ_Root_c1695/f2p18/676	ABK21649.1; unknown [Picea sitchensis]	sp|Q9FY84|PEN2_ARATH; Probable gamma-secretase subunit PEN-2 OS=Arabidopsis thaliana OX=3702 GN=At5g09310 PE=2 SV=1	pxb:103946116; K06170 PSENEN, PEN2 presenilin enhancer 2 - ko04330; Environmental Information Processing; Signal transduction; Notch signaling pathway | ko05010; Human Diseases; Neurodegenerative diseases; Alzheimer's disease	At5g09310; KOG3402 Predicted membrane protein S Function unknown ;	NA	XM_009356750.2; PREDICTED: Pyrus x bretschneideri probable gamma-secretase subunit PEN-2 (LOC103946116), mRNA	NA
i0_HQ_Root_c1697/f2p27/544	JAT41246.1; Brain protein 44 [Anthurium amnicola]	sp|O49636|MPC4_ARATH; Mitochondrial pyruvate carrier 4 OS=Arabidopsis thaliana OX=3702 GN=MPC4 PE=3 SV=1	nnu:104594135; - - - - -	At4g22310; KOG1589 Uncharacterized conserved protein S Function unknown ;	GO:0005743; mitochondrial inner membrane; cellular_component GO:0006850; mitochondrial pyruvate transport; biological_process	NA	PF03650:Uncharacterised protein family (UPF0041)
i0_HQ_Root_c17/f27p0/526	NA	NA	NA	NA	GO:0005198; NA GO:0006928; cellular component movement; biological_process	NA	PF01917:Archaebacterial flagellin
i0_HQ_Root_c1700/f2p15/900	NA	NA	NA	NA	NA	NA	NA
i0_HQ_Root_c1705/f2p1/651	XP_017976924.1; PREDICTED: universal stress protein A-like protein isoform X2 [Theobroma cacao]	sp|Q8LGG8|USPAL_ARATH; Universal stress protein A-like protein OS=Arabidopsis thaliana OX=3702 GN=At3g01520 PE=1 SV=2	pper:PRUPE_ppa012501mg; - - - - -	NA	GO:0006950; response to stress; biological_process	XM_016019422.1; PREDICTED: Ziziphus jujuba universal stress protein A-like protein (LOC107411766), mRNA	PF00582:Universal stress protein family
i0_HQ_Root_c1706/f3p27/963	NA	NA	NA	NA	NA	NA	NA
i0_HQ_Root_c1709/f4p10/636	XP_020107604.1; small EDRK-rich factor 2-like [Ananas comosus]	NA	csv:101214231; - - - - -	NA	NA	XM_007223492.1; Prunus persica hypothetical protein (PRUPE_ppa014532mg) mRNA, complete cds	NA
i0_HQ_Root_c1710/f3p8/741	NA	NA	NA	NA	NA	NA	NA
i0_HQ_Root_c1711/f6p24/566	XP_007207822.1; hypothetical protein PRUPE_ppa023849mg [Prunus persica]	sp|Q9FGZ9|UBL5_ARATH; Ubiquitin-like protein 5 OS=Arabidopsis thaliana OX=3702 GN=UBL5 PE=3 SV=1	pper:PRUPE_ppa023849mg; K13113 UBL5, HUB1 ubiquitin-like protein 5 - ko04212; Organismal Systems; Aging; Longevity regulating pathway - worm	At5g42300; KOG3493 Ubiquitin-like protein O Posttranslational modification, protein turnover, chaperones ;	GO:0005515; protein binding; molecular_function	XM_019203807.1; PREDICTED: Tarenaya hassleriana ubiquitin-like protein 5 (LOC109117094), mRNA	PF14560:Ubiquitin-like domain PF00240:Ubiquitin family
i0_HQ_Root_c1718/f4p6/984	XP_006851496.1; PREDICTED: zinc finger A20 and AN1 domain-containing stress-associated protein 4 [Amborella trichopoda]	sp|Q6NNI8|SAP1_ARATH; Zinc finger A20 and AN1 domain-containing stress-associated protein 1 OS=Arabidopsis thaliana OX=3702 GN=SAP1 PE=1 SV=1	atr:18441315; - - - - -	At1g12440; KOG3173 Predicted Zn-finger protein R General function prediction only ;	GO:0008270; zinc ion binding; molecular_function GO:0003677; DNA binding; molecular_function	XM_004971961.1; PREDICTED: Setaria italica zinc finger A20 and AN1 domain-containing stress-associated protein 3-like (LOC101782325), mRNA	PF01754:A20-like zinc finger PF01428:AN1-like Zinc finger
i0_HQ_Root_c1719/f2p9/861	NA	NA	NA	NA	NA	NA	NA
i0_HQ_Root_c172/f14p0/498	NA	NA	NA	NA	GO:0008270; zinc ion binding; molecular_function GO:0046872; metal ion binding; molecular_function	NA	PF02068:Plant PEC family metallothionein PF01439:Metallothionein
i0_HQ_Root_c1720/f5p10/852	ABK25774.1; unknown [Picea sitchensis]	sp|Q3T0K8|EMC4_BOVIN; ER membrane protein complex subunit 4 OS=Bos taurus OX=9913 GN=EMC4 PE=2 SV=1	atr:18435295; - - - - -	At5g10780; KOG3318 Predicted membrane protein S Function unknown ;	NA	KR826025.1; Alsophila spinulosa voucher Chen et al. 20081210004 (SZG) DUF1077-like (DUF1077) mRNA, partial sequence	NA
i0_HQ_Root_c1721/f2p8/710	XP_010278417.1; PREDICTED: pathogenesis-related protein 1-like [Nelumbo nucifera]	sp|P43177|BEV1D_BETPN; Major pollen allergen Bet v 1-D/H OS=Betula pendula OX=3505 GN=BETV1D PE=1 SV=2	ats:F775_10430; - - - - -	NA	GO:0006952; defense response; biological_process GO:0009607; response to biotic stimulus; biological_process	NA	PF00407:Pathogenesis-related protein Bet v I family
i0_HQ_Root_c1722/f6p0/892	XP_002309105.2; hypothetical protein POPTR_0006s09540g [Populus trichocarpa]	NA	gra:105786516; - - - - -	NA	NA	NA	NA
i0_HQ_Root_c1726/f10p25/977	OAE26634.1; hypothetical protein AXG93_4542s1550 [Marchantia polymorpha subsp. polymorpha]	sp|Q8LPJ7|RS262_ARATH; 40S ribosomal protein S26-2 OS=Arabidopsis thaliana OX=3702 GN=RPS26B PE=2 SV=2	eus:EUTSA_v10006245mg; K02976 RP-S26e, RPS26 small subunit ribosomal protein S26e - ko03010; Genetic Information Processing; Translation; Ribosome	At2g40590; KOG1768 40s ribosomal protein S26 J Translation, ribosomal structure and biogenesis ;	GO:0003735; structural constituent of ribosome; molecular_function GO:0005840; ribosome; cellular_component GO:0005622; intracellular; cellular_component GO:0006412; translation; biological_process	XM_018630356.1; PREDICTED: Raphanus sativus 40S ribosomal protein S26-3 (LOC108856529), mRNA	PF01283:Ribosomal protein S26e
i0_HQ_Root_c1727/f2p49/958	ADK89558.1; spermidine synthase [Marsilea vestita]	sp|Q96556|SPD1_DATST; Spermidine synthase 1 OS=Datura stramonium OX=4076 PE=2 SV=1	nnu:104593236; K00797 speE, SRM spermidine synthase 2.5.1.16 ko00270; Metabolism; Amino acid metabolism; Cysteine and methionine metabolism | ko00330; Metabolism; Amino acid metabolism; Arginine and proline metabolism | ko00410; Metabolism; Metabolism of other amino acids; beta-Alanine metabolism | ko00480; Metabolism; Metabolism of other amino acids; Glutathione metabolism	At1g23820; KOG1562 Spermidine synthase E Amino acid transport and metabolism ;	GO:0016645; oxidoreductase activity, acting on the CH-NH group of donors; molecular_function GO:0055114; oxidation-reduction process; biological_process	JX126927.1; Marsilea vestita clone 7 spermidine synthase mRNA, complete cds	PF05430:S-adenosyl-L-methionine-dependent methyltransferase
i0_HQ_Root_c1728/f2p23/570	NA	NA	NA	NA	NA	NA	NA
i0_HQ_Root_c1729/f3p1/626	XP_010925231.1; PREDICTED: uncharacterized protein At2g34160 [Elaeis guineensis]	sp|O22969|Y2416_ARATH; Uncharacterized protein At2g34160 OS=Arabidopsis thaliana OX=3702 GN=At2g34160 PE=1 SV=1	egu:105040172; - - - - -	NA	GO:0008033; tRNA processing; biological_process GO:0003676; nucleic acid binding; molecular_function GO:0004526; ribonuclease P activity; molecular_function GO:0005634; nucleus; cellular_component	KX524068.1; Dendrobium catenatum isolate T2-17479 hypothetical protein mRNA, partial sequence	PF01918:Alba PF12328:Rpp20 subunit of nuclear RNase MRP and P
i0_HQ_Root_c1730/f3p0/448	NA	NA	NA	NA	NA	NA	NA
i0_HQ_Root_c1733/f4p0/960	ONK71435.1; uncharacterized protein A4U43_C04F8540 [Asparagus officinalis]	sp|Q9FFA5|RMR14_ARATH; Remorin 1.4 OS=Arabidopsis thaliana OX=3702 GN=REM1.4 PE=2 SV=1	mus:103991339; - - - - -	NA	GO:0030269; tetrahydromethanopterin S-methyltransferase activity; molecular_function GO:0016021; integral to membrane; cellular_component GO:0015948; methanogenesis; biological_process	XM_010274799.2; PREDICTED: Nelumbo nucifera remorin-like (LOC104608730), mRNA	PF04210:Tetrahydromethanopterin S-methyltransferase, subunit G
i0_HQ_Root_c1735/f3p0/597	XP_015901074.1; PREDICTED: 40S ribosomal protein S25-like [Ziziphus jujuba]	sp|Q9T029|RS254_ARATH; 40S ribosomal protein S25-4 OS=Arabidopsis thaliana OX=3702 GN=RPS25E PE=3 SV=1	rcu:8271931; K02975 RP-S25e, RPS25 small subunit ribosomal protein S25e - ko03010; Genetic Information Processing; Translation; Ribosome	At4g39200; KOG1767 40S ribosomal protein S25 J Translation, ribosomal structure and biogenesis ;	NA	XM_004135602.2; PREDICTED: Cucumis sativus 40S ribosomal protein S25-2-like (LOC101215650), mRNA	NA
i0_HQ_Root_c1737/f2p0/735	NA	NA	NA	NA	NA	NA	NA
i0_HQ_Root_c1739/f5p8/680	NA	NA	NA	NA	NA	NA	NA
i0_HQ_Root_c1741/f4p0/893	NA	NA	NA	NA	NA	NA	NA
i0_HQ_Root_c1744/f2p37/911	XP_015872891.1; PREDICTED: NAC domain-containing protein 90-like [Ziziphus jujuba]	sp|Q9FMR3|NAC90_ARATH; NAC domain-containing protein 90 OS=Arabidopsis thaliana OX=3702 GN=NAC090 PE=1 SV=1	pper:PRUPE_ppa010337mg; - - - - -	NA	GO:0003677; DNA binding; molecular_function GO:0006355; regulation of transcription, DNA-dependent; biological_process	XM_014764621.1; PREDICTED: Glycine max NAC domain-containing protein 90-like (LOC100808618), transcript variant X2, mRNA	PF02365:No apical meristem (NAM) protein
i0_HQ_Root_c1746/f3p2/494	XP_019705947.1; PREDICTED: mitochondrial import receptor subunit TOM7-1-like [Elaeis guineensis]	sp|Q9ASY8|TOM71_ARATH; Mitochondrial import receptor subunit TOM7-1 OS=Arabidopsis thaliana OX=3702 GN=TOM7-1 PE=1 SV=1	egu:105040809; K17771 TOM7 mitochondrial import receptor subunit TOM7 - -	NA	GO:0030150; protein import into mitochondrial matrix; biological_process GO:0005742; mitochondrial outer membrane translocase complex; cellular_component	NA	PF08038:TOM7 family
i0_HQ_Root_c1748/f2p0/995	NA	NA	NA	NA	NA	NA	NA
i0_HQ_Root_c1749/f6p6/712	JAU17134.1; Calcium-binding protein CML42 [Noccaea caerulescens]	sp|Q9FI19|CML43_ARATH; Probable calcium-binding protein CML43 OS=Arabidopsis thaliana OX=3702 GN=CML43 PE=2 SV=1	aly:ARALYDRAFT_658045; K13448 CML calcium-binding protein CML - ko04626; Organismal Systems; Environmental adaptation; Plant-pathogen interaction	At5g44460; KOG0027 Calmodulin and related proteins (EF-Hand superfamily) T Signal transduction mechanisms ;	GO:0005515; protein binding; molecular_function GO:0005509; calcium ion binding; molecular_function GO:0007165; signal transduction; biological_process GO:0005578; proteinaceous extracellular matrix; cellular_component	XM_003533598.3; PREDICTED: Glycine max calcium-binding protein CAST (LOC100807117), mRNA	PF13202:EF hand PF13499:EF-hand domain pair PF10591:Secreted protein acidic and rich in cysteine Ca binding region PF12763:Cytoskeletal-regulatory complex EF hand PF13833:EF-hand domain pair PF00036:EF hand PF13405:EF-hand domain
i0_HQ_Root_c1750/f2p7/748	XP_004957265.1; PREDICTED: peptidyl-prolyl cis-trans isomerase FKBP15-1-like [Setaria italica]	sp|Q38936|FK152_ARATH; Peptidyl-prolyl cis-trans isomerase FKBP15-2 OS=Arabidopsis thaliana OX=3702 GN=FKBP15-2 PE=2 SV=2	sita:101761292; K09569 FKBP2 FK506-binding protein 2 5.2.1.8 -	At5g48580; KOG0549 FKBP-type peptidyl-prolyl cis-trans isomerase O Posttranslational modification, protein turnover, chaperones ;	NA	NA	NA
i0_HQ_Root_c1758/f2p0/666	XP_001764568.1; Sin3 complex component [Physcomitrella patens]	sp|O64644|SAP18_ARATH; Histone deacetylase complex subunit SAP18 OS=Arabidopsis thaliana OX=3702 GN=At2g45640 PE=1 SV=1	csv:101207274; K14324 SAP18 histone deacetylase complex subunit SAP18 - ko03013; Genetic Information Processing; Translation; RNA transport | ko03015; Genetic Information Processing; Translation; mRNA surveillance pathway	At2g45640; KOG3391 Transcriptional co-repressor component K Transcription ;	NA	NA	NA
i0_HQ_Root_c1759/f3p8/686	CBI26795.3; unnamed protein product, partial [Vitis vinifera]	sp|Q9ZP41|EGC_CITJA; EG45-like domain containing protein OS=Citrus jambhiri OX=64884 GN=CjBAp12 PE=1 SV=1	vvi:104879119; - - - - -	NA	NA	NA	NA
i0_HQ_Root_c1760/f2p0/718	JAT55965.1; Polyadenylate-binding protein 2 [Anthurium amnicola]	sp|O14327|PAB2_SCHPO; Polyadenylate-binding protein 2 OS=Schizosaccharomyces pombe (strain 972 / ATCC 24843) OX=284812 GN=pab2 PE=1 SV=1	dosa:Os02t0757900-01; K14396 PABPN1, PABP2 polyadenylate-binding protein 2 - ko03015; Genetic Information Processing; Translation; mRNA surveillance pathway | ko05164; Human Diseases; Infectious diseases: Viral; Influenza A	SPBC16E9.12c; KOG4209 Splicing factor RNPS1, SR protein superfamily A RNA processing and modification ;	GO:0003676; nucleic acid binding; molecular_function	NA	PF00076:RNA recognition motif. (a.k.a. RRM, RBD, or RNP domain)
i0_HQ_Root_c17646/f2p0/345	XP_001754051.1; predicted protein [Physcomitrella patens]	sp|P0CR95|TIM8_CRYNB; Mitochondrial import inner membrane translocase subunit TIM8 OS=Cryptococcus neoformans var. neoformans serotype D (strain B-3501A) OX=283643 GN=TIM8 PE=3 SV=1	ppp:PHYPADRAFT_104663; K17780 TIM8 mitochondrial import inner membrane translocase subunit TIM8 - -	7292637; KOG3489 Mitochondrial import inner membrane translocase, subunit TIM8 U Intracellular trafficking, secretion, and vesicular transport ;	NA	NA	NA
i0_HQ_Root_c1773/f2p0/929	XP_007227573.1; hypothetical protein PRUPE_ppa010983mg [Prunus persica]	sp|P36591|DYR_SCHPO; Dihydrofolate reductase OS=Schizosaccharomyces pombe (strain 972 / ATCC 24843) OX=284812 GN=dfr1 PE=2 SV=2	pmum:103319599; - - - - -	At4g24380; KOG2551 Phospholipase/carboxyhydrolase E Amino acid transport and metabolism ;	GO:0016787; hydrolase activity; molecular_function	NA	PF02230:Phospholipase/Carboxylesterase
i0_HQ_Root_c1774/f3p0/624	XP_009387761.1; PREDICTED: 60S ribosomal protein L37a-1-like [Musa acuminata subsp. malaccensis]	sp|P0DKK2|RL372_ORYSJ; 60S ribosomal protein L37a-2 OS=Oryza sativa subsp. japonica OX=39947 GN=Os05g0557000 PE=1 SV=1	mus:103974597; K02921 RP-L37Ae, RPL37A large subunit ribosomal protein L37Ae - ko03010; Genetic Information Processing; Translation; Ribosome	At3g10950; KOG0402 60S ribosomal protein L37 J Translation, ribosomal structure and biogenesis ;	GO:0008270; zinc ion binding; molecular_function GO:0003735; structural constituent of ribosome; molecular_function GO:0005840; ribosome; cellular_component GO:0005622; intracellular; cellular_component GO:0006412; translation; biological_process	XM_016579642.1; PREDICTED: Nicotiana tabacum 60S ribosomal protein L37a (LOC107761416), mRNA	PF06220:U1 zinc finger PF01780:Ribosomal L37ae protein family
i0_HQ_Root_c1778/f2p5/800	XP_010278417.1; PREDICTED: pathogenesis-related protein 1-like [Nelumbo nucifera]	sp|O50001|PRU1_PRUAR; Major allergen Pru ar 1 OS=Prunus armeniaca OX=36596 PE=1 SV=1	cic:CICLE_v10006674mg; - - - - -	NA	GO:0006952; defense response; biological_process GO:0009607; response to biotic stimulus; biological_process	NA	PF00407:Pathogenesis-related protein Bet v I family
i0_HQ_Root_c1781/f2p1/662	ADE77091.1; unknown [Picea sitchensis]	sp|Q9FNC9|TOM92_ARATH; Mitochondrial import receptor subunit TOM9-2 OS=Arabidopsis thaliana OX=3702 GN=TOM9-2 PE=1 SV=3	egu:105044178; - - - - -	At5g43970; KOG4111 Translocase of outer mitochondrial membrane complex, subunit TOM22 U Intracellular trafficking, secretion, and vesicular transport ;	GO:0006886; intracellular protein transport; biological_process GO:0005741; mitochondrial outer membrane; cellular_component	XM_004974217.2; PREDICTED: Setaria italica mitochondrial import receptor subunit TOM9-2 (LOC101770467), mRNA	PF04281:Mitochondrial import receptor subunit Tom22
i0_HQ_Root_c1783/f3p12/796	JAT61650.1; hypothetical protein g.148038 [Anthurium amnicola]	NA	NA	NA	NA	NA	NA
i0_HQ_Root_c1786/f2p10/964	KXZ43365.1; hypothetical protein GPECTOR_92g588 [Gonium pectorale]	sp|Q59146|E13B_ARTSW; Glucan endo-1,3-beta-glucosidase OS=Arthrobacter sp. (strain YCWD3) OX=79671 GN=glcI PE=3 SV=1	NA	NA	NA	NA	NA
i0_HQ_Root_c1788/f3p4/884	ONK74239.1; uncharacterized protein A4U43_C03F4220 [Asparagus officinalis]	NA	dosa:Os01t0771200-01; - - - - -	NA	GO:0006825; copper ion transport; biological_process GO:0005507; copper ion binding; molecular_function GO:0005758; mitochondrial intermembrane space; cellular_component GO:0016531; copper chaperone activity; molecular_function	NA	PF05051:Cytochrome C oxidase copper chaperone (COX17)
i0_HQ_Root_c1790/f3p16/903	ABK27008.1; unknown [Picea sitchensis]	sp|Q5E9E4|SSRB_BOVIN; Translocon-associated protein subunit beta OS=Bos taurus OX=9913 GN=SSR2 PE=2 SV=1	vra:106758109; K13250 SSR2 translocon-associated protein subunit beta - ko04141; Genetic Information Processing; Folding, sorting and degradation; Protein processing in endoplasmic reticulum	At5g14030; KOG3317 Translocon-associated complex TRAP, beta subunit U Intracellular trafficking, secretion, and vesicular transport ;	NA	NA	NA
i0_HQ_Root_c1793/f2p26/921	ABK21484.1; unknown [Picea sitchensis]	NA	ini:109175830; - - - - -	At1g36980; KOG3393 Predicted membrane protein S Function unknown ;	NA	NA	NA
i0_HQ_Root_c1796/f2p24/866	OAE30331.1; hypothetical protein AXG93_4201s1320 [Marchantia polymorpha subsp. polymorpha]	sp|Q41385|PSAL_SPIOL; Photosystem I reaction center subunit XI, chloroplastic OS=Spinacia oleracea OX=3562 GN=PSAL PE=1 SV=1	bvg:104890225; K02699 psaL photosystem I subunit XI - ko00195; Metabolism; Energy metabolism; Photosynthesis	NA	GO:0015979; photosynthesis; biological_process GO:0009522; photosystem I; cellular_component GO:0009538; photosystem I reaction center; cellular_component	XM_008815285.2; PREDICTED: Phoenix dactylifera photosystem I reaction center subunit XI, chloroplastic (LOC103724125), mRNA	PF02605:Photosystem I reaction centre subunit XI
i0_HQ_Root_c1802/f2p23/961	XP_012833749.1; PREDICTED: dirigent protein 11-like isoform X3 [Erythranthe guttata]	NA	smo:SELMODRAFT_37613; - - - - -	NA	NA	NA	NA
i0_HQ_Root_c1807/f3p0/878	XP_002982857.1; hypothetical protein SELMODRAFT_116990 [Selaginella moellendorffii]	sp|Q9S7M9|P24B2_ARATH; Transmembrane emp24 domain-containing protein p24beta2 OS=Arabidopsis thaliana OX=3702 GN=At3g07680 PE=1 SV=1	nnu:104594268; K20347 TMED2, EMP24 p24 family protein beta-1 - -	At3g07680; KOG1692 Putative cargo transport protein EMP24 (p24 protein family) U Intracellular trafficking, secretion, and vesicular transport ;	GO:0016021; integral to membrane; cellular_component GO:0006810; transport; biological_process	NA	PF01105:emp24/gp25L/p24 family/GOLD
i0_HQ_Root_c181/f11p0/614	NA	NA	NA	NA	NA	NA	NA
i0_HQ_Root_c1810/f2p0/803	ABR17596.1; unknown [Picea sitchensis]	NA	nnu:109114866; - - - - -	NA	GO:0006457; protein folding; biological_process GO:0005737; cytoplasm; cellular_component GO:0003677; DNA binding; molecular_function GO:0020037; heme binding; molecular_function	NA	PF16326:ABC transporter C-terminal domain PF00166:Chaperonin 10 Kd subunit PF16525:Haemophore, haem-binding
i0_HQ_Root_c1812/f2p2/996	XP_010692937.1; PREDICTED: ferritin-3, chloroplastic [Beta vulgaris subsp. vulgaris]	sp|Q948P6|FRI3_SOYBN; Ferritin-3, chloroplastic OS=Glycine max OX=3847 PE=2 SV=1	ppp:PHYPADRAFT_210187; K00522 FTH1 ferritin heavy chain 1.16.3.2 ko04978; Organismal Systems; Digestive system; Mineral absorption	At5g01600; KOG2332 Ferritin P Inorganic ion transport and metabolism ;	GO:0006879; cellular iron ion homeostasis; biological_process GO:0055114; oxidation-reduction process; biological_process GO:0008199; ferric iron binding; molecular_function GO:0016491; oxidoreductase activity; molecular_function GO:0046872; metal ion binding; molecular_function	XM_005845728.1; Chlorella variabilis hypothetical protein (CHLNCDRAFT_58473) mRNA, complete cds	PF00210:Ferritin-like domain PF02915:Rubrerythrin
i0_HQ_Root_c18194/f2p25/351	NA	NA	NA	NA	NA	NA	NA
i0_HQ_Root_c1823/f3p0/686	CDO98221.1; unnamed protein product [Coffea canephora]	sp|Q9XHS0|RS12_HORVU; 40S ribosomal protein S12 OS=Hordeum vulgare OX=4513 GN=RPS12 PE=2 SV=1	nta:107771517; - - - - -	At1g15930; KOG3406 40S ribosomal protein S12 J Translation, ribosomal structure and biogenesis ;	NA	XM_018992001.1; PREDICTED: Juglans regia 40S ribosomal protein S12-like (LOC109010996), mRNA	NA
i0_HQ_Root_c1825/f2p24/815	NA	NA	NA	NA	NA	NA	NA
i0_HQ_Root_c1828/f3p43/715	ABK22604.1; unknown [Picea sitchensis]	sp|Q05349|12KD_FRAAN; Auxin-repressed 12.5 kDa protein OS=Fragaria ananassa OX=3747 PE=2 SV=1	mdm:103446384; - - - - -	NA	NA	NA	NA
i0_HQ_Root_c1830/f4p7/786	XP_010909676.1; PREDICTED: histidine-containing phosphotransfer protein 2 isoform X1 [Elaeis guineensis]	sp|Q6VAK4|OHP2_ORYSJ; Histidine-containing phosphotransfer protein 2 OS=Oryza sativa subsp. japonica OX=39947 GN=AHP2 PE=1 SV=1	mus:103972463; K14490 AHP histidine-containing phosphotransfer peotein - ko04075; Environmental Information Processing; Signal transduction; Plant hormone signal transduction	At3g21510; KOG4747 Two-component phosphorelay intermediate involved in MAP kinase cascade regulation T Signal transduction mechanisms ;	GO:0000160; two-component signal transduction system (phosphorelay); biological_process GO:0004871; signal transducer activity; molecular_function	XM_009413689.2; PREDICTED: Musa acuminata subsp. malaccensis histidine-containing phosphotransfer protein 2-like (LOC103993576), mRNA	PF01627:Hpt domain
i0_HQ_Root_c1838/f2p8/689	XP_002976786.1; hypothetical protein SELMODRAFT_105504, partial [Selaginella moellendorffii]	sp|O80641|GASA8_ARATH; Gibberellin-regulated protein 8 OS=Arabidopsis thaliana OX=3702 GN=At2g39540 PE=2 SV=1	crb:CARUB_v10027450mg; - - - - -	NA	NA	NA	NA
i0_HQ_Root_c1841/f3p1/787	XP_010270225.1; PREDICTED: uncharacterized protein LOC104606623 [Nelumbo nucifera]	NA	mdm:103448309; - - - - -	NA	NA	NA	NA
i0_HQ_Root_c1842/f3p11/800	XP_019704213.1; PREDICTED: ubiquitin-conjugating enzyme E2-17 kDa isoform X1 [Elaeis guineensis]	sp|Q8S920|UBC5A_ORYSJ; Ubiquitin-conjugating enzyme E2 5A OS=Oryza sativa subsp. japonica OX=39947 GN=UBC5A PE=2 SV=1	nnu:104594343; K06689 UBE2D, UBC4, UBC5 ubiquitin-conjugating enzyme E2 D 2.3.2.23 ko04141; Genetic Information Processing; Folding, sorting and degradation; Protein processing in endoplasmic reticulum | ko04120; Genetic Information Processing; Folding, sorting and degradation; Ubiquitin mediated proteolysis | ko04013; Environmental Information Processing; Signal transduction; MAPK signaling path…	At3g08690; KOG0417 Ubiquitin-protein ligase O Posttranslational modification, protein turnover, chaperones ;	GO:0005515; protein binding; molecular_function GO:0015031; protein transport; biological_process GO:0006464; protein modification process; biological_process	XM_006840115.2; PREDICTED: Amborella trichopoda ubiquitin-conjugating enzyme E2 11 (LOC18429949), mRNA	PF05773:RWD domain PF05743:UEV domain
i0_HQ_Root_c1847/f3p2/799	XP_012568464.1; PREDICTED: transcription repressor OFP4 isoform X2 [Cicer arietinum]	sp|Q9LVL4|OFP3_ARATH; Transcription repressor OFP3 OS=Arabidopsis thaliana OX=3702 GN=OFP3 PE=1 SV=1	cam:101489571; - - - - -	NA	NA	NA	NA
i0_HQ_Root_c1850/f4p7/806	ABK26436.1; unknown [Picea sitchensis]	sp|Q9FI76|DNAT2_ARATH; 1,4-dihydroxy-2-naphthoyl-CoA thioesterase 2 OS=Arabidopsis thaliana OX=3702 GN=DHNAT2 PE=2 SV=1	aip:107630573; - - - - -	At5g48950; KOG3328 HGG motif-containing thioesterase R General function prediction only ;	NA	NA	NA
i0_HQ_Root_c1853/f3p0/606	XP_001766841.1; predicted protein [Physcomitrella patens]	NA	gra:105790170; - - - - -	NA	GO:0015986; ATP synthesis coupled proton transport; biological_process GO:0000276; mitochondrial proton-transporting ATP synthase complex, coupling factor F(o); cellular_component	NA	PF10791:Mitochondrial F1-F0 ATP synthase subunit F of fungi
i0_HQ_Root_c1856/f3p0/753	NA	NA	NA	NA	NA	NA	NA
i0_HQ_Root_c1858/f7p0/802	OMO61251.1; Thioredoxin-like protein [Corchorus capsularis]	sp|Q9M7T0|PRX2F_ARATH; Peroxiredoxin-2F, mitochondrial OS=Arabidopsis thaliana OX=3702 GN=PRXIIF PE=1 SV=2	cann:107841069; - - - - -	At3g06050; KOG0541 Alkyl hydroperoxide reductase/peroxiredoxin O Posttranslational modification, protein turnover, chaperones ;	GO:0016209; NA GO:0016491; oxidoreductase activity; molecular_function GO:0055114; oxidation-reduction process; biological_process	NA	PF08534:Redoxin PF00578:AhpC/TSA family
i0_HQ_Root_c1860/f4p6/859	XP_010925843.2; PREDICTED: LOW QUALITY PROTEIN: uncharacterized protein LOC105048274 [Elaeis guineensis]	sp|O49627|ISU1_ARATH; Iron-sulfur cluster assembly protein 1 OS=Arabidopsis thaliana OX=3702 GN=ISU1 PE=2 SV=1	nnu:104593177; - - - - -	At4g22220; KOG3361 Iron binding protein involved in Fe-S cluster formation C Energy production and conversion ;	GO:0016226; iron-sulfur cluster assembly; biological_process GO:0051536; iron-sulfur cluster binding; molecular_function GO:0005506; iron ion binding; molecular_function	XM_009407379.2; PREDICTED: Musa acuminata subsp. malaccensis iron-sulfur cluster assembly protein 1-like (LOC103988748), mRNA	PF01592:NifU-like N terminal domain
i0_HQ_Root_c1864/f3p0/857	NA	NA	NA	NA	NA	NA	NA
i0_HQ_Root_c1869/f6p15/728	XP_010263540.1; PREDICTED: uncharacterized protein LOC104601776 [Nelumbo nucifera]	NA	nnu:104606375; - - - - -	At2g15590; KOG4197 FOG: PPR repeat R General function prediction only ;	NA	XM_010271529.2; PREDICTED: Nelumbo nucifera uncharacterized LOC104606375 (LOC104606375), mRNA	NA
i0_HQ_Root_c1870/f7p9/596	XP_010926238.2; PREDICTED: 40S ribosomal protein S27-2 [Elaeis guineensis]	sp|Q9M2F1|RS272_ARATH; 40S ribosomal protein S27-2 OS=Arabidopsis thaliana OX=3702 GN=RPS27B PE=2 SV=2	egu:105041661; K02978 RP-S27e, RPS27 small subunit ribosomal protein S27e - ko03010; Genetic Information Processing; Translation; Ribosome	At3g61110; KOG1779 40s ribosomal protein S27 J Translation, ribosomal structure and biogenesis ;	GO:0005622; intracellular; cellular_component GO:0005840; ribosome; cellular_component GO:0003735; structural constituent of ribosome; molecular_function GO:0006412; translation; biological_process	XM_008798881.2; PREDICTED: Phoenix dactylifera 40S ribosomal protein S27-2 (LOC103712375), mRNA	PF01667:Ribosomal protein S27
i0_HQ_Root_c18716/f14p0/859	XP_002510543.1; PREDICTED: peptidyl-prolyl cis-trans isomerase [Ricinus communis]	sp|Q39613|CYPH_CATRO; Peptidyl-prolyl cis-trans isomerase OS=Catharanthus roseus OX=4058 GN=PCKR1 PE=1 SV=1	jcu:105635333; K01802 E5.2.1.8 peptidylprolyl isomerase 5.2.1.8 -	At2g21130; KOG0865 Cyclophilin type peptidyl-prolyl cis-trans isomerase O Posttranslational modification, protein turnover, chaperones ;	GO:0006457; protein folding; biological_process GO:0000413; protein peptidyl-prolyl isomerization; biological_process GO:0003755; peptidyl-prolyl cis-trans isomerase activity; molecular_function	XM_010067954.2; PREDICTED: Eucalyptus grandis peptidyl-prolyl cis-trans isomerase (LOC104453409), mRNA	PF00160:Cyclophilin type peptidyl-prolyl cis-trans isomerase/CLD
i0_HQ_Root_c18721/f21p9/982	GAV68864.1; PLAC8 domain-containing protein [Cephalotus follicularis]	sp|B4FUS3|CNR8_MAIZE; Cell number regulator 8 OS=Zea mays OX=4577 GN=CNR8 PE=2 SV=1	nnu:104594797; - - - - -	NA	NA	NA	NA
i0_HQ_Root_c18726/f20p0/641	NA	NA	NA	NA	NA	NA	NA
i0_HQ_Root_c1875/f3p1/979	XP_012088721.1; PREDICTED: uncharacterized protein LOC105647306 [Jatropha curcas]	sp|Q8VZ20|ASR3_ARATH; Trihelix transcription factor ASR3 OS=Arabidopsis thaliana OX=3702 GN=ASR3 PE=1 SV=1	cic:CICLE_v10005329mg; - - - - -	NA	NA	NA	NA
i0_HQ_Root_c1877/f2p1/425	JAT42401.1; 40S ribosomal protein S25, partial [Anthurium amnicola]	sp|Q3E792|RS25A_YEAST; 40S ribosomal protein S25-A OS=Saccharomyces cerevisiae (strain ATCC 204508 / S288c) OX=559292 GN=RPS25A PE=1 SV=1	cre:CHLREDRAFT_57302; K02975 RP-S25e, RPS25 small subunit ribosomal protein S25e - ko03010; Genetic Information Processing; Translation; Ribosome	YGR027c; KOG1767 40S ribosomal protein S25 J Translation, ribosomal structure and biogenesis ;	GO:0006355; regulation of transcription, DNA-dependent; biological_process GO:0003700; sequence-specific DNA binding transcription factor activity; molecular_function	NA	PF01047:MarR family
i0_HQ_Root_c18785/f4p7/609	OAE34837.1; hypothetical protein AXG93_2528s2050 [Marchantia polymorpha subsp. polymorpha]	sp|O49884|RL30_LUPLU; 60S ribosomal protein L30 OS=Lupinus luteus OX=3873 GN=RPL30 PE=3 SV=1	ppp:PHYPADRAFT_203185; K02908 RP-L30e, RPL30 large subunit ribosomal protein L30e - ko03010; Genetic Information Processing; Translation; Ribosome	Hs4506631; KOG2988 60S ribosomal protein L30 J Translation, ribosomal structure and biogenesis ;	NA	XM_016321244.1; PREDICTED: Arachis ipaensis 60S ribosomal protein L30-like (LOC107619035), mRNA	NA
i0_HQ_Root_c18789/f10p0/750	XP_009385098.1; PREDICTED: ubiquitin-60S ribosomal protein L40-like isoform X2 [Musa acuminata subsp. malaccensis]	sp|P51423|RL40_BRARP; Ubiquitin-60S ribosomal protein L40 OS=Brassica rapa subsp. pekinensis OX=51351 PE=2 SV=2	mus:103972470; K02927 RP-L40e, RPL40 large subunit ribosomal protein L40e - ko03010; Genetic Information Processing; Translation; Ribosome	At3g52590; KOG0003 Ubiquitin/60s ribosomal protein L40 fusion J Translation, ribosomal structure and biogenesis ;	GO:0003735; structural constituent of ribosome; molecular_function GO:0005840; ribosome; cellular_component GO:0005515; protein binding; molecular_function GO:0006412; translation; biological_process	NM_129175.3; Arabidopsis thaliana 60S ribosomal protein L40-1 mRNA	PF00240:Ubiquitin family PF01020:Ribosomal L40e family PF14560:Ubiquitin-like domain
i0_HQ_Root_c1879/f2p15/825	XP_016726288.1; PREDICTED: uncharacterized protein LOC107937820 [Gossypium hirsutum]	NA	gra:105787375; - - - - -	NA	NA	NA	NA
i0_HQ_Root_c1880/f3p0/750	XP_002986971.1; hypothetical protein SELMODRAFT_446789 [Selaginella moellendorffii]	sp|Q7WDU8|TOX1_BORBR; Pertussis toxin subunit 1 homolog OS=Bordetella bronchiseptica (strain ATCC BAA-588 / NCTC 13252 / RB50) OX=257310 GN=ptxA PE=3 SV=1	NA	NA	GO:0005576; NA GO:0003950; NAD+ ADP-ribosyltransferase activity; molecular_function GO:0009405; pathogenesis; biological_process	NA	PF02917:Pertussis toxin, subunit 1
i0_HQ_Root_c1881/f4p6/632	JAT58795.1; Multiprotein-bridging factor 1, partial [Anthurium amnicola]	sp|Q6BXQ8|MBF1_DEBHA; Multiprotein-bridging factor 1 OS=Debaryomyces hansenii (strain ATCC 36239 / CBS 767 / JCM 1990 / NBRC 0083 / IGC 2968) OX=284592 GN=MBF1 PE=3 SV=1	pvu:PHAVU_011G128800g; K03627 MBF1 putative transcription factor - -	SPBC83.17; KOG3398 Transcription factor MBF1 K Transcription ;	GO:0003677; DNA binding; molecular_function GO:0043565; sequence-specific DNA binding; molecular_function	NA	PF13413:Helix-turn-helix domain PF12844:Helix-turn-helix domain PF01381:Helix-turn-helix
i0_HQ_Root_c1882/f3p12/781	AOS49625.1; hypothetical protein [Davallia tyermannii]	NA	pmum:103343844; - - - - -	NA	NA	NA	NA
i0_HQ_Root_c1883/f3p6/754	XP_001758014.1; predicted protein [Physcomitrella patens]	sp|Q9M1A8|RPB8B_ARATH; DNA-directed RNA polymerases II, IV and V subunit 8B OS=Arabidopsis thaliana OX=3702 GN=NRPB8B PE=1 SV=1	atr:18448978; K03016 RPB8, POLR2H DNA-directed RNA polymerases I, II, and III subunit RPABC3 - ko00230; Metabolism; Nucleotide metabolism; Purine metabolism | ko00240; Metabolism; Nucleotide metabolism; Pyrimidine metabolism | ko03020; Genetic Information Processing; Transcription; RNA polymerase | ko04623; Organismal Systems; Immune system; Cytosolic DNA-sensing pathway | ko05016; Human Diseases…	At3g59600; KOG3400 RNA polymerase subunit 8 K Transcription ;	GO:0006351; transcription, DNA-dependent; biological_process	XM_002975854.1; Selaginella moellendorffii hypothetical protein, mRNA	PF03870:RNA polymerase Rpb8
i0_HQ_Root_c18832/f9p21/761	ONK79967.1; uncharacterized protein A4U43_C01F12350 [Asparagus officinalis]	sp|Q9FFY3|VAS_ARATH; Lipid transfer-like protein VAS OS=Arabidopsis thaliana OX=3702 GN=VAS PE=2 SV=1	nnu:104611618; - - - - -	NA	GO:0055114; oxidation-reduction process; biological_process GO:0016730; oxidoreductase activity, acting on iron-sulfur proteins as donors; molecular_function	NA	PF02943:Ferredoxin thioredoxin reductase catalytic beta chain
i0_HQ_Root_c1884/f2p0/925	NA	NA	NA	NA	NA	NA	NA
i0_HQ_Root_c18850/f9p0/932	NA	NA	NA	NA	NA	NA	NA
i0_HQ_Root_c18865/f8p0/502	XP_009417776.1; PREDICTED: hydrophobic protein LTI6B [Musa acuminata subsp. malaccensis]	sp|Q0DKW8|LTI6B_ORYSJ; Hydrophobic protein LTI6B OS=Oryza sativa subsp. japonica OX=39947 GN=LTI6B PE=2 SV=1	bdi:100838178; - - - - -	At3g05880; KOG1773 Stress responsive protein R General function prediction only ;	GO:0016021; integral to membrane; cellular_component	XM_012233426.1; PREDICTED: Jatropha curcas hydrophobic protein LTI6B-like (LOC105647370), mRNA	PF01679:Proteolipid membrane potential modulator
i0_HQ_Root_c1887/f3p15/724	XP_006840509.1; PREDICTED: protein RALF-like 33 [Amborella trichopoda]	sp|Q8L9P8|RLF33_ARATH; Protein RALF-like 33 OS=Arabidopsis thaliana OX=3702 GN=RALFL33 PE=2 SV=1	cam:101498434; - - - - -	NA	NA	NA	NA
i0_HQ_Root_c18871/f7p2/802	NA	NA	NA	NA	NA	NA	NA
i0_HQ_Root_c18888/f8p7/836	XP_001770513.1; predicted protein [Physcomitrella patens]	sp|P41127|RL131_ARATH; 60S ribosomal protein L13-1 OS=Arabidopsis thaliana OX=3702 GN=RPL13B PE=1 SV=1	gmx:100805957; K02873 RP-L13e, RPL13 large subunit ribosomal protein L13e - ko03010; Genetic Information Processing; Translation; Ribosome	At3g49010; KOG3295 60S Ribosomal protein L13 J Translation, ribosomal structure and biogenesis ;	GO:0006412; translation; biological_process GO:0005622; intracellular; cellular_component GO:0003735; structural constituent of ribosome; molecular_function GO:0005840; ribosome; cellular_component	XM_004509480.2; PREDICTED: Cicer arietinum 60S ribosomal protein L13-1-like (LOC101496915), mRNA	PF01294:Ribosomal protein L13e
i0_HQ_Root_c1889/f2p93/906	XP_010268026.1; PREDICTED: uncharacterized protein LOC104605105 [Nelumbo nucifera]	sp|Q8S904|MFDX2_ARATH; Adrenodoxin-like protein 2, mitochondrial OS=Arabidopsis thaliana OX=3702 GN=MFDX2 PE=2 SV=1	nnu:104598811; - - - - -	At4g21090; KOG3309 Ferredoxin C Energy production and conversion ;	GO:0009055; NA GO:0051536; iron-sulfur cluster binding; molecular_function	XM_002303815.2; Populus trichocarpa adrenodoxin-like ferredoxin 2 family protein (POPTR_0003s18050g) mRNA, complete cds	PF00111:2Fe-2S iron-sulfur cluster binding domain
i0_HQ_Root_c18917/f6p0/819	XP_008798583.1; PREDICTED: profilin-1 [Phoenix dactylifera]	sp|Q5EF31|PROF_CROSA; Profilin OS=Crocus sativus OX=82528 PE=1 SV=1	vvi:100262863; K05759 PFN profilin - ko04015; Environmental Information Processing; Signal transduction; Rap1 signaling pathway | ko04013; Environmental Information Processing; Signal transduction; MAPK signaling pathway - fly | ko04810; Cellular Processes; Cell motility; Regulation of actin cytoskeleton | ko05132; Human Diseases; Infectious diseases: Bacterial; Salmonella infection | ko05131; Hu…	At2g19760; KOG1755 Profilin Z Cytoskeleton ;	NA	NA	NA
i0_HQ_Root_c18919/f5p2/740	XP_009389290.1; PREDICTED: 60S ribosomal protein L21-1-like [Musa acuminata subsp. malaccensis]	sp|Q9FDZ9|RL212_ARATH; 60S ribosomal protein L21-2 OS=Arabidopsis thaliana OX=3702 GN=RPL21E PE=2 SV=1	mus:103980608; K02889 RP-L21e, RPL21 large subunit ribosomal protein L21e - ko03010; Genetic Information Processing; Translation; Ribosome	At1g09690; KOG1732 60S ribosomal protein L21 J Translation, ribosomal structure and biogenesis ;	GO:0005840; ribosome; cellular_component GO:0003735; structural constituent of ribosome; molecular_function GO:0005622; intracellular; cellular_component GO:0006412; translation; biological_process	FP099981.1; Phyllostachys edulis cDNA clone: bphyst012d24, full insert sequence	PF01157:Ribosomal protein L21e
i0_HQ_Root_c1892/f3p4/910	AFN42821.1; NUDCD2-like protein [Marsilea vestita]	sp|Q8WVJ2|NUDC2_HUMAN; NudC domain-containing protein 2 OS=Homo sapiens OX=9606 GN=NUDCD2 PE=1 SV=1	atr:18437957; - - - - -	At5g58740; KOG2265 Nuclear distribution protein NUDC T Signal transduction mechanisms ;	NA	NA	NA
i0_HQ_Root_c18925/f10p0/746	NA	NA	NA	NA	NA	NA	NA
i0_HQ_Root_c18926/f3p16/813	XP_013445765.1; ubiquitin-conjugating enzyme [Medicago truncatula]	sp|P42745|UBC2_ARATH; Ubiquitin-conjugating enzyme E2 2 OS=Arabidopsis thaliana OX=3702 GN=UBC2 PE=2 SV=1	mtr:MTR_8g468530; K10573 UBE2A, UBC2, RAD6A ubiquitin-conjugating enzyme E2 A 2.3.2.23 ko04120; Genetic Information Processing; Folding, sorting and degradation; Ubiquitin mediated proteolysis	At2g02760; KOG0419 Ubiquitin-protein ligase O Posttranslational modification, protein turnover, chaperones ;	GO:0005515; protein binding; molecular_function	XM_010258319.2; PREDICTED: Nelumbo nucifera ubiquitin-conjugating enzyme E2 2-like (LOC104596973), transcript variant X1, mRNA	PF05773:RWD domain
i0_HQ_Root_c18927/f7p15/678	NA	NA	NA	NA	NA	NA	NA
i0_HQ_Root_c18928/f4p1/775	XP_001753554.1; predicted protein [Physcomitrella patens]	sp|Q9FHW7|SKP1B_ARATH; SKP1-like protein 1B OS=Arabidopsis thaliana OX=3702 GN=SKP1B PE=1 SV=1	ppp:PHYPADRAFT_104499; K03094 SKP1, CBF3D S-phase kinase-associated protein 1 - ko04141; Genetic Information Processing; Folding, sorting and degradation; Protein processing in endoplasmic reticulum | ko04120; Genetic Information Processing; Folding, sorting and degradation; Ubiquitin mediated proteolysis | ko04310; Environmental Information Processing; Signal transduction; Wnt signaling pathway …	At5g42190; KOG1724 SCF ubiquitin ligase, Skp1 component O Posttranslational modification, protein turnover, chaperones ;	GO:0006511; ubiquitin-dependent protein catabolic process; biological_process	AK248186.1; Hordeum vulgare subsp. vulgare cDNA clone: FLbaf152d04, mRNA sequence	PF03931:Skp1 family, tetramerisation domain PF01466:Skp1 family, dimerisation domain
i0_HQ_Root_c18934/f8p0/954	XP_019154063.1; PREDICTED: ubiquitin-conjugating enzyme E2 35-like [Ipomoea nil]	sp|Q94A97|UBC35_ARATH; Ubiquitin-conjugating enzyme E2 35 OS=Arabidopsis thaliana OX=3702 GN=UBC35 PE=1 SV=1	pop:POPTR_0001s40300g; K10580 UBE2N, BLU, UBC13 ubiquitin-conjugating enzyme E2 N 2.3.2.23 ko04120; Genetic Information Processing; Folding, sorting and degradation; Ubiquitin mediated proteolysis | ko04624; Organismal Systems; Immune system; Toll and Imd signaling pathway	At1g78870; KOG0417 Ubiquitin-protein ligase O Posttranslational modification, protein turnover, chaperones ;	GO:0006464; protein modification process; biological_process GO:0005515; protein binding; molecular_function GO:0015031; protein transport; biological_process	XM_002523331.2; PREDICTED: Ricinus communis ubiquitin-conjugating enzyme E2 36 (LOC8282135), mRNA	PF05773:RWD domain PF05743:UEV domain
i0_HQ_Root_c18946/f7p24/670	ALP32220.1; LEA5 [Chimonanthus praecox]	sp|Q39644|LEA5_CITSI; Late embryogenesis abundant protein Lea5 OS=Citrus sinensis OX=2711 GN=LEA5 PE=2 SV=1	nta:107768264; - - - - -	NA	GO:0006950; response to stress; biological_process	NA	PF03242:Late embryogenesis abundant protein
i0_HQ_Root_c18954/f6p5/820	ABR16080.1; unknown [Picea sitchensis]	sp|O49627|ISU1_ARATH; Iron-sulfur cluster assembly protein 1 OS=Arabidopsis thaliana OX=3702 GN=ISU1 PE=2 SV=1	sbi:SORBI_03g030300; - - - - -	At4g22220; KOG3361 Iron binding protein involved in Fe-S cluster formation C Energy production and conversion ;	GO:0051536; iron-sulfur cluster binding; molecular_function GO:0016226; iron-sulfur cluster assembly; biological_process GO:0005506; iron ion binding; molecular_function	XM_008814371.2; PREDICTED: Phoenix dactylifera iron-sulfur cluster assembly scaffold protein IscU-like (LOC103723460), mRNA	PF01592:NifU-like N terminal domain
i0_HQ_Root_c18959/f4p7/827	XP_002974944.1; hypothetical protein SELMODRAFT_37613, partial [Selaginella moellendorffii]	NA	smo:SELMODRAFT_37613; - - - - -	NA	GO:0009507; chloroplast; cellular_component GO:0016853; isomerase activity; molecular_function	NA	PF06351:Allene oxide cyclase
i0_HQ_Root_c1896/f3p0/839	NA	NA	NA	NA	NA	NA	NA
i0_HQ_Root_c18967/f8p9/566	NA	NA	NA	NA	NA	NA	NA
i0_HQ_Root_c18972/f3p0/850	XP_002978209.1; hypothetical protein SELMODRAFT_6231, partial [Selaginella moellendorffii]	NA	smo:SELMODRAFT_6118; - - - - -	NA	NA	NA	NA
i0_HQ_Root_c18978/f6p12/694	XP_001766436.1; predicted protein [Physcomitrella patens]	sp|Q9AS75|TRH41_ORYSJ; Thioredoxin H4-1 OS=Oryza sativa subsp. japonica OX=39947 GN=Os01g0168200 PE=2 SV=1	ppp:PHYPADRAFT_204594; K03671 trxA thioredoxin 1 - ko04621; Organismal Systems; Immune system; NOD-like receptor signaling pathway | ko05418; Human Diseases; Cardiovascular diseases; Fluid shear stress and atherosclerosis	At3g08710; KOG0907 Thioredoxin O Posttranslational modification, protein turnover, chaperones ;	GO:0016491; oxidoreductase activity; molecular_function GO:0016209; NA GO:0000398; nuclear mRNA splicing, via spliceosome; biological_process GO:0005681; spliceosomal complex; cellular_component GO:0045454; cell redox homeostasis; biological_process GO:0055114; oxidation-reduction process; biological_process	NA	PF02966:Mitosis protein DIM1 PF08534:Redoxin PF00085:Thioredoxin PF00578:AhpC/TSA family
i0_HQ_Root_c1898/f3p0/792	XP_006849580.1; PREDICTED: uncharacterized protein LOC18439351 [Amborella trichopoda]	NA	atr:18439351; - - - - -	NA	NA	NA	NA
i0_HQ_Root_c18983/f3p61/703	NA	NA	NA	NA	NA	NA	NA
i0_HQ_Root_c18985/f6p26/714	XP_003557363.1; PREDICTED: protein LURP-one-related 15 [Brachypodium distachyon]	sp|Q9LZX1|LOR15_ARATH; Protein LURP-one-related 15 OS=Arabidopsis thaliana OX=3702 GN=At5g01750 PE=1 SV=1	bdi:100823295; - - - - -	NA	NA	NA	NA
i0_HQ_Root_c18986/f3p34/960	XP_002963398.1; hypothetical protein SELMODRAFT_438544 [Selaginella moellendorffii]	sp|Q8G9F9|INHA_PSEPU; Isonitrile hydratase OS=Pseudomonas putida OX=303 GN=inhA PE=1 SV=1	smo:SELMODRAFT_442624; - - - - -	NA	NA	NA	NA
i0_HQ_Root_c18993/f3p7/994	NA	NA	bna:106427427; - - - - -	NA	GO:0030246; carbohydrate binding; molecular_function	NA	PF00139:Legume lectin domain
i0_HQ_Root_c18995/f3p0/873	ABA54812.1; embryo-abundant protein, partial [Picea abies]	sp|Q3I3X0|GNKL_PICAB; Antifungal protein ginkbilobin-like protein (Fragment) OS=Picea abies OX=3329 GN=EMB24 PE=3 SV=1	smo:SELMODRAFT_409558; - - - - -	NA	NA	NA	NA
i0_HQ_Root_c18999/f5p7/973	ABK24167.1; unknown [Picea sitchensis]	sp|Q9FJ98|RPD6A_ARATH; DNA-directed RNA polymerases II, IV and V subunit 6A OS=Arabidopsis thaliana OX=3702 GN=NRPB6A PE=1 SV=1	bdi:100845664; K03014 RPB6, POLR2F DNA-directed RNA polymerases I, II, and III subunit RPABC2 - ko00230; Metabolism; Nucleotide metabolism; Purine metabolism | ko00240; Metabolism; Nucleotide metabolism; Pyrimidine metabolism | ko03020; Genetic Information Processing; Transcription; RNA polymerase | ko04623; Organismal Systems; Immune system; Cytosolic DNA-sensing pathway | ko05016; Human Disease…	At5g51940; KOG3405 RNA polymerase subunit K K Transcription ;	GO:0003899; DNA-directed RNA polymerase activity; molecular_function GO:0003677; DNA binding; molecular_function GO:0006351; transcription, DNA-dependent; biological_process	XM_015230613.1; PREDICTED: Solanum pennellii DNA-directed RNA polymerases II and V subunit 6B-like (LOC107029241), mRNA	PF01192:RNA polymerase Rpb6
i0_HQ_Root_c1900/f3p0/926	OIT21873.1; calmodulin-7, partial [Nicotiana attenuata]	sp|P62201|CALM_LILLO; Calmodulin OS=Lilium longiflorum OX=4690 PE=2 SV=2	pper:PRUPE_ppa012070mg; K02183 CALM calmodulin - ko04014; Environmental Information Processing; Signal transduction; Ras signaling pathway | ko04015; Environmental Information Processing; Signal transduction; Rap1 signaling pathway | ko04016; Environmental Information Processing; Signal transduction; MAPK signaling pathway - plant | ko04371; Environmental Information Processing; Signal transducti…	At3g43810; KOG0027 Calmodulin and related proteins (EF-Hand superfamily) T Signal transduction mechanisms ;	GO:0005515; protein binding; molecular_function GO:0006351; transcription, DNA-dependent; biological_process GO:0005509; calcium ion binding; molecular_function GO:0007165; signal transduction; biological_process GO:0005578; proteinaceous extracellular matrix; cellular_component GO:0015159; polysaccharide transmembrane transporter activity; molecular_function GO:0016020; membrane; cellular_compon…	XM_010940622.2; PREDICTED: Elaeis guineensis calmodulin-7 (LOC105057903), transcript variant X1, mRNA	PF10591:Secreted protein acidic and rich in cysteine Ca binding region PF12763:Cytoskeletal-regulatory complex EF hand PF13405:EF-hand domain PF00036:EF hand PF13499:EF-hand domain pair PF03874:RNA polymerase Rpb4 PF13833:EF-hand domain pair PF13202:EF hand PF02563:Polysaccharide biosynthesis/export protein
i0_HQ_Root_c19009/f4p25/388	NA	NA	sind:105159912; - - - - -	NA	NA	NA	NA
i0_HQ_Root_c19040/f2p0/367	P00061.1; RecName: Full=Cytochrome c	sp|P00061|CYC_SOLTU; Cytochrome c OS=Solanum tuberosum OX=4113 PE=1 SV=1	sly:101261271; K08738 CYC cytochrome c - ko00920; Metabolism; Energy metabolism; Sulfur metabolism | ko02020; Environmental Information Processing; Signal transduction; Two-component system | ko04210; Cellular Processes; Cell growth and death; Apoptosis | ko04214; Cellular Processes; Cell growth and death; Apoptosis - fly | ko04215; Cellular Processes; Cell growth and death; Apoptosis - multiple …	At1g22840; KOG3453 Cytochrome c C Energy production and conversion ;	GO:0020037; heme binding; molecular_function GO:0009055; NA	NA	PF00034:Cytochrome c
i0_HQ_Root_c19043/f2p17/503	XP_018821098.1; PREDICTED: phosphoenolpyruvate carboxykinase [ATP]-like [Juglans regia]	sp|Q9T074|PCKA_ARATH; Phosphoenolpyruvate carboxykinase (ATP) OS=Arabidopsis thaliana OX=3702 GN=PCKA PE=1 SV=1	jcu:105630760; K01610 E4.1.1.49, pckA phosphoenolpyruvate carboxykinase (ATP) 4.1.1.49 ko01200; Metabolism; Global and overview maps; Carbon metabolism | ko00010; Metabolism; Carbohydrate metabolism; Glycolysis / Gluconeogenesis | ko00020; Metabolism; Carbohydrate metabolism; Citrate cycle (TCA cycle) | ko00620; Metabolism; Carbohydrate metabolism; Pyruvate metabolism | ko00710; Metabolism; Energ…	NA	NA	XM_018965554.1; PREDICTED: Juglans regia phosphoenolpyruvate carboxykinase [ATP]-like (LOC108991349), transcript variant X2, mRNA	NA
i0_HQ_Root_c1905/f2p49/821	OAE28177.1; hypothetical protein AXG93_2515s1150 [Marchantia polymorpha subsp. polymorpha]	sp|Q9FR62|P23A_BRANA; Co-chaperone protein p23-1 OS=Brassica napus OX=3708 GN=P23-1 PE=1 SV=1	aip:107626138; - - - - -	At4g02450; KOG3158 HSP90 co-chaperone p23 O Posttranslational modification, protein turnover, chaperones ;	NA	NA	NA
i0_HQ_Root_c1906/f4p0/1002	XP_001764980.1; predicted protein [Physcomitrella patens]	sp|P23444|H1_MAIZE; Histone H1 OS=Zea mays OX=4577 PE=2 SV=2	ppp:PHYPADRAFT_64749; K11275 H1_5 histone H1/5 - -	NA	GO:0005634; nucleus; cellular_component GO:0006334; nucleosome assembly; biological_process GO:0000786; nucleosome; cellular_component GO:0003677; DNA binding; molecular_function	NA	PF00538:linker histone H1 and H5 family
i0_HQ_Root_c1907/f2p8/601	XP_012831806.1; PREDICTED: probable phospholipase A2 homolog 1 [Erythranthe guttata]	sp|Q9XG80|PLA21_ORYSJ; Probable phospholipase A2 homolog 1 OS=Oryza sativa subsp. japonica OX=39947 GN=PLA2-I PE=2 SV=1	pda:103723502; - - - - -	NA	GO:0005509; calcium ion binding; molecular_function GO:0016042; lipid catabolic process; biological_process GO:0050482; arachidonic acid secretion; biological_process GO:0004623; phospholipase A2 activity; molecular_function GO:0005576; NA GO:0006644; phospholipid metabolic process; biological_process	NA	PF06951:Group XII secretory phospholipase A2 precursor (PLA2G12) PF00068:Phospholipase A2 PF05826:Phospholipase A2
i0_HQ_Root_c1908/f3p5/977	XP_002304305.1; GTP-binding family protein [Populus trichocarpa]	sp|Q05737|YPTM2_MAIZE; GTP-binding protein YPTM2 OS=Zea mays OX=4577 GN=YPTM2 PE=2 SV=1	pop:POPTR_0003s07970g; K07874 RAB1A Ras-related protein Rab-1A - ko05134; Human Diseases; Infectious diseases: Bacterial; Legionellosis	At1g02130; KOG0084 GTPase Rab1/YPT1, small G protein superfamily, and related GTP-binding proteins TU Signal transduction mechanisms ; Intracellular trafficking, secretion, and vesicular transport ;	GO:0005524; ATP binding; molecular_function GO:0007264; small GTPase mediated signal transduction; biological_process GO:0005525; GTP binding; molecular_function GO:0006576; cellular biogenic amine metabolic process; biological_process GO:0003924; GTPase activity; molecular_function GO:0016887; ATPase activity; molecular_function GO:0008270; zinc ion binding; molecular_function	XM_010935292.2; PREDICTED: Elaeis guineensis GTP-binding protein YPTM2 (LOC105053946), mRNA	PF01926:50S ribosome-binding GTPase PF00071:Ras family PF10662:Ethanolamine utilisation - propanediol utilisation PF00735:Septin PF00004:ATPase family associated with various cellular activities (AAA) PF03193:Protein of unknown function, DUF258 PF07728:AAA domain (dynein-related subfamily) PF08477:Ras of Complex, Roc, domain of DAPkinase PF03367:ZPR1 zinc-finger domain PF04670:Gtr1/RagA G protein…
i0_HQ_Root_c19084/f2p8/447	XP_016200089.1; PREDICTED: temperature-induced lipocalin-1-like [Arachis ipaensis]	NA	aip:107641095; K03098 APOD apolipoprotein D and lipocalin family protein - -	NA	NA	NA	NA
i0_HQ_Root_c1910/f3p0/822	XP_010242995.1; PREDICTED: uncharacterized protein At4g28440 [Nelumbo nucifera]	sp|O49453|Y4844_ARATH; Uncharacterized protein At4g28440 OS=Arabidopsis thaliana OX=3702 GN=At4g28440 PE=1 SV=1	nnu:104593214; K07466 RFA1, RPA1, rpa replication factor A1 - ko03030; Genetic Information Processing; Replication and repair; DNA replication | ko03420; Genetic Information Processing; Replication and repair; Nucleotide excision repair | ko03430; Genetic Information Processing; Replication and repair; Mismatch repair | ko03440; Genetic Information Processing; Replication and repair; Homologous r…	NA	NA	XM_009392682.2; PREDICTED: Musa acuminata subsp. malaccensis uncharacterized protein At4g28440 (LOC103977227), transcript variant X1, mRNA	NA
i0_HQ_Root_c19111/f2p0/382	NA	NA	NA	NA	NA	NA	NA
i0_HQ_Root_c1915/f2p7/503	NA	NA	NA	NA	NA	NA	NA
i0_HQ_Root_c19158/f2p0/433	NA	NA	NA	NA	NA	NA	NA
i0_HQ_Root_c1917/f2p31/778	XP_002973805.1; hypothetical protein SELMODRAFT_173619 [Selaginella moellendorffii]	sp|Q9XIK3|ISCAP_ARATH; Iron-sulfur assembly protein IscA, chloroplastic OS=Arabidopsis thaliana OX=3702 GN=ISCA PE=2 SV=2	pper:PRUPE_ppa012351mg; K13628 iscA, ISCA1 iron-sulfur cluster assembly protein - -	At1g10500; KOG1120 Fe-S cluster biosynthesis protein ISA1 (contains a HesB-like domain) P Inorganic ion transport and metabolism ;	NA	XM_011027285.1; PREDICTED: Populus euphratica iron-sulfur assembly protein IscA, chloroplastic-like (LOC105126419), mRNA	NA
i0_HQ_Root_c1919/f2p7/508	XP_011627301.1; PREDICTED: uncharacterized protein LOC105421491 [Amborella trichopoda]	NA	atr:105421491; - - - - -	NA	GO:0032780; negative regulation of ATPase activity; biological_process GO:0042030; ATPase inhibitor activity; molecular_function GO:0005739; mitochondrion; cellular_component	XM_018643065.1; PREDICTED: Pyrus x bretschneideri uncharacterized protein At2g27730, mitochondrial-like (LOC103929505), transcript variant X4, mRNA	PF04568:Mitochondrial ATPase inhibitor, IATP
i0_HQ_Root_c1921/f2p19/833	XP_008354272.1; PREDICTED: 18.5 kDa class I heat shock protein-like [Malus domestica]	sp|P19037|HS181_ARATH; 18.1 kDa class I heat shock protein OS=Arabidopsis thaliana OX=3702 GN=HSP18.1 PE=1 SV=1	pxb:103936226; K13993 HSP20 HSP20 family protein - ko04141; Genetic Information Processing; Folding, sorting and degradation; Protein processing in endoplasmic reticulum	At5g59720; KOG0710 Molecular chaperone (small heat-shock protein Hsp26/Hsp42) O Posttranslational modification, protein turnover, chaperones ;	NA	AK252765.1; Hordeum vulgare subsp. vulgare cDNA clone: FLbaf169j17, mRNA sequence	NA
i0_HQ_Root_c1922/f3p5/984	ABQ65169.1; ubiquitin conjugating enzyme E2 [Adiantum capillus-veneris]	sp|P35135|UBC4_SOLLC; Ubiquitin-conjugating enzyme E2-17 kDa OS=Solanum lycopersicum OX=4081 PE=2 SV=1	pxb:103943469; K06689 UBE2D, UBC4, UBC5 ubiquitin-conjugating enzyme E2 D 2.3.2.23 ko04141; Genetic Information Processing; Folding, sorting and degradation; Protein processing in endoplasmic reticulum | ko04120; Genetic Information Processing; Folding, sorting and degradation; Ubiquitin mediated proteolysis | ko04013; Environmental Information Processing; Signal transduction; MAPK signaling path…	At5g41700; KOG0417 Ubiquitin-protein ligase O Posttranslational modification, protein turnover, chaperones ;	GO:0006464; protein modification process; biological_process GO:0005515; protein binding; molecular_function GO:0015031; protein transport; biological_process	EF591301.1; Adiantum capillus-veneris ubiquitin conjugating enzyme E2 mRNA, complete cds	PF05773:RWD domain PF05743:UEV domain
i0_HQ_Root_c1923/f2p12/882	EEF39618.1; zinc transporter, putative [Ricinus communis]	sp|Q94EG9|ZIP11_ARATH; Zinc transporter 11 OS=Arabidopsis thaliana OX=3702 GN=ZIP11 PE=2 SV=1	gra:105781650; K14709 SLC39A1_2_3, ZIP1_2_3 solute carrier family 39 (zinc transporter), member 1/2/3 - -	At1g55910; KOG1558 Fe2+/Zn2+ regulated transporter P Inorganic ion transport and metabolism ;	GO:0030001; metal ion transport; biological_process GO:0055085; transmembrane transport; biological_process GO:0046873; metal ion transmembrane transporter activity; molecular_function GO:0016020; membrane; cellular_component	NA	PF02535:ZIP Zinc transporter
i0_HQ_Root_c1927/f3p18/741	XP_010911008.1; PREDICTED: monothiol glutaredoxin-S9-like [Elaeis guineensis]	sp|P0C291|GRXS9_ORYSJ; Monothiol glutaredoxin-S9 OS=Oryza sativa subsp. japonica OX=39947 GN=GRXS9 PE=3 SV=1	egu:105043381; - - - - -	At1g28480; KOG1752 Glutaredoxin and related proteins O Posttranslational modification, protein turnover, chaperones ;	GO:0015035; protein disulfide oxidoreductase activity; molecular_function GO:0045454; cell redox homeostasis; biological_process GO:0009055; NA	NA	PF00462:Glutaredoxin
i0_HQ_Root_c1930/f3p8/745	XP_016717229.1; PREDICTED: 40S ribosomal protein S13-like [Gossypium hirsutum]	sp|P62302|RS13_SOYBN; 40S ribosomal protein S13 OS=Glycine max OX=3847 GN=RPS13 PE=2 SV=1	gra:105797587; K02953 RP-S13e, RPS13 small subunit ribosomal protein S13e - ko03010; Genetic Information Processing; Translation; Ribosome	At4g00100; KOG0400 40S ribosomal protein S13 J Translation, ribosomal structure and biogenesis ;	GO:0006412; translation; biological_process GO:0005622; intracellular; cellular_component GO:0003735; structural constituent of ribosome; molecular_function GO:0005840; ribosome; cellular_component	XM_010942740.2; PREDICTED: Elaeis guineensis 40S ribosomal protein S13 (LOC105059447), mRNA	PF08069:Ribosomal S13/S15 N-terminal domain PF00312:Ribosomal protein S15
i0_HQ_Root_c1932/f2p0/915	XP_010932878.1; PREDICTED: LOW QUALITY PROTEIN: ethylene-responsive transcription factor 3 [Elaeis guineensis]	sp|O80339|ERF82_ARATH; Ethylene-responsive transcription factor 3 OS=Arabidopsis thaliana OX=3702 GN=ERF3 PE=1 SV=1	vvi:104881465; - - - - -	NA	GO:0003700; sequence-specific DNA binding transcription factor activity; molecular_function GO:0006355; regulation of transcription, DNA-dependent; biological_process	XM_008237092.2; PREDICTED: Prunus mume ethylene-responsive transcription factor 8-like (LOC103334152), mRNA	PF00847:AP2 domain
i0_HQ_Root_c19357/f6p0/873	NA	NA	NA	NA	NA	NA	NA
i0_HQ_Root_c1936/f3p7/669	XP_010271640.1; PREDICTED: uncharacterized protein At2g27730, mitochondrial-like [Nelumbo nucifera]	sp|Q9ZUX4|UMP2_ARATH; Uncharacterized protein At2g27730, mitochondrial OS=Arabidopsis thaliana OX=3702 GN=At2g27730 PE=1 SV=1	egr:104433971; - - - - -	NA	GO:0005739; mitochondrion; cellular_component GO:0042030; ATPase inhibitor activity; molecular_function GO:0032780; negative regulation of ATPase activity; biological_process	NA	PF04568:Mitochondrial ATPase inhibitor, IATP
i0_HQ_Root_c1937/f2p12/800	XP_001780292.1; predicted protein [Physcomitrella patens]	sp|P92792|TOM20_SOLTU; Mitochondrial import receptor subunit TOM20 OS=Solanum tuberosum OX=4113 GN=TOM20 PE=1 SV=1	ppp:PHYPADRAFT_104797; - - - - -	NA	GO:0005515; protein binding; molecular_function GO:0005742; mitochondrial outer membrane translocase complex; cellular_component GO:0045040; protein import into mitochondrial outer membrane; biological_process	NA	PF13414:TPR repeat PF06552:Plant specific mitochondrial import receptor subunit TOM20 PF00515:Tetratricopeptide repeat
i0_HQ_Root_c19372/f6p8/417	NA	NA	NA	NA	GO:0016021; integral to membrane; cellular_component GO:0007186; G-protein coupled receptor protein signaling pathway; biological_process GO:0004930; G-protein coupled receptor activity; molecular_function	NA	PF00002:7 transmembrane receptor (Secretin family)
i0_HQ_Root_c19424/f7p0/590	ABK22637.1; unknown [Picea sitchensis]	sp|Q9SVZ6|RLA31_ARATH; 60S acidic ribosomal protein P3-1 OS=Arabidopsis thaliana OX=3702 GN=RPP3A PE=3 SV=1	sind:105161643; K02942 RP-LP1, RPLP1 large subunit ribosomal protein LP1 - ko03010; Genetic Information Processing; Translation; Ribosome	NA	NA	NA	NA
i0_HQ_Root_c1945/f2p0/972	XP_016460968.1; PREDICTED: ethylene-responsive transcription factor ERF014-like [Nicotiana tabacum]	sp|Q9LPE8|ERF14_ARATH; Ethylene-responsive transcription factor ERF014 OS=Arabidopsis thaliana OX=3702 GN=ERF014 PE=2 SV=1	egr:104438998; - - - - -	NA	GO:0006355; regulation of transcription, DNA-dependent; biological_process GO:0003700; sequence-specific DNA binding transcription factor activity; molecular_function	NA	PF00847:AP2 domain
i0_HQ_Root_c1946/f2p0/781	ABK24148.1; unknown [Picea sitchensis]	NA	atr:18439452; - - - - -	NA	NA	NA	NA
i0_HQ_Root_c19462/f5p40/848	NA	NA	NA	NA	NA	NA	NA
i0_HQ_Root_c19465/f5p0/852	ABK21026.1; unknown [Picea sitchensis]	sp|P26585|HMGL_SOYBN; HMG1/2-like protein OS=Glycine max OX=3847 PE=2 SV=1	egu:105046234; - - - - -	At3g51880; KOG0381 HMG box-containing protein R General function prediction only ;	GO:0007275; multicellular organismal development; biological_process	XM_011075782.1; PREDICTED: Sesamum indicum HMG1/2-like protein (LOC105158880), mRNA	PF04690:YABBY protein
i0_HQ_Root_c19475/f5p5/866	XP_001772318.1; predicted protein [Physcomitrella patens]	sp|Q13442|HAP28_HUMAN; 28 kDa heat- and acid-stable phosphoprotein OS=Homo sapiens OX=9606 GN=PDAP1 PE=1 SV=1	ppp:PHYPADRAFT_161924; - - - - -	At5g46020; KOG3375 Phosphoprotein/predicted coiled-coil protein R General function prediction only ;	NA	AK334665.1; Triticum aestivum cDNA, clone: WT010_K09, cultivar: Chinese Spring	NA
i0_HQ_Root_c1949/f2p2/901	JAT41738.1; Prohibitin-1, partial [Anthurium amnicola]	sp|Q9P7H3|PHB1_SCHPO; Prohibitin-1 OS=Schizosaccharomyces pombe (strain 972 / ATCC 24843) OX=284812 GN=phb1 PE=3 SV=1	gsl:Gasu_06450; K17080 PHB1 prohibitin 1 - -	SPAC1782.06c; KOG3083 Prohibitin O Posttranslational modification, protein turnover, chaperones ;	NA	NA	NA
i0_HQ_Root_c1951/f3p3/647	XP_010935933.1; PREDICTED: uncharacterized protein LOC105055674 [Elaeis guineensis]	NA	egu:105055674; - - - - -	NA	NA	NA	NA
i0_HQ_Root_c1952/f2p16/493	JAT49489.1; Protein translation factor sui1 [Anthurium amnicola]	sp|Q755R1|SUI1_ASHGO; Protein translation factor SUI1 OS=Ashbya gossypii (strain ATCC 10895 / CBS 109.51 / FGSC 9923 / NRRL Y-1056) OX=284811 GN=SUI1A PE=3 SV=1	sita:101775210; K03113 EIF1, SUI1 translation initiation factor 1 - ko03013; Genetic Information Processing; Translation; RNA transport	YNL244c; KOG1770 Translation initiation factor 1 (eIF-1/SUI1) J Translation, ribosomal structure and biogenesis ;	GO:0006413; translational initiation; biological_process GO:0003743; translation initiation factor activity; molecular_function	XM_017401898.1; PREDICTED: Daucus carota subsp. sativus protein translation factor SUI1 homolog (LOC108226904), mRNA	PF01253:Translation initiation factor SUI1
i0_HQ_Root_c1954/f3p3/977	XP_010245902.1; PREDICTED: syntaxin-51-like [Nelumbo nucifera]	sp|Q94KK7|SYP52_ARATH; Syntaxin-52 OS=Arabidopsis thaliana OX=3702 GN=SYP52 PE=1 SV=1	pda:103705620; K08503 SYP5 syntaxin of plants SYP5 - ko04130; Genetic Information Processing; Folding, sorting and degradation; SNARE interactions in vesicular transport	At1g16240; KOG3202 SNARE protein TLG1/Syntaxin 6 U Intracellular trafficking, secretion, and vesicular transport ;	GO:0051258; protein polymerization; biological_process GO:0030168; platelet activation; biological_process GO:0048193; Golgi vesicle transport; biological_process GO:0016020; membrane; cellular_component GO:0005102; receptor binding; molecular_function GO:0007165; signal transduction; biological_process GO:0030674; protein binding, bridging; molecular_function GO:0005515; protein binding; molecul…	XM_008777477.1; PREDICTED: Phoenix dactylifera syntaxin-52-like (LOC103696001), transcript variant X2, mRNA	PF08702:Fibrinogen alpha/beta chain family PF01956:Integral membrane protein DUF106 PF05739:SNARE domain PF09177:Syntaxin 6, N-terminal
i0_HQ_Root_c19541/f3p0/747	XP_010277559.1; PREDICTED: hemiasterlin resistant protein 1-like [Nelumbo nucifera]	NA	nnu:104595527; - - - - -	At5g64400; KOG4090 Uncharacterized conserved protein S Function unknown ;	GO:0005758; mitochondrial intermembrane space; cellular_component GO:0005507; copper ion binding; molecular_function GO:0005576; NA GO:0006825; copper ion transport; biological_process GO:0007304; chorion-containing eggshell formation; biological_process GO:0005213; structural constituent of chorion; molecular_function GO:0016531; copper chaperone activity; molecular_function GO:0042600; chorion;…	XM_002464024.1; Sorghum bicolor hypothetical protein, mRNA	PF04625:DEC-1 protein, N-terminal region PF05051:Cytochrome C oxidase copper chaperone (COX17)
i0_HQ_Root_c19544/f3p0/877	ABK20968.1; unknown [Picea sitchensis]	sp|Q8W4J8|TIF7_ARATH; Protein TIFY 7 OS=Arabidopsis thaliana OX=3702 GN=TIFY7 PE=1 SV=2	bna:106395195; K13464 JAZ jasmonate ZIM domain-containing protein - ko04075; Environmental Information Processing; Signal transduction; Plant hormone signal transduction	NA	NA	NA	NA
i0_HQ_Root_c1955/f2p4/446	OAY31695.1; hypothetical protein MANES_14G132900 [Manihot esculenta]	NA	cmo:103487448; - - - - -	NA	NA	NA	NA
i0_HQ_Root_c19559/f4p10/685	XP_012840020.1; PREDICTED: 17.8 kDa class I heat shock protein-like [Erythranthe guttata]	sp|P19036|HSP17_ARATH; 17.4 kDa class I heat shock protein OS=Arabidopsis thaliana OX=3702 GN=HSP17.4A PE=1 SV=2	egr:104433086; K13993 HSP20 HSP20 family protein - ko04141; Genetic Information Processing; Folding, sorting and degradation; Protein processing in endoplasmic reticulum	At3g46230; KOG0710 Molecular chaperone (small heat-shock protein Hsp26/Hsp42) O Posttranslational modification, protein turnover, chaperones ;	NA	NA	NA
i0_HQ_Root_c19570/f4p3/877	NA	NA	NA	NA	NA	NA	NA
i0_HQ_Root_c19586/f4p58/664	XP_006659159.1; PREDICTED: acyl-CoA-binding protein [Oryza brachyantha]	sp|Q75G87|ACBP3_ORYSJ; Acyl-CoA-binding domain-containing protein 3 OS=Oryza sativa subsp. japonica OX=39947 GN=ACBP3 PE=2 SV=1	osa:4333305; K08762 DBI, ACBP diazepam-binding inhibitor (GABA receptor modulator, acyl-CoA-binding protein) - ko03320; Organismal Systems; Endocrine system; PPAR signaling pathway	At1g31812; KOG0817 Acyl-CoA-binding protein I Lipid transport and metabolism ;	GO:0000062; fatty-acyl-CoA binding; molecular_function	NA	PF00887:Acyl CoA binding protein
i0_HQ_Root_c1959/f2p0/995	XP_001777330.1; R-SNARE, VAMP72-family [Physcomitrella patens]	sp|Q9ZTW3|VA721_ARATH; Vesicle-associated membrane protein 721 OS=Arabidopsis thaliana OX=3702 GN=VAMP721 PE=2 SV=1	smo:SELMODRAFT_164037; K08511 ATVAMP72 vesicle-associated membrane protein 72 - -	At1g04750; KOG0859 Synaptobrevin/VAMP-like protein U Intracellular trafficking, secretion, and vesicular transport ;	GO:0016021; integral to membrane; cellular_component GO:0016192; vesicle-mediated transport; biological_process	XM_004955680.1; PREDICTED: Setaria italica vesicle-associated membrane protein 721-like (LOC101769129), mRNA	PF00957:Synaptobrevin
i0_HQ_Root_c19590/f4p14/630	NA	NA	NA	NA	GO:0005576; NA GO:0006869; lipid transport; biological_process GO:0008289; lipid binding; molecular_function GO:0042157; lipoprotein metabolic process; biological_process	NA	PF05461:Apolipoprotein L
i0_HQ_Root_c1961/f2p9/629	NA	NA	NA	NA	NA	NA	NA
i0_HQ_Root_c19617/f4p24/964	ABK26353.1; unknown [Picea sitchensis]	sp|A4FV84|MRT4_BOVIN; mRNA turnover protein 4 homolog OS=Bos taurus OX=9913 GN=MRTO4 PE=2 SV=1	atr:18437145; K14815 MRT4 mRNA turnover protein 4 - -	At1g25260; KOG0816 Protein involved in mRNA turnover A RNA processing and modification ;	GO:0008290; F-actin capping protein complex; cellular_component GO:0051016; barbed-end actin filament capping; biological_process GO:0005622; intracellular; cellular_component GO:0042254; ribosome biogenesis; biological_process GO:0005509; calcium ion binding; molecular_function GO:0016765; transferase activity, transferring alkyl or aryl (other than methyl) groups; molecular_function	NA	PF13405:EF-hand domain PF00466:Ribosomal protein L10 PF01267:F-actin capping protein alpha subunit PF01255:Putative undecaprenyl diphosphate synthase
i0_HQ_Root_c1962/f2p4/795	GAV64856.1; Ribosomal_S15 domain-containing protein/Ribosomal_S13_N domain-containing protein [Cephalotus follicularis]	sp|P62302|RS13_SOYBN; 40S ribosomal protein S13 OS=Glycine max OX=3847 GN=RPS13 PE=2 SV=1	nnu:104611406; K02953 RP-S13e, RPS13 small subunit ribosomal protein S13e - ko03010; Genetic Information Processing; Translation; Ribosome	At4g00100; KOG0400 40S ribosomal protein S13 J Translation, ribosomal structure and biogenesis ;	GO:0005622; intracellular; cellular_component GO:0005840; ribosome; cellular_component GO:0003735; structural constituent of ribosome; molecular_function GO:0006412; translation; biological_process	XM_017761274.1; PREDICTED: Gossypium arboreum 40S ribosomal protein S13-like (LOC108461434), mRNA	PF00312:Ribosomal protein S15 PF08069:Ribosomal S13/S15 N-terminal domain
i0_HQ_Root_c19628/f4p19/511	GAV70343.1; Ribosomal_S25 domain-containing protein [Cephalotus follicularis]	sp|Q9SIK2|RS252_ARATH; 40S ribosomal protein S25-2 OS=Arabidopsis thaliana OX=3702 GN=RPS25B PE=3 SV=1	gmx:100789867; K02975 RP-S25e, RPS25 small subunit ribosomal protein S25e - ko03010; Genetic Information Processing; Translation; Ribosome	At2g21580; KOG1767 40S ribosomal protein S25 J Translation, ribosomal structure and biogenesis ;	NA	XM_003537814.3; PREDICTED: Glycine max 40S ribosomal protein S25-2 (LOC100786842), mRNA	NA
i0_HQ_Root_c19638/f3p0/712	XP_018826493.1; PREDICTED: protein AE7-like 1 [Juglans regia]	sp|A8MR89|AEL1_ARATH; Protein AE7-like 1 OS=Arabidopsis thaliana OX=3702 GN=AEL1 PE=3 SV=1	jcu:105633629; - - - - -	At1g68310; KOG3381 Uncharacterized conserved protein S Function unknown ;	NA	XM_002267555.2; PREDICTED: Vitis vinifera protein AE7-like 1 (LOC100259830), mRNA	NA
i0_HQ_Root_c1964/f5p23/883	XP_011622020.1; PREDICTED: 40S ribosomal protein S9-2 [Amborella trichopoda]	sp|Q9FLF0|RS92_ARATH; 40S ribosomal protein S9-2 OS=Arabidopsis thaliana OX=3702 GN=RPS9C PE=1 SV=1	jcu:105630415; K02997 RP-S9e, RPS9 small subunit ribosomal protein S9e - ko03010; Genetic Information Processing; Translation; Ribosome	At5g39850; KOG3301 Ribosomal protein S4 J Translation, ribosomal structure and biogenesis ;	GO:0019843; rRNA binding; molecular_function GO:0003723; RNA binding; molecular_function GO:0005622; intracellular; cellular_component	XM_010271548.1; PREDICTED: Nelumbo nucifera 40S ribosomal protein S9-2-like (LOC104606388), mRNA	PF01479:S4 domain PF00163:Ribosomal protein S4/S9 N-terminal domain
i0_HQ_Root_c1965/f5p0/968	XP_001762920.1; predicted protein [Physcomitrella patens]	sp|P41127|RL131_ARATH; 60S ribosomal protein L13-1 OS=Arabidopsis thaliana OX=3702 GN=RPL13B PE=1 SV=1	gmx:100805957; K02873 RP-L13e, RPL13 large subunit ribosomal protein L13e - ko03010; Genetic Information Processing; Translation; Ribosome	At3g49010; KOG3295 60S Ribosomal protein L13 J Translation, ribosomal structure and biogenesis ;	GO:0006412; translation; biological_process GO:0005622; intracellular; cellular_component GO:0005840; ribosome; cellular_component GO:0003735; structural constituent of ribosome; molecular_function	XM_010516936.2; PREDICTED: Camelina sativa 60S ribosomal protein L13-1 (LOC104791126), mRNA	PF01294:Ribosomal protein L13e
i0_HQ_Root_c19667/f3p21/581	BAK07374.1; predicted protein [Hordeum vulgare subsp. vulgare]	sp|P12810|HS16A_WHEAT; 16.9 kDa class I heat shock protein 1 OS=Triticum aestivum OX=4565 GN=hsp16.9A PE=2 SV=1	pda:103704082; K13993 HSP20 HSP20 family protein - ko04141; Genetic Information Processing; Folding, sorting and degradation; Protein processing in endoplasmic reticulum	At3g46230; KOG0710 Molecular chaperone (small heat-shock protein Hsp26/Hsp42) O Posttranslational modification, protein turnover, chaperones ;	GO:0016740; transferase activity; molecular_function	NA	PF11468:Aromatic prenyltransferase Orf2
i0_HQ_Root_c19675/f3p6/515	NA	NA	NA	NA	NA	NA	NA
i0_HQ_Root_c19677/f3p8/962	NA	NA	NA	NA	NA	NA	NA
i0_HQ_Root_c19679/f2p19/762	EPS73993.1; hypothetical protein M569_00773 [Genlisea aurea]	sp|Q9FH94|ERF10_ARATH; Ethylene-responsive transcription factor ERF010 OS=Arabidopsis thaliana OX=3702 GN=ERF010 PE=2 SV=1	thj:104807596; K09286 EREBP EREBP-like factor - -	NA	GO:0006355; regulation of transcription, DNA-dependent; biological_process GO:0003700; sequence-specific DNA binding transcription factor activity; molecular_function	NA	PF00847:AP2 domain
i0_HQ_Root_c1968/f2p4/629	NA	NA	NA	NA	NA	NA	NA
i0_HQ_Root_c19680/f3p0/581	XP_009419063.1; PREDICTED: uncharacterized protein At2g23090-like [Musa acuminata subsp. malaccensis]	sp|O64818|Y2309_ARATH; Uncharacterized protein At2g23090 OS=Arabidopsis thaliana OX=3702 GN=At2g23090 PE=1 SV=1	obr:102708600; - - - - -	NA	GO:0016151; nickel ion binding; molecular_function GO:0006464; protein modification process; biological_process	XM_018950525.1; PREDICTED: Juglans regia uncharacterized protein At2g23090-like (LOC108979774), mRNA	PF01155:Hydrogenase/urease nickel incorporation, metallochaperone, hypA
i0_HQ_Root_c19686/f3p6/640	XP_018474609.1; PREDICTED: ubiquitin-60S ribosomal protein L40 [Raphanus sativus]	sp|P49636|RL40_NICSY; Ubiquitin-60S ribosomal protein L40 OS=Nicotiana sylvestris OX=4096 GN=UBICEP52-7 PE=2 SV=2	jcu:105634713; K02927 RP-L40e, RPL40 large subunit ribosomal protein L40e - ko03010; Genetic Information Processing; Translation; Ribosome	At3g52590; KOG0003 Ubiquitin/60s ribosomal protein L40 fusion J Translation, ribosomal structure and biogenesis ;	GO:0006412; translation; biological_process GO:0005515; protein binding; molecular_function GO:0005840; ribosome; cellular_component GO:0003735; structural constituent of ribosome; molecular_function	XM_011627640.1; PREDICTED: Amborella trichopoda ubiquitin-60S ribosomal protein L40 (LOC18441265), mRNA	PF00240:Ubiquitin family PF01020:Ribosomal L40e family PF14560:Ubiquitin-like domain
i0_HQ_Root_c1969/f3p5/572	XP_002961223.1; hypothetical protein SELMODRAFT_437625 [Selaginella moellendorffii]	NA	mus:103969621; - - - - -	NA	NA	NA	NA
i0_HQ_Root_c19704/f3p1/723	XP_010249837.1; PREDICTED: uncharacterized protein LOC104592265 [Nelumbo nucifera]	NA	nnu:104592265; - - - - -	NA	NA	NA	NA
i0_HQ_Root_c19708/f3p0/738	XP_001755365.1; predicted protein [Physcomitrella patens]	sp|Q2RQZ4|ACYP_RHORT; Acylphosphatase OS=Rhodospirillum rubrum (strain ATCC 11170 / ATH 1.1.1 / DSM 467 / LMG 4362 / NCIB 8255 / S1) OX=269796 GN=acyP PE=3 SV=1	ppp:PHYPADRAFT_176405; K01512 acyP acylphosphatase 3.6.1.7 ko00620; Metabolism; Carbohydrate metabolism; Pyruvate metabolism | ko00627; Metabolism; Xenobiotics biodegradation and metabolism; Aminobenzoate degradation	At5g03370; KOG3360 Acylphosphatase C Energy production and conversion ;	NA	NA	NA
i0_HQ_Root_c1972/f4p13/547	NA	NA	NA	NA	NA	NA	NA
i0_HQ_Root_c19725/f3p34/585	KJB12450.1; hypothetical protein B456_002G025700, partial [Gossypium raimondii]	sp|P55844|RL14_PEA; Probable 60S ribosomal protein L14 OS=Pisum sativum OX=3888 PE=2 SV=1	gra:105774814; K02875 RP-L14e, RPL14 large subunit ribosomal protein L14e - ko03010; Genetic Information Processing; Translation; Ribosome	At2g20450; KOG3421 60S ribosomal protein L14 J Translation, ribosomal structure and biogenesis ;	GO:0006412; translation; biological_process GO:0005622; intracellular; cellular_component GO:0003735; structural constituent of ribosome; molecular_function GO:0005840; ribosome; cellular_component	XM_012975635.1; PREDICTED: Erythranthe guttatus 60S ribosomal protein L14-1 (LOC105952120), mRNA	PF01929:Ribosomal protein L14
i0_HQ_Root_c1973/f2p13/779	OAE26716.1; hypothetical protein AXG93_3310s1150 [Marchantia polymorpha subsp. polymorpha]	sp|P19951|RS142_MAIZE; 40S ribosomal protein S14 OS=Zea mays OX=4577 PE=3 SV=1	atr:105421196; K02955 RP-S14e, RPS14 small subunit ribosomal protein S14e - ko03010; Genetic Information Processing; Translation; Ribosome	At3g52580; KOG0407 40S ribosomal protein S14 J Translation, ribosomal structure and biogenesis ;	GO:0005840; ribosome; cellular_component GO:0003735; structural constituent of ribosome; molecular_function GO:0006412; translation; biological_process GO:2001070; NA	NA	PF00411:Ribosomal protein S11 PF03423:Carbohydrate binding domain (family 25)
i0_HQ_Root_c1975/f2p0/894	XP_009400948.1; PREDICTED: putative ripening-related protein 4 [Musa acuminata subsp. malaccensis]	NA	NA	NA	GO:0016020; membrane; cellular_component GO:0005634; nucleus; cellular_component	NA	PF01299:Lysosome-associated membrane glycoprotein (Lamp) PF05053:Menin
i0_HQ_Root_c19752/f3p0/885	XP_008783837.1; PREDICTED: abscisic acid receptor PYL8 [Phoenix dactylifera]	sp|Q9FGM1|PYL8_ARATH; Abscisic acid receptor PYL8 OS=Arabidopsis thaliana OX=3702 GN=PYL8 PE=1 SV=1	pda:103702957; K14496 PYL abscisic acid receptor PYR/PYL family - ko04016; Environmental Information Processing; Signal transduction; MAPK signaling pathway - plant | ko04075; Environmental Information Processing; Signal transduction; Plant hormone signal transduction	NA	GO:0009607; response to biotic stimulus; biological_process GO:0006952; defense response; biological_process	NA	PF00407:Pathogenesis-related protein Bet v I family
i0_HQ_Root_c19758/f3p19/816	XP_011628351.1; PREDICTED: 60S ribosomal protein L24 [Amborella trichopoda]	sp|Q9FUL4|RL24_PRUAV; 60S ribosomal protein L24 OS=Prunus avium OX=42229 GN=RPL24 PE=2 SV=1	atr:18447716; K02896 RP-L24e, RPL24 large subunit ribosomal protein L24e - ko03010; Genetic Information Processing; Translation; Ribosome	At3g53020; KOG1722 60s ribosomal protein L24 J Translation, ribosomal structure and biogenesis ;	GO:0006415; translational termination; biological_process GO:0019901; protein kinase binding; molecular_function GO:0003747; translation release factor activity; molecular_function GO:0006821; chloride transport; biological_process	XM_006829729.2; PREDICTED: Amborella trichopoda 60S ribosomal protein L24 (LOC18425161), mRNA	PF15462:Bartter syndrome, infantile, with sensorineural deafness (Barttin) PF00472:RF-1 domain PF03234:Cdc37 N terminal kinase binding
i0_HQ_Root_c19761/f3p17/530	KHG00266.1; Translation machinery-associated 7 [Gossypium arboreum]	NA	ath:AT1G15270; - - - - -	At1g15270; KOG4766 Uncharacterized conserved protein S Function unknown ;	NA	XR_001866686.1; PREDICTED: Gossypium arboreum uncharacterized LOC108454216 (LOC108454216), ncRNA	NA
i0_HQ_Root_c1977/f7p14/834	CBI15653.3; unnamed protein product, partial [Vitis vinifera]	sp|P51413|RL172_ARATH; 60S ribosomal protein L17-2 OS=Arabidopsis thaliana OX=3702 GN=RPL17B PE=2 SV=2	nnu:104598286; K02880 RP-L17e, RPL17 large subunit ribosomal protein L17e - ko03010; Genetic Information Processing; Translation; Ribosome	At1g67430; KOG3353 60S ribosomal protein L22 J Translation, ribosomal structure and biogenesis ;	GO:0005840; ribosome; cellular_component GO:0003735; structural constituent of ribosome; molecular_function GO:0006412; translation; biological_process	KM409584.1; Brassica juncea clone 606 60S ribosomal protein L17-2 mRNA, partial sequence	PF00237:Ribosomal protein L22p/L17e
i0_HQ_Root_c19779/f3p0/849	XP_010061075.1; PREDICTED: peptidyl-prolyl cis-trans isomerase 1 [Eucalyptus grandis]	sp|Q9SKQ0|CP19B_ARATH; Peptidyl-prolyl cis-trans isomerase CYP19-2 OS=Arabidopsis thaliana OX=3702 GN=CYP19-2 PE=2 SV=1	vra:106762447; K01802 E5.2.1.8 peptidylprolyl isomerase 5.2.1.8 -	At2g21130; KOG0865 Cyclophilin type peptidyl-prolyl cis-trans isomerase O Posttranslational modification, protein turnover, chaperones ;	GO:0003755; peptidyl-prolyl cis-trans isomerase activity; molecular_function GO:0006457; protein folding; biological_process GO:0000413; protein peptidyl-prolyl isomerization; biological_process	NA	PF00160:Cyclophilin type peptidyl-prolyl cis-trans isomerase/CLD
i0_HQ_Root_c1978/f4p26/845	KQK21930.1; hypothetical protein BRADI_1g64020 [Brachypodium distachyon]	sp|Q03509|CALM6_ARATH; Calmodulin-6 OS=Arabidopsis thaliana OX=3702 GN=CAM6 PE=1 SV=2	mus:103999731; K02183 CALM calmodulin - ko04014; Environmental Information Processing; Signal transduction; Ras signaling pathway | ko04015; Environmental Information Processing; Signal transduction; Rap1 signaling pathway | ko04016; Environmental Information Processing; Signal transduction; MAPK signaling pathway - plant | ko04371; Environmental Information Processing; Signal transduction; Apeli…	At3g43810; KOG0027 Calmodulin and related proteins (EF-Hand superfamily) T Signal transduction mechanisms ;	GO:0005578; proteinaceous extracellular matrix; cellular_component GO:0007165; signal transduction; biological_process GO:0005515; protein binding; molecular_function GO:0005509; calcium ion binding; molecular_function GO:0006351; transcription, DNA-dependent; biological_process GO:0003899; DNA-directed RNA polymerase activity; molecular_function GO:0015774; polysaccharide transport; biological_p…	XM_016032955.1; PREDICTED: Ziziphus jujuba calmodulin-7 (LOC107423405), mRNA	PF13405:EF-hand domain PF00036:EF hand PF10591:Secreted protein acidic and rich in cysteine Ca binding region PF12763:Cytoskeletal-regulatory complex EF hand PF13499:EF-hand domain pair PF03874:RNA polymerase Rpb4 PF13833:EF-hand domain pair PF02563:Polysaccharide biosynthesis/export protein PF13202:EF hand
i0_HQ_Root_c1980/f6p7/939	XP_010257261.1; PREDICTED: zinc finger A20 and AN1 domain-containing stress-associated protein 5-like [Nelumbo nucifera]	sp|A2Z2J6|SAP1_ORYSI; Zinc finger A20 and AN1 domain-containing stress-associated protein 1 OS=Oryza sativa subsp. indica OX=39946 GN=SAP1 PE=2 SV=1	nnu:104597437; - - - - -	At3g12630; KOG3173 Predicted Zn-finger protein R General function prediction only ;	GO:0008270; zinc ion binding; molecular_function GO:0003677; DNA binding; molecular_function GO:0006281; DNA repair; biological_process GO:0006310; DNA recombination; biological_process	NA	PF02565:Recombination protein O C terminal PF01754:A20-like zinc finger PF01428:AN1-like Zinc finger
i0_HQ_Root_c1982/f6p36/424	NA	NA	NA	NA	GO:0000041; transition metal ion transport; biological_process GO:0016021; integral to membrane; cellular_component GO:0016020; membrane; cellular_component GO:0006952; defense response; biological_process	NA	PF01299:Lysosome-associated membrane glycoprotein (Lamp) PF01891:Cobalt uptake substrate-specific transmembrane region PF03094:Mlo family
i0_HQ_Root_c19827/f3p5/908	AHA46516.1; tau class glutathione S-transferase [Larix kaempferi]	sp|Q9SHH7|GSTUP_ARATH; Glutathione S-transferase U25 OS=Arabidopsis thaliana OX=3702 GN=GSTU25 PE=1 SV=1	smo:SELMODRAFT_228818; K00799 GST, gst glutathione S-transferase 2.5.1.18 ko00480; Metabolism; Metabolism of other amino acids; Glutathione metabolism | ko00980; Metabolism; Xenobiotics biodegradation and metabolism; Metabolism of xenobiotics by cytochrome P450 | ko00982; Metabolism; Xenobiotics biodegradation and metabolism; Drug metabolism - cytochrome P450 | ko05204; Human Diseases; Cancers: O…	At1g17180; KOG0406 Glutathione S-transferase O Posttranslational modification, protein turnover, chaperones ;	GO:0005515; protein binding; molecular_function	JF758463.1; Zea mays cultivar W22 glutathione transferase 23 (gst23) gene, partial sequence	PF13417:Glutathione S-transferase, N-terminal domain PF13409:Glutathione S-transferase, N-terminal domain PF02798:Glutathione S-transferase, N-terminal domain
i0_HQ_Root_c19828/f4p27/942	JAT63007.1; 60S ribosomal protein L7, partial [Anthurium amnicola]	sp|Q7SBD5|RL7_NEUCR; 60S ribosomal protein L7 OS=Neurospora crassa (strain ATCC 24698 / 74-OR23-1A / CBS 708.71 / DSM 1257 / FGSC 987) OX=367110 GN=rpl-7 PE=3 SV=2	pda:103707044; K02937 RP-L7e, RPL7 large subunit ribosomal protein L7e - ko03010; Genetic Information Processing; Translation; Ribosome	SPAC3H5.07; KOG3184 60S ribosomal protein L7 J Translation, ribosomal structure and biogenesis ;	NA	NA	NA
i0_HQ_Root_c19831/f3p0/611	XP_010254356.1; PREDICTED: uncharacterized protein At1g15400 [Nelumbo nucifera]	sp|Q9XI29|Y1540_ARATH; Uncharacterized protein At1g15400 OS=Arabidopsis thaliana OX=3702 GN=At1g15400 PE=1 SV=2	nnu:104595353; - - - - -	NA	NA	NA	NA
i0_HQ_Root_c19834/f3p0/927	XP_010268014.1; PREDICTED: uncharacterized protein LOC104605096 isoform X1 [Nelumbo nucifera]	sp|Q3TZ87|MARH9_MOUSE; E3 ubiquitin-protein ligase MARCH9 OS=Mus musculus OX=10090 GN=March9 PE=2 SV=1	nnu:104598799; - - - - -	At1g14260; KOG1609 Protein involved in mRNA turnover and stability A RNA processing and modification ;	GO:0008270; zinc ion binding; molecular_function GO:0005515; protein binding; molecular_function	XM_010923206.2; PREDICTED: Elaeis guineensis uncharacterized LOC105045046 (LOC105045046), transcript variant X2, mRNA	PF13639:Ring finger domain PF12906:RING-variant domain
i0_HQ_Root_c1984/f4p22/907	XP_002990864.1; hypothetical protein SELMODRAFT_272166 [Selaginella moellendorffii]	NA	smo:SELMODRAFT_228264; - - - - -	NA	GO:0009507; chloroplast; cellular_component	NA	PF16940:Chloroplast envelope transporter
i0_HQ_Root_c19863/f4p12/694	JAT44344.1; GTP-binding protein rhoA [Anthurium amnicola]	sp|Q9C3Y4|RHOA_EMENI; GTP-binding protein rhoA OS=Emericella nidulans (strain FGSC A4 / ATCC 38163 / CBS 112.46 / NRRL 194 / M139) OX=227321 GN=rhoA PE=3 SV=1	sly:101251031; K04392 RAC1 Ras-related C3 botulinum toxin substrate 1 - ko04014; Environmental Information Processing; Signal transduction; Ras signaling pathway | ko04015; Environmental Information Processing; Signal transduction; Rap1 signaling pathway | ko04010; Environmental Information Processing; Signal transduction; MAPK signaling pathway | ko04013; Environmental Information Processing; Si…	SPAC1F7.04; KOG0393 Ras-related small GTPase, Rho type R General function prediction only ;	GO:0005525; GTP binding; molecular_function GO:0007264; small GTPase mediated signal transduction; biological_process	AK110781.1; Oryza sativa Japonica Group cDNA clone:002-171-C01, full insert sequence	PF00071:Ras family PF00025:ADP-ribosylation factor family PF08477:Ras of Complex, Roc, domain of DAPkinase
i0_HQ_Root_c19881/f3p12/633	XP_006659159.1; PREDICTED: acyl-CoA-binding protein [Oryza brachyantha]	sp|Q75G87|ACBP3_ORYSJ; Acyl-CoA-binding domain-containing protein 3 OS=Oryza sativa subsp. japonica OX=39947 GN=ACBP3 PE=2 SV=1	osa:4333305; K08762 DBI, ACBP diazepam-binding inhibitor (GABA receptor modulator, acyl-CoA-binding protein) - ko03320; Organismal Systems; Endocrine system; PPAR signaling pathway	At1g31812; KOG0817 Acyl-CoA-binding protein I Lipid transport and metabolism ;	GO:0000062; fatty-acyl-CoA binding; molecular_function	NA	PF00887:Acyl CoA binding protein
i0_HQ_Root_c19898/f2p3/829	XP_008808046.1; PREDICTED: probable ran guanine nucleotide release factor [Phoenix dactylifera]	sp|A3KPP3|MOG1_DANRE; Ran guanine nucleotide release factor OS=Danio rerio OX=7955 GN=rangrf PE=2 SV=1	nnu:104598157; - - - - -	At1g69680; KOG3329 RAN guanine nucleotide release factor T Signal transduction mechanisms ;	NA	XR_606116.2; PREDICTED: Phoenix dactylifera probable ran guanine nucleotide release factor (LOC103720218), transcript variant X9, misc_RNA	NA
i0_HQ_Root_c19900/f2p39/771	JAT45386.1; putative Ras-related protein Rab7 [Anthurium amnicola]	sp|H9BW96|RAB7_EPICO; Ras-related protein rab7 OS=Epinephelus coioides OX=94232 GN=rab7 PE=1 SV=1	pda:103713276; K07897 RAB7A Ras-related protein Rab-7A - ko04144; Cellular Processes; Transport and catabolism; Endocytosis | ko04145; Cellular Processes; Transport and catabolism; Phagosome | ko04140; Cellular Processes; Transport and catabolism; Autophagy - animal | ko04138; Cellular Processes; Transport and catabolism; Autophagy - yeast | ko05132; Human Diseases; Infectious diseases: Bacterial…	At3g18820; KOG0394 Ras-related GTPase R General function prediction only ;	GO:0005524; ATP binding; molecular_function GO:0007264; small GTPase mediated signal transduction; biological_process GO:0005525; GTP binding; molecular_function GO:0006576; cellular biogenic amine metabolic process; biological_process GO:0098519; NA GO:0016887; ATPase activity; molecular_function GO:0003924; GTPase activity; molecular_function	XM_018604359.1; PREDICTED: Raphanus sativus ras-related protein RABG3e (LOC108830775), mRNA	PF01926:50S ribosome-binding GTPase PF00071:Ras family PF00735:Septin PF10662:Ethanolamine utilisation - propanediol utilisation PF03266:NTPase PF04670:Gtr1/RagA G protein conserved region PF00025:ADP-ribosylation factor family PF00005:ABC transporter PF01637:ATPase domain predominantly from Archaea PF03193:Protein of unknown function, DUF258 PF08477:Ras of Complex, Roc, domain of DAPkinase PF077…
i0_HQ_Root_c19901/f2p26/373	XP_011457253.1; PREDICTED: uncharacterized protein LOC105353455 [Fragaria vesca subsp. vesca]	NA	fve:105353455; - - - - -	NA	NA	NA	NA
i0_HQ_Root_c19904/f2p63/950	XP_010256810.1; PREDICTED: 40S ribosomal protein S7-like [Nelumbo nucifera]	sp|Q9ZNS1|RS7_AVIMR; 40S ribosomal protein S7 OS=Avicennia marina OX=82927 GN=RPS7 PE=2 SV=1	nnu:104597105; K02993 RP-S7e, RPS7 small subunit ribosomal protein S7e - ko03010; Genetic Information Processing; Translation; Ribosome	At1g48830; KOG3320 40S ribosomal protein S7 J Translation, ribosomal structure and biogenesis ;	GO:0005622; intracellular; cellular_component GO:0005840; ribosome; cellular_component GO:0003735; structural constituent of ribosome; molecular_function GO:0006412; translation; biological_process	XM_018769584.1; PREDICTED: Nicotiana tomentosiformis 40S ribosomal protein S7 (LOC104092500), transcript variant X2, mRNA	PF01251:Ribosomal protein S7e
i0_HQ_Root_c19910/f2p10/521	NA	NA	NA	NA	GO:0055085; transmembrane transport; biological_process GO:0006874; cellular calcium ion homeostasis; biological_process GO:0004190; aspartic-type endopeptidase activity; molecular_function GO:0019013; viral nucleocapsid; cellular_component GO:0006270; DNA-dependent DNA replication initiation; biological_process GO:0016485; protein processing; biological_process GO:0005219; ryanodine-sensitive ca…	NA	PF06459:Ryanodine Receptor TM 4-6 PF02724:CDC45-like protein PF02535:ZIP Zinc transporter PF01080:Presenilin PF00973:Paramyxovirus nucleocapsid protein
i0_HQ_Root_c19911/f2p0/733	NA	NA	NA	NA	NA	NA	NA
i0_HQ_Root_c19918/f2p8/476	XP_001757761.1; predicted protein [Physcomitrella patens]	sp|P0CR85|T2AG_CRYNB; Transcription initiation factor IIA subunit 2 OS=Cryptococcus neoformans var. neoformans serotype D (strain B-3501A) OX=283643 GN=TOA2 PE=3 SV=1	sita:101780710; K03123 TFIIA2, GTF2A2, TOA2 transcription initiation factor TFIIA small subunit - ko03022; Genetic Information Processing; Transcription; Basal transcription factors | ko05203; Human Diseases; Cancers: Overview; Viral carcinogenesis	SPCC553.11c; KOG3463 Transcription initiation factor IIA, gamma subunit K Transcription ;	GO:0006367; transcription initiation from RNA polymerase II promoter; biological_process GO:0005672; transcription factor TFIIA complex; cellular_component	NA	PF02268:Transcription initiation factor IIA, gamma subunit, helical domain PF02751:Transcription initiation factor IIA, gamma subunit
i0_HQ_Root_c19922/f2p17/695	XP_002991602.1; hypothetical protein SELMODRAFT_448468 [Selaginella moellendorffii]	sp|Q6ETQ7|TROL_ORYSJ; Protein THYLAKOID RHODANESE-LIKE, chloroplastic OS=Oryza sativa subsp. japonica OX=39947 GN=TROL PE=1 SV=1	smo:SELMODRAFT_448468; K17525 CHID1 chitinase domain-containing protein 1 - -	NA	GO:0016021; integral to membrane; cellular_component	NA	PF03040:CemA family
i0_HQ_Root_c19927/f2p9/761	ABK24525.1; unknown [Picea sitchensis]	sp|O64517|MCA4_ARATH; Metacaspase-4 OS=Arabidopsis thaliana OX=3702 GN=AMC4 PE=1 SV=1	cmo:103490487; - - - - -	At1g79340; KOG1546 Metacaspase involved in regulation of apoptosis DO Cell cycle control, cell division, chromosome partitioning ; Posttranslational modification, protein turnover, chaperones ;	NA	NA	NA
i0_HQ_Root_c19928/f2p7/777	XP_006474303.1; PREDICTED: oligosaccharyltransferase complex subunit ostc [Citrus sinensis]	sp|Q5ZJR3|OSTC_CHICK; Oligosaccharyltransferase complex subunit OSTC OS=Gallus gallus OX=9031 GN=OSTC PE=2 SV=1	cit:102614820; - - - - -	At4g29870; KOG3356 Predicted membrane protein S Function unknown ;	NA	XM_003533700.3; PREDICTED: Glycine max putative oligosaccharyltransferase complex subunit CG9662 (LOC100776829), mRNA	NA
i0_HQ_Root_c1993/f6p0/643	XP_009389290.1; PREDICTED: 60S ribosomal protein L21-1-like [Musa acuminata subsp. malaccensis]	sp|Q9FDZ9|RL212_ARATH; 60S ribosomal protein L21-2 OS=Arabidopsis thaliana OX=3702 GN=RPL21E PE=2 SV=1	mus:103980608; K02889 RP-L21e, RPL21 large subunit ribosomal protein L21e - ko03010; Genetic Information Processing; Translation; Ribosome	At1g09690; KOG1732 60S ribosomal protein L21 J Translation, ribosomal structure and biogenesis ;	GO:0003735; structural constituent of ribosome; molecular_function GO:0005840; ribosome; cellular_component GO:0005622; intracellular; cellular_component GO:0006412; translation; biological_process	FP099981.1; Phyllostachys edulis cDNA clone: bphyst012d24, full insert sequence	PF01157:Ribosomal protein L21e
i0_HQ_Root_c19932/f2p13/596	NA	NA	NA	NA	NA	NA	NA
i0_HQ_Root_c19939/f2p11/554	XP_006841231.1; PREDICTED: 14-3-3-like protein GF14 kappa [Amborella trichopoda]	sp|P48348|14338_ARATH; 14-3-3-like protein GF14 kappa OS=Arabidopsis thaliana OX=3702 GN=GRF8 PE=1 SV=2	nnu:104603864; K06630 YWHAE 14-3-3 protein epsilon - ko04011; Environmental Information Processing; Signal transduction; MAPK signaling pathway - yeast | ko04390; Environmental Information Processing; Signal transduction; Hippo signaling pathway | ko04391; Environmental Information Processing; Signal transduction; Hippo signaling pathway - fly | ko04151; Environmental Information Processing; Sign…	At5g65430; KOG0841 Multifunctional chaperone (14-3-3 family) O Posttranslational modification, protein turnover, chaperones ;	GO:0044781; NA	AM944551.1; Platanus x acerifolia partial mRNA for 14-3-3-like protein (14-3-3 gene), clone L2C	PF07309:Flagellar protein FlaF
i0_HQ_Root_c1994/f5p0/910	XP_008805524.1; PREDICTED: ubiquitin-conjugating enzyme E2 11-like isoform X1 [Phoenix dactylifera]	sp|Q8S920|UBC5A_ORYSJ; Ubiquitin-conjugating enzyme E2 5A OS=Oryza sativa subsp. japonica OX=39947 GN=UBC5A PE=2 SV=1	egu:105039005; K06689 UBE2D, UBC4, UBC5 ubiquitin-conjugating enzyme E2 D 2.3.2.23 ko04141; Genetic Information Processing; Folding, sorting and degradation; Protein processing in endoplasmic reticulum | ko04120; Genetic Information Processing; Folding, sorting and degradation; Ubiquitin mediated proteolysis | ko04013; Environmental Information Processing; Signal transduction; MAPK signaling path…	At3g08690; KOG0417 Ubiquitin-protein ligase O Posttranslational modification, protein turnover, chaperones ;	GO:0006464; protein modification process; biological_process GO:0015031; protein transport; biological_process GO:0005515; protein binding; molecular_function	XM_019197211.1; PREDICTED: Nelumbo nucifera ubiquitin-conjugating enzyme E2 5A-like (LOC104594343), transcript variant X3, mRNA	PF05773:RWD domain PF05743:UEV domain
i0_HQ_Root_c19943/f2p19/617	NA	NA	NA	NA	NA	NA	NA
i0_HQ_Root_c19945/f2p7/659	GAQ88336.1; chloroplast 50S ribosomal protein L16 precursor [Klebsormidium flaccidum]	sp|Q9Y822|RM16_SCHPO; 54S ribosomal protein L16, mitochondrial OS=Schizosaccharomyces pombe (strain 972 / ATCC 24843) OX=284812 GN=mrpl16 PE=3 SV=1	ccp:CHC_560; - - - - -	SPBC1105.03c; KOG3422 Mitochondrial ribosomal protein L16 J Translation, ribosomal structure and biogenesis ;	GO:0003735; structural constituent of ribosome; molecular_function GO:0005840; ribosome; cellular_component GO:0006412; translation; biological_process	NA	PF00252:Ribosomal protein L16p/L10e
i0_HQ_Root_c1995/f3p47/748	ONK65037.1; uncharacterized protein A4U43_C07F32830 [Asparagus officinalis]	sp|P34788|RS18_ARATH; 40S ribosomal protein S18 OS=Arabidopsis thaliana OX=3702 GN=RPS18A PE=1 SV=1	nnu:104599962; K02964 RP-S18e, RPS18 small subunit ribosomal protein S18e - ko03010; Genetic Information Processing; Translation; Ribosome	At1g22780; KOG3311 Ribosomal protein S18 J Translation, ribosomal structure and biogenesis ;	GO:0003723; RNA binding; molecular_function GO:0005622; intracellular; cellular_component GO:0003735; structural constituent of ribosome; molecular_function GO:0005840; ribosome; cellular_component GO:0006412; translation; biological_process	XM_010257733.1; PREDICTED: Nelumbo nucifera 40S ribosomal protein S18-like (LOC104596533), mRNA	PF00416:Ribosomal protein S13/S18
i0_HQ_Root_c19951/f2p10/954	GAV80271.1; Snf7 domain-containing protein, partial [Cephalotus follicularis]	sp|Q84VG1|CHMP1_ORYSJ; ESCRT-related protein CHMP1 OS=Oryza sativa subsp. japonica OX=39947 GN=CHMP1 PE=2 SV=1	cit:102623873; K12197 CHMP1, VPS46, DID2 charged multivesicular body protein 1 - ko04144; Cellular Processes; Transport and catabolism; Endocytosis	At1g73030; KOG3232 Vacuolar assembly/sorting protein DID2 U Intracellular trafficking, secretion, and vesicular transport ;	GO:0006457; protein folding; biological_process GO:0006629; lipid metabolic process; biological_process GO:0051087; chaperone binding; molecular_function GO:0042803; protein homodimerization activity; molecular_function GO:0000774; adenyl-nucleotide exchange factor activity; molecular_function GO:0015031; protein transport; biological_process GO:0016787; hydrolase activity; molecular_function GO:…	XM_010908421.2; PREDICTED: Elaeis guineensis ESCRT-related protein CHMP1B (LOC105033562), mRNA	PF11815:Domain of unknown function (DUF3336) PF03398:Regulator of Vps4 activity in the MVB pathway PF03357:Snf7 PF01725:Ham1 family PF01025:GrpE
i0_HQ_Root_c19952/f2p0/934	ABK26052.1; unknown [Picea sitchensis]	sp|A7SLC8|NAT9_NEMVE; N-acetyltransferase 9-like protein OS=Nematostella vectensis OX=45351 GN=nat9 PE=3 SV=1	vvi:100240921; - - - - -	Hs7661604; KOG4135 Predicted phosphoglucosamine acetyltransferase G Carbohydrate transport and metabolism ;	GO:0016747; transferase activity, transferring acyl groups other than amino-acyl groups; molecular_function GO:0008080; N-acetyltransferase activity; molecular_function	NA	PF13673:Acetyltransferase (GNAT) domain PF00583:Acetyltransferase (GNAT) family PF08445:FR47-like protein PF13302:Acetyltransferase (GNAT) domain PF13508:Acetyltransferase (GNAT) domain
i0_HQ_Root_c19960/f2p1/461	NA	NA	NA	NA	NA	NA	NA
i0_HQ_Root_c19964/f2p9/761	XP_016899147.1; PREDICTED: protein C2-DOMAIN ABA-RELATED 4-like isoform X2 [Cucumis melo]	sp|Q9LVH4|CAR4_ARATH; Protein C2-DOMAIN ABA-RELATED 4 OS=Arabidopsis thaliana OX=3702 GN=CAR4 PE=1 SV=1	sind:105158069; - - - - -	At3g17980; KOG1030 Predicted Ca2+-dependent phospholipid-binding protein R General function prediction only ;	GO:0005515; protein binding; molecular_function	XM_010315925.2; PREDICTED: Solanum lycopersicum C2-domain ABA-related family protein (LOC101247408), mRNA	PF00168:C2 domain
i0_HQ_Root_c19966/f2p43/846	XP_010917449.1; PREDICTED: uncharacterized protein LOC105042043 isoform X2 [Elaeis guineensis]	NA	egu:105042043; K09705 K09705 uncharacterized protein - -	NA	NA	XM_006452769.1; Citrus clementina hypothetical protein (CICLE_v10009607mg) mRNA, complete cds	NA
i0_HQ_Root_c19969/f2p39/937	XP_010645696.1; PREDICTED: protein EARLY RESPONSIVE TO DEHYDRATION 15 isoform X1 [Vitis vinifera]	sp|Q39096|ERD15_ARATH; Protein EARLY RESPONSIVE TO DEHYDRATION 15 OS=Arabidopsis thaliana OX=3702 GN=ERD15 PE=1 SV=1	vvi:100267095; - - - - -	NA	NA	NA	NA
i0_HQ_Root_c19971/f2p24/918	XP_002970391.1; hypothetical protein SELMODRAFT_231642 [Selaginella moellendorffii]	sp|Q109R6|CUTA1_ORYSJ; Protein CutA 1, chloroplastic OS=Oryza sativa subsp. japonica OX=39947 GN=CUTA1 PE=1 SV=1	smo:SELMODRAFT_231642; K03926 cutA periplasmic divalent cation tolerance protein - -	At2g33740; KOG3338 Divalent cation tolerance-related protein P Inorganic ion transport and metabolism ;	GO:0010038; response to metal ion; biological_process	NA	PF03091:CutA1 divalent ion tolerance protein
i0_HQ_Root_c19973/f2p19/818	ABR17649.1; unknown [Picea sitchensis]	sp|Q54TH9|GACY_DICDI; Rho GTPase-activating protein gacY OS=Dictyostelium discoideum OX=44689 GN=gacY PE=3 SV=1	sind:105162565; - - - - -	At3g10210; KOG2633 Hismacro and SEC14 domain-containing proteins BK Chromatin structure and dynamics ; Transcription ;	NA	NA	NA
i0_HQ_Root_c19975/f2p0/839	XP_010043849.1; PREDICTED: glutathione S-transferase U17 [Eucalyptus grandis]	sp|Q03666|GSTX4_TOBAC; Probable glutathione S-transferase OS=Nicotiana tabacum OX=4097 PE=2 SV=1	egr:104432947; K00799 GST, gst glutathione S-transferase 2.5.1.18 ko00480; Metabolism; Metabolism of other amino acids; Glutathione metabolism | ko00980; Metabolism; Xenobiotics biodegradation and metabolism; Metabolism of xenobiotics by cytochrome P450 | ko00982; Metabolism; Xenobiotics biodegradation and metabolism; Drug metabolism - cytochrome P450 | ko05204; Human Diseases; Cancers: Overview;…	At1g78370; KOG0406 Glutathione S-transferase O Posttranslational modification, protein turnover, chaperones ;	GO:0005515; protein binding; molecular_function	NA	PF02798:Glutathione S-transferase, N-terminal domain PF13417:Glutathione S-transferase, N-terminal domain PF13409:Glutathione S-transferase, N-terminal domain
i0_HQ_Root_c1998/f7p7/660	NA	NA	NA	NA	NA	NA	NA
i0_HQ_Root_c19981/f2p2/870	NA	NA	NA	NA	GO:0005515; protein binding; molecular_function	NA	PF00168:C2 domain
i0_HQ_Root_c19986/f2p33/947	XP_010273929.1; PREDICTED: stress-response A/B barrel domain-containing protein UP3-like [Nelumbo nucifera]	sp|Q9SIP1|UP3_ARATH; Stress-response A/B barrel domain-containing protein UP3 OS=Arabidopsis thaliana OX=3702 GN=UP3 PE=1 SV=1	vvi:100249118; - - - - -	NA	NA	XM_008354169.2; PREDICTED: Malus x domestica stress-response A/B barrel domain-containing protein UP3-like (LOC103415891), mRNA	NA
i0_HQ_Root_c19988/f3p0/645	XP_001763465.1; predicted protein [Physcomitrella patens]	sp|P42798|R15A1_ARATH; 40S ribosomal protein S15a-1 OS=Arabidopsis thaliana OX=3702 GN=RPS15AA PE=2 SV=2	ppp:PHYPADRAFT_110864; K02957 RP-S15Ae, RPS15A small subunit ribosomal protein S15Ae - ko03010; Genetic Information Processing; Translation; Ribosome	At5g59850; KOG1754 40S ribosomal protein S15/S22 J Translation, ribosomal structure and biogenesis ;	GO:0005840; ribosome; cellular_component GO:0003735; structural constituent of ribosome; molecular_function GO:0006412; translation; biological_process	XM_019229799.1; PREDICTED: Camelina sativa 40S ribosomal protein S15a-1 (LOC104711062), mRNA	PF00410:Ribosomal protein S8
i0_HQ_Root_c1999/f5p11/950	CDP01831.1; unnamed protein product [Coffea canephora]	sp|P27626|DIN1_RAPSA; Senescence-associated protein DIN1 OS=Raphanus sativus OX=3726 GN=DIN1 PE=2 SV=1	ini:109172666; - - - - -	At5g66040; KOG1530 Rhodanese-related sulfurtransferase P Inorganic ion transport and metabolism ;	NA	NA	NA
i0_HQ_Root_c2000/f3p0/803	XP_008437254.1; PREDICTED: probable phospholipid hydroperoxide glutathione peroxidase [Cucumis melo]	sp|O48646|GPX6_ARATH; Probable phospholipid hydroperoxide glutathione peroxidase 6, mitochondrial OS=Arabidopsis thaliana OX=3702 GN=GPX6 PE=2 SV=2	cmo:103482738; K00432 gpx glutathione peroxidase 1.11.1.9 ko00590; Metabolism; Lipid metabolism; Arachidonic acid metabolism | ko00480; Metabolism; Metabolism of other amino acids; Glutathione metabolism | ko04918; Organismal Systems; Endocrine system; Thyroid hormone synthesis	At4g11600; KOG1651 Glutathione peroxidase O Posttranslational modification, protein turnover, chaperones ;	GO:0016491; oxidoreductase activity; molecular_function GO:0016209; NA GO:0006979; response to oxidative stress; biological_process GO:0004602; glutathione peroxidase activity; molecular_function GO:0055114; oxidation-reduction process; biological_process	NM_001319793.1; Populus euphratica phospholipid hydroperoxide glutathione peroxidase 1, chloroplastic-like (LOC105130567), mRNA	PF00578:AhpC/TSA family PF00255:Glutathione peroxidase PF08534:Redoxin
i0_HQ_Root_c20005/f2p0/945	ABK22248.1; unknown [Picea sitchensis]	sp|Q03250|RBG7_ARATH; Glycine-rich RNA-binding protein 7 OS=Arabidopsis thaliana OX=3702 GN=RBG7 PE=1 SV=1	rcu:8271877; K12885 RBMX, HNRNPG heterogeneous nuclear ribonucleoprotein G - ko03040; Genetic Information Processing; Transcription; Spliceosome	At2g21660; KOG0118 FOG: RRM domain R General function prediction only ;	GO:0003676; nucleic acid binding; molecular_function GO:0008270; zinc ion binding; molecular_function	NA	PF16367:RNA recognition motif PF00098:Zinc knuckle PF00076:RNA recognition motif. (a.k.a. RRM, RBD, or RNP domain)
i0_HQ_Root_c20006/f2p48/742	XP_001784548.1; predicted protein [Physcomitrella patens]	NA	fve:101305986; K17402 MRPS23 small subunit ribosomal protein S23 - -	NA	GO:0005840; ribosome; cellular_component GO:0005763; mitochondrial small ribosomal subunit; cellular_component GO:0003735; structural constituent of ribosome; molecular_function GO:0006412; translation; biological_process	NA	PF10484:Mitochondrial ribosomal protein S23 PF13741:Mitochondrial ribosomal protein S25
i0_HQ_Root_c20007/f2p2/981	XP_004300844.1; PREDICTED: dirigent protein 5-like [Fragaria vesca subsp. vesca]	sp|Q9SH66|DIR5_ARATH; Dirigent protein 5 OS=Arabidopsis thaliana OX=3702 GN=DIR5 PE=2 SV=1	pop:POPTR_0001s10160g; - - - - -	NA	NA	NA	NA
i0_HQ_Root_c20008/f2p61/891	CBI15681.3; unnamed protein product, partial [Vitis vinifera]	sp|Q42429|AGL8_SOLTU; Agamous-like MADS-box protein AGL8 homolog OS=Solanum tuberosum OX=4113 PE=2 SV=1	csv:101222812; K09264 K09264 MADS-box transcription factor, plant - -	At2g42830; KOG0014 MADS box transcription factor K Transcription ;	GO:0046983; protein dimerization activity; molecular_function GO:0010508; positive regulation of autophagy; biological_process GO:0007049; cell cycle; biological_process GO:0005198; NA GO:0006355; regulation of transcription, DNA-dependent; biological_process GO:0003677; DNA binding; molecular_function GO:0005737; cytoplasm; cellular_component GO:0043093; cytokinesis by binary fission; biological…	NA	PF04977:Septum formation initiator PF06005:Protein of unknown function (DUF904) PF00319:SRF-type transcription factor (DNA-binding and dimerisation domain) PF01486:K-box region PF10186:Vacuolar sorting 38 and autophagy-related subunit 14 PF00038:Intermediate filament protein
i0_HQ_Root_c20017/f2p0/882	XP_010939723.1; PREDICTED: glutathione transferase GST 23-like [Elaeis guineensis]	sp|Q9FQA3|GST23_MAIZE; Glutathione transferase GST 23 OS=Zea mays OX=4577 PE=2 SV=1	pmum:103319593; K00799 GST, gst glutathione S-transferase 2.5.1.18 ko00480; Metabolism; Metabolism of other amino acids; Glutathione metabolism | ko00980; Metabolism; Xenobiotics biodegradation and metabolism; Metabolism of xenobiotics by cytochrome P450 | ko00982; Metabolism; Xenobiotics biodegradation and metabolism; Drug metabolism - cytochrome P450 | ko05204; Human Diseases; Cancers: Overview…	At3g09270; KOG0406 Glutathione S-transferase O Posttranslational modification, protein turnover, chaperones ;	GO:0005515; protein binding; molecular_function	XM_016647758.1; PREDICTED: Nicotiana tabacum glutathione S-transferase U9-like (LOC107821321), mRNA	PF13417:Glutathione S-transferase, N-terminal domain PF13409:Glutathione S-transferase, N-terminal domain PF02798:Glutathione S-transferase, N-terminal domain
i0_HQ_Root_c20018/f2p0/620	KQL01045.1; hypothetical protein SETIT_015044mg, partial [Setaria italica]	sp|P52855|RLA1_MAIZE; 60S acidic ribosomal protein P1 OS=Zea mays OX=4577 GN=RPP1A PE=1 SV=1	sind:105160280; K02942 RP-LP1, RPLP1 large subunit ribosomal protein LP1 - ko03010; Genetic Information Processing; Translation; Ribosome	At5g24510; KOG1762 60s acidic ribosomal protein P1 J Translation, ribosomal structure and biogenesis ;	NA	NA	NA
i0_HQ_Root_c2003/f3p5/753	NA	NA	NA	NA	NA	NA	NA
i0_HQ_Root_c20031/f3p1/916	NA	NA	NA	NA	NA	NA	NA
i0_HQ_Root_c20035/f2p7/487	XP_013619035.1; PREDICTED: 50S ribosomal protein L30 [Brassica oleracea var. oleracea]	NA	csv:101219925; K02907 RP-L30, MRPL30, rpmD large subunit ribosomal protein L30 - ko03010; Genetic Information Processing; Translation; Ribosome	NA	NA	NA	NA
i0_HQ_Root_c2004/f2p0/892	OAY27452.1; hypothetical protein MANES_16G126400 [Manihot esculenta]	NA	vvi:104880696; - - - - -	NA	NA	NA	NA
i0_HQ_Root_c20044/f2p37/428	XP_017216479.1; PREDICTED: hydrophobic protein RCI2A-like [Daucus carota subsp. sativus]	sp|Q9ARD5|LT02_HORVU; Low temperature-induced protein lt101.2 OS=Hordeum vulgare OX=4513 GN=LT101.2 PE=2 SV=1	cmo:103488748; - - - - -	At3g05880; KOG1773 Stress responsive protein R General function prediction only ;	GO:0016021; integral to membrane; cellular_component	NA	PF01679:Proteolipid membrane potential modulator
i0_HQ_Root_c20046/f2p0/924	XP_015958871.1; PREDICTED: glycine-rich RNA-binding protein 2, mitochondrial-like [Arachis duranensis]	sp|Q9FNR1|RBG3_ARATH; Glycine-rich RNA-binding protein 3, mitochondrial OS=Arabidopsis thaliana OX=3702 GN=RBG3 PE=1 SV=1	thj:104801196; K12741 HNRNPA1_3 heterogeneous nuclear ribonucleoprotein A1/A3 - ko03040; Genetic Information Processing; Transcription; Spliceosome	At5g61030; KOG0118 FOG: RRM domain R General function prediction only ;	GO:0003676; nucleic acid binding; molecular_function	NA	PF16367:RNA recognition motif PF00076:RNA recognition motif. (a.k.a. RRM, RBD, or RNP domain)
i0_HQ_Root_c20050/f2p3/858	JAT46402.1; Dolichyl-diphosphooligosaccharide--protein glycosyltransferase subunit 2 [Anthurium amnicola]	sp|P91390|RPN2_CAEEL; Dolichyl-diphosphooligosaccharide--protein glycosyltransferase subunit 2 OS=Caenorhabditis elegans OX=6239 GN=ostd-1 PE=3 SV=1	NA	CE12232; KOG2447 Oligosaccharyltransferase, delta subunit (ribophorin II) O Posttranslational modification, protein turnover, chaperones ;	GO:0008250; oligosaccharyltransferase complex; cellular_component GO:0016021; integral to membrane; cellular_component GO:0006487; protein N-linked glycosylation; biological_process	NA	PF05817:Oligosaccharyltransferase subunit Ribophorin II
i0_HQ_Root_c20052/f2p0/846	XP_010264763.1; PREDICTED: uncharacterized protein LOC104602680 [Nelumbo nucifera]	sp|P20144|WUN1_SOLTU; Wound-induced protein 1 OS=Solanum tuberosum OX=4113 GN=WUN1 PE=2 SV=1	vra:106753479; - - - - -	NA	NA	NA	NA
i0_HQ_Root_c20053/f2p0/916	KGN50553.1; hypothetical protein Csa_5G182090 [Cucumis sativus]	sp|P28186|RAE1C_ARATH; Ras-related protein RABE1c OS=Arabidopsis thaliana OX=3702 GN=RABE1C PE=1 SV=1	vvi:100252992; K07901 RAB8A, MEL Ras-related protein Rab-8A - ko04152; Environmental Information Processing; Signal transduction; AMPK signaling pathway | ko04144; Cellular Processes; Transport and catabolism; Endocytosis | ko04530; Cellular Processes; Cellular community - eukaryotes; Tight junction | ko04972; Organismal Systems; Digestive system; Pancreatic secretion	At5g59840; KOG0078 GTP-binding protein SEC4, small G protein superfamily, and related Ras family GTP-binding proteins TU Signal transduction mechanisms ; Intracellular trafficking, secretion, and vesicular transport ;	GO:0003924; GTPase activity; molecular_function GO:0007264; small GTPase mediated signal transduction; biological_process GO:0005525; GTP binding; molecular_function	XM_010655209.2; PREDICTED: Vitis vinifera ras-related protein RABE1c (LOC100263639), transcript variant X2, mRNA	PF08477:Ras of Complex, Roc, domain of DAPkinase PF03193:Protein of unknown function, DUF258 PF00025:ADP-ribosylation factor family PF04670:Gtr1/RagA G protein conserved region PF01926:50S ribosome-binding GTPase PF00071:Ras family
i0_HQ_Root_c20054/f2p0/725	OAE29754.1; hypothetical protein AXG93_3884s1500 [Marchantia polymorpha subsp. polymorpha]	NA	NA	NA	NA	NA	NA
i0_HQ_Root_c20061/f2p0/908	GAV67762.1; Ribosomal_L16 domain-containing protein [Cephalotus follicularis]	sp|Q9SPB3|RL10_VITRI; 60S ribosomal protein L10 OS=Vitis riparia OX=96939 GN=RPL10 PE=2 SV=1	cit:102625379; K02866 RP-L10e, RPL10 large subunit ribosomal protein L10e - ko03010; Genetic Information Processing; Translation; Ribosome	At1g26910; KOG0857 60s ribosomal protein L10 J Translation, ribosomal structure and biogenesis ;	GO:0006412; translation; biological_process GO:0005840; ribosome; cellular_component GO:0003735; structural constituent of ribosome; molecular_function	XM_010280649.2; PREDICTED: Nelumbo nucifera 60S ribosomal protein L10 (LOC104612975), mRNA	PF00252:Ribosomal protein L16p/L10e
i0_HQ_Root_c20063/f2p0/612	XP_010648729.1; PREDICTED: 60S ribosomal protein L27-3 [Vitis vinifera]	sp|P51419|RL273_ARATH; 60S ribosomal protein L27-3 OS=Arabidopsis thaliana OX=3702 GN=RPL27C PE=2 SV=2	vvi:100261052; K02901 RP-L27e, RPL27 large subunit ribosomal protein L27e - ko03010; Genetic Information Processing; Translation; Ribosome	At4g15000; KOG3418 60S ribosomal protein L27 J Translation, ribosomal structure and biogenesis ;	GO:0005622; intracellular; cellular_component GO:0003735; structural constituent of ribosome; molecular_function GO:0005840; ribosome; cellular_component GO:0006412; translation; biological_process	CP019111.1; Spirodela polyrhiza strain 9509 chromosome 19 sequence	PF01777:Ribosomal L27e protein family
i0_HQ_Root_c20064/f2p0/685	JAT56052.1; Profilin-4, partial [Anthurium amnicola]	NA	csv:105435190; - - - - -	NA	NA	NA	NA
i0_HQ_Root_c20068/f2p17/761	XP_001764390.1; predicted protein [Physcomitrella patens]	sp|Q942A8|GL13_ORYSJ; Germin-like protein 1-3 OS=Oryza sativa subsp. japonica OX=39947 GN=GER8 PE=2 SV=1	ppp:PHYPADRAFT_60697; - - - - -	NA	NA	NA	NA
i0_HQ_Root_c20072/f2p0/854	OAE21200.1; hypothetical protein AXG93_4012s1310 [Marchantia polymorpha subsp. polymorpha]	sp|Q13442|HAP28_HUMAN; 28 kDa heat- and acid-stable phosphoprotein OS=Homo sapiens OX=9606 GN=PDAP1 PE=1 SV=1	ppp:PHYPADRAFT_161924; - - - - -	At5g46020; KOG3375 Phosphoprotein/predicted coiled-coil protein R General function prediction only ;	NA	NA	NA
i0_HQ_Root_c20081/f2p11/944	XP_008337968.1; PREDICTED: NEP1-interacting protein 1 [Malus domestica]	sp|Q8GT75|NIP1_ARATH; NEP1-interacting protein 1 OS=Arabidopsis thaliana OX=3702 GN=NIP1 PE=1 SV=2	fve:101312761; - - - - -	At5g66070; KOG0800 FOG: Predicted E3 ubiquitin ligase O Posttranslational modification, protein turnover, chaperones ;	GO:0004842; ubiquitin-protein ligase activity; molecular_function GO:0008270; zinc ion binding; molecular_function GO:0046872; metal ion binding; molecular_function GO:0019867; outer membrane; cellular_component GO:0005680; anaphase-promoting complex; cellular_component GO:0005515; protein binding; molecular_function	XM_018579421.1; PREDICTED: Raphanus sativus NEP1-interacting protein 2 (LOC108807163), mRNA	PF12861:Anaphase-promoting complex subunit 11 RING-H2 finger PF12678:RING-H2 zinc finger domain PF13639:Ring finger domain PF17123:RING-like zinc finger PF14634:zinc-RING finger domain PF00097:Zinc finger, C3HC4 type (RING finger) PF05433:Glycine zipper 2TM domain
i0_HQ_Root_c20087/f2p1/763	XP_020102237.1; probable prefoldin subunit 3 [Ananas comosus]	sp|P57741|PFD3_ARATH; Probable prefoldin subunit 3 OS=Arabidopsis thaliana OX=3702 GN=At5g49510 PE=1 SV=1	pda:103708512; - - - - -	At5g49510; KOG3313 Molecular chaperone Prefoldin, subunit 3 O Posttranslational modification, protein turnover, chaperones ;	NA	XM_010260937.2; PREDICTED: Nelumbo nucifera probable prefoldin subunit 3 (LOC104598749), transcript variant X1, mRNA	NA
i0_HQ_Root_c20088/f2p0/660	XP_002275924.1; PREDICTED: chaperone protein dnaJ 11, chloroplastic [Vitis vinifera]	sp|Q9FYB5|DNJ11_ARATH; Chaperone protein dnaJ 11, chloroplastic OS=Arabidopsis thaliana OX=3702 GN=ATJ11 PE=1 SV=2	vra:106763189; - - - - -	At3g13310; KOG0712 Molecular chaperone (DnaJ superfamily) O Posttranslational modification, protein turnover, chaperones ;	NA	XM_010274226.2; PREDICTED: Nelumbo nucifera chaperone protein dnaJ 11, chloroplastic-like (LOC104608285), mRNA	NA
i0_HQ_Root_c20089/f2p17/639	ABR16926.1; unknown [Picea sitchensis]	sp|Q9BI88|U587_CAEEL; UPF0587 protein F46B6.12 OS=Caenorhabditis elegans OX=6239 GN=F46B6.12 PE=3 SV=2	atr:18443679; - - - - -	At4g32930; KOG1296 Uncharacterized conserved protein S Function unknown ;	GO:0006412; translation; biological_process GO:0005622; intracellular; cellular_component GO:0005840; ribosome; cellular_component GO:0003735; structural constituent of ribosome; molecular_function	NA	PF01667:Ribosomal protein S27
i0_HQ_Root_c20097/f2p0/802	NA	NA	NA	NA	NA	NA	NA
i0_HQ_Root_c20098/f2p0/740	XP_011094259.1; PREDICTED: ubiquitin-conjugating enzyme E2 variant 1D [Sesamum indicum]	sp|Q9SJ44|UEV1C_ARATH; Ubiquitin-conjugating enzyme E2 variant 1C OS=Arabidopsis thaliana OX=3702 GN=UEV1C PE=1 SV=1	sind:105161725; K10704 UBE2V ubiquitin-conjugating enzyme E2 variant - ko04624; Organismal Systems; Immune system; Toll and Imd signaling pathway	At2g36060; KOG0896 Ubiquitin-conjugating enzyme E2 O Posttranslational modification, protein turnover, chaperones ;	GO:0005515; protein binding; molecular_function	XM_011045741.1; PREDICTED: Populus euphratica ubiquitin-conjugating enzyme E2 variant 1D (LOC105139339), mRNA	PF05773:RWD domain
i0_HQ_Root_c20099/f2p0/847	XP_011096833.1; PREDICTED: thioredoxin O2, mitochondrial [Sesamum indicum]	sp|O64764|TRXO1_ARATH; Thioredoxin O1, mitochondrial OS=Arabidopsis thaliana OX=3702 GN=At2g35010 PE=1 SV=1	fve:101296549; K03671 trxA thioredoxin 1 - ko04621; Organismal Systems; Immune system; NOD-like receptor signaling pathway | ko05418; Human Diseases; Cardiovascular diseases; Fluid shear stress and atherosclerosis	At2g35010; KOG0907 Thioredoxin O Posttranslational modification, protein turnover, chaperones ;	GO:0055114; oxidation-reduction process; biological_process GO:0016491; oxidoreductase activity; molecular_function GO:0015035; protein disulfide oxidoreductase activity; molecular_function GO:0016209; NA GO:0045454; cell redox homeostasis; biological_process GO:0009055; NA	NA	PF00462:Glutaredoxin PF00578:AhpC/TSA family PF00085:Thioredoxin PF08534:Redoxin
i0_HQ_Root_c2010/f2p23/908	XP_010933649.1; PREDICTED: probable aquaporin TIP2-1 [Elaeis guineensis]	sp|P21653|TIP1_TOBAC; Probable aquaporin TIP-type RB7-5A OS=Nicotiana tabacum OX=4097 PE=2 SV=1	nnu:104598489; K09873 TIP aquaporin TIP - -	At4g17340; KOG0223 Aquaporin (major intrinsic protein family) G Carbohydrate transport and metabolism ;	GO:0016020; membrane; cellular_component GO:0005215; NA GO:0006810; transport; biological_process	XM_007209455.1; Prunus persica hypothetical protein (PRUPE_ppa010475mg) mRNA, complete cds	PF00230:Major intrinsic protein
i0_HQ_Root_c20105/f2p34/735	XP_010254840.1; PREDICTED: AP-3 complex subunit sigma isoform X2 [Nelumbo nucifera]	sp|Q8VZ37|AP3S_ARATH; AP-3 complex subunit sigma OS=Arabidopsis thaliana OX=3702 GN=At3g50860 PE=2 SV=1	nnu:104595687; K12399 AP3S AP-3 complex subunit sigma - ko04142; Cellular Processes; Transport and catabolism; Lysosome	At3g50860; KOG0936 Clathrin adaptor complex, small subunit U Intracellular trafficking, secretion, and vesicular transport ;	GO:0000724; double-strand break repair via homologous recombination; biological_process GO:0030119; AP-type membrane coat adaptor complex; cellular_component GO:0016197; endosome transport; biological_process	XM_010256538.2; PREDICTED: Nelumbo nucifera AP-3 complex subunit sigma (LOC104595687), transcript variant X2, mRNA	PF15001:AP-5 complex subunit sigma-1
i0_HQ_Root_c20106/f2p6/772	XP_020080264.1; glutaredoxin-like [Ananas comosus]	sp|P55143|GLRX_RICCO; Glutaredoxin OS=Ricinus communis OX=3988 PE=3 SV=1	bvg:104894295; K03676 grxC, GLRX, GLRX2 glutaredoxin 3 - -	At5g40370; KOG1752 Glutaredoxin and related proteins O Posttranslational modification, protein turnover, chaperones ;	GO:0003735; structural constituent of ribosome; molecular_function GO:0045454; cell redox homeostasis; biological_process GO:0009055; NA GO:0015035; protein disulfide oxidoreductase activity; molecular_function GO:0006412; translation; biological_process	XM_017361021.1; PREDICTED: Daucus carota subsp. sativus glutaredoxin (LOC108194121), mRNA	PF00462:Glutaredoxin PF00085:Thioredoxin PF00542:Ribosomal protein L7/L12 C-terminal domain
i0_HQ_Root_c20108/f2p5/567	XP_006843556.2; PREDICTED: PHD finger protein ALFIN-LIKE 1 [Amborella trichopoda]	sp|Q84TV4|ALFL3_ORYSJ; PHD finger protein ALFIN-LIKE 3 OS=Oryza sativa subsp. japonica OX=39947 GN=Os03g0818300 PE=2 SV=1	atr:18433402; - - - - -	At5g05610; KOG1632 Uncharacterized PHD Zn-finger protein R General function prediction only ;	GO:0005515; protein binding; molecular_function GO:0035556; intracellular signal transduction; biological_process GO:0008270; zinc ion binding; molecular_function	XM_011079250.1; PREDICTED: Sesamum indicum PHD finger protein ALFIN-LIKE 1-like (LOC105161537), transcript variant X2, mRNA	PF00130:Phorbol esters/diacylglycerol binding domain (C1 domain) PF00628:PHD-finger PF13639:Ring finger domain PF16866:PHD-finger
i0_HQ_Root_c20111/f2p0/837	NA	NA	NA	NA	NA	NA	NA
i0_HQ_Root_c20112/f2p3/608	XP_018812078.1; PREDICTED: cyclin-B1-2-like [Juglans regia]	sp|Q0DWQ7|CCB12_ORYSJ; Cyclin-B1-2 OS=Oryza sativa subsp. japonica OX=39947 GN=CYCB1-2 PE=3 SV=1	nnu:104601123; K11599 POMP, UMP1 proteasome maturation protein - ko03050; Genetic Information Processing; Folding, sorting and degradation; Proteasome	At1g67250; KOG3061 Proteasome maturation factor O Posttranslational modification, protein turnover, chaperones ;	NA	XM_010264337.1; PREDICTED: Nelumbo nucifera cyclin-B1-2 (LOC104601123), mRNA	NA
i0_HQ_Root_c20113/f2p2/743	XP_001774143.1; predicted protein [Physcomitrella patens]	NA	fve:101294584; - - - - -	At5g57860; KOG4495 RNA polymerase II transcription elongation factor Elongin/SIII, subunit elongin B K Transcription ;	GO:0005515; protein binding; molecular_function	XM_017768436.1; PREDICTED: Gossypium arboreum uncharacterized LOC108467701 (LOC108467701), transcript variant X2, mRNA	PF14560:Ubiquitin-like domain PF00240:Ubiquitin family
i0_HQ_Root_c20117/f2p2/847	OAY56540.1; hypothetical protein MANES_02G025000 [Manihot esculenta]	sp|Q25AG5|ERG3_ORYSI; Elicitor-responsive protein 3 OS=Oryza sativa subsp. indica OX=39946 GN=ERG3 PE=2 SV=1	nnu:104596136; - - - - -	At1g63220; KOG1030 Predicted Ca2+-dependent phospholipid-binding protein R General function prediction only ;	GO:0005515; protein binding; molecular_function	XM_002282890.4; PREDICTED: Vitis vinifera elicitor-responsive protein 3 (LOC100258133), mRNA	PF00168:C2 domain
i0_HQ_Root_c20119/f3p0/761	NA	NA	NA	NA	NA	NA	NA
i0_HQ_Root_c20120/f2p0/841	JAT55874.1; 40S ribosomal protein S1 [Anthurium amnicola]	sp|B0CY45|RS3A_LACBS; 40S ribosomal protein S1 OS=Laccaria bicolor (strain S238N-H82 / ATCC MYA-4686) OX=486041 GN=RPS1 PE=3 SV=2	vcn:VOLCADRAFT_109707; K02984 RP-S3Ae, RPS3A small subunit ribosomal protein S3Ae - ko03010; Genetic Information Processing; Translation; Ribosome	SPAC22H12.04c; KOG1628 40S ribosomal protein S3A J Translation, ribosomal structure and biogenesis ;	GO:0006412; translation; biological_process GO:0006629; lipid metabolic process; biological_process GO:0005840; ribosome; cellular_component GO:0003735; structural constituent of ribosome; molecular_function	NA	PF04083:Partial alpha/beta-hydrolase lipase region PF01015:Ribosomal S3Ae family
i0_HQ_Root_c20131/f2p0/871	XP_010264261.1; PREDICTED: small heat shock protein, chloroplastic-like isoform X2 [Nelumbo nucifera]	sp|Q96331|HS23M_ARATH; 23.6 kDa heat shock protein, mitochondrial OS=Arabidopsis thaliana OX=3702 GN=HSP23.6 PE=2 SV=1	nnu:104598537; K13993 HSP20 HSP20 family protein - ko04141; Genetic Information Processing; Folding, sorting and degradation; Protein processing in endoplasmic reticulum	At4g25200; KOG0710 Molecular chaperone (small heat-shock protein Hsp26/Hsp42) O Posttranslational modification, protein turnover, chaperones ;	NA	XM_016648040.1; PREDICTED: Nicotiana tabacum small heat shock protein, chloroplastic-like (LOC107821604), mRNA	NA
i0_HQ_Root_c20132/f2p14/441	XP_013904779.1; NADH dehydrogenase (ubiquinone) 1alpha/beta subcomplex 1 [Monoraphidium neglectum]	sp|P11943|ACPM_NEUCR; Acyl carrier protein, mitochondrial OS=Neurospora crassa (strain ATCC 24698 / 74-OR23-1A / CBS 708.71 / DSM 1257 / FGSC 987) OX=367110 GN=nuo-12 PE=1 SV=2	cre:CHLREDRAFT_132151; K03955 NDUFAB1 NADH dehydrogenase (ubiquinone) 1 alpha/beta subcomplex 1 - ko00190; Metabolism; Energy metabolism; Oxidative phosphorylation | ko05010; Human Diseases; Neurodegenerative diseases; Alzheimer's disease | ko05012; Human Diseases; Neurodegenerative diseases; Parkinson's disease | ko05016; Human Diseases; Neurodegenerative diseases; Huntington's disease | ko04932…	SPAC4H3.09; KOG1748 Acyl carrier protein/NADH-ubiquinone oxidoreductase, NDUFAB1/SDAP subunit CIQ Energy production and conversion ; Lipid transport and metabolism ; Secondary metabolites biosynthesis, transport and catabolism ;	NA	NA	NA
i0_HQ_Root_c2014/f2p2/683	XP_014507403.1; PREDICTED: 54S ribosomal protein L37, mitochondrial [Vigna radiata var. radiata]	NA	ppp:PHYPADRAFT_29109; K17435 MRPL54 large subunit ribosomal protein L54 - -	At3g01740; KOG3435 Mitochondrial/chloroplast ribosomal protein L54/L37 J Translation, ribosomal structure and biogenesis ;	NA	NA	NA
i0_HQ_Root_c20141/f2p0/956	XP_013897981.1; hypothetical protein MNEG_9002 [Monoraphidium neglectum]	sp|Q10320|YD68_SCHPO; GDT1-like protein C17G8.08c OS=Schizosaccharomyces pombe (strain 972 / ATCC 24843) OX=284812 GN=SPAC17G8.08c PE=3 SV=1	cvr:CHLNCDRAFT_27784; - - - - -	SPAC17G8.08c; KOG2881 Predicted membrane protein S Function unknown ;	GO:0016021; integral to membrane; cellular_component GO:0006865; amino acid transport; biological_process GO:0016020; membrane; cellular_component	NA	PF03741:Integral membrane protein TerC family PF01810:LysE type translocator
i0_HQ_Root_c20142/f2p6/516	XP_009400758.1; PREDICTED: NADH dehydrogenase [ubiquinone] 1 beta subcomplex subunit 10-B-like [Musa acuminata subsp. malaccensis]	sp|Q94C12|NDBAB_ARATH; NADH dehydrogenase [ubiquinone] 1 beta subcomplex subunit 10-B OS=Arabidopsis thaliana OX=3702 GN=At3g18410 PE=3 SV=1	sbi:SORBI_01g028100; K03966 NDUFB10 NADH dehydrogenase (ubiquinone) 1 beta subcomplex subunit 10 - ko00190; Metabolism; Energy metabolism; Oxidative phosphorylation | ko05010; Human Diseases; Neurodegenerative diseases; Alzheimer's disease | ko05012; Human Diseases; Neurodegenerative diseases; Parkinson's disease | ko05016; Human Diseases; Neurodegenerative diseases; Huntington's disease | ko0493…	At3g18410; KOG4009 NADH-ubiquinone oxidoreductase, subunit NDUFB10/PDSW C Energy production and conversion ;	NA	XR_605248.2; PREDICTED: Phoenix dactylifera NADH dehydrogenase [ubiquinone] 1 beta subcomplex subunit 10-B-like (LOC103714583), transcript variant X2, misc_RNA	NA
i0_HQ_Root_c20144/f2p5/874	XP_010258248.1; PREDICTED: uncharacterized protein LOC104598054 [Nelumbo nucifera]	NA	nnu:104598054; - - - - -	NA	NA	NA	NA
i0_HQ_Root_c20154/f2p1/511	NA	NA	NA	NA	NA	XM_010553434.2; PREDICTED: Tarenaya hassleriana cysteine-rich and transmembrane domain-containing protein A-like (LOC104822278), mRNA	NA
i0_HQ_Root_c20155/f2p0/703	XP_010678046.1; PREDICTED: mitochondrial import inner membrane translocase subunit Tim9 [Beta vulgaris subsp. vulgaris]	sp|Q9XGX7|TIM9_ORYSJ; Mitochondrial import inner membrane translocase subunit Tim9 OS=Oryza sativa subsp. japonica OX=39947 GN=TIM9 PE=3 SV=2	bvg:104893616; K17777 TIM9 mitochondrial import inner membrane translocase subunit TIM9 - -	At3g46560; KOG3479 Mitochondrial import inner membrane translocase, subunit TIM9 U Intracellular trafficking, secretion, and vesicular transport ;	GO:0046677; response to antibiotic; biological_process	NA	PF08057:Erythromycin resistance leader peptide
i0_HQ_Root_c20157/f2p0/414	XP_007163325.1; hypothetical protein PHAVU_001G225300g [Phaseolus vulgaris]	NA	vvi:100246023; - - - - -	NA	NA	NA	NA
i0_HQ_Root_c20158/f2p0/957	CBI38728.3; unnamed protein product, partial [Vitis vinifera]	sp|Q93V56|IPYR1_ARATH; Soluble inorganic pyrophosphatase 1 OS=Arabidopsis thaliana OX=3702 GN=PPA1 PE=1 SV=1	pda:103701206; K01507 ppa inorganic pyrophosphatase 3.6.1.1 ko00190; Metabolism; Energy metabolism; Oxidative phosphorylation	At1g01050; KOG1626 Inorganic pyrophosphatase/Nucleosome remodeling factor, subunit NURF38 C Energy production and conversion ;	GO:0006796; phosphate metabolic process; biological_process GO:0000287; magnesium ion binding; molecular_function GO:0004427; inorganic diphosphatase activity; molecular_function GO:0005737; cytoplasm; cellular_component	XM_018978721.1; PREDICTED: Juglans regia soluble inorganic pyrophosphatase 1-like (LOC109001433), transcript variant X2, mRNA	PF00719:Inorganic pyrophosphatase
i0_HQ_Root_c20167/f2p0/756	XP_010252158.1; PREDICTED: uncharacterized protein LOC104593834 [Nelumbo nucifera]	sp|A8F4S0|RS17_PSELT; 30S ribosomal protein S17 OS=Pseudothermotoga lettingae (strain ATCC BAA-301 / DSM 14385 / NBRC 107922 / TMO) OX=416591 GN=rpsQ PE=3 SV=1	nnu:104593834; K02961 RP-S17, MRPS17, rpsQ small subunit ribosomal protein S17 - ko03010; Genetic Information Processing; Translation; Ribosome	At1g49400; KOG1740 Predicted mitochondrial/chloroplast ribosomal protein S17 J Translation, ribosomal structure and biogenesis ;	GO:0006412; translation; biological_process GO:0005622; intracellular; cellular_component GO:0003735; structural constituent of ribosome; molecular_function GO:0005840; ribosome; cellular_component	AK374001.1; Hordeum vulgare subsp. vulgare mRNA for predicted protein, complete cds, clone: NIASHv3050J10	PF00366:Ribosomal protein S17
i0_HQ_Root_c20169/f2p1/838	NA	NA	NA	NA	NA	NA	NA
i0_HQ_Root_c20173/f2p66/901	NA	NA	NA	NA	NA	NA	NA
i0_HQ_Root_c2018/f2p4/687	XP_010267475.1; PREDICTED: uncharacterized protein LOC104604701 [Nelumbo nucifera]	sp|P39014|MET30_YEAST; F-box protein MET30 OS=Saccharomyces cerevisiae (strain ATCC 204508 / S288c) OX=559292 GN=MET30 PE=1 SV=1	csv:101219018; - - - - -	YIL046w; KOG0274 Cdc4 and related F-box and WD-40 proteins R General function prediction only ;	GO:0005515; protein binding; molecular_function	NA	PF00646:F-box domain PF12937:F-box-like
i0_HQ_Root_c20181/f2p0/606	NA	NA	NA	NA	NA	NA	NA
i0_HQ_Root_c20182/f2p0/570	NA	NA	NA	NA	NA	NA	NA
i0_HQ_Root_c20190/f2p0/677	JAT48902.1; Histone H2B [Anthurium amnicola]	sp|P78567|H2B_AGABI; Histone H2B OS=Agaricus bisporus OX=5341 GN=htbA PE=2 SV=3	cme:CYME_CMN145C; K11252 H2B histone H2B - ko05203; Human Diseases; Cancers: Overview; Viral carcinogenesis | ko05322; Human Diseases; Immune diseases; Systemic lupus erythematosus | ko05034; Human Diseases; Substance dependence; Alcoholism	SPCC622.09; KOG1744 Histone H2B B Chromatin structure and dynamics ;	GO:0006352; transcription initiation, DNA-dependent; biological_process GO:0003677; DNA binding; molecular_function GO:0005669; transcription factor TFIID complex; cellular_component	BT137070.1; Lotus japonicus clone JCVI-FLLj-13F14 unknown mRNA	PF00125:Core histone H2A/H2B/H3/H4 PF03847:Transcription initiation factor TFIID subunit A
i0_HQ_Root_c20195/f2p20/971	OAE30721.1; hypothetical protein AXG93_402s1340 [Marchantia polymorpha subsp. polymorpha]	sp|P56331|IF1A_ONOVI; Eukaryotic translation initiation factor 1A OS=Onobrychis viciifolia OX=3882 PE=2 SV=2	cam:101491484; K03236 EIF1A translation initiation factor 1A - ko03013; Genetic Information Processing; Translation; RNA transport	At2g04520; KOG3403 Translation initiation factor 1A (eIF-1A) J Translation, ribosomal structure and biogenesis ;	GO:0003743; translation initiation factor activity; molecular_function GO:0006413; translational initiation; biological_process GO:0003723; RNA binding; molecular_function	XM_010914096.2; PREDICTED: Elaeis guineensis eukaryotic translation initiation factor 1A (LOC105038324), mRNA	PF01176:Translation initiation factor 1A / IF-1
i0_HQ_Root_c20196/f2p0/808	NA	NA	NA	NA	NA	NA	NA
i0_HQ_Root_c20207/f2p21/470	KMZ72507.1; putative Transcription elongation factor B polypeptide [Zostera marina]	NA	NA	NA	GO:0006511; ubiquitin-dependent protein catabolic process; biological_process	NA	PF03931:Skp1 family, tetramerisation domain
i0_HQ_Root_c20209/f2p7/914	NA	NA	NA	NA	NA	NA	NA
i0_HQ_Root_c20211/f2p4/967	XP_011006062.1; PREDICTED: NAC domain-containing protein 90-like [Populus euphratica]	sp|Q9FMR3|NAC90_ARATH; NAC domain-containing protein 90 OS=Arabidopsis thaliana OX=3702 GN=NAC090 PE=1 SV=1	pop:POPTR_0001s22630g; - - - - -	NA	GO:0003677; DNA binding; molecular_function GO:0006355; regulation of transcription, DNA-dependent; biological_process	XM_014764621.1; PREDICTED: Glycine max NAC domain-containing protein 90-like (LOC100808618), transcript variant X2, mRNA	PF02365:No apical meristem (NAM) protein
i0_HQ_Root_c20212/f2p0/669	XP_009387761.1; PREDICTED: 60S ribosomal protein L37a-1-like [Musa acuminata subsp. malaccensis]	sp|P0DKK2|RL372_ORYSJ; 60S ribosomal protein L37a-2 OS=Oryza sativa subsp. japonica OX=39947 GN=Os05g0557000 PE=1 SV=1	mus:103974597; K02921 RP-L37Ae, RPL37A large subunit ribosomal protein L37Ae - ko03010; Genetic Information Processing; Translation; Ribosome	At3g10950; KOG0402 60S ribosomal protein L37 J Translation, ribosomal structure and biogenesis ;	GO:0005622; intracellular; cellular_component GO:0035556; intracellular signal transduction; biological_process GO:0003735; structural constituent of ribosome; molecular_function GO:0008270; zinc ion binding; molecular_function GO:0005840; ribosome; cellular_component GO:0006412; translation; biological_process	XM_009394259.2; PREDICTED: Musa acuminata subsp. malaccensis 60S ribosomal protein L37a (LOC103978465), mRNA	PF06220:U1 zinc finger PF00130:Phorbol esters/diacylglycerol binding domain (C1 domain) PF01780:Ribosomal L37ae protein family
i0_HQ_Root_c20214/f2p0/700	ONM57091.1; Histone H4 [Zea mays]	sp|P62787|H4_MAIZE; Histone H4 OS=Zea mays OX=4577 GN=H4C7 PE=1 SV=2	gmx:100800769; K11254 H4 histone H4 - ko05203; Human Diseases; Cancers: Overview; Viral carcinogenesis | ko05322; Human Diseases; Immune diseases; Systemic lupus erythematosus | ko05034; Human Diseases; Substance dependence; Alcoholism	At1g07820; KOG3467 Histone H4 B Chromatin structure and dynamics ;	GO:0003677; DNA binding; molecular_function GO:0006352; transcription initiation, DNA-dependent; biological_process GO:0071821; FANCM-MHF complex; cellular_component	FP097318.1; Phyllostachys edulis cDNA clone: bphyst012o10, full insert sequence	PF00125:Core histone H2A/H2B/H3/H4 PF02969:TATA box binding protein associated factor (TAF) PF15630:CENP-S protein PF02291:Transcription initiation factor IID, 31kD subunit
i0_HQ_Root_c20219/f2p20/902	NA	NA	NA	NA	NA	NA	NA
i0_HQ_Root_c2022/f2p1/578	XP_008439824.1; PREDICTED: protein transport protein Sec61 subunit gamma [Cucumis melo]	sp|P38385|SC61G_ORYSJ; Protein transport protein Sec61 subunit gamma OS=Oryza sativa subsp. japonica OX=39947 GN=Os02g0178400 PE=3 SV=1	csv:101220011; K07342 SEC61G, SSS1, secE protein transport protein SEC61 subunit gamma and related proteins - ko03060; Genetic Information Processing; Folding, sorting and degradation; Protein export | ko04141; Genetic Information Processing; Folding, sorting and degradation; Protein processing in endoplasmic reticulum | ko04145; Cellular Processes; Transport and catabolism; Phagosome | ko05110; …	At4g24920; KOG3498 Preprotein translocase, gamma subunit U Intracellular trafficking, secretion, and vesicular transport ;	GO:0006886; intracellular protein transport; biological_process GO:0016020; membrane; cellular_component GO:0006605; protein targeting; biological_process	XM_008441602.2; PREDICTED: Cucumis melo protein transport protein Sec61 subunit gamma (LOC103484504), mRNA	PF00584:SecE/Sec61-gamma subunits of protein translocation complex
i0_HQ_Root_c20220/f3p15/474	XP_010086894.1; 40S ribosomal protein S30 [Morus notabilis]	sp|P49689|RS30_ARATH; 40S ribosomal protein S30 OS=Arabidopsis thaliana OX=3702 GN=RPS30A PE=3 SV=3	ppp:PHYPADRAFT_177247; K02983 RP-S30e, RPS30 small subunit ribosomal protein S30e - ko03010; Genetic Information Processing; Translation; Ribosome	At4g29390; KOG0009 Ubiquitin-like/40S ribosomal S30 protein fusion JO Translation, ribosomal structure and biogenesis ; Posttranslational modification, protein turnover, chaperones ;	GO:0005622; intracellular; cellular_component GO:0003735; structural constituent of ribosome; molecular_function GO:0005840; ribosome; cellular_component GO:0006412; translation; biological_process	BT108461.1; Picea glauca clone GQ03122_C04 mRNA sequence	PF04758:Ribosomal protein S30
i0_HQ_Root_c20221/f2p1/650	XP_010269365.1; PREDICTED: protein NRT1/ PTR FAMILY 5.4-like [Nelumbo nucifera]	sp|Q9M1I2|PTR46_ARATH; Protein NRT1/ PTR FAMILY 5.4 OS=Arabidopsis thaliana OX=3702 GN=NPF5.4 PE=2 SV=1	cit:102630714; K14638 SLC15A3_4, PHT solute carrier family 15 (peptide/histidine transporter), member 3/4 - -	At1g72120; KOG1237 H+/oligopeptide symporter E Amino acid transport and metabolism ;	NA	NA	NA
i0_HQ_Root_c20222/f2p18/662	NA	NA	NA	NA	GO:0005515; protein binding; molecular_function	NA	PF00397:WW domain
i0_HQ_Root_c2023/f2p23/874	NA	NA	NA	NA	NA	NA	NA
i0_HQ_Root_c20231/f2p0/640	XP_006652475.1; PREDICTED: cytochrome c oxidase subunit 6b-2-like [Oryza brachyantha]	sp|Q9S7L9|CX6B1_ARATH; Cytochrome c oxidase subunit 6b-1 OS=Arabidopsis thaliana OX=3702 GN=COX6B-1 PE=1 SV=1	obr:102718076; K02267 COX6B cytochrome c oxidase subunit 6b - ko00190; Metabolism; Energy metabolism; Oxidative phosphorylation | ko04260; Organismal Systems; Circulatory system; Cardiac muscle contraction | ko05010; Human Diseases; Neurodegenerative diseases; Alzheimer's disease | ko05012; Human Diseases; Neurodegenerative diseases; Parkinson's disease | ko05016; Human Diseases; Neurodegenerativ…	At1g22450; KOG3057 Cytochrome c oxidase, subunit VIb/COX12 C Energy production and conversion ;	NA	NA	NA
i0_HQ_Root_c20232/f2p10/818	XP_017253230.1; PREDICTED: 50S ribosomal protein L13, chloroplastic-like [Daucus carota subsp. sativus]	sp|Q9SYL9|RK13_ARATH; 50S ribosomal protein L13, chloroplastic OS=Arabidopsis thaliana OX=3702 GN=RPL13 PE=2 SV=1	rcu:8271791; K02871 RP-L13, MRPL13, rplM large subunit ribosomal protein L13 - ko03010; Genetic Information Processing; Translation; Ribosome	At1g78630; KOG3203 Mitochondrial/chloroplast ribosomal protein L13 J Translation, ribosomal structure and biogenesis ;	GO:0006412; translation; biological_process GO:0005840; ribosome; cellular_component GO:0003735; structural constituent of ribosome; molecular_function	NA	PF00572:Ribosomal protein L13
i0_HQ_Root_c20236/f2p0/777	ABK23080.1; unknown [Picea sitchensis]	sp|Q93VR4|ML423_ARATH; MLP-like protein 423 OS=Arabidopsis thaliana OX=3702 GN=MLP423 PE=2 SV=1	nnu:104599384; - - - - -	NA	GO:0006952; defense response; biological_process GO:0009607; response to biotic stimulus; biological_process	NA	PF00407:Pathogenesis-related protein Bet v I family
i0_HQ_Root_c20239/f2p18/704	JAT61329.1; Abscisic stress-ripening protein 1 [Anthurium amnicola]	sp|A2ZBV1|ASR5_ORYSI; Abscisic stress-ripening protein 5 OS=Oryza sativa subsp. indica OX=39946 GN=ASR5 PE=2 SV=1	nnu:104599924; - - - - -	NA	GO:0006950; response to stress; biological_process	NA	PF02496:ABA/WDS induced protein
i0_HQ_Root_c20245/f2p70/985	NA	NA	NA	NA	NA	NA	NA
i0_HQ_Root_c20246/f2p0/425	NA	NA	NA	NA	NA	NA	NA
i0_HQ_Root_c20254/f2p0/457	XP_009797934.1; PREDICTED: CDGSH iron-sulfur domain-containing protein NEET [Nicotiana sylvestris]	sp|Q9FLI7|NEET_ARATH; CDGSH iron-sulfur domain-containing protein NEET OS=Arabidopsis thaliana OX=3702 GN=NEET PE=1 SV=1	spen:107015374; - - - - -	At5g51720; KOG3461 CDGSH-type Zn-finger containing protein R General function prediction only ;	GO:0051537; 2 iron, 2 sulfur cluster binding; molecular_function GO:0043231; intracellular membrane-bounded organelle; cellular_component	NA	PF09360:Iron-binding zinc finger CDGSH type
i0_HQ_Root_c20255/f2p10/525	KFK25175.1; hypothetical protein AALP_AA8G076100 [Arabis alpina]	sp|Q9SD80|TOM5_ARATH; Mitochondrial import receptor subunit TOM5 homolog OS=Arabidopsis thaliana OX=3702 GN=TOM5 PE=1 SV=3	nnu:104599325; - - - - -	NA	NA	NA	NA
i0_HQ_Root_c2026/f3p3/660	NA	NA	NA	NA	NA	NA	NA
i0_HQ_Root_c20262/f2p0/431	JAT44672.1; 60S ribosomal protein L36, partial [Anthurium amnicola]	sp|Q9HFR7|RL36_TRIHM; 60S ribosomal protein L36 OS=Trichoderma hamatum OX=49224 GN=rpl36 PE=3 SV=1	csl:COCSUDRAFT_65116; K02920 RP-L36e, RPL36 large subunit ribosomal protein L36e - ko03010; Genetic Information Processing; Translation; Ribosome	SPCC970.05; KOG3452 60S ribosomal protein L36 J Translation, ribosomal structure and biogenesis ;	GO:0005840; ribosome; cellular_component GO:0003735; structural constituent of ribosome; molecular_function GO:0005622; intracellular; cellular_component GO:0006412; translation; biological_process GO:0000166; nucleotide binding; molecular_function	NA	PF16099:Recq-mediated genome instability protein 1, C-terminal OB-fold PF01158:Ribosomal protein L36e
i0_HQ_Root_c20266/f2p0/581	XP_001768442.1; predicted protein [Physcomitrella patens]	sp|Q9FZH0|R35A2_ARATH; 60S ribosomal protein L35a-2 OS=Arabidopsis thaliana OX=3702 GN=RPL35AB PE=3 SV=1	ppp:PHYPADRAFT_162595; K02917 RP-L35Ae, RPL35A large subunit ribosomal protein L35Ae - ko03010; Genetic Information Processing; Translation; Ribosome	At1g41880; KOG0887 60S ribosomal protein L35A/L37 J Translation, ribosomal structure and biogenesis ;	GO:0006412; translation; biological_process GO:0006364; rRNA processing; biological_process GO:0005840; ribosome; cellular_component GO:0003735; structural constituent of ribosome; molecular_function GO:0005622; intracellular; cellular_component	NA	PF01782:RimM N-terminal domain PF01247:Ribosomal protein L35Ae
i0_HQ_Root_c20268/f2p0/776	XP_017220360.1; PREDICTED: eukaryotic translation initiation factor 3 subunit K [Daucus carota subsp. sativus]	sp|Q4P4X6|EIF3K_USTMA; Eukaryotic translation initiation factor 3 subunit K OS=Ustilago maydis (strain 521 / FGSC 9021) OX=237631 GN=UMAG_12282 PE=3 SV=2	cit:102615407; K15028 EIF3K translation initiation factor 3 subunit K - -	Hs10801345; KOG3252 Uncharacterized conserved protein S Function unknown ;	GO:0005515; protein binding; molecular_function	NA	PF01399:PCI domain
i0_HQ_Root_c20272/f2p32/897	ABK26659.1; unknown [Picea sitchensis]	NA	atr:18447215; - - - - -	NA	NA	NA	NA
i0_HQ_Root_c20273/f2p0/527	NA	NA	NA	NA	NA	NA	NA
i0_HQ_Root_c20277/f2p10/665	OIT05764.1; 60s ribosomal protein l14-1, partial [Nicotiana attenuata]	sp|Q9SIM4|RL141_ARATH; 60S ribosomal protein L14-1 OS=Arabidopsis thaliana OX=3702 GN=RPL14A PE=2 SV=1	mus:103970090; K02875 RP-L14e, RPL14 large subunit ribosomal protein L14e - ko03010; Genetic Information Processing; Translation; Ribosome	At2g20450; KOG3421 60S ribosomal protein L14 J Translation, ribosomal structure and biogenesis ;	GO:0005622; intracellular; cellular_component GO:0005840; ribosome; cellular_component GO:0003735; structural constituent of ribosome; molecular_function GO:0006412; translation; biological_process	XM_002285277.4; PREDICTED: Vitis vinifera 60S ribosomal protein L14-1 (LOC100264927), mRNA	PF01929:Ribosomal protein L14
i0_HQ_Root_c2028/f2p4/722	XP_017251417.1; PREDICTED: 39S ribosomal protein L47, mitochondrial-like [Daucus carota subsp. sativus]	sp|Q08DT6|RM47_BOVIN; 39S ribosomal protein L47, mitochondrial OS=Bos taurus OX=9913 GN=MRPL47 PE=2 SV=1	sind:105157178; K17428 MRPL47, NCM1 large subunit ribosomal protein L47 - -	At1g07830; KOG3331 Mitochondrial/chloroplast ribosomal protein L4/L29 J Translation, ribosomal structure and biogenesis ;	GO:0006412; translation; biological_process GO:0003735; structural constituent of ribosome; molecular_function GO:0005840; ribosome; cellular_component GO:0005761; mitochondrial ribosome; cellular_component GO:0005622; intracellular; cellular_component	NA	PF00831:Ribosomal L29 protein PF06984:Mitochondrial 39-S ribosomal protein L47 (MRP-L47)
i0_HQ_Root_c20280/f2p51/466	XP_005650932.1; DUF1754-domain-containing protein [Coccomyxa subellipsoidea C-169]	sp|A6QR31|FA32A_BOVIN; Protein FAM32A OS=Bos taurus OX=9913 GN=FAM32A PE=3 SV=1	csl:COCSUDRAFT_64470; K13120 FAM32A protein FAM32A - -	Hs7661696; KOG3410 Conserved alpha-helical protein S Function unknown ;	NA	NA	NA
i0_HQ_Root_c20281/f2p0/826	XP_010279449.1; PREDICTED: 60S ribosomal protein L13a-4-like [Nelumbo nucifera]	sp|Q9FKC0|R13A4_ARATH; 60S ribosomal protein L13a-4 OS=Arabidopsis thaliana OX=3702 GN=RPL13AD PE=2 SV=1	mus:104000950; K02872 RP-L13Ae, RPL13A large subunit ribosomal protein L13Ae - ko03010; Genetic Information Processing; Translation; Ribosome	At5g48760; KOG3204 60S ribosomal protein L13a J Translation, ribosomal structure and biogenesis ;	GO:0005840; ribosome; cellular_component GO:0003735; structural constituent of ribosome; molecular_function GO:0006412; translation; biological_process	XM_002439138.1; Sorghum bicolor hypothetical protein, mRNA	PF00572:Ribosomal protein L13
i0_HQ_Root_c20284/f2p4/760	NA	NA	NA	NA	NA	NA	NA
i0_HQ_Root_c20289/f2p16/648	OAE29512.1; hypothetical protein AXG93_1433s1310 [Marchantia polymorpha subsp. polymorpha]	NA	ppp:PHYPADRAFT_74716; - - - - -	NA	NA	NA	NA
i0_HQ_Root_c2029/f3p34/730	KCW60243.1; hypothetical protein EUGRSUZ_H02959 [Eucalyptus grandis]	sp|P49690|RL23_ARATH; 60S ribosomal protein L23 OS=Arabidopsis thaliana OX=3702 GN=RPL23A PE=2 SV=3	pop:POPTR_0002s25930g; K02894 RP-L23e, RPL23 large subunit ribosomal protein L23e - ko03010; Genetic Information Processing; Translation; Ribosome	At3g04400; KOG0901 60S ribosomal protein L14/L17/L23 J Translation, ribosomal structure and biogenesis ;	GO:0006412; translation; biological_process GO:0005840; ribosome; cellular_component GO:0003735; structural constituent of ribosome; molecular_function	XM_009397212.2; PREDICTED: Musa acuminata subsp. malaccensis 60S ribosomal protein L23 (LOC103980731), mRNA	PF00238:Ribosomal protein L14p/L23e
i0_HQ_Root_c20291/f2p14/459	JAT65083.1; UPF0426 protein At1g28150, chloroplastic [Anthurium amnicola]	sp|Q9FZ89|Y1815_ARATH; UPF0426 protein At1g28150, chloroplastic OS=Arabidopsis thaliana OX=3702 GN=At1g28150 PE=1 SV=1	atr:18438400; - - - - -	NA	NA	NA	NA
i0_HQ_Root_c20292/f2p26/705	NA	NA	NA	NA	NA	NA	NA
i0_HQ_Root_c20293/f2p0/968	XP_010261469.1; PREDICTED: uncharacterized protein LOC104600297 isoform X1 [Nelumbo nucifera]	NA	nnu:104593421; - - - - -	NA	GO:0005975; carbohydrate metabolic process; biological_process GO:0004553; hydrolase activity, hydrolyzing O-glycosyl compounds; molecular_function	NA	PF00704:Glycosyl hydrolases family 18
i0_HQ_Root_c20297/f2p0/958	OAE19612.1; hypothetical protein AXG93_3756s1180 [Marchantia polymorpha subsp. polymorpha]	NA	ppp:PHYPADRAFT_204249; - - - - -	NA	GO:0003676; nucleic acid binding; molecular_function GO:0004519; endonuclease activity; molecular_function	NA	PF01844:HNH endonuclease
i0_HQ_Root_c20299/f2p0/757	ABK21411.1; unknown [Picea sitchensis]	sp|Q8S920|UBC5A_ORYSJ; Ubiquitin-conjugating enzyme E2 5A OS=Oryza sativa subsp. japonica OX=39947 GN=UBC5A PE=2 SV=1	nnu:104594343; K06689 UBE2D, UBC4, UBC5 ubiquitin-conjugating enzyme E2 D 2.3.2.23 ko04141; Genetic Information Processing; Folding, sorting and degradation; Protein processing in endoplasmic reticulum | ko04120; Genetic Information Processing; Folding, sorting and degradation; Ubiquitin mediated proteolysis | ko04013; Environmental Information Processing; Signal transduction; MAPK signaling path…	At5g53300; KOG0417 Ubiquitin-protein ligase O Posttranslational modification, protein turnover, chaperones ;	GO:0007186; G-protein coupled receptor protein signaling pathway; biological_process GO:0005834; heterotrimeric G-protein complex; cellular_component GO:0006464; protein modification process; biological_process GO:0004871; signal transducer activity; molecular_function GO:0015031; protein transport; biological_process GO:0005515; protein binding; molecular_function	XM_008807304.2; PREDICTED: Phoenix dactylifera ubiquitin-conjugating enzyme E2 11-like (LOC103718466), transcript variant X3, mRNA	PF00631:GGL domain PF05773:RWD domain PF05743:UEV domain
i0_HQ_Root_c20301/f2p0/523	XP_001763465.1; predicted protein [Physcomitrella patens]	sp|Q00332|RS15A_BRANA; 40S ribosomal protein S15a OS=Brassica napus OX=3708 GN=RPS15A PE=2 SV=3	ppp:PHYPADRAFT_110864; K02957 RP-S15Ae, RPS15A small subunit ribosomal protein S15Ae - ko03010; Genetic Information Processing; Translation; Ribosome	At5g59850; KOG1754 40S ribosomal protein S15/S22 J Translation, ribosomal structure and biogenesis ;	GO:0003735; structural constituent of ribosome; molecular_function GO:0005840; ribosome; cellular_component GO:0006412; translation; biological_process	XM_009133717.2; PREDICTED: Brassica rapa 40S ribosomal protein S15a (LOC103856599), mRNA	PF00410:Ribosomal protein S8
i0_HQ_Root_c20303/f2p23/880	AQK62211.1; Cupredoxin superfamily protein [Zea mays]	sp|P80728|MAVI_CUCPE; Mavicyanin OS=Cucurbita pepo OX=3663 PE=1 SV=1	mus:103969587; - - - - -	NA	GO:0055114; oxidation-reduction process; biological_process GO:0005507; copper ion binding; molecular_function GO:0009055; NA GO:0016491; oxidoreductase activity; molecular_function	NA	PF06525:Sulfocyanin (SoxE) domain PF00127:Copper binding proteins, plastocyanin/azurin family PF07731:Multicopper oxidase PF02298:Plastocyanin-like domain
i0_HQ_Root_c20309/f2p0/619	NA	NA	NA	NA	NA	NA	NA
i0_HQ_Root_c20314/f2p22/765	OMO98357.1; Peptide methionine sulfoxide reductase MrsB [Corchorus olitorius]	sp|Q10L32|MSRB5_ORYSJ; Peptide methionine sulfoxide reductase B5 OS=Oryza sativa subsp. japonica OX=39947 GN=MSRB5 PE=2 SV=1	aip:107626275; K07305 msrB peptide-methionine (R)-S-oxide reductase 1.8.4.12 -	At4g04830; KOG0856 Predicted pilin-like transcription factor O Posttranslational modification, protein turnover, chaperones ;	GO:0003899; DNA-directed RNA polymerase activity; molecular_function GO:0055114; oxidation-reduction process; biological_process GO:0003677; DNA binding; molecular_function GO:0006351; transcription, DNA-dependent; biological_process GO:0033743; peptide-methionine (R)-S-oxide reductase activity; molecular_function	XM_018970539.1; PREDICTED: Juglans regia peptide methionine sulfoxide reductase B5-like (LOC108995053), transcript variant X2, mRNA	PF03604:DNA directed RNA polymerase, 7 kDa subunit PF01641:SelR domain
i0_HQ_Root_c20315/f2p18/813	NP_563854.1; polymerase delta 4 [Arabidopsis thaliana]	sp|Q3T0X9|DPOD4_BOVIN; DNA polymerase delta subunit 4 OS=Bos taurus OX=9913 GN=POLD4 PE=1 SV=1	cme:CYME_CMT350C; K03505 POLD4 DNA polymerase delta subunit 4 - ko00230; Metabolism; Nucleotide metabolism; Purine metabolism | ko00240; Metabolism; Nucleotide metabolism; Pyrimidine metabolism | ko03030; Genetic Information Processing; Replication and repair; DNA replication | ko03410; Genetic Information Processing; Replication and repair; Base excision repair | ko03420; Genetic Information Pro…	NA	GO:0006260; DNA replication; biological_process GO:0005634; nucleus; cellular_component	NA	PF04081:DNA polymerase delta, subunit 4
i0_HQ_Root_c20318/f2p14/897	OAY34857.1; hypothetical protein MANES_12G052300 [Manihot esculenta]	sp|Q9LV60|CRR55_ARATH; Cysteine-rich repeat secretory protein 55 OS=Arabidopsis thaliana OX=3702 GN=CRRSP55 PE=2 SV=1	mus:103999666; - - - - -	NA	NA	XM_006828351.2; PREDICTED: Amborella trichopoda cysteine-rich repeat secretory protein 55 (LOC18423754), mRNA	NA
i0_HQ_Root_c20319/f2p14/893	XP_006484598.1; PREDICTED: uncharacterized protein LOC102628651 isoform X2 [Citrus sinensis]	NA	jcu:105632476; - - - - -	NA	NA	XM_002270841.4; PREDICTED: Vitis vinifera uncharacterized LOC100249521 (LOC100249521), mRNA	NA
i0_HQ_Root_c20320/f4p0/609	NA	NA	NA	NA	GO:0046789; host cell surface receptor binding; molecular_function GO:0016788; hydrolase activity, acting on ester bonds; molecular_function GO:0019064; viral envelope fusion with host membrane; biological_process GO:0019031; viral envelope; cellular_component	NA	PF03996:Hemagglutinin esterase
i0_HQ_Root_c2033/f2p0/868	XP_002964082.1; hypothetical protein SELMODRAFT_438803 [Selaginella moellendorffii]	NA	smo:SELMODRAFT_415500; - - - - -	NA	GO:0005515; protein binding; molecular_function	NA	PF00646:F-box domain PF12937:F-box-like
i0_HQ_Root_c20330/f2p0/792	KDP44254.1; hypothetical protein JCGZ_05721 [Jatropha curcas]	sp|Q758S3|RM51_ASHGO; 54S ribosomal protein L51, mitochondrial OS=Ashbya gossypii (strain ATCC 10895 / CBS 109.51 / FGSC 9923 / NRRL Y-1056) OX=284811 GN=MRPL51 PE=3 SV=1	jcu:105628280; K17424 MRPL43 large subunit ribosomal protein L43 - -	At3g59650; KOG3445 Mitochondrial/chloroplast ribosomal protein 36a J Translation, ribosomal structure and biogenesis ;	NA	NA	NA
i0_HQ_Root_c2034/f3p0/775	XP_015879279.1; PREDICTED: uncharacterized protein LOC107415459 [Ziziphus jujuba]	sp|Q9LNX4|SMR5_ARATH; Cyclin-dependent protein kinase inhibitor SMR5 OS=Arabidopsis thaliana OX=3702 GN=SMR5 PE=1 SV=1	mdm:103452385; - - - - -	NA	NA	NA	NA
i0_HQ_Root_c20344/f2p0/614	JAT59972.1; ATP synthase subunit d, mitochondrial, partial [Anthurium amnicola]	sp|Q7SI16|ATP7_NEUCR; ATP synthase subunit d, mitochondrial OS=Neurospora crassa (strain ATCC 24698 / 74-OR23-1A / CBS 708.71 / DSM 1257 / FGSC 987) OX=367110 GN=atp7 PE=3 SV=1	NA	SPBC29A10.13; KOG3366 Mitochondrial F1F0-ATP synthase, subunit d/ATP7 C Energy production and conversion ;	NA	NA	NA
i0_HQ_Root_c20349/f2p0/553	NA	NA	NA	NA	NA	NA	NA
i0_HQ_Root_c20350/f2p14/518	XP_010044795.1; PREDICTED: probable signal peptidase complex subunit 1 isoform X2 [Eucalyptus grandis]	sp|Q944J0|SPCS1_ARATH; Probable signal peptidase complex subunit 1 OS=Arabidopsis thaliana OX=3702 GN=At2g22425 PE=3 SV=1	egr:104433663; K12946 SPCS1 signal peptidase complex subunit 1 3.4.-.- ko03060; Genetic Information Processing; Folding, sorting and degradation; Protein export	NA	GO:0016021; integral to membrane; cellular_component GO:0045263; proton-transporting ATP synthase complex, coupling factor F(o); cellular_component GO:0015986; ATP synthesis coupled proton transport; biological_process GO:0006465; signal peptide processing; biological_process GO:0005787; signal peptidase complex; cellular_component GO:0008233; peptidase activity; molecular_function GO:0015078; hy…	NA	PF06645:Microsomal signal peptidase 12 kDa subunit (SPC12) PF04911:ATP synthase j chain
i0_HQ_Root_c20352/f2p7/641	ABK22419.1; unknown [Picea sitchensis]	sp|O22929|BL1S1_ARATH; Biogenesis of lysosome-related organelles complex 1 subunit 1 OS=Arabidopsis thaliana OX=3702 GN=BLOS1 PE=1 SV=1	ppp:PHYPADRAFT_202449; K20185 BLOC1S1 biogenesis of lysosome-related organelles complex 1 subunit 1 - -	At2g30330; KOG3390 General control of amino-acid synthesis 5-like 1 K Transcription ;	GO:0006887; exocytosis; biological_process GO:0000145; exocyst; cellular_component GO:0031083; BLOC-1 complex; cellular_component	NA	PF06320:GCN5-like protein 1 (GCN5L1) PF09763:Exocyst complex component Sec3
i0_HQ_Root_c20353/f2p22/761	XP_007218529.1; hypothetical protein PRUPE_ppa012628mg [Prunus persica]	sp|P35133|UBC10_ARATH; Ubiquitin-conjugating enzyme E2 10 OS=Arabidopsis thaliana OX=3702 GN=UBC10 PE=1 SV=1	cmo:103484148; - - - - -	At5g53300; KOG0417 Ubiquitin-protein ligase O Posttranslational modification, protein turnover, chaperones ;	GO:0004871; signal transducer activity; molecular_function GO:0006464; protein modification process; biological_process GO:0005515; protein binding; molecular_function GO:0015031; protein transport; biological_process GO:0007186; G-protein coupled receptor protein signaling pathway; biological_process GO:0005834; heterotrimeric G-protein complex; cellular_component	XM_010253717.2; PREDICTED: Nelumbo nucifera ubiquitin-conjugating enzyme E2 10-like (LOC104593743), transcript variant X2, mRNA	PF00631:GGL domain PF05773:RWD domain PF05743:UEV domain
i0_HQ_Root_c20354/f2p0/557	NA	NA	NA	NA	NA	NA	NA
i0_HQ_Root_c20357/f2p0/780	XP_017256704.1; PREDICTED: esterase CG5412 [Daucus carota subsp. sativus]	sp|Q03509|CALM6_ARATH; Calmodulin-6 OS=Arabidopsis thaliana OX=3702 GN=CAM6 PE=1 SV=2	mus:103999731; K02183 CALM calmodulin - ko04014; Environmental Information Processing; Signal transduction; Ras signaling pathway | ko04015; Environmental Information Processing; Signal transduction; Rap1 signaling pathway | ko04016; Environmental Information Processing; Signal transduction; MAPK signaling pathway - plant | ko04371; Environmental Information Processing; Signal transduction; Apeli…	At3g43810; KOG0027 Calmodulin and related proteins (EF-Hand superfamily) T Signal transduction mechanisms ;	GO:0003899; DNA-directed RNA polymerase activity; molecular_function GO:0015774; polysaccharide transport; biological_process GO:0015159; polysaccharide transmembrane transporter activity; molecular_function GO:0016020; membrane; cellular_component GO:0005578; proteinaceous extracellular matrix; cellular_component GO:0005509; calcium ion binding; molecular_function GO:0006351; transcription, DNA-…	FQ388292.1; Vitis vinifera clone SS0AEB23YK01	PF10591:Secreted protein acidic and rich in cysteine Ca binding region PF12763:Cytoskeletal-regulatory complex EF hand PF00036:EF hand PF13405:EF-hand domain PF03874:RNA polymerase Rpb4 PF13499:EF-hand domain pair PF13833:EF-hand domain pair PF13202:EF hand PF02563:Polysaccharide biosynthesis/export protein
i0_HQ_Root_c20360/f2p4/637	BAJ94187.1; predicted protein [Hordeum vulgare subsp. vulgare]	sp|L7HZV6|H2A_MAGOY; Histone H2A OS=Magnaporthe oryzae (strain Y34) OX=1143189 GN=HTA1 PE=2 SV=1	sind:105163206; K11251 H2A histone H2A - ko05322; Human Diseases; Immune diseases; Systemic lupus erythematosus | ko05034; Human Diseases; Substance dependence; Alcoholism	SPAC19G12.06c; KOG1756 Histone 2A B Chromatin structure and dynamics ;	GO:0003677; DNA binding; molecular_function	XM_019376317.1; PREDICTED: Nicotiana attenuata probable histone H2AXb (LOC109212651), mRNA	PF00125:Core histone H2A/H2B/H3/H4
i0_HQ_Root_c20363/f2p0/769	XP_001764943.1; histone H2A [Physcomitrella patens]	sp|Q94E96|H2A5_ORYSJ; Probable histone H2A.5 OS=Oryza sativa subsp. japonica OX=39947 GN=Os01g0502700 PE=2 SV=1	nnu:104598998; K11251 H2A histone H2A - ko05322; Human Diseases; Immune diseases; Systemic lupus erythematosus | ko05034; Human Diseases; Substance dependence; Alcoholism	At5g59870; KOG1756 Histone 2A B Chromatin structure and dynamics ;	GO:0003677; DNA binding; molecular_function	XM_015774992.1; PREDICTED: Oryza sativa Japonica Group probable histone H2A.5 (LOC4332433), mRNA	PF00125:Core histone H2A/H2B/H3/H4
i0_HQ_Root_c20365/f2p0/594	JAT58610.1; hypothetical protein g.11062, partial [Anthurium amnicola]	NA	egu:105045386; - - - - -	NA	NA	XM_006490982.2; PREDICTED: Citrus sinensis hypothetical protein (LOC102609155), mRNA	NA
i0_HQ_Root_c20367/f2p23/808	NA	NA	NA	NA	GO:0009055; NA GO:0005507; copper ion binding; molecular_function	NA	PF00127:Copper binding proteins, plastocyanin/azurin family
i0_HQ_Root_c20371/f2p12/937	XP_010919617.1; PREDICTED: cell number regulator 6 [Elaeis guineensis]	sp|B6SGC5|CNR6_MAIZE; Cell number regulator 6 OS=Zea mays OX=4577 GN=CNR6 PE=2 SV=1	egu:105043673; - - - - -	NA	NA	XM_010266060.2; PREDICTED: Nelumbo nucifera cell number regulator 6-like (LOC104602383), mRNA	NA
i0_HQ_Root_c20381/f2p0/628	GAV73959.1; Inhibitor_I9 domain-containing protein [Cephalotus follicularis]	sp|Q9C7U8|SBT3H_ARATH; Subtilisin-like protease SBT3.17 OS=Arabidopsis thaliana OX=3702 GN=SBT3.17 PE=3 SV=1	nnu:104596920; - - - - -	NA	NA	NA	NA
i0_HQ_Root_c20384/f2p15/549	OAE32128.1; hypothetical protein AXG93_2912s1170 [Marchantia polymorpha subsp. polymorpha]	sp|P19242|HSP21_PEA; 17.1 kDa class II heat shock protein OS=Pisum sativum OX=3888 GN=HSP17.7 PE=1 SV=1	bdi:100834448; K13993 HSP20 HSP20 family protein - ko04141; Genetic Information Processing; Folding, sorting and degradation; Protein processing in endoplasmic reticulum	At1g07400; KOG0710 Molecular chaperone (small heat-shock protein Hsp26/Hsp42) O Posttranslational modification, protein turnover, chaperones ;	NA	NA	NA
i0_HQ_Root_c20387/f2p35/837	OAE21386.1; hypothetical protein AXG93_3658s1080 [Marchantia polymorpha subsp. polymorpha]	sp|P62302|RS13_SOYBN; 40S ribosomal protein S13 OS=Glycine max OX=3847 GN=RPS13 PE=2 SV=1	ppp:PHYPADRAFT_175978; K02953 RP-S13e, RPS13 small subunit ribosomal protein S13e - ko03010; Genetic Information Processing; Translation; Ribosome	At4g00100; KOG0400 40S ribosomal protein S13 J Translation, ribosomal structure and biogenesis ;	GO:0005622; intracellular; cellular_component GO:0003735; structural constituent of ribosome; molecular_function GO:0005840; ribosome; cellular_component GO:0006412; translation; biological_process	XM_017376482.1; PREDICTED: Daucus carota subsp. sativus 40S ribosomal protein S13 (LOC108206246), mRNA	PF00312:Ribosomal protein S15 PF08069:Ribosomal S13/S15 N-terminal domain
i0_HQ_Root_c20388/f2p0/643	OAY54959.1; hypothetical protein MANES_03G116100 [Manihot esculenta]	NA	cam:101503778; - - - - -	NA	NA	NA	NA
i0_HQ_Root_c2039/f3p58/838	NA	NA	NA	NA	GO:0016020; membrane; cellular_component	NA	PF01284:Membrane-associating domain
i0_HQ_Root_c2040/f3p26/646	XP_010106165.1; Auxin response factor 6 [Morus notabilis]	NA	NA	NA	NA	NA	NA
i0_HQ_Root_c2044/f3p23/899	NA	NA	NA	NA	NA	NA	NA
i0_HQ_Root_c2049/f2p20/870	ABK25338.1; unknown [Picea sitchensis]	NA	sly:101253770; - - - - -	NA	NA	NA	NA
i0_HQ_Root_c2050/f2p6/656	XP_008791746.1; PREDICTED: dolichol-phosphate mannosyltransferase subunit 3-like [Phoenix dactylifera]	sp|Q8LEQ4|DPM3_ARATH; Dolichol-phosphate mannose synthase subunit 3 OS=Arabidopsis thaliana OX=3702 GN=DPMS3 PE=1 SV=1	pda:103708552; K09659 DPM3 dolichyl-phosphate mannosyltransferase polypeptide 3 - ko00510; Metabolism; Glycan biosynthesis and metabolism; N-Glycan biosynthesis	NA	NA	NA	NA
i0_HQ_Root_c2052/f3p2/745	XP_010913055.1; PREDICTED: small ubiquitin-related modifier 2 [Elaeis guineensis]	sp|Q9FLP6|SUMO2_ARATH; Small ubiquitin-related modifier 2 OS=Arabidopsis thaliana OX=3702 GN=SUMO2 PE=1 SV=1	egu:105038841; K12160 SUMO, SMT3 small ubiquitin-related modifier - ko03013; Genetic Information Processing; Translation; RNA transport | ko05418; Human Diseases; Cardiovascular diseases; Fluid shear stress and atherosclerosis	At5g55160; KOG1769 Ubiquitin-like proteins O Posttranslational modification, protein turnover, chaperones ;	GO:0005515; protein binding; molecular_function	XM_006836396.2; PREDICTED: Amborella trichopoda small ubiquitin-related modifier 2 (LOC18427345), transcript variant X1, mRNA	PF00240:Ubiquitin family
i0_HQ_Root_c2055/f3p17/658	ADE76502.1; unknown [Picea sitchensis]	sp|Q5M9I6|MMTA2_RAT; Multiple myeloma tumor-associated protein 2 homolog OS=Rattus norvegicus OX=10116 GN=Mmtag2 PE=2 SV=2	fve:101309019; - - - - -	At3g52220; KOG4520 Predicted coiled-coil protein R General function prediction only ;	NA	NA	NA
i0_HQ_Root_c2056/f2p0/572	XP_009419499.1; PREDICTED: uncharacterized protein LOC103999470 [Musa acuminata subsp. malaccensis]	NA	mus:103999470; - - - - -	NA	NA	NA	NA
i0_HQ_Root_c2066/f2p4/987	XP_006491492.1; PREDICTED: 40S ribosomal protein S6 [Citrus sinensis]	sp|Q9M3V8|RS6_ASPOF; 40S ribosomal protein S6 OS=Asparagus officinalis OX=4686 GN=rps6 PE=2 SV=1	atr:18443791; K02991 RP-S6e, RPS6 small subunit ribosomal protein S6e - ko03010; Genetic Information Processing; Translation; Ribosome | ko04371; Environmental Information Processing; Signal transduction; Apelin signaling pathway | ko04066; Environmental Information Processing; Signal transduction; HIF-1 signaling pathway | ko04151; Environmental Information Processing; Signal transduction; PI3K-…	At5g10360; KOG1646 40S ribosomal protein S6 J Translation, ribosomal structure and biogenesis ;	GO:0006412; translation; biological_process GO:0005622; intracellular; cellular_component GO:0005840; ribosome; cellular_component GO:0003735; structural constituent of ribosome; molecular_function	AK328655.1; Solanum lycopersicum cDNA, clone: LEFL3027J10, HTC in root	PF01092:Ribosomal protein S6e
i0_HQ_Root_c2067/f2p12/690	XP_004952533.1; PREDICTED: 60S ribosomal protein L35-2 [Setaria italica]	sp|O80626|RL352_ARATH; 60S ribosomal protein L35-2 OS=Arabidopsis thaliana OX=3702 GN=RPL35B PE=2 SV=1	sita:101767630; K02918 RP-L35e, RPL35 large subunit ribosomal protein L35e - ko03010; Genetic Information Processing; Translation; Ribosome	At2g39390; KOG3436 60S ribosomal protein L35 J Translation, ribosomal structure and biogenesis ;	GO:0006412; translation; biological_process GO:0005622; intracellular; cellular_component GO:0005840; ribosome; cellular_component GO:0003735; structural constituent of ribosome; molecular_function	NA	PF00831:Ribosomal L29 protein
i0_HQ_Root_c2069/f4p2/691	NA	NA	NA	NA	NA	NA	NA
i0_HQ_Root_c2071/f6p0/990	ACN40022.1; unknown [Picea sitchensis]	sp|Q9ZT66|E134_MAIZE; Endo-1,3;1,4-beta-D-glucanase OS=Zea mays OX=4577 PE=1 SV=1	pmum:103322857; - - - - -	At3g23600; KOG3043 Predicted hydrolase related to dienelactone hydrolase R General function prediction only ;	GO:0016787; hydrolase activity; molecular_function	XM_010037525.2; PREDICTED: Eucalyptus grandis endo-1,3;1,4-beta-D-glucanase (LOC104424968), mRNA	PF01738:Dienelactone hydrolase family
i0_HQ_Root_c20720/f2p0/832	XP_002963437.1; hypothetical protein SELMODRAFT_141946 [Selaginella moellendorffii]	sp|Q41050|OEP16_PEA; Outer envelope pore protein 16, chloroplastic OS=Pisum sativum OX=3888 GN=OEP16 PE=1 SV=1	nnu:104593801; - - - - -	NA	GO:0009399; nitrogen fixation; biological_process	NA	PF06988:NifT/FixU protein
i0_HQ_Root_c2074/f2p8/770	KNA15128.1; hypothetical protein SOVF_101080 [Spinacia oleracea]	NA	egu:105040176; - - - - -	NA	NA	XM_002991121.1; Selaginella moellendorffii hypothetical protein, mRNA	NA
i0_HQ_Root_c2075/f4p11/955	KGN53310.1; hypothetical protein Csa_4G046730 [Cucumis sativus]	sp|P62316|SMD2_HUMAN; Small nuclear ribonucleoprotein Sm D2 OS=Homo sapiens OX=9606 GN=SNRPD2 PE=1 SV=1	pop:POPTR_0002s20560g; K11096 SNRPD2, SMD2 small nuclear ribonucleoprotein D2 - ko03040; Genetic Information Processing; Transcription; Spliceosome	At3g62840; KOG3459 Small nuclear ribonucleoprotein (snRNP) Sm core protein A RNA processing and modification ;	NA	XM_019250852.1; PREDICTED: Beta vulgaris subsp. vulgaris small nuclear ribonucleoprotein Sm D2 (LOC104899090), transcript variant X7, mRNA	NA
i0_HQ_Root_c20788/f2p0/844	XP_001778303.1; predicted protein [Physcomitrella patens]	sp|Q9FLX7|NDUA5_ARATH; Probable NADH dehydrogenase [ubiquinone] 1 alpha subcomplex subunit 5, mitochondrial OS=Arabidopsis thaliana OX=3702 GN=At5g52840 PE=1 SV=1	egr:104448157; K03949 NDUFA5 NADH dehydrogenase (ubiquinone) 1 alpha subcomplex subunit 5 - ko00190; Metabolism; Energy metabolism; Oxidative phosphorylation | ko05010; Human Diseases; Neurodegenerative diseases; Alzheimer's disease | ko05012; Human Diseases; Neurodegenerative diseases; Parkinson's disease | ko05016; Human Diseases; Neurodegenerative diseases; Huntington's disease | ko04932; Huma…	At5g52840; KOG3365 NADH:ubiquinone oxidoreductase, NDUFA5/B13 subunit C Energy production and conversion ;	GO:0005743; mitochondrial inner membrane; cellular_component GO:0016651; oxidoreductase activity, acting on NADH or NADPH; molecular_function GO:0022904; respiratory electron transport chain; biological_process	NA	PF04716:ETC complex I subunit conserved region
i0_HQ_Root_c2079/f3p3/472	NA	NA	NA	NA	GO:0016020; membrane; cellular_component GO:0000772; mating pheromone activity; molecular_function	NA	PF08015:Fungal mating-type pheromone
i0_HQ_Root_c2080/f2p1/855	XP_010255079.1; PREDICTED: CCG-binding protein 1-like [Nelumbo nucifera]	sp|Q9XIM0|MEE14_ARATH; CCG-binding protein 1 OS=Arabidopsis thaliana OX=3702 GN=MEE14 PE=1 SV=1	nnu:104595847; - - - - -	NA	NA	XM_004230785.3; PREDICTED: Solanum lycopersicum CCG-binding protein 1 (LOC101255248), mRNA	NA
i0_HQ_Root_c2081/f2p0/635	XP_002963437.1; hypothetical protein SELMODRAFT_141946 [Selaginella moellendorffii]	sp|Q41050|OEP16_PEA; Outer envelope pore protein 16, chloroplastic OS=Pisum sativum OX=3888 GN=OEP16 PE=1 SV=1	ppp:PHYPADRAFT_164391; - - - - -	NA	GO:0009399; nitrogen fixation; biological_process	NA	PF06988:NifT/FixU protein
i0_HQ_Root_c2086/f2p34/904	XP_001756273.1; predicted protein [Physcomitrella patens]	sp|Q9FN32|YIPL7_ARATH; Protein yippee-like At5g53940 OS=Arabidopsis thaliana OX=3702 GN=At5g53940 PE=2 SV=1	ppp:PHYPADRAFT_177175; - - - - -	At5g53940; KOG3399 Predicted Yippee-type zinc-binding protein R General function prediction only ;	GO:0016817; hydrolase activity, acting on acid anhydrides; molecular_function	XM_019331386.1; PREDICTED: Ipomoea nil protein yippee-like At3g08990 (LOC109181553), transcript variant X3, mRNA	PF11648:C-terminal domain of RIG-I
i0_HQ_Root_c2089/f3p20/944	NA	NA	NA	NA	GO:0042729; DASH complex; cellular_component GO:0008608; attachment of spindle microtubules to kinetochore; biological_process GO:0072686; mitotic spindle; cellular_component	NA	PF08653:DASH complex subunit Dam1
i0_HQ_Root_c20923/f2p4/868	APF31815.1; pathogenesis-related protein 1-like protein, partial [Piper nigrum]	sp|P38950|MPAC2_CARBE; Major pollen allergen Car b 1 isoform 2 OS=Carpinus betulus OX=12990 PE=1 SV=2	smo:SELMODRAFT_102916; - - - - -	NA	GO:0006952; defense response; biological_process GO:0009607; response to biotic stimulus; biological_process	NA	PF00407:Pathogenesis-related protein Bet v I family
i0_HQ_Root_c2099/f2p1/749	XP_010942557.1; PREDICTED: uncharacterized protein LOC105060515 [Elaeis guineensis]	NA	mus:103995441; - - - - -	NA	NA	NA	NA
i0_HQ_Root_c2102/f3p52/757	XP_010553408.1; PREDICTED: ATP synthase subunit d, mitochondrial [Tarenaya hassleriana]	sp|Q9FT52|ATP5H_ARATH; ATP synthase subunit d, mitochondrial OS=Arabidopsis thaliana OX=3702 GN=At3g52300 PE=1 SV=3	mus:103969373; K02138 ATPeF0D, ATP5H, ATP7 F-type H+-transporting ATPase subunit d - ko00190; Metabolism; Energy metabolism; Oxidative phosphorylation | ko05010; Human Diseases; Neurodegenerative diseases; Alzheimer's disease | ko05012; Human Diseases; Neurodegenerative diseases; Parkinson's disease | ko05016; Human Diseases; Neurodegenerative diseases; Huntington's disease	At3g52300; KOG3366 Mitochondrial F1F0-ATP synthase, subunit d/ATP7 C Energy production and conversion ;	GO:0020037; heme binding; molecular_function GO:0019825; oxygen binding; molecular_function	NA	PF00042:Globin
i0_HQ_Root_c2105/f2p0/770	NA	NA	NA	NA	NA	NA	NA
i0_HQ_Root_c2109/f2p0/718	ONK71299.1; uncharacterized protein A4U43_C04F7040 [Asparagus officinalis]	sp|P42036|RS143_ARATH; 40S ribosomal protein S14-3 OS=Arabidopsis thaliana OX=3702 GN=RPS14C PE=2 SV=2	egu:105038265; K02955 RP-S14e, RPS14 small subunit ribosomal protein S14e - ko03010; Genetic Information Processing; Translation; Ribosome	At3g52580; KOG0407 40S ribosomal protein S14 J Translation, ribosomal structure and biogenesis ;	GO:0005840; ribosome; cellular_component GO:0003735; structural constituent of ribosome; molecular_function GO:2001070; NA GO:0006412; translation; biological_process	XM_010258646.1; PREDICTED: Nelumbo nucifera 40S ribosomal protein S14 (LOC104597177), mRNA	PF03423:Carbohydrate binding domain (family 25) PF00411:Ribosomal protein S11
i0_HQ_Root_c2115/f3p9/752	XP_010258108.1; PREDICTED: 40S ribosomal protein S19-3 [Nelumbo nucifera]	sp|P40978|RS19_ORYSJ; 40S ribosomal protein S19 OS=Oryza sativa subsp. japonica OX=39947 GN=RPS19A PE=2 SV=1	nnu:104597979; K02966 RP-S19e, RPS19 small subunit ribosomal protein S19e - ko03010; Genetic Information Processing; Translation; Ribosome	At5g61170; KOG3411 40S ribosomal protein S19 J Translation, ribosomal structure and biogenesis ;	GO:0006412; translation; biological_process GO:0005840; ribosome; cellular_component GO:0003735; structural constituent of ribosome; molecular_function	XM_018961432.1; PREDICTED: Juglans regia 40S ribosomal protein S19-3 (LOC108988231), mRNA	PF01090:Ribosomal protein S19e
i0_HQ_Root_c2121/f3p5/503	NA	NA	NA	NA	NA	XM_010649050.1; PREDICTED: Vitis vinifera uncharacterized LOC100267927 (LOC100267927), mRNA	NA
i0_HQ_Root_c2152/f2p0/502	XP_007040937.1; PREDICTED: acyl-CoA-binding protein isoform X1 [Theobroma cacao]	sp|O04066|ACBP_RICCO; Acyl-CoA-binding protein OS=Ricinus communis OX=3988 PE=3 SV=1	mus:103982409; K08762 DBI, ACBP diazepam-binding inhibitor (GABA receptor modulator, acyl-CoA-binding protein) - ko03320; Organismal Systems; Endocrine system; PPAR signaling pathway	At1g31812; KOG0817 Acyl-CoA-binding protein I Lipid transport and metabolism ;	GO:0000062; fatty-acyl-CoA binding; molecular_function	XM_007040876.2; PREDICTED: Theobroma cacao acyl-CoA-binding protein (LOC18606962), transcript variant X2, mRNA	PF00887:Acyl CoA binding protein
i0_HQ_Root_c2158/f2p9/904	ABK22217.1; unknown [Picea sitchensis]	sp|P78317|RNF4_HUMAN; E3 ubiquitin-protein ligase RNF4 OS=Homo sapiens OX=9606 GN=RNF4 PE=1 SV=1	smo:SELMODRAFT_447286; - - - - -	At3g07200; KOG0320 Predicted E3 ubiquitin ligase O Posttranslational modification, protein turnover, chaperones ;	GO:0046872; metal ion binding; molecular_function GO:0008270; zinc ion binding; molecular_function GO:0055114; oxidation-reduction process; biological_process GO:0004800; thyroxine 5'-deiodinase activity; molecular_function GO:0061630; NA GO:0005515; protein binding; molecular_function	NA	PF14634:zinc-RING finger domain PF12678:RING-H2 zinc finger domain PF17123:RING-like zinc finger PF00097:Zinc finger, C3HC4 type (RING finger) PF00837:Iodothyronine deiodinase PF16685:zinc RING finger of MSL2 PF13639:Ring finger domain PF11789:Zinc-finger of the MIZ type in Nse subunit
i0_HQ_Root_c21868/f2p13/846	XP_011016865.1; PREDICTED: blue copper protein-like [Populus euphratica]	sp|Q41001|BCP_PEA; Blue copper protein OS=Pisum sativum OX=3888 PE=2 SV=1	pop:POPTR_0002s10170g; - - - - -	NA	GO:0009055; NA GO:0005507; copper ion binding; molecular_function GO:0055114; oxidation-reduction process; biological_process	NA	PF02298:Plastocyanin-like domain PF06525:Sulfocyanin (SoxE) domain
i0_HQ_Root_c2241/f2p29/383	NA	NA	NA	NA	NA	NA	NA
i0_HQ_Root_c2247/f2p5/754	ALA56304.1; autophagy-related 8f-like protein [Pinus sylvestris]	sp|Q8VYK7|ATG8F_ARATH; Autophagy-related protein 8f OS=Arabidopsis thaliana OX=3702 GN=ATG8F PE=1 SV=1	atr:18445612; K08341 GABARAP, ATG8, LC3 GABA(A) receptor-associated protein - ko04371; Environmental Information Processing; Signal transduction; Apelin signaling pathway | ko04068; Environmental Information Processing; Signal transduction; FoxO signaling pathway | ko04140; Cellular Processes; Transport and catabolism; Autophagy - animal | ko04138; Cellular Processes; Transport and catabolism; Au…	At2g05630; KOG1654 Microtubule-associated anchor protein involved in autophagy and membrane trafficking Z Cytoskeleton ;	GO:0000045; autophagic vacuole assembly; biological_process GO:0005515; protein binding; molecular_function GO:0005737; cytoplasm; cellular_component	NA	PF04110:Ubiquitin-like autophagy protein Apg12 PF14604:Variant SH3 domain
i0_HQ_Root_c2265/f5p2/955	NA	NA	NA	NA	NA	NA	NA
i0_HQ_Root_c22727/f2p23/561	NA	NA	NA	NA	NA	EU952287.1; Zea mays clone 1276152 metallothionein-like protein type 2 mRNA, complete cds	NA
i0_HQ_Root_c2289/f2p13/990	NA	NA	NA	NA	GO:0006950; response to stress; biological_process GO:0009306; protein secretion; biological_process	NA	PF11654:Protein of unknown function (DUF2665) PF02496:ABA/WDS induced protein
i0_HQ_Root_c23200/f2p9/753	OAE25036.1; hypothetical protein AXG93_4452s1020 [Marchantia polymorpha subsp. polymorpha]	sp|Q8LGF7|PEX4_ARATH; Protein PEROXIN-4 OS=Arabidopsis thaliana OX=3702 GN=PEX4 PE=1 SV=1	sot:102585536; K10689 PEX4 peroxin-4 2.3.2.23 -	At5g25760; KOG0417 Ubiquitin-protein ligase O Posttranslational modification, protein turnover, chaperones ;	GO:0005515; protein binding; molecular_function	XM_008682765.1; PREDICTED: Zea mays LOC100191818 (pco151017), transcript variant X2, mRNA	PF05773:RWD domain
i0_HQ_Root_c23432/f2p0/776	XP_002976909.1; hypothetical protein SELMODRAFT_443393 [Selaginella moellendorffii]	sp|Q9SZI2|NAP1A_ARATH; Nucleosome assembly protein 1;1 OS=Arabidopsis thaliana OX=3702 GN=NAP1;1 PE=1 SV=1	smo:SELMODRAFT_443393; K11279 NAP1L1, NRP nucleosome assembly protein 1-like 1 - -	At4g26110; KOG1507 Nucleosome assembly protein NAP-1 BD Chromatin structure and dynamics ; Cell cycle control, cell division, chromosome partitioning ;	GO:0005634; nucleus; cellular_component GO:0006334; nucleosome assembly; biological_process	NA	PF00956:Nucleosome assembly protein (NAP)
i0_HQ_Root_c2344/f4p5/993	XP_016678419.1; PREDICTED: proteasome subunit alpha type-5-like [Gossypium hirsutum]	sp|Q9M4T8|PSA5_SOYBN; Proteasome subunit alpha type-5 OS=Glycine max OX=3847 GN=PAE1 PE=2 SV=1	rcu:8276553; K02729 PSMA5 20S proteasome subunit alpha 5 3.4.25.1 ko03050; Genetic Information Processing; Folding, sorting and degradation; Proteasome	At3g14290; KOG0176 20S proteasome, regulatory subunit alpha type PSMA5/PUP2 O Posttranslational modification, protein turnover, chaperones ;	GO:0005839; proteasome core complex; cellular_component GO:0006511; ubiquitin-dependent protein catabolic process; biological_process GO:0019773; proteasome core complex, alpha-subunit complex; cellular_component GO:0004175; endopeptidase activity; molecular_function GO:0004298; threonine-type endopeptidase activity; molecular_function GO:0051603; proteolysis involved in cellular protein cataboli…	XM_010938949.2; PREDICTED: Elaeis guineensis proteasome subunit alpha type-5 (LOC105056664), mRNA	PF00227:Proteasome subunit PF10584:Proteasome subunit A N-terminal signature
i0_HQ_Root_c2366/f2p3/473	NA	NA	NA	NA	GO:0006032; chitin catabolic process; biological_process GO:0008061; chitin binding; molecular_function	NA	PF03427:Carbohydrate binding domain (family 19)
i0_HQ_Root_c2389/f2p7/933	XP_002966997.1; hypothetical protein SELMODRAFT_439861 [Selaginella moellendorffii]	NA	smo:SELMODRAFT_439861; - - - - -	NA	GO:0030176; integral to endoplasmic reticulum membrane; cellular_component GO:0005886; plasma membrane; cellular_component GO:0016021; integral to membrane; cellular_component GO:0015031; protein transport; biological_process	NA	PF10099:Anti-sigma-K factor rskA PF05104:Ribosome receptor lysine/proline rich region
i0_HQ_Root_c241/f11p0/465	NA	sp|P16933|SC3_SCHCO; Fruiting body protein SC3 OS=Schizophyllum commune OX=5334 GN=SC3 PE=1 SV=2	NA	NA	GO:0005199; structural constituent of cell wall; molecular_function GO:0009277; fungal-type cell wall; cellular_component	NA	PF01185:Fungal hydrophobin
i0_HQ_Root_c24163/f2p23/332	NA	NA	NA	NA	NA	NA	NA
i0_HQ_Root_c24186/f2p0/444	OAY78168.1; hypothetical protein ACMD2_11050 [Ananas comosus]	NA	cam:101514220; - - - - -	NA	NA	NA	NA
i0_HQ_Root_c24246/f2p0/740	XP_006649384.1; PREDICTED: 60S ribosomal protein L21-1 [Oryza brachyantha]	sp|Q9FDZ9|RL212_ARATH; 60S ribosomal protein L21-2 OS=Arabidopsis thaliana OX=3702 GN=RPL21E PE=2 SV=1	obr:102722192; K02889 RP-L21e, RPL21 large subunit ribosomal protein L21e - ko03010; Genetic Information Processing; Translation; Ribosome	At1g57860; KOG1732 60S ribosomal protein L21 J Translation, ribosomal structure and biogenesis ;	GO:0005622; intracellular; cellular_component GO:0003735; structural constituent of ribosome; molecular_function GO:0005840; ribosome; cellular_component GO:0016740; transferase activity; molecular_function GO:0006412; translation; biological_process	XM_002280649.3; PREDICTED: Vitis vinifera 60S ribosomal protein L21-1 (LOC100241755), mRNA	PF01157:Ribosomal protein L21e PF05889:O-phosphoseryl-tRNA(Sec) selenium transferase, SepSecS
i0_HQ_Root_c243/f12p0/639	XP_010905831.1; PREDICTED: basic blue protein-like [Elaeis guineensis]	sp|P00303|BABL_CUCSA; Basic blue protein OS=Cucumis sativus OX=3659 PE=1 SV=1	atr:18447200; - - - - -	NA	GO:0009055; NA	NA	PF02298:Plastocyanin-like domain
i0_HQ_Root_c2452/f2p38/928	NA	NA	NA	NA	NA	NA	NA
i0_HQ_Root_c2458/f2p3/627	KJB62619.1; hypothetical protein B456_009G426400 [Gossypium raimondii]	sp|A6MZM2|SUI1_ORYSI; Protein translation factor SUI1 homolog OS=Oryza sativa subsp. indica OX=39946 GN=GOS2 PE=2 SV=1	cann:107856344; - - - - -	At1g54290; KOG1770 Translation initiation factor 1 (eIF-1/SUI1) J Translation, ribosomal structure and biogenesis ;	GO:0006413; translational initiation; biological_process GO:0003743; translation initiation factor activity; molecular_function	XM_017748103.1; PREDICTED: Gossypium arboreum protein translation factor SUI1 homolog 2 (LOC108450463), mRNA	PF01253:Translation initiation factor SUI1
i0_HQ_Root_c2459/f2p50/914	NA	sp|Q75R32|CSNC_ASPOZ; Endo-chitosanase C OS=Aspergillus oryzae OX=5062 GN=csnC PE=1 SV=2	NA	NA	NA	NA	NA
i0_HQ_Root_c2499/f2p5/876	XP_002281666.1; PREDICTED: uncharacterized protein LOC100247671 [Vitis vinifera]	NA	egr:104447378; - - - - -	NA	NA	XM_019196348.1; PREDICTED: Nelumbo nucifera uncharacterized LOC104589436 (LOC104589436), transcript variant X6, mRNA	NA
i0_HQ_Root_c251/f13p0/739	XP_010940772.1; PREDICTED: putative ripening-related protein 1 [Elaeis guineensis]	sp|Q9FWU1|RIP4_ORYSJ; Putative ripening-related protein 4 OS=Oryza sativa subsp. japonica OX=39947 GN=Os10g0490666 PE=3 SV=2	pda:103707026; - - - - -	NA	NA	XM_009399621.2; PREDICTED: Musa acuminata subsp. malaccensis putative ripening-related protein 1 (LOC103982638), mRNA	NA
i0_HQ_Root_c25192/f2p6/868	NA	NA	NA	NA	NA	NA	NA
i0_HQ_Root_c253/f8p0/717	XP_012445837.1; PREDICTED: peroxiredoxin-2B-like [Gossypium raimondii]	sp|Q9XEX2|PRX2B_ARATH; Peroxiredoxin-2B OS=Arabidopsis thaliana OX=3702 GN=PRXIIB PE=1 SV=1	cit:102626097; - - - - -	At1g65980; KOG0541 Alkyl hydroperoxide reductase/peroxiredoxin O Posttranslational modification, protein turnover, chaperones ;	GO:0016491; oxidoreductase activity; molecular_function GO:0016209; NA GO:0055114; oxidation-reduction process; biological_process	FP100007.1; Phyllostachys edulis cDNA clone: bphyst005b19, full insert sequence	PF08534:Redoxin PF00578:AhpC/TSA family
i0_HQ_Root_c2531/f2p1/897	XP_002982158.1; hypothetical protein SELMODRAFT_445080 [Selaginella moellendorffii]	NA	smo:SELMODRAFT_445080; - - - - -	NA	NA	NA	NA
i0_HQ_Root_c25539/f2p0/682	XP_015958399.1; PREDICTED: V-type proton ATPase subunit c''2-like [Arachis duranensis]	sp|Q9SZY7|VATO1_ARATH; V-type proton ATPase subunit c''1 OS=Arabidopsis thaliana OX=3702 GN=VHA-c''1 PE=1 SV=1	adu:107474593; K03661 ATPeV0B, ATP6F V-type H+-transporting ATPase 21kDa proteolipid subunit - ko00190; Metabolism; Energy metabolism; Oxidative phosphorylation | ko04145; Cellular Processes; Transport and catabolism; Phagosome | ko04142; Cellular Processes; Transport and catabolism; Lysosome | ko04721; Organismal Systems; Nervous system; Synaptic vesicle cycle | ko05323; Human Diseases; Immune d…	At4g32530; KOG0233 Vacuolar H+-ATPase V0 sector, subunit c'' C Energy production and conversion ;	GO:0015078; hydrogen ion transmembrane transporter activity; molecular_function GO:0033177; proton-transporting two-sector ATPase complex, proton-transporting domain; cellular_component GO:0015991; ATP hydrolysis coupled proton transport; biological_process	XM_004291439.2; PREDICTED: Fragaria vesca subsp. vesca V-type proton ATPase subunit c''2 (LOC101295776), mRNA	PF00137:ATP synthase subunit C
i0_HQ_Root_c2571/f2p4/703	OAE23308.1; hypothetical protein AXG93_1713s1080 [Marchantia polymorpha subsp. polymorpha]	sp|Q9XHS0|RS12_HORVU; 40S ribosomal protein S12 OS=Hordeum vulgare OX=4513 GN=RPS12 PE=2 SV=1	ppp:PHYPADRAFT_49325; K02951 RP-S12e, RPS12 small subunit ribosomal protein S12e - ko03010; Genetic Information Processing; Translation; Ribosome	At1g15930; KOG3406 40S ribosomal protein S12 J Translation, ribosomal structure and biogenesis ;	GO:0006751; glutathione catabolic process; biological_process GO:0036374; NA	NA	PF01019:Gamma-glutamyltranspeptidase
i0_HQ_Root_c258/f11p0/632	NA	NA	NA	NA	NA	NA	NA
i0_HQ_Root_c25828/f2p0/488	NA	NA	NA	NA	GO:0009279; cell outer membrane; cellular_component	NA	PF06316:Enterobacterial Ail/Lom protein
i0_HQ_Root_c2600/f3p0/414	KMZ72507.1; putative Transcription elongation factor B polypeptide [Zostera marina]	NA	NA	NA	GO:0006511; ubiquitin-dependent protein catabolic process; biological_process	NA	PF03931:Skp1 family, tetramerisation domain
i0_HQ_Root_c265/f5p0/910	XP_001782330.1; predicted protein [Physcomitrella patens]	sp|P49210|RL9_ORYSJ; 60S ribosomal protein L9 OS=Oryza sativa subsp. japonica OX=39947 GN=RPL9 PE=2 SV=3	ppp:PHYPADRAFT_185033; K02940 RP-L9e, RPL9 large subunit ribosomal protein L9e - ko03010; Genetic Information Processing; Translation; Ribosome	At4g10450; KOG3255 60S ribosomal protein L9 J Translation, ribosomal structure and biogenesis ;	GO:0006412; translation; biological_process GO:0019843; rRNA binding; molecular_function GO:0005840; ribosome; cellular_component GO:0003735; structural constituent of ribosome; molecular_function	XM_010942882.2; PREDICTED: Elaeis guineensis 60S ribosomal protein L9 (LOC105059554), mRNA	PF00347:Ribosomal protein L6
i0_HQ_Root_c2667/f2p0/807	ACN41173.1; unknown [Picea sitchensis]	sp|Q9ZQ31|STY13_ARATH; Serine/threonine-protein kinase STY13 OS=Arabidopsis thaliana OX=3702 GN=STY13 PE=1 SV=2	egu:105039359; - - - - -	At2g24360; KOG0192 Tyrosine kinase specific for activated (GTP-bound) p21cdc42Hs T Signal transduction mechanisms ;	GO:0006468; protein phosphorylation; biological_process GO:0016773; phosphotransferase activity, alcohol group as acceptor; molecular_function GO:0004672; protein kinase activity; molecular_function GO:0016020; membrane; cellular_component GO:0005524; ATP binding; molecular_function	XM_019592060.1; PREDICTED: Lupinus angustifolius serine/threonine-protein kinase HT1-like (LOC109350762), transcript variant X2, mRNA	PF07714:Protein tyrosine kinase PF06293:Lipopolysaccharide kinase (Kdo/WaaP) family PF00069:Protein kinase domain
i0_HQ_Root_c2699/f2p0/904	XP_020090760.1; 20 kDa chaperonin, chloroplastic-like [Ananas comosus]	sp|O65282|CH20_ARATH; 20 kDa chaperonin, chloroplastic OS=Arabidopsis thaliana OX=3702 GN=CPN20 PE=1 SV=2	vvi:100232962; K04078 groES, HSPE1 chaperonin GroES - -	At5g20720; KOG1641 Mitochondrial chaperonin O Posttranslational modification, protein turnover, chaperones ;	GO:0005737; cytoplasm; cellular_component GO:0006457; protein folding; biological_process	XM_017752858.1; PREDICTED: Gossypium arboreum 20 kDa chaperonin, chloroplastic-like (LOC108454406), mRNA	PF00166:Chaperonin 10 Kd subunit
i0_HQ_Root_c2704/f2p0/950	XP_010275822.1; PREDICTED: 26S proteasome non-ATPase regulatory subunit 9 [Nelumbo nucifera]	sp|Q9WTV5|PSMD9_RAT; 26S proteasome non-ATPase regulatory subunit 9 OS=Rattus norvegicus OX=10116 GN=Psmd9 PE=1 SV=1	vvi:100258659; K06693 PSMD9 26S proteasome non-ATPase regulatory subunit 9 - -	At5g57950; KOG3129 26S proteasome regulatory complex, subunit PSMD9 O Posttranslational modification, protein turnover, chaperones ;	GO:0005515; protein binding; molecular_function	NA	PF13180:PDZ domain PF00595:PDZ domain (Also known as DHR or GLGF)
i0_HQ_Root_c27275/f2p6/518	CBI33174.3; unnamed protein product, partial [Vitis vinifera]	sp|Q9M5L0|RL35_EUPES; 60S ribosomal protein L35 OS=Euphorbia esula OX=3993 GN=RPL35 PE=2 SV=1	vvi:100265729; K02918 RP-L35e, RPL35 large subunit ribosomal protein L35e - ko03010; Genetic Information Processing; Translation; Ribosome	At2g39390; KOG3436 60S ribosomal protein L35 J Translation, ribosomal structure and biogenesis ;	GO:0006412; translation; biological_process GO:0005840; ribosome; cellular_component GO:0003735; structural constituent of ribosome; molecular_function GO:0005622; intracellular; cellular_component	FP092246.1; Phyllostachys edulis cDNA clone: bphyst010a15, full insert sequence	PF00831:Ribosomal L29 protein
i0_HQ_Root_c2729/f2p17/967	ABK22759.1; unknown [Picea sitchensis]	sp|P64742|Y911_MYCBO; Uncharacterized protein Mb0911c OS=Mycobacterium bovis (strain ATCC BAA-935 / AF2122/97) OX=233413 GN=BQ2027_MB0911C PE=4 SV=2	smo:SELMODRAFT_17835; - - - - -	NA	NA	NA	NA
i0_HQ_Root_c2742/f2p3/701	EMT05432.1; 40S ribosomal protein S28 [Aegilops tauschii]	sp|P46302|RS28_MAIZE; 40S ribosomal protein S28 OS=Zea mays OX=4577 GN=RPS28 PE=3 SV=1	csl:COCSUDRAFT_33870; K02979 RP-S28e, RPS28 small subunit ribosomal protein S28e - ko03010; Genetic Information Processing; Translation; Ribosome	At5g64140; KOG3502 40S ribosomal protein S28 J Translation, ribosomal structure and biogenesis ;	GO:0005622; intracellular; cellular_component GO:0005840; ribosome; cellular_component GO:0003735; structural constituent of ribosome; molecular_function GO:0006412; translation; biological_process	NA	PF01200:Ribosomal protein S28e
i0_HQ_Root_c2761/f3p0/673	XP_001753289.1; predicted protein [Physcomitrella patens]	sp|P49637|R27A3_ARATH; 60S ribosomal protein L27a-3 OS=Arabidopsis thaliana OX=3702 GN=RPL27AC PE=2 SV=2	ppp:PHYPADRAFT_202144; K02900 RP-L27Ae, RPL27A large subunit ribosomal protein L27Ae - ko03010; Genetic Information Processing; Translation; Ribosome	At1g70600; KOG1742 60s ribosomal protein L15/L27 J Translation, ribosomal structure and biogenesis ;	NA	XM_009421066.2; PREDICTED: Musa acuminata subsp. malaccensis 60S ribosomal protein L27a-3-like (LOC103999339), mRNA	NA
i0_HQ_Root_c2767/f2p4/818	CBI15060.3; unnamed protein product, partial [Vitis vinifera]	sp|Q9FYL8|NFD2_ARATH; Protein NUCLEAR FUSION DEFECTIVE 2 OS=Arabidopsis thaliana OX=3702 GN=NFD2 PE=2 SV=1	var:108335917; - - - - -	NA	GO:0004525; ribonuclease III activity; molecular_function GO:0006396; RNA processing; biological_process	NA	PF00636:Ribonuclease III domain PF14622:Ribonuclease-III-like
i0_HQ_Root_c27764/f2p40/511	KJB30885.1; hypothetical protein B456_005G165800, partial [Gossypium raimondii]	NA	pmum:103322082; - - - - -	At1g27330; KOG3491 Predicted membrane protein S Function unknown ;	GO:0005783; endoplasmic reticulum; cellular_component	XM_016038803.1; PREDICTED: Ziziphus jujuba stress-associated endoplasmic reticulum protein 2 (LOC107428289), mRNA	PF06624:Ribosome associated membrane protein RAMP4
i0_HQ_Root_c279/f11p0/962	OAE22702.1; hypothetical protein AXG93_2675s1360 [Marchantia polymorpha subsp. polymorpha]	sp|A2YNP2|TI10B_ORYSI; Protein TIFY 10b OS=Oryza sativa subsp. indica OX=39946 GN=TIFY10B PE=3 SV=1	cam:101495051; K13464 JAZ jasmonate ZIM domain-containing protein - ko04075; Environmental Information Processing; Signal transduction; Plant hormone signal transduction	NA	GO:0098599; NA GO:0005515; protein binding; molecular_function	NA	PF06203:CCT motif PF02089:Palmitoyl protein thioesterase
i0_HQ_Root_c2799/f2p4/899	XP_011006521.1; PREDICTED: ubiquitin-conjugating enzyme E2 36 [Populus euphratica]	sp|Q94A97|UBC35_ARATH; Ubiquitin-conjugating enzyme E2 35 OS=Arabidopsis thaliana OX=3702 GN=UBC35 PE=1 SV=1	gra:105778261; K10580 UBE2N, BLU, UBC13 ubiquitin-conjugating enzyme E2 N 2.3.2.23 ko04120; Genetic Information Processing; Folding, sorting and degradation; Ubiquitin mediated proteolysis | ko04624; Organismal Systems; Immune system; Toll and Imd signaling pathway	At1g78870; KOG0417 Ubiquitin-protein ligase O Posttranslational modification, protein turnover, chaperones ;	GO:0006464; protein modification process; biological_process GO:0005515; protein binding; molecular_function GO:0015031; protein transport; biological_process	XM_008794790.2; PREDICTED: Phoenix dactylifera ubiquitin-conjugating enzyme E2 36 (LOC103709457), transcript variant X1, mRNA	PF05773:RWD domain PF05743:UEV domain
i0_HQ_Root_c2800/f3p16/524	NA	NA	NA	NA	NA	NA	NA
i0_HQ_Root_c2831/f2p82/986	AAW02789.1; aluminum-induced protein [Codonopsis lanceolata]	sp|P24805|TSJT1_TOBAC; Stem-specific protein TSJT1 OS=Nicotiana tabacum OX=4097 GN=TSJT1 PE=2 SV=1	nnu:104612523; - - - - -	NA	NA	XM_010909124.2; PREDICTED: Elaeis guineensis stem-specific protein TSJT1 (LOC105034097), mRNA	NA
i0_HQ_Root_c2847/f3p0/739	NA	NA	NA	NA	NA	NA	NA
i0_HQ_Root_c2863/f3p0/503	NA	NA	NA	NA	NA	NA	NA
i0_HQ_Root_c28811/f2p88/649	XP_009421304.1; PREDICTED: mitochondrial import inner membrane translocase subunit TIM10-like [Musa acuminata subsp. malaccensis]	sp|Q9ZW33|TIM10_ARATH; Mitochondrial import inner membrane translocase subunit TIM10 OS=Arabidopsis thaliana OX=3702 GN=TIM10 PE=1 SV=1	mus:104000882; K17778 TIM10 mitochondrial import inner membrane translocase subunit TIM10 - -	At2g29530; KOG3480 Mitochondrial import inner membrane translocase, subunits TIM10/TIM12 U Intracellular trafficking, secretion, and vesicular transport ;	NA	XM_009423029.2; PREDICTED: Musa acuminata subsp. malaccensis mitochondrial import inner membrane translocase subunit TIM10-like (LOC104000882), mRNA	NA
i0_HQ_Root_c28968/f3p0/365	XP_015389999.1; PREDICTED: uncharacterized protein LOC107178872 [Citrus sinensis]	NA	mtr:MTR_0021s0160; - - - - -	NA	NA	DQ015713.1; Chlamydomonas chlamydogama strain UTEX 102 26S ribosomal RNA gene, partial sequence	NA
i0_HQ_Root_c2897/f2p10/888	NA	NA	NA	NA	NA	NA	NA
i0_HQ_Root_c2904/f2p24/514	XP_019156602.1; PREDICTED: uncharacterized protein LOC109153216 [Ipomoea nil]	NA	ini:109153216; - - - - -	NA	NA	NA	NA
i0_HQ_Root_c2912/f3p1/695	XP_018822549.1; PREDICTED: histone acetyltransferase HAC1-like [Juglans regia]	sp|Q9FWQ5|HAC12_ARATH; Histone acetyltransferase HAC12 OS=Arabidopsis thaliana OX=3702 GN=HAC12 PE=3 SV=2	nnu:104599204; K04498 EP300, CREBBP, KAT3 E1A/CREB-binding protein 2.3.1.48 ko04310; Environmental Information Processing; Signal transduction; Wnt signaling pathway | ko04330; Environmental Information Processing; Signal transduction; Notch signaling pathway | ko04350; Environmental Information Processing; Signal transduction; TGF-beta signaling pathway | ko04630; Environmental Information Proce…	At1g16710; KOG1778 CREB binding protein/P300 and related TAZ Zn-finger proteins K Transcription ;	NA	NA	NA
i0_HQ_Root_c2915/f2p34/450	ONK61893.1; uncharacterized protein A4U43_C08F34660 [Asparagus officinalis]	sp|O22582|H2B_GOSHI; Histone H2B OS=Gossypium hirsutum OX=3635 GN=HIS2B PE=2 SV=3	atr:18435968; K11252 H2B histone H2B - ko05203; Human Diseases; Cancers: Overview; Viral carcinogenesis | ko05322; Human Diseases; Immune diseases; Systemic lupus erythematosus | ko05034; Human Diseases; Substance dependence; Alcoholism	At5g59910; KOG1744 Histone H2B B Chromatin structure and dynamics ;	GO:0006352; transcription initiation, DNA-dependent; biological_process GO:0003677; DNA binding; molecular_function GO:0005669; transcription factor TFIID complex; cellular_component	XM_010111630.1; Morus notabilis Histone H2B.3 partial mRNA	PF03847:Transcription initiation factor TFIID subunit A PF00125:Core histone H2A/H2B/H3/H4
i0_HQ_Root_c294/f10p0/664	OAE34837.1; hypothetical protein AXG93_2528s2050 [Marchantia polymorpha subsp. polymorpha]	sp|O49884|RL30_LUPLU; 60S ribosomal protein L30 OS=Lupinus luteus OX=3873 GN=RPL30 PE=3 SV=1	ppp:PHYPADRAFT_203185; K02908 RP-L30e, RPL30 large subunit ribosomal protein L30e - ko03010; Genetic Information Processing; Translation; Ribosome	Hs4506631; KOG2988 60S ribosomal protein L30 J Translation, ribosomal structure and biogenesis ;	NA	BT107788.1; Picea glauca clone GQ03112_M12 mRNA sequence	NA
i0_HQ_Root_c2973/f5p0/562	NA	NA	NA	NA	NA	NA	NA
i0_HQ_Root_c2975/f2p8/628	NA	NA	NA	NA	NA	NA	NA
i0_HQ_Root_c3003/f2p1/766	ABK21978.1; unknown [Picea sitchensis]	sp|Q0DKF1|TRH42_ORYSJ; Thioredoxin H4-2 OS=Oryza sativa subsp. japonica OX=39947 GN=Os05g0169000 PE=2 SV=1	ppp:PHYPADRAFT_204594; K03671 trxA thioredoxin 1 - ko04621; Organismal Systems; Immune system; NOD-like receptor signaling pathway | ko05418; Human Diseases; Cardiovascular diseases; Fluid shear stress and atherosclerosis	At3g08710; KOG0907 Thioredoxin O Posttranslational modification, protein turnover, chaperones ;	GO:0016209; NA GO:0045454; cell redox homeostasis; biological_process GO:0016491; oxidoreductase activity; molecular_function GO:0055114; oxidation-reduction process; biological_process	EF676404.1; Picea sitchensis clone WS02735_N17 unknown mRNA	PF00578:AhpC/TSA family PF00107:Zinc-binding dehydrogenase PF00085:Thioredoxin PF08534:Redoxin
i0_HQ_Root_c3008/f2p0/669	NA	NA	NA	NA	NA	NA	NA
i0_HQ_Root_c3026/f2p0/806	XP_020114246.1; actin-depolymerizing factor 7 [Ananas comosus]	sp|Q0DLA3|ADF7_ORYSJ; Actin-depolymerizing factor 7 OS=Oryza sativa subsp. japonica OX=39947 GN=ADF7 PE=3 SV=2	egu:105044457; K05765 CFL cofilin - ko04810; Cellular Processes; Cell motility; Regulation of actin cytoskeleton | ko04666; Organismal Systems; Immune system; Fc gamma R-mediated phagocytosis | ko04360; Organismal Systems; Development; Axon guidance | ko05133; Human Diseases; Infectious diseases: Bacterial; Pertussis	At3g46010; KOG1735 Actin depolymerizing factor Z Cytoskeleton ;	GO:0003779; actin binding; molecular_function GO:0005622; intracellular; cellular_component	XM_002283993.3; PREDICTED: Vitis vinifera actin-depolymerizing factor 2 (LOC100263260), transcript variant X1, mRNA	PF00241:Cofilin/tropomyosin-type actin-binding protein
i0_HQ_Root_c3042/f2p4/390	XP_005646800.1; hypothetical protein COCSUDRAFT_55952 [Coccomyxa subellipsoidea C-169]	NA	csl:COCSUDRAFT_55952; - - - - -	NA	NA	NA	NA
i0_HQ_Root_c30510/f2p0/596	NA	NA	NA	NA	GO:0005779; integral to peroxisomal membrane; cellular_component GO:0007010; cytoskeleton organization; biological_process GO:0007031; peroxisome organization; biological_process GO:0003779; actin binding; molecular_function	NA	PF04882:Peroxin-3 PF01213:Adenylate cyclase associated (CAP) N terminal
i0_HQ_Root_c30780/f2p0/968	ABK26419.1; unknown [Picea sitchensis]	sp|Q5SLW9|DNAJ1_THET8; Chaperone protein DnaJ 1 OS=Thermus thermophilus (strain HB8 / ATCC 27634 / DSM 579) OX=300852 GN=dnaJ1 PE=3 SV=1	zma:103649927; - - - - -	At4g13830; KOG0712 Molecular chaperone (DnaJ superfamily) O Posttranslational modification, protein turnover, chaperones ;	NA	NA	NA
i0_HQ_Root_c31/f22p0/888	NA	NA	NA	NA	NA	NM_001344614.1; Arabidopsis thaliana proline-rich family protein mRNA	NA
i0_HQ_Root_c3157/f2p23/580	XP_010918607.1; PREDICTED: uncharacterized protein LOC105042934 [Elaeis guineensis]	NA	egu:105042934; - - - - -	NA	NA	XM_010268916.2; PREDICTED: Nelumbo nucifera uncharacterized LOC104604536 (LOC104604536), mRNA	NA
i0_HQ_Root_c3165/f3p0/578	OAE32031.1; hypothetical protein AXG93_2278s1100 [Marchantia polymorpha subsp. polymorpha]	sp|P51419|RL273_ARATH; 60S ribosomal protein L27-3 OS=Arabidopsis thaliana OX=3702 GN=RPL27C PE=2 SV=2	vvi:100261052; K02901 RP-L27e, RPL27 large subunit ribosomal protein L27e - ko03010; Genetic Information Processing; Translation; Ribosome	At4g15000; KOG3418 60S ribosomal protein L27 J Translation, ribosomal structure and biogenesis ;	GO:0005622; intracellular; cellular_component GO:0003735; structural constituent of ribosome; molecular_function GO:0005840; ribosome; cellular_component GO:0006412; translation; biological_process	NA	PF01777:Ribosomal L27e protein family
i0_HQ_Root_c31671/f2p0/753	JAT66527.1; 60S ribosomal protein L18-B [Anthurium amnicola]	sp|Q8TFH1|RL18B_SCHPO; 60S ribosomal protein L18-B OS=Schizosaccharomyces pombe (strain 972 / ATCC 24843) OX=284812 GN=rpl1802 PE=1 SV=1	ppp:PHYPADRAFT_158546; K02883 RP-L18e, RPL18 large subunit ribosomal protein L18e - ko03010; Genetic Information Processing; Translation; Ribosome	SPBC11C11.07; KOG1714 60s ribosomal protein L18 J Translation, ribosomal structure and biogenesis ;	GO:0003677; DNA binding; molecular_function GO:0000746; conjugation; biological_process	NA	PF05261:TraM protein, DNA-binding
i0_HQ_Root_c3187/f5p0/737	OAE26716.1; hypothetical protein AXG93_3310s1150 [Marchantia polymorpha subsp. polymorpha]	sp|P46295|RS14_CHLRE; 40S ribosomal protein S14 OS=Chlamydomonas reinhardtii OX=3055 GN=RPS14 PE=3 SV=1	cmo:103487470; K02955 RP-S14e, RPS14 small subunit ribosomal protein S14e - ko03010; Genetic Information Processing; Translation; Ribosome	At2g36160; KOG0407 40S ribosomal protein S14 J Translation, ribosomal structure and biogenesis ;	GO:2001070; NA GO:0006412; translation; biological_process GO:0005840; ribosome; cellular_component GO:0003735; structural constituent of ribosome; molecular_function	XM_007027751.2; PREDICTED: Theobroma cacao 40S ribosomal protein S14 (LOC18598283), mRNA	PF03423:Carbohydrate binding domain (family 25) PF00411:Ribosomal protein S11
i0_HQ_Root_c319/f12p0/576	NA	NA	NA	NA	NA	NA	NA
i0_HQ_Root_c3192/f3p12/809	JAT57944.1; Eukaryotic translation initiation factor 1A, X-chromosomal [Anthurium amnicola]	sp|Q8BMJ3|IF1AX_MOUSE; Eukaryotic translation initiation factor 1A, X-chromosomal OS=Mus musculus OX=10090 GN=Eif1ax PE=2 SV=3	mis:MICPUN_94512; K03236 EIF1A translation initiation factor 1A - ko03013; Genetic Information Processing; Translation; RNA transport	Hs4503499; KOG3403 Translation initiation factor 1A (eIF-1A) J Translation, ribosomal structure and biogenesis ;	GO:0006413; translational initiation; biological_process GO:0003743; translation initiation factor activity; molecular_function GO:0003723; RNA binding; molecular_function	HM071922.1; Leymus chinensis clone LcWT07 eukaryotic translation initiation factor 1A (eIF1A) mRNA, complete cds	PF01176:Translation initiation factor 1A / IF-1
i0_HQ_Root_c321/f3p0/732	XP_001783317.1; predicted protein [Physcomitrella patens]	sp|Q9SMW7|BTF3_ARATH; Basic transcription factor 3 OS=Arabidopsis thaliana OX=3702 GN=BTF3 PE=1 SV=1	mus:103990809; K01527 EGD1, BTF3 nascent polypeptide-associated complex subunit beta - ko04214; Cellular Processes; Cell growth and death; Apoptosis - fly	At1g17880; KOG2240 RNA polymerase II general transcription factor BTF3 and related proteins K Transcription ;	GO:0005524; ATP binding; molecular_function	XM_017791567.1; PREDICTED: Gossypium arboreum nascent polypeptide-associated complex subunit beta-like (LOC108487268), mRNA	PF00176:SNF2 family N-terminal domain
i0_HQ_Root_c3213/f2p0/601	OAE32342.1; hypothetical protein AXG93_3017s1120 [Marchantia polymorpha subsp. polymorpha]	NA	csv:101222625; - - - - -	NA	NA	NA	NA
i0_HQ_Root_c323/f10p0/587	NA	NA	NA	NA	NA	NA	NA
i0_HQ_Root_c3256/f2p72/594	OAE33455.1; hypothetical protein AXG93_3822s1110 [Marchantia polymorpha subsp. polymorpha]	sp|A6QR31|FA32A_BOVIN; Protein FAM32A OS=Bos taurus OX=9913 GN=FAM32A PE=3 SV=1	csv:101221000; K13120 FAM32A protein FAM32A - -	At1g16810; KOG3410 Conserved alpha-helical protein S Function unknown ;	NA	NA	NA
i0_HQ_Root_c3257/f3p0/916	NA	NA	NA	NA	NA	NA	NA
i0_HQ_Root_c3258/f2p0/739	NA	NA	NA	NA	NA	NA	NA
i0_HQ_Root_c326/f10p0/662	ABK22467.1; unknown [Picea sitchensis]	sp|Q56E62|NDK1_TOBAC; Nucleoside diphosphate kinase 1 OS=Nicotiana tabacum OX=4097 PE=2 SV=1	smo:SELMODRAFT_171292; K00940 ndk, NME nucleoside-diphosphate kinase 2.7.4.6 ko00230; Metabolism; Nucleotide metabolism; Purine metabolism | ko00240; Metabolism; Nucleotide metabolism; Pyrimidine metabolism | ko04016; Environmental Information Processing; Signal transduction; MAPK signaling pathway - plant	At4g09320; KOG0888 Nucleoside diphosphate kinase F Nucleotide transport and metabolism ;	GO:0006183; GTP biosynthetic process; biological_process GO:0006241; CTP biosynthetic process; biological_process GO:0006228; UTP biosynthetic process; biological_process GO:0004550; nucleoside diphosphate kinase activity; molecular_function GO:0006165; nucleoside diphosphate phosphorylation; biological_process	XM_011103558.1; PREDICTED: Sesamum indicum nucleoside diphosphate kinase 1-like (LOC105179899), mRNA	PF00334:Nucleoside diphosphate kinase
i0_HQ_Root_c3267/f2p9/889	NA	NA	NA	NA	NA	NA	NA
i0_HQ_Root_c327/f12p0/995	AAF61392.1; glutathione S-transferase, partial [Persea americana]	sp|P46423|GSTF_HYOMU; Glutathione S-transferase OS=Hyoscyamus muticus OX=35626 PE=1 SV=1	nnu:104598999; K00799 GST, gst glutathione S-transferase 2.5.1.18 ko00480; Metabolism; Metabolism of other amino acids; Glutathione metabolism | ko00980; Metabolism; Xenobiotics biodegradation and metabolism; Metabolism of xenobiotics by cytochrome P450 | ko00982; Metabolism; Xenobiotics biodegradation and metabolism; Drug metabolism - cytochrome P450 | ko05204; Human Diseases; Cancers: Overview;…	At2g47730; KOG0867 Glutathione S-transferase O Posttranslational modification, protein turnover, chaperones ;	GO:0005515; protein binding; molecular_function	AF133894.1; Persea americana glutathione S-transferase (GTH) mRNA, partial cds	PF02798:Glutathione S-transferase, N-terminal domain PF13409:Glutathione S-transferase, N-terminal domain PF13417:Glutathione S-transferase, N-terminal domain
i0_HQ_Root_c33/f17p0/927	XP_001780988.1; predicted protein [Physcomitrella patens]	sp|P49199|RS8_ORYSJ; 40S ribosomal protein S8 OS=Oryza sativa subsp. japonica OX=39947 GN=RPS8 PE=2 SV=2	ppp:PHYPADRAFT_208398; K02995 RP-S8e, RPS8 small subunit ribosomal protein S8e - ko03010; Genetic Information Processing; Translation; Ribosome	At5g20290; KOG3283 40S ribosomal protein S8 J Translation, ribosomal structure and biogenesis ;	NA	XM_001777535.1; Physcomitrella patens subsp. patens predicted protein (PHYPADRAFT_194737) mRNA, complete cds	NA
[truncated: 124,894 more rows]

## Sheet: Rachis
Table S4 Functional annotation of three-organ full-length transcriptomes
[truncated: 89,109 more rows]

[truncated: 1 more sheets: Pinna]
